# Supplementary material for: Dissecting the Biochemical and Transcriptomic Effects of a Locally Applied Heat Treatment on Developing Cabernet Sauvignon Grape Berries
Source: Front Plant Sci. 2017 Jan 31;8:53. doi: 10.3389/fpls.2017.00053 (PMC5281624; doi:10.3389/fpls.2017.00053)
Supplement: Supplementary file 1 [file DataSheet1.XLSX]

## Sheet: Sheet1
Supplementary Table 1: Significantly deregulated genes between HT and control berries.
Expression: log2 fold change between HT and control; Green or red highlights indicate DEGs (log2 FC >1, p.adj.BH<0.05).
FC: Fold change; padjBH: Benjamini and Hochberg corrected p-values
Green			Véraison			Ripening
1 d	7 d	14d	1 d	7 d	14d	1 d	7 d	14d		Unique_ID				Functional annotation
log2FC.green.HS_vs_control.d1.	log2FC.green.HS_vs_control.d7.	log2FC.green.HS_vs_control.d14.	log2FC.veraison.HS_vs_control.d1.	log2FC.veraison.HS_vs_control.d7.	log2FC.veraison.HS_vs_control.d14.	log2FC.middle_ripening.HS_vs_control.d1.	log2FC.middle_ripening.HS_vs_control.d7.	log2FC.middle_ripening.HS_vs_control.d14.	ID_Nimblegen	C12X_V1	BINCODE	NAME	DESCRIPTION	Grimplet et al., 2012	p.adj.BH.green.HS_vs_control.d1.	p.adj.BH.green.HS_vs_control.d7.	p.adj.BH.green.HS_vs_control.d14.	p.adj.BH.veraison.HS_vs_control.d1.	p.adj.BH.veraison.HS_vs_control.d7.	p.adj.BH.veraison.HS_vs_control.d14.	p.adj.BH.middle_ripening.HS_vs_control.d1.	p.adj.BH.middle_ripening.HS_vs_control.d7.	p.adj.BH.middle_ripening.HS_vs_control.d14.
-0.0186581	-0.296597	0.0997666	1.88592	1.03872	1.47152	0.802432	1.31562	1.82429	CHR8_JGVV7_647_T01	VIT_08s0007g02190	1.1.1.1	PS.lightreaction.photosystem II.LHC-II	chlorophyll A-B binding protein CP29 (LHCB4) | chr5:208937-210445 FORWARD	LHCB4 chlorophyll A-B binding protein CP29	0.983333	0.47736	0.923039	8.89827e-06	0.0152382	0.00041335	0.0458208	0.00110467	2.01122e-05
-0.156852	0.388214	0.146257	1.64887	0.959872	1.75983	0.735451	1.17373	2.38784	CHR18_JGVV89_25_T01	VIT_18s0089g01170	1.1.1.1	PS.lightreaction.photosystem II.LHC-II	Symbols: LHCB5 | LHCB5 (LIGHT HARVESTING COMPLEX OF PHOTOSYSTEM II 5); chlorophyll binding | chr4:6408016-6409677 FORWARD	LHCB5 (light harvesting complex of photosystem ii 5)	0.860065	0.435201	0.901319	0.000677522	0.070143	0.000440838	0.139506	0.0146971	5.45548e-06
0.0388459	0.766917	0.820146	1.92659	0.603602	0.888781	-0.00913074	0.279092	0.245508	CHR12_JGVV55_87_T01	VIT_12s0055g01110	1.1.1.1	PS.lightreaction.photosystem II.LHC-II	Symbols: LHCB6, CP24 | LHCB6 (LIGHT HARVESTING COMPLEX PSII SUBUNIT 6); chlorophyll binding | chr1:5446462-5447859 REVERSE	LHCB6 (light harvesting complex PSII)	0.956961	0.0153008	0.0553074	2.65663e-07	0.107328	0.00952971	0.985748	0.473569	0.54678
0.00543364	0.380972	0.443287	2.38643	0.568382	1.13783	1.16513	0.55417	0.169877	CHR10_JGVV3_263_T01	VIT_10s0003g02890	1.1.1.1	PS.lightreaction.photosystem II.LHC-II	Symbols: CAB1, AB140, CAB140, LHCB1.3 | CAB1 (CHLOROPHYLL A/B BINDING PROTEIN 1); chlorophyll binding | chr1:10478005-10479048 FORWARD	LHCII type I CAB-1	0.995666	0.415739	0.569233	1.47381e-06	0.305273	0.0148861	0.0098041	0.260399	0.785472
-0.0475713	-0.336665	0.314	1.06543	0.445275	0.442194	0.408679	0.657361	0.674815	CHR18_JGVV122_87_T01	VIT_18s0122g00430	1.1.1.1	PS.lightreaction.photosystem II.LHC-II	chlorophyll A-B binding family protein | chr1:28729132-28730825 FORWARD	Photosystem II light harvesting complex gene 2.3	0.90872	0.0891458	0.294536	2.02715e-06	0.0483514	0.0394122	0.0493794	0.00157388	0.00140322
-0.157364	0.129079	0.39884	1.75761	0.183585	0.43605	0.76213	0.428374	-0.206949	CHR10_JGVV3_264_T01	VIT_10s0003g02900	1.1.1.1	PS.lightreaction.photosystem II.LHC-II	Symbols: CAB1, AB140, CAB140, LHCB1.3 | CAB1 (CHLOROPHYLL A/B BINDING PROTEIN 1); chlorophyll binding | chr1:10478005-10479048 FORWARD	LHCII type I CAB-1	0.775917	0.723739	0.437762	1.00946e-06	0.718933	0.237059	0.0194639	0.221363	0.613622
-0.130576	2.21087	1.01176	0.206338	-0.643755	-0.0586022	-0.821165	-0.339781	0.34745	CHR19_JGVV14_15_T01	VIT_19s0014g00160	1.1.1.1	PS.lightreaction.photosystem II.LHC-II	Symbols: CAB1, AB140, CAB140, LHCB1.3 | CAB1 (CHLOROPHYLL A/B BINDING PROTEIN 1); chlorophyll binding | chr1:10478005-10479048 FORWARD	LHCII type I CAB-1	0.772676	3.09979e-11	0.00230439	0.538321	0.026307	0.901636	0.00218394	0.240218	0.23942
0.19768	0.860212	0.561956	-0.270755	-1.07696	0.912026	-1.78732	-1.55216	-0.682823	CHR12_JGVV28_325_T01	VIT_12s0028g00320	1.1.1.1	PS.lightreaction.photosystem II.LHC-II	Symbols: CAB1, AB140, CAB140, LHCB1.3 | CAB1 (CHLOROPHYLL A/B BINDING PROTEIN 1); chlorophyll binding | chr1:10478005-10479048 FORWARD	LHB1B1	0.851813	0.123224	0.57074	0.740767	0.0945657	0.146065	0.00194382	0.00723591	0.290401
0.0156027	0.0160081	0.117659	2.26204	1.35591	1.70916	1.1683	1.37504	1.24099	CHRUN_JGVV904_1_T01	VIT_00s0904g00010	1.1.1.2	PS.lightreaction.photosystem II.PSII polypeptide subunits	Symbols: PSBQ, PSBQ-2, PSII-Q | PSBQ-2; calcium ion binding | chr4:2671822-2673243 REVERSE	Photosystem II oxygen-evolving enhancer protein PSBQ	0.98816	0.978092	0.923039	6.79999e-06	0.0070668	0.000497216	0.012644	0.00358133	0.00959851
0.563915	-0.377599	0.527677	1.93843	1.26105	1.3949	1.07588	1.75571	1.15964	CHR8_JGVV40_235_T01	VIT_08s0040g00850	1.1.1.2	PS.lightreaction.photosystem II.PSII polypeptide subunits	thylakoid lumenal 20 kDa protein | chr3:20984752-20986131 FORWARD	Thylakoid lumenal 20 kDa protein	0.15042	0.261273	0.276059	2.74765e-07	0.000519597	9.34999e-05	0.00142449	1.8653e-06	0.000808783
0.0217426	-0.513589	-0.0319655	1.43833	1.18282	1.90006	0.720804	1.25298	1.87254	CHR1_JGVV137_62_T01	VIT_01s0137g00210	1.1.1.2	PS.lightreaction.photosystem II.PSII polypeptide subunits	Symbols: PSBY, YCF32 | PSBY | chr1:25394068-25395154 REVERSE	Photosystem II core complex proteins psbY, chloroplast precursor	0.984215	0.297505	0.983087	0.00339125	0.0254565	0.000225783	0.159086	0.0107761	0.00024254
-0.0833547	-0.692383	0.136861	1.73119	1.02414	0.952752	0.608767	1.02826	0.23195	CHR13_JGVV64_106_T01	VIT_13s0064g00670	1.1.1.2	PS.lightreaction.photosystem II.PSII polypeptide subunits	photosystem II 5 kD protein | chr1:19052023-19052582 REVERSE	No hit	0.877554	0.0101433	0.825376	9.36435e-08	0.000814915	0.00120808	0.032732	0.000391315	0.49557
0.0342878	-1.11358	-0.07755	0.38127	0.88373	0.774864	0.11126	0.325153	-0.1099	CHR13_JGVV19_416_T01	VIT_13s0019g00320	1.1.1.2	PS.lightreaction.photosystem II.PSII polypeptide subunits	Symbols: PPL2 | PPL2 (PsbP-like protein 2); calcium ion binding | chr2:16476216-16477843 FORWARD	Photosystem II protein P PsbP	0.934679	1.65734e-07	0.865671	0.0595276	5.60309e-05	0.000200882	0.655472	0.112842	0.665958
-0.288825	-1.50114	-0.134174	0.957261	0.862547	1.13402	0.26797	0.642939	0.403895	CHR13_JGVV19_419_T01	VIT_13s0019g00260	1.1.1.2	PS.lightreaction.photosystem II.PSII polypeptide subunits	Symbols: PPL1 | PPL1 (PsbP-like protein 1); calcium ion binding | chr3:20513825-20515351 REVERSE	Photosystem II reaction center PsbP	0.350469	1.97803e-08	0.790462	0.000114888	0.00086828	1.43264e-05	0.308921	0.00771038	0.111926
-0.18382	-1.6561	-0.143206	0.886634	0.838462	1.01821	0.0417456	0.221518	1.04554	CHR19_JGVV14_450_T01	VIT_19s0014g05080	1.1.1.2	PS.lightreaction.photosystem II.PSII polypeptide subunits	oxygen evolving enhancer 3 (PsbQ) family protein | chr3:168435-169618 FORWARD	Oxygen evolving enhancer 3 (PsbQ)	0.837801	0.000551065	0.908153	0.083508	0.138242	0.0500676	0.956103	0.731667	0.0407753
-0.363447	-0.788317	-0.219674	1.50641	0.754271	1.44839	0.325791	0.370041	0.298848	CHR11_JGVV16_118_T01	VIT_11s0016g01400	1.1.1.2	PS.lightreaction.photosystem II.PSII polypeptide subunits	Symbols: PSBX | PSBX (photosystem II subunit X) | chr2:2587729-2588358 REVERSE	PSBX (photosystem II subunit X)	0.448903	0.0189279	0.759602	4.57054e-05	0.0520585	0.000113332	0.418428	0.350588	0.478621
-0.370915	-0.747659	0.00392521	1.06169	0.652252	0.890715	0.121434	0.743856	0.61372	CHR12_JGVV28_278_T01	VIT_12s0028g01080	1.1.1.2	PS.lightreaction.photosystem II.PSII polypeptide subunits	Symbols: PSBP-1, OEE2, PSII-P, OE23 | PSBP-1 (PHOTOSYSTEM II SUBUNIT P-1); poly(U) binding | chr1:2047825-2049418 FORWARD	Photosystem II oxygen-evolving complex precursor, 23kda PSBP	0.242345	0.00266089	0.996115	8.41751e-05	0.0203325	0.000997451	0.719938	0.00448611	0.0213615
-0.535945	-0.819247	-0.0176576	1.28712	0.527304	0.857066	0.162277	0.599434	0.406863	CHRUN_JGVV207_20_T01	VIT_00s0207g00210	1.1.1.2	PS.lightreaction.photosystem II.PSII polypeptide subunits	Symbols: PSBO2, PSBO-2, OEC33 | PSBO2 (PHOTOSYSTEM II SUBUNIT O-2); oxygen evolving/ poly(U) binding | chr3:18890876-18892426 REVERSE	Photosystem II PsbO protein	0.174467	0.00985702	0.986212	0.000179561	0.174111	0.0129146	0.707189	0.0807505	0.275636
-0.350994	-0.282724	-0.0428627	1.18496	0.489027	0.85914	-0.206323	0.045041	0.212625	CHR7_JGVV141_30_T01	VIT_07s0141g00570	1.1.1.2	PS.lightreaction.photosystem II.PSII polypeptide subunits	Symbols: PSBW | PSBW (PHOTOSYSTEM II REACTION CENTER W) | chr2:13019028-13020194 REVERSE	Photosystem II reaction centre W (PsbW)	0.375196	0.362884	0.958506	0.000152959	0.163779	0.00609163	0.574443	0.918347	0.571337
-0.119896	-1.19727	-0.19629	1.10131	0.475153	0.783787	0.132877	-0.0441408	-0.00306373	CHR14_JGVV81_65_T01	VIT_14s0081g00060	1.1.1.2	PS.lightreaction.photosystem II.PSII polypeptide subunits	Symbols: PSBW | PSBW (PHOTOSYSTEM II REACTION CENTER W) | chr2:13019028-13020194 REVERSE	Photosystem II reaction centre W (PsbW)	0.842391	0.000207473	0.771551	0.000968878	0.223884	0.0219976	0.761683	0.926295	0.995674
-0.392079	-1.19499	-0.1744	1.33329	0.351826	1.01963	0.185616	0.257635	0.409343	CHR4_JGVV8_160_T01	VIT_04s0008g01730	1.1.1.2	PS.lightreaction.photosystem II.PSII polypeptide subunits	Symbols: PSBX | PSBX (photosystem II subunit X) | chr2:2587729-2588358 REVERSE	PSBX (photosystem II subunit X)	0.33888	0.000143344	0.797894	6.26947e-05	0.386171	0.0020612	0.644264	0.494765	0.248242
-0.679271	-1.0067	-0.0793925	0.0920236	0.0998067	0.168805	0.119547	-0.0190235	0.191435	CHR12_JGVV142_16_T01	VIT_12s0142g00310	1.1.1.2	PS.lightreaction.photosystem II.PSII polypeptide subunits	calcium ion binding | chr2:424110-425713 REVERSE	Oxygen evolving enhancer 3 (PsbQ)	7.4782e-05	7.53831e-09	0.810701	0.655392	0.664927	0.355508	0.510321	0.932525	0.263571
-0.190465	-1.51301	-0.167141	1.13168	0.0780375	0.442556	0.259081	0.73657	1.24505	CHR12_JGVV59_171_T01	VIT_12s0059g01810	1.1.1.2	PS.lightreaction.photosystem II.PSII polypeptide subunits	photosystem II family protein | chr1:898876-899655 FORWARD	Photosystem II psbZ	0.584209	1.25236e-08	0.715975	7.88847e-06	0.849016	0.0785835	0.320629	0.00207502	2.36268e-06
-0.650773	-1.23545	-0.145657	-0.791056	0.0407736	0.43159	0.684457	0.321105	0.925933	CHR7_JGVV5_410_T01	VIT_07s0005g04400	1.1.1.2	PS.lightreaction.photosystem II.PSII polypeptide subunits	Symbols: PSB28 | PSB28 (PHOTOSYSTEM II REACTION CENTER PSB28 PROTEIN) | chr4:14149916-14151104 FORWARD	Photosystem II reaction centre W (PsbW)	0.0395466	1.84489e-05	0.814051	0.00592216	0.942814	0.171297	0.0168482	0.310448	0.00164174
-0.656663	-1.59419	-0.178787	0.357675	0.0337923	0.275941	-0.0636503	-0.124091	0.0907451	CHR18_JGVV122_66_T01	VIT_18s0122g00680	1.1.1.2	PS.lightreaction.photosystem II.PSII polypeptide subunits	oxygen-evolving complex-related | chr1:28684551-28686244 FORWARD	Oxygen-evolving complex PsbP	0.0263245	6.52199e-08	0.738326	0.227508	0.950043	0.397838	0.868648	0.723844	0.811405
-0.733982	-1.41228	-0.139786	-0.287502	0.00593992	0.667986	-0.795044	-0.664746	0.861906	CHR18_JGVV1_169_T01	VIT_18s0001g02740	1.1.1.2	PS.lightreaction.photosystem II.PSII polypeptide subunits	Symbols: NPQ4, PSBS | NPQ4 (NONPHOTOCHEMICAL QUENCHING); chlorophyll binding / xanthophyll binding | chr1:16871696-16873383 FORWARD	Photosystem II 22 kDa protein PSBS	0.023092	3.51225e-06	0.830445	0.410596	0.99198	0.0298262	0.00702733	0.0259235	0.00433812
-0.536898	-1.12515	-1.01643	0.191369	-0.0024352	-0.0184693	0.395538	-0.445272	-0.206733	CHR7_JGVV5_6_T01	VIT_07s0005g00060	1.1.1.2	PS.lightreaction.photosystem II.PSII polypeptide subunits	photosystem II 11 kDa protein-related | chr1:1582671-1583718 REVERSE	No hit	0.0116874	1.17286e-07	5.56477e-05	0.408622	0.994534	0.961836	0.0459792	0.02442	0.357272
0.4747	1.09339	0.765142	0.0889532	-0.189941	0.0945628	-0.284976	-0.493226	-0.146706	CHR18_JGVV1_859_T01	VIT_18s0001g12070	1.1.1.2	PS.lightreaction.photosystem II.PSII polypeptide subunits	Symbols: PSBM | PSII low MW protein | chrC:28707-28811 REVERSE	Photosystem II PsbM	0.0731418	5.66511e-06	0.00922931	0.79802	0.563583	0.798795	0.262863	0.0388012	0.621461
-0.569696	-1.34637	-0.308714	-0.408433	-0.267238	-0.396229	0.175722	-0.127569	-0.43114	CHR16_JGVV22_96_T01	VIT_16s0022g01420	1.1.1.2	PS.lightreaction.photosystem II.PSII polypeptide subunits	Symbols: LPA2 | LPA2 (low psii accumulation2) | chr5:20936426-20937413 FORWARD	Unknown protein	4.26766e-06	5.44142e-16	0.0221852	0.000207642	0.0211188	0.000420782	0.112373	0.276798	0.000130041
0.109968	0.418534	0.224684	2.91995	1.249	2.34419	1.33577	1.27021	1.50936	CHR17_JGVV0_357_T01	VIT_17s0000g06350	1.1.2.1	PS.lightreaction.photosystem I.LHC-I	Symbols: LHCA4, CAB4 | LHCA4 (LIGHT-HARVESTING CHLOROPHYLL-PROTEIN COMPLEX I SUBUNIT A4); chlorophyll binding | chr3:17493372-17495033 REVERSE	LHCA4 (Photosystem I light harvesting complex gene 4)	0.94052	0.571442	0.893101	4.89776e-05	0.107269	0.00105843	0.0556456	0.0717476	0.0333732
-0.463582	-0.114216	-0.000839353	0.96596	0.591524	1.08476	-0.0375026	0.650006	0.53586	CHR15_JGVV24_138_T01	VIT_15s0024g00040	1.1.2.1	PS.lightreaction.photosystem I.LHC-I	Symbols: LHCA3 | LHCA3; chlorophyll binding | chr1:22700010-22701383 FORWARD	LHCA3 (Photosystem I light harvesting complex gene 3)	0.417435	0.818469	0.99958	0.02588	0.249719	0.0143956	0.954647	0.149752	0.261556
-0.231802	-0.186159	0.0992228	1.6184	0.463413	1.2016	-0.0820708	0.677066	0.498485	CHR1_JGVV10_271_T01	VIT_01s0010g03620	1.1.2.1	PS.lightreaction.photosystem I.LHC-I	Symbols: LHCA2 | LHCA2; chlorophyll binding | chr3:22745653-22747282 FORWARD	LHCA2 (Photosystem I light harvesting complex gene 2)	0.729166	0.682067	0.925465	0.000131204	0.369418	0.00449844	0.889233	0.111791	0.276992
-0.1391	-0.108732	-0.008267	0.866063	0.459166	1.06952	0.409476	0.191148	1.34202	CHR13_JGVV19_112_T01	VIT_13s0019g04140	1.1.2.1	PS.lightreaction.photosystem I.LHC-I	Symbols: LHCA1 | LHCA1; chlorophyll binding | chr3:20339504-20341103 REVERSE	LHCA1	0.904177	0.875458	0.996254	0.160006	0.570836	0.0816165	0.555313	0.807703	0.0234387
-0.0490571	-0.466259	0.258324	1.00727	0.390792	0.778457	-0.0527969	0.162631	-0.157907	CHR11_JGVV16_53_T01	VIT_11s0016g00730	1.1.2.1	PS.lightreaction.photosystem I.LHC-I	Symbols: LHCA6, LHCA2*1 | LHCA6; chlorophyll binding | chr1:6612749-6613972 FORWARD	LHCA6 (Photosystem I light harvesting complex gene 6)	0.945905	0.16098	0.688396	0.00316124	0.358827	0.0274276	0.915769	0.711255	0.72755
-0.643435	-1.25696	-0.392664	0.388248	-0.0531016	0.194213	-0.280377	0.137285	-0.0880281	CHR18_JGVV1_720_T01	VIT_18s0001g10550	1.1.2.1	PS.lightreaction.photosystem I.LHC-I	Symbols: LHCA5 | LHCA5; pigment binding | chr1:17179302-17180530 FORWARD	LHCA5 (Photosystem I light harvesting complex gene 5)	0.0793304	8.9751e-05	0.446005	0.287089	0.932919	0.672689	0.454928	0.749034	0.852474
-0.272434	-0.770043	0.0896214	1.98407	1.08629	1.78587	0.683301	0.952292	0.661512	CHR6_JGVV80_32_T01	VIT_06s0080g00920	1.1.2.2	PS.lightreaction.photosystem I.PSI polypeptide subunits	Symbols: PSAO | PSAO (photosystem I subunit O) | chr1:2640813-2641828 REVERSE	Photosystem I subunit O (PSAO)	0.754659	0.129857	0.949504	0.000219325	0.0597651	0.00102969	0.221636	0.0760819	0.254509
-0.195646	-0.407039	0.00508156	1.86191	0.980474	1.72452	0.581144	0.807649	0.909113	CHRUN_JGVV125_24_T01	VIT_00s0125g00280	1.1.2.2	PS.lightreaction.photosystem I.PSI polypeptide subunits	Symbols: PSAF | PSAF (photosystem I subunit F) | chr1:11214824-11216037 REVERSE	Photosystem I reaction center subunit III (PSAF)	0.792594	0.357052	0.99693	3.96183e-05	0.0377668	0.000163106	0.206503	0.0679954	0.0417899
-0.0780638	-0.110487	-0.0668816	0.717984	0.884755	1.24339	0.918322	1.21201	1.50713	CHR5_JGVV20_299_T01	VIT_05s0020g03180	1.1.2.2	PS.lightreaction.photosystem I.PSI polypeptide subunits	Symbols: PSAD-2 | PSAD-2 (photosystem I subunit D-2) | chr1:753307-754198 REVERSE	Photosystem I reaction center subunit II, chloroplast precursor	0.938778	0.84284	0.958506	0.154522	0.0951651	0.0108395	0.0556433	0.0108692	0.00191124
-0.235389	-1.42742	0.159591	1.06476	0.818455	1.86235	-0.00740984	0.654269	0.767302	CHR15_JGVV48_48_T01	VIT_15s0048g02500	1.1.2.2	PS.lightreaction.photosystem I.PSI polypeptide subunits	Symbols: PTAC8, TMP14, PSAP, PSI-P | PSI-P (PHOTOSYSTEM I P SUBUNIT); DNA binding | chr2:19243589-19245141 FORWARD	Thylakoid membrane phosphoprotein 14 kda, chloroplast precursor	0.786608	0.00327012	0.898179	0.0391312	0.16338	0.000463251	0.992817	0.232624	0.161166
-0.269716	-0.132027	0.164319	1.57191	0.816541	1.09831	0.25211	0.491221	0.496019	CHR7_JGVV5_457_T01	VIT_07s0005g04920	1.1.2.2	PS.lightreaction.photosystem I.PSI polypeptide subunits	Symbols: PSAE-1 | PSAE-1 (PSA E1 KNOCKOUT); catalytic | chr4:14202758-14203961 REVERSE	Photosystem I reaction center subunit IV B (PSAE B)	0.52918	0.69518	0.798539	1.9564e-06	0.0121216	0.000521645	0.473863	0.118812	0.123108
-0.606367	-0.799296	0.110522	1.12371	0.796759	1.24921	0.153984	0.779093	0.861115	CHR4_JGVV23_312_T01	VIT_04s0023g00410	1.1.2.2	PS.lightreaction.photosystem I.PSI polypeptide subunits	Symbols: PSAL | PSAL (photosystem I subunit L) | chr4:7521322-7522670 FORWARD	Photosystem I subunit XI (PSAL)	0.296742	0.0728892	0.926422	0.0160232	0.131941	0.00894506	0.807872	0.105196	0.0757148
-0.266565	0.222309	0.144864	1.39061	0.663471	1.68792	0.147115	0.380396	1.21658	CHR10_JGVV3_386_T01	VIT_10s0003g04350	1.1.2.2	PS.lightreaction.photosystem I.PSI polypeptide subunits	Symbols: PSAK | PSAK (photosystem I subunit K) | chr1:10722197-10723247 FORWARD	Photosystem I subunit X (PSAK)	0.806589	0.752234	0.928694	0.0269802	0.405174	0.00843077	0.868235	0.620664	0.0595993
-0.289992	-0.797204	-0.154659	1.09648	0.594717	0.657275	0.321381	0.784313	0.899547	CHR19_JGVV15_156_T01	VIT_19s0015g01760	1.1.2.2	PS.lightreaction.photosystem I.PSI polypeptide subunits	Symbols: PSAG | PSAG (PHOTOSYSTEM I SUBUNIT G) | chr1:20802670-20803449 REVERSE	Photosystem I reaction center subunit V (PSAG)	0.300454	0.000252618	0.721566	4.99929e-06	0.0132291	0.00428603	0.170741	0.00056481	0.000125655
-0.810524	-1.31308	-0.19478	1.23357	0.2886	1.25785	0.0521932	0.356268	-0.131835	CHR4_JGVV44_59_T01	VIT_04s0044g01410	1.1.2.2	PS.lightreaction.photosystem I.PSI polypeptide subunits	Symbols: PSAN | PSAN; calmodulin binding | chr5:25628588-25629615 REVERSE	Photosystem I reaction center subunit N (PSAN)	0.274556	0.021208	0.893683	0.0432199	0.767036	0.0451132	0.954742	0.632228	0.88306
-0.205269	-1.37808	-1.21724	-0.0170267	-0.348052	0.0888069	-0.294189	-0.239444	-0.102491	CHR5_JGVV77_53_T01	VIT_05s0077g00780	1.1.2.2	PS.lightreaction.photosystem I.PSI polypeptide subunits	Symbols: PSAD-2 | PSAD-2 (photosystem I subunit D-2) | chr1:753307-754198 REVERSE	No hit	0.751045	0.000284733	0.0124591	0.980971	0.508363	0.898294	0.524188	0.618761	0.857683
0.112996	-0.767564	0.0348293	1.39128	0.985004	1.21962	1.11258	1.4928	0.63622	CHR1_JGVV10_81_T01	VIT_01s0010g01170	1.1.3	PS.lightreaction.cytochrome b6/f	Symbols: CCB3 | CCB3 (COFACTOR ASSEMBLY, COMPLEX C (B6F),) | chr5:14198587-14199243 REVERSE	YGGT	0.71231	4.97611e-05	0.945746	2.10656e-09	5.96716e-06	6.03506e-08	1.89235e-07	4.93601e-10	0.00115199
-0.173765	-0.630761	0.0524118	0.769437	0.858711	0.990197	0.404322	0.779892	1.35715	CHR3_JGVV17_50_T01	VIT_03s0017g00940	1.1.3	PS.lightreaction.cytochrome b6/f	Symbols: PETC, PGR1 | PETC (PHOTOSYNTHETIC ELECTRON TRANSFER C); electron transporter, transferring electrons from cytochrome b6/f complex of photosystem II | chr4:1440146-1441863 FORWARD	Cytochrome B6-F complex iron-sulfur subunit, PETC	0.509439	0.000537055	0.912337	8.14369e-05	4.24821e-05	2.36086e-06	0.032617	6.98967e-05	5.85348e-09
0.129144	-0.0167745	-0.0491759	1.1166	0.844049	0.948805	0.667898	1.02961	0.888825	CHR12_JGVV134_43_T01	VIT_12s0134g00510	1.1.3	PS.lightreaction.cytochrome b6/f	Symbols: PETC, PGR1 | PETC (PHOTOSYNTHETIC ELECTRON TRANSFER C); electron transporter, transferring electrons from cytochrome b6/f complex of photosystem II | chr4:1440146-1441863 FORWARD	Cytochrome B6-F complex iron-sulfur subunit, PETC	0.706974	0.949019	0.930056	1.80087e-06	0.000291511	3.73151e-05	0.00186518	7.57024e-06	8.47989e-05
-0.316581	-0.612546	-0.0460528	0.704184	0.738959	0.977458	0.499241	0.791004	1.34626	CHR19_JGVV14_344_T01	VIT_19s0014g03850	1.1.3	PS.lightreaction.cytochrome b6/f	Symbols: PETC, PGR1 | PETC (PHOTOSYNTHETIC ELECTRON TRANSFER C); electron transporter, transferring electrons from cytochrome b6/f complex of photosystem II | chr4:1440146-1441863 FORWARD	Cytochrome B6-F complex iron-sulfur subunit, PETC	0.223711	0.00291429	0.935111	0.00120435	0.00142719	2.62726e-05	0.0205553	0.000336384	1.03298e-07
-0.443947	-1.72128	-0.370407	0.367171	0.193311	0.778386	0.148926	0.381844	0.399247	CHR18_JGVV1_800_T01	VIT_18s0001g11370	1.1.3	PS.lightreaction.cytochrome b6/f	cytochrome b6f complex subunit (petM), putative | chr2:11270218-11270874 FORWARD	Cytochrome b6f complex subunit (petM)	0.062003	5.30542e-11	0.211797	0.0971107	0.499102	0.000473873	0.561315	0.0807039	0.0723382
-0.396154	-1.16586	-0.407832	-0.620583	0.0230154	-0.0748953	-0.264262	-0.687379	-0.182965	CHR3_JGVV63_135_T01	VIT_03s0063g01460	1.1.3	PS.lightreaction.cytochrome b6/f	cytochrome b6f complex subunit (petM), putative | chr2:11270218-11270874 FORWARD	Cytochrome b6f complex subunit (petM)	0.0732965	6.0287e-08	0.119826	0.00173288	0.953912	0.812137	0.206401	0.000601104	0.427598
-0.342571	-1.03238	-0.0165413	0.279941	0.198981	0.428366	-0.273077	-0.226454	0.175269	CHR18_JGVV1_696_T01	VIT_18s0001g10310	1.1.30	PS.lightreaction.state transition	protein kinase family protein | chr4:1151613-1153356 FORWARD	Protein kinase family	0.0774207	4.70374e-08	0.974429	0.121094	0.355711	0.0160661	0.125775	0.220685	0.377241
-0.476324	-0.706275	-0.36909	-0.19425	-0.226317	0.418061	-1.34564	-1.6294	-0.311273	CHR7_JGVV31_42_T01	VIT_07s0031g00480	1.1.30	PS.lightreaction.state transition	protein kinase family protein | chr4:1151613-1153356 FORWARD	Protein kinase family	0.0169087	9.49155e-05	0.132734	0.358859	0.316144	0.0282115	1.56686e-09	2.66724e-11	0.108122
-0.125113	-1.16458	0.00631327	0.524675	0.314433	0.417173	-0.229295	0.00403511	0.400506	CHR4_JGVV8_522_T01	VIT_04s0008g05590	1.1.4	PS.lightreaction.ATP synthase	ATP synthase family | chr4:15573636-15574737 REVERSE	F-type H+-transporting ATPase b chain CfoII	0.431519	3.69473e-13	0.986151	2.54822e-05	0.0134844	0.000719807	0.0559354	0.982839	0.00101414
-0.331111	-1.00125	-0.0554529	0.896753	0.61207	1.29574	-0.0104897	0.321863	0.414032	CHR10_JGVV116_103_T01	VIT_10s0116g01740	1.1.4.4	PS.lightreaction.ATP synthase.gamma chain	Symbols: ATPC1 | ATPC1; enzyme regulator | chr4:2350498-2352018 REVERSE	ATP synthase gamma chain 1t (ATPC1)	0.402613	0.000552106	0.944963	0.00288941	0.0643246	5.31236e-05	0.981966	0.334991	0.206115
-0.847984	-1.06478	-0.640923	-0.921753	-0.961143	-0.510376	-0.916954	-1.23178	-0.86446	CHR5_JGVV49_155_T01	VIT_05s0049g01760	1.1.40	PS.lightreaction.cyclic electron flow-chlororespiration	Symbols: PGR5 | PGR5 (proton gradient regulation 5); electron carrier | chr2:2081009-2081858 REVERSE	Proton gradient regulation 5 (PGR5)	8.48538e-05	2.81684e-07	0.00805636	8.66839e-06	1.21368e-05	0.0107524	8.68248e-06	5.03061e-08	3.14021e-05
0.288206	-0.129359	-0.113519	0.220781	-0.021503	1.05006	0.0549463	-0.0599351	0.448138	CHR1_JGVV11_460_T01	VIT_01s0011g01850	1.1.5	PS.lightreaction.other electron carrier (ox/red)	cytochrome c6 (ATC6) | chr5:18175371-18176888 REVERSE	Cytochrome c6 (ATC6)	0.356001	0.62302	0.832174	0.44676	0.965327	5.04764e-05	0.87301	0.859812	0.0760472
-0.12225	-0.406872	0.144945	1.38972	0.859512	0.860569	0.841192	1.00276	0.463143	CHR18_JGVV1_51_T01	VIT_18s0001g00760	1.1.5.1	PS.lightreaction.other electron carrier (ox/red).plastocyanin	Symbols: DRT112, PETE2 | DRT112; copper ion binding / electron carrier | chr1:7042429-7043363 REVERSE	Plastocyanin, chloroplast precursor	0.697925	0.0306964	0.703017	5.06921e-09	8.35832e-05	4.95346e-05	4.32522e-05	3.2252e-06	0.0223803
0.302915	0.0646227	0.763551	1.60442	1.67	1.55257	1.36735	1.74526	1.93484	CHR4_JGVV8_396_T01	VIT_04s0008g04240	1.1.5.2	PS.lightreaction.other electron carrier (ox/red).ferredoxin	ferredoxin-related | chr4:15721324-15722869 FORWARD	ferredoxin	0.499925	0.866559	0.0674477	4.07735e-06	5.98888e-06	1.05936e-05	4.54023e-05	1.04037e-06	2.30649e-07
-0.000770723	-1.10558	0.18775	1.59846	0.886107	1.38736	0.84029	1.04532	1.01742	CHR9_JGVV2_366_T01	VIT_09s0002g04010	1.1.5.2	PS.lightreaction.other electron carrier (ox/red).ferredoxin	Symbols: NDF4 | NDF4 (NDH-DEPENDENT CYCLIC ELECTRON FLOW 1); electron carrier/ iron-sulfur cluster binding | chr3:5506931-5508414 REVERSE	Ferredoxin	0.999234	1.06182e-05	0.689058	2.99505e-08	0.000897317	7.58775e-07	0.000772456	5.33965e-05	9.6087e-05
0.620834	1.23424	0.642497	-0.0868085	-0.37845	0.0111931	-1.66163	-0.615355	-0.0163598	CHR17_JGVV0_175_T01	VIT_17s0000g08440	1.1.5.2	PS.lightreaction.other electron carrier (ox/red).ferredoxin	unknown protein | chr5:2540284-2542136 REVERSE	Unknown protein	0.000504193	2.84007e-10	0.00156275	0.700807	0.033389	0.973721	6.61606e-13	0.00025105	0.950753
-0.308696	-1.18411	0.0221357	0.654413	0.461489	0.720396	-0.0314008	0.422365	0.694916	CHR4_JGVV23_40_T01	VIT_04s0023g03510	1.1.5.3	PS.lightreaction.other electron carrier (ox/red).ferredoxin reductase	Symbols: ATLFNR1, FNR1 | FNR1 (FERREDOXIN-NADP(+)-OXIDOREDUCTASE 1); NADPH dehydrogenase/ electron transporter, transferring electrons within the cyclic electron transport pathway of photosynthesis/ electron transporter, transferring electrons within the noncyclic electron transp | chr5:26450964-26453199 REVERSE	Ferredoxin:nadp+ Oxidoreductase PETH	0.281087	9.78697e-07	0.974466	0.00470626	0.0711058	0.00249259	0.926591	0.074095	0.00322134
-0.55534	-1.46579	-0.232681	0.694213	0.234475	0.760563	-0.71209	0.0893444	0.975852	CHR18_JGVV1_1083_T01	VIT_18s0001g14450	1.1.5.3	PS.lightreaction.other electron carrier (ox/red).ferredoxin reductase	Symbols: ATLFNR1, FNR1 | FNR1 (FERREDOXIN-NADP(+)-OXIDOREDUCTASE 1); NADPH dehydrogenase/ electron transporter, transferring electrons within the cyclic electron transport pathway of photosynthesis/ electron transporter, transferring electrons within the noncyclic electron transp | chr5:26450964-26453199 REVERSE	Ferredoxin:nadp+ Oxidoreductase PETH	0.101525	2.00861e-06	0.677597	0.0204667	0.574627	0.0131554	0.0165851	0.826792	0.0013976
0.129006	0.0676979	0.155393	0.937525	0.820205	0.863905	0.458612	1.0674	0.837724	CHR6_JGVV9_4_T01	VIT_06s0009g03770	1.1.5.4	PS.lightreaction.other electron carrier (ox/red).ferredoxin oxireductase	Symbols: HY2, GUN3 | HY2 (ELONGATED HYPOCOTYL 2); phytochromobilin:ferredoxin oxidoreductase | chr3:2803528-2805564 FORWARD	Phycoerythrobilin ferredoxin oxidoreductase	0.533447	0.674792	0.521922	3.33059e-08	1.54688e-06	2.71179e-07	0.00173712	2.34469e-09	5.02233e-07
-0.0279611	-1.51992	0.0399921	0.921003	0.847982	0.591751	-0.261777	1.12241	-0.296628	CHR4_JGVV44_67_T01	VIT_04s0044g01310	1.1.6	PS.lightreaction.NADH DH	Symbols: NDH-O | NDH-O (NAD(P)H:plastoquinone dehydrogenase complex subunit O) | chr1:28129858-28131077 REVERSE	NADH-plastoquinone oxidoreductase subunit o	0.954733	4.93804e-09	0.948275	9.53725e-05	0.000580471	0.0118318	0.292651	5.20112e-06	0.238691
-0.248744	-1.25422	-0.407782	1.09827	0.761227	0.867312	0.783175	0.336022	-0.00425602	CHR1_JGVV11_134_T01	VIT_01s0011g05290	1.1.6	PS.lightreaction.NADH DH	Symbols: CRR23 | CRR23 ((chlororespiratory reduction 23) | chr1:26687230-26688384 FORWARD	Inorganic carbon transport protein	0.425281	4.05956e-07	0.208821	9.86601e-06	0.00238134	0.000385795	0.0008644	0.172806	0.991733
-0.690811	-1.32812	-0.389891	-0.0492186	0.237294	0.409304	-0.640501	-0.248342	-0.107014	CHR18_JGVV1_110_T01	VIT_18s0001g01660	1.1.6	PS.lightreaction.NADH DH	Symbols: NDH-M | NDH-M (subunit NDH-M of NAD(P)H:plastoquinone dehydrogenase complex) | chr4:17830562-17831554 REVERSE	NADH dehydrogenase I subunit M	0.00574998	1.15309e-07	0.231146	0.89612	0.429435	0.0983843	0.00552732	0.335764	0.729038
0.20089	-1.06965	0.427083	0.741102	-0.154129	0.545337	-0.50677	0.235747	-0.000506344	CHR1_JGVV11_132_T01	VIT_01s0011g05310	1.1.6	PS.lightreaction.NADH DH	Symbols: CRR3 | CRR3 (CHLORORESPIRATORY REDUCTION 3) | chr2:266630-267798 FORWARD	CRR3 (chlororespiratory reduction 3)	0.741021	0.00248178	0.474341	0.0492558	0.801972	0.182334	0.195552	0.60382	0.999263
-0.326568	-2.14288	-0.179981	0.269947	-0.128221	-0.028728	-0.853626	-0.575227	-0.0453819	CHR19_JGVV93_36_T01	VIT_19s0093g00510	1.2.2	PS.photorespiration.glycolate oxydase	(S)-2-hydroxy-acid oxidase, peroxisomal, putative / glycolate oxidase, putative / short chain alpha-hydroxy acid oxidase, putative | chr3:4821523-4824178 FORWARD	S-2-hydroxy-acid oxidase, peroxisomal	0.12594	4.74746e-15	0.572343	0.173717	0.635781	0.933072	1.24242e-05	0.00205606	0.868437
-0.634693	-1.68626	0.00900371	0.627788	0.793882	1.43953	0.507186	1.9966	0.00963105	CHR2_JGVV12_162_T01	VIT_02s0012g01120	1.2.4.4	PS.photorespiration.glycine cleavage.H protein	glycine cleavage system H protein, mitochondrial, putative | chr1:11739304-11740361 REVERSE	Glycine cleavage system H protein, mitochondrial	0.195245	3.878e-05	0.994537	0.150695	0.082817	0.000768566	0.251923	6.40702e-06	0.989205
-0.40853	-1.09828	-0.00287626	0.325822	0.081585	0.677024	0.294306	0.10297	0.838032	CHR2_JGVV25_432_T01	VIT_02s0025g04750	1.2.6	PS.photorespiration.hydroxypyruvate reductase	oxidoreductase family protein | chr1:4274594-4275981 FORWARD	Glycerate dehydrogenase	0.143871	7.14062e-06	0.996869	0.213177	0.842533	0.00618486	0.255315	0.74423	0.000716846
-0.248028	-0.889648	0.118587	1.35466	0.811666	1.16467	-0.0765091	0.838489	1.18068	CHR2_JGVV109_24_T01	VIT_02s0109g00080	1.3.12	PS.calvin cyle.PRK	Symbols: PRK | PRK (PHOSPHORIBULOKINASE); ATP binding / phosphoribulokinase/ protein binding | chr1:11532533-11534639 FORWARD	Phosphoribulokinase	0.626823	0.00558006	0.881836	0.000102776	0.0262774	0.000894492	0.873217	0.0133442	0.000695424
1.07952	5.04974	2.7879	-0.391875	0.298611	0.00574567	-0.160506	-0.503677	-0.243632	CHR16_JGVV39_139_T01	VIT_16s0039g02140	1.3.12	PS.calvin cyle.PRK	Symbols: PRK | PRK (PHOSPHORIBULOKINASE); ATP binding / phosphoribulokinase/ protein binding | chr1:11532533-11534639 FORWARD	Phosphoribulokinase	0.409559	1.05453e-06	0.0252368	0.785755	0.864095	0.997995	0.912171	0.689805	0.867843
0.061838	0.713386	0.40885	0.833234	0.496479	0.641287	1.07656	1.08371	0.922541	CHR6_JGVV61_126_T01	VIT_06s0061g00270	1.3.13	PS.calvin cyle.rubisco interacting	Symbols: CPN60A, CH-CPN60A, SLP | CPN60A (CHAPERONIN-60ALPHA); ATP binding / protein binding | chr2:11926449-11929389 FORWARD	Chaperonin GroEL	0.717361	3.82507e-09	0.0018463	3.66186e-10	2.79851e-05	1.74625e-07	6.38234e-13	7.72565e-13	9.87523e-11
-0.232469	-1.4134	0.183377	-0.148556	0.218505	0.114762	0.256092	-0.0147003	-0.220717	CHR9_JGVV18_84_T01	VIT_09s0018g01270	1.3.13	PS.calvin cyle.rubisco interacting	ribulose bisphosphate carboxylase/oxygenase activase, putative / RuBisCO activase, putative | chr1:27494121-27496878 REVERSE	Ribulose bisphosphate carboxylase/oxygenase activase 2	0.19558	1.24014e-12	0.44076	0.402289	0.219693	0.563021	0.0977708	0.948359	0.175602
-0.818253	-2.12829	-0.738215	-0.0455155	-0.13077	0.00104408	-0.174645	-0.0548591	-0.138359	CHR13_JGVV19_310_T01	VIT_13s0019g02050	1.3.13	PS.calvin cyle.rubisco interacting	Symbols: RCA | RCA (RUBISCO ACTIVASE); ADP binding / ATP binding / enzyme regulator/ ribulose-1,5-bisphosphate carboxylase/oxygenase activator | chr2:16570746-16573548 REVERSE	Ribulose bisphosphate carboxylase/oxygenase activase, chloroplast	0.00894117	5.08135e-10	0.0458059	0.925354	0.782065	0.998801	0.626912	0.893511	0.718175
0.650554	3.35172	0.780587	0.73169	0.643379	0.589711	1.54291	0.900164	1.02619	CHR11_JGVV52_94_T01	VIT_11s0052g00820	1.3.2	PS.calvin cyle.rubisco small subunit	Symbols: RBCS1A | RBCS1A (RIBULOSE BISPHOSPHATE CARBOXYLASE SMALL CHAIN 1A); copper ion binding / ribulose-bisphosphate carboxylase | chr1:25048158-25049424 REVERSE	Ribulose bisphosphate carboxylase small chain SSU40B, chloroplast	0.60788	6.77356e-05	0.603823	0.479496	0.594603	0.608939	0.0748001	0.34317	0.280024
-0.0299792	-0.136928	0.00838714	1.14472	0.414428	0.577147	-0.0608088	0.249213	0.642832	CHR17_JGVV0_597_T01	VIT_17s0000g03690	1.3.2	PS.calvin cyle.rubisco small subunit	ribulose bisphosphate carboxylase small chain 1B / RuBisCO small subunit 1B (RBCS-1B) (ATS1B) | chr5:15384117-15385247 REVERSE	Ribulose-1,5-bisphophate carboxylase/oxygenase small subunit	0.945689	0.533988	0.989021	6.20972e-07	0.0704659	0.00674405	0.831362	0.269419	0.0023999
0.520931	0.51912	0.00952725	1.34915	0.7884	0.479654	-0.00448111	0.781549	0.0708667	CHR8_JGVV40_181_T01	VIT_08s0040g01440	1.3.3	PS.calvin cyle.phosphoglycerate kinase	Symbols: PGK1 | PGK1 (PHOSPHOGLYCERATE KINASE 1); phosphoglycerate kinase | chr3:4060971-4063306 REVERSE	TRNA (guanine-N(7)-)-methyltransferase	0.0681978	0.0322853	0.989967	1.38907e-06	0.00392583	0.0759184	0.99121	0.00236273	0.848073
-0.673015	-1.0982	-0.141422	0.553756	0.326374	0.677739	-0.341638	0.0550928	0.0657638	CHR14_JGVV68_63_T01	VIT_14s0068g00680	1.3.4	PS.calvin cyle.GAP	Symbols: GAPA-2 | GAPA-2 (GLYCERALDEHYDE 3-PHOSPHATE DEHYDROGENASE A SUBUNIT 2); NAD or NADH binding / binding / catalytic/ glyceraldehyde-3-phosphate dehydrogenase (phosphorylating)/ glyceraldehyde-3-phosphate dehydrogenase | chr1:4392450-4394400 REVERSE	Glyceraldehyde-3-phosphate dehydrogenase A, chloroplast precursor	0.0114454	1.02413e-05	0.780699	0.0253359	0.270835	0.00731102	0.187348	0.872826	0.854182
-0.194432	0.341074	0.448636	1.09833	0.904837	0.971774	-0.160134	0.0826925	1.08235	CHR3_JGVV38_367_T01	VIT_03s0038g00670	1.3.6	PS.calvin cyle.aldolase	fructose-bisphosphate aldolase, putative | chr2:9128151-9130240 REVERSE	fructose-bisphosphate aldolase, chloroplast precursor	0.716821	0.309596	0.373842	0.0010644	0.0112283	0.00451799	0.709581	0.859389	0.00149701
-0.4999	-0.047191	0.408036	1.03446	0.496688	0.893907	0.0228156	0.319098	0.407841	CHR4_JGVV23_90_T01	VIT_04s0023g03010	1.3.6	PS.calvin cyle.aldolase	fructose-bisphosphate aldolase, putative | chr4:18163496-18165762 REVERSE	fructose-bisphosphate aldolase, chloroplast precursor	0.0372421	0.854419	0.169842	8.58946e-06	0.0363772	0.000110071	0.944723	0.165247	0.0727803
-0.597216	-1.31017	0.245388	0.148613	0.0182714	0.10147	0.4432	0.665228	-0.643396	CHR19_JGVV15_152_T01	VIT_19s0015g01720	1.3.6	PS.calvin cyle.aldolase	fructose-bisphosphate aldolase, putative | chr4:13391344-13393107 FORWARD	fructose-bisphosphate aldolase, cytoplasmic isozyme 1	0.203295	0.000558122	0.757894	0.79729	0.982044	0.881323	0.301773	0.10111	0.122544
-1.05787	-1.98491	-0.609843	0.239762	-0.0857919	0.439701	-0.85266	-0.912332	-0.349248	CHR8_JGVV7_703_T01	VIT_08s0007g01570	1.3.7	PS.calvin cyle.FBPase	fructose-1,6-bisphosphatase, putative / D-fructose-1,6-bisphosphate 1-phosphohydrolase, putative / FBPase, putative | chr3:20016905-20018780 FORWARD	fructose 1,6-bisphosphatase	0.00171716	1.33078e-08	0.146926	0.539949	0.877274	0.207236	0.00609989	0.00361633	0.32263
-0.679947	-1.03825	-0.177369	0.252607	0.253188	0.236024	-0.529636	-0.247813	0.0453425	CHR13_JGVV19_187_T01	VIT_13s0019g03350	1.3.9	PS.calvin cyle.seduheptulose bisphosphatase	Symbols: SBPASE | SBPASE (sedoheptulose-bisphosphatase); phosphoric ester hydrolase/ sedoheptulose-bisphosphatase | chr3:20709386-20711640 FORWARD	Sedoheptulose-1,7-bisphosphatase (SBPase), Chloroplast	0.00981632	2.1303e-05	0.703591	0.370452	0.419885	0.428833	0.0300162	0.3649	0.903732
0.759499	1.07163	0.655196	-0.137895	0.272777	-0.00200213	0.312754	0.470895	-0.0729618	CHR1_JGVV11_500_T01	VIT_01s0011g01420	10.1	cell wall.precursor synthesis	UDP-N-acetylglucosamine pyrophosphorylase-related | chr1:11084859-11088563 FORWARD	UDP-N-acetylglucosamine pyrophosphorylase	9.59045e-11	6.48642e-16	7.22021e-08	0.127006	0.00308678	0.9919	0.000341271	8.14773e-07	0.47615
0.951337	1.06911	0.459399	-0.243447	-0.771288	-1.19476	-2.56023	-1.24693	-0.87731	CHRUN_JGVV1959_1_T01	VIT_00s1959g00010	10.1	cell wall.precursor synthesis	UDP-N-acetylglucosamine pyrophosphorylase-related | chr1:11084859-11088563 FORWARD	UDP-N-acetylglucosamine pyrophosphorylase	0.0887793	0.0224956	0.595781	0.725776	0.178371	0.0192591	1.73489e-06	0.0118524	0.0901192
-0.213085	-1.23352	-0.0759325	-0.262658	-0.113101	-0.141887	-0.51059	-0.443747	-0.368992	CHR15_JGVV46_319_T01	VIT_15s0046g00110	10.1.1.2	cell wall.precursor synthesis.NDP sugar pyrophosphorylase.GDP fucose and fucokinase	GHMP kinase-related | chr1:91750-95651 FORWARD	GHMP kinase	0.0480087	3.97934e-16	0.678342	0.00706675	0.351806	0.187813	1.40672e-06	1.72121e-05	0.000269392
-0.603929	-1.51824	-0.111951	-1.61245	-0.624409	-0.309127	-0.813192	-0.9593	-0.243956	CHR19_JGVV85_48_T01	VIT_19s0085g00720	10.1.12.2	cell wall.precursor synthesis.KDO pathway.KDO-8-Phosphate Synthase	Symbols: ATKDSA2, ATKSDA | ATKDSA2; 3-deoxy-8-phosphooctulonate synthase | chr1:5587893-5590633 REVERSE	3-deoxy-8-phosphooctulonate synthase.	0.000500922	7.8568e-13	0.716428	7.47881e-13	0.000305095	0.0656567	2.24511e-06	1.36188e-07	0.153198
-0.429391	-1.36411	-0.51776	-1.41236	0.0783155	-0.0267895	-0.439118	0.305333	-0.107224	CHR2_JGVV25_381_T01	VIT_02s0025g04210	10.1.2	cell wall.precursor synthesis.UGE	Symbols: UGE1 | UGE1 (UDP-D-glucose/UDP-D-galactose 4-epimerase 1); UDP-glucose 4-epimerase/ protein dimerization | chr1:4355926-4358328 REVERSE	UDP-glucose 4-epimerase	0.0650616	6.99412e-09	0.0523064	1.04193e-08	0.82368	0.945548	0.0358597	0.164195	0.692297
0.15075	0.446942	0.708296	-0.505209	-0.0797447	1.13234	0.0251276	0.215063	0.884884	CHR11_JGVV65_25_T01	VIT_11s0065g00300	10.1.30.2	ell wall.precursor synthesis.sugar kinases.arabinose-1-kinase	Symbols: ARA1, ISA1, ATISA1 | ARA1 (ARABINOSE KINASE); ATP binding / L-arabinokinase/ galactokinase | chr4:9120867-9127938 FORWARD	Galactokinase like protein	0.847237	0.299234	0.241562	0.292199	0.92168	0.010043	0.969553	0.693719	0.0448496
0.0123805	-0.27714	0.138074	-0.265742	-0.390097	0.517107	0.153265	2.59735	0.0736687	CHR5_JGVV77_195_T01	VIT_05s0077g02300	10.1.5	cell wall.precursor synthesis.UXS	Symbols: UXS2, ATUXS2, AUD1 | AUD1; UDP-glucuronate decarboxylase/ catalytic/ dTDP-glucose 4,6-dehydratase | chr3:23232386-23235567 FORWARD	UDP-glucuronic acid decarboxylase 2	0.989558	0.546978	0.894656	0.642849	0.50084	0.300867	0.792085	1.39805e-07	0.911869
-0.564688	-0.546806	-0.367407	-1.22989	-0.856322	-0.505902	-0.767573	-1.09054	-0.498493	CHRUN_JGVV1525_1_T01	VIT_00s1525g00010	10.1.6	cell wall.precursor synthesis.GAE	Symbols: GAE3 | GAE3 (UDP-D-GLUCURONATE 4-EPIMERASE 3); UDP-glucuronate 4-epimerase/ catalytic | chr4:38504-40189 REVERSE	GAE3 (UDP-D- glcucuronate 4-epimerase 3)	0.000670652	0.000239872	0.0617128	2.1195e-10	1.57868e-06	0.00137613	2.98147e-06	3.90339e-09	0.00145851
-0.574887	-0.578689	-0.418724	-1.47211	-0.96142	-0.61547	-0.723814	-1.12871	-0.804801	CHRUN_JGVV2240_1_T01	VIT_00s2240g00010	10.1.6	cell wall.precursor synthesis.GAE	Symbols: GAE3 | GAE3 (UDP-D-GLUCURONATE 4-EPIMERASE 3); UDP-glucuronate 4-epimerase/ catalytic | chr4:38504-40189 REVERSE	GAE3 (UDP-D- glcucuronate 4-epimerase 3)	0.00252842	0.000670031	0.0656431	9.08101e-11	2.54574e-06	0.000786204	6.96e-05	4.06334e-08	2.11395e-05
-0.484131	-0.416325	-0.412418	-1.72373	-0.964355	-0.540025	-0.740486	-1.23194	-0.651619	CHR2_JGVV241_16_T01	VIT_02s0241g00180	10.1.6	cell wall.precursor synthesis.GAE	Symbols: GAE5 | GAE5 (UDP-D-GLUCURONATE 4-EPIMERASE 5); UDP-glucuronate 4-epimerase/ catalytic | chr4:7289192-7290902 REVERSE	UDP-D- glcucuronate 4-epimerase 5 GAE5	0.0242774	0.0259258	0.114423	2.9161e-11	1.40181e-05	0.00766243	0.000224251	6.48366e-08	0.00126051
-0.250976	0.146974	0.15573	0.688279	0.457491	1.2119	0.0649441	0.615972	1.85278	CHR9_JGVV18_144_T01	VIT_09s0018g01950	10.2	cell wall.cellulose synthesis	Symbols: ATCSLC05, CSLC05, ATCSLC5 | ATCSLC5 (CELLULOSE-SYNTHASE LIKE C5); cellulose synthase/ transferase, transferring glycosyl groups | chr4:15309506-15312591 REVERSE	Cellulose synthase CSLC05	0.526178	0.630209	0.792134	0.0144737	0.156169	5.31236e-05	0.870574	0.029534	3.40864e-08
-0.352045	-0.151956	-0.122579	0.789418	-0.155543	0.333775	0.973769	0.862672	1.58191	CHR14_JGVV66_158_T01	VIT_14s0066g01730	10.2	cell wall.cellulose synthesis	Symbols: ATCSLC04, CSLC04, ATCSLC4, CSLC4 | ATCSLC04 (CELLULOSE-SYNTHASE LIKE C4); cellulose synthase/ transferase, transferring glycosyl groups | chr3:10505829-10509239 FORWARD	Cellulose synthase CSLC04	0.363617	0.6415	0.858262	0.00850731	0.745325	0.34484	0.00121477	0.00412721	2.12094e-06
-0.0692078	1.04729	-0.0537451	-0.513765	-0.506865	-0.0404146	0.0409107	-0.532139	-0.146247	CHR18_JGVV1_538_T01	VIT_18s0001g08580	10.2	cell wall.cellulose synthesis	Symbols: ATCSLC12, CSLC12 | ATCSLC12 (CELLULOSE-SYNTHASE LIKE C12); cellulose synthase/ transferase, transferring glycosyl groups | chr4:4802341-4805647 REVERSE	Cellulose synthase CSLC12	0.841528	2.47015e-07	0.910494	0.00694815	0.0129349	0.90503	0.879799	0.00524373	0.524752
0.00474339	0.0293952	-0.213282	-0.510884	-0.673534	0.0318747	-1.69008	-1.43214	-0.377051	CHR8_JGVV7_473_T01	VIT_08s0007g03990	10.2	cell wall.cellulose synthesis	Symbols: ATCSLA09, CSLA09, ATCSLA9, CSLA9, RAT4 | ATCSLA09; mannan synthase/ transferase, transferring glycosyl groups | chr5:985675-990549 REVERSE	Cellulose synthase CSLA09	0.992798	0.918687	0.608423	0.0312343	0.00734596	0.942441	2.25306e-09	1.05123e-07	0.130905
0.800129	-1.53534	-0.899088	1.71497	1.44643	1.14714	2.90025	2.00788	1.06458	CHR3_JGVV38_63_T01	VIT_03s0038g04120	10.2.1	cell wall.cellulose synthesis.cellulose synthase	Symbols: ATCSLD4, CSLD4 | ATCSLD4; cellulose synthase/ transferase, transferring glycosyl groups | chr4:17909919-17913641 REVERSE	Cellulose synthase CSLD4	0.0243894	4.22752e-06	0.0287037	1.47381e-06	6.05208e-05	0.000711376	1.63946e-11	8.59226e-08	0.00143195
0.170765	-1.55093	0.120197	0.62648	0.776963	0.580531	-0.480718	-0.401954	-0.015922	CHR2_JGVV25_172_T01	VIT_02s0025g01850	10.2.1	cell wall.cellulose synthesis.cellulose synthase	Symbols: ATCSLG3, CSLG3 | ATCSLG3; cellulose synthase/ transferase/ transferase, transferring glycosyl groups | chr4:12456489-12460753 FORWARD	Cellulose synthase CSLG3	0.809777	0.000100405	0.904937	0.143705	0.0847409	0.197267	0.272998	0.380113	0.981632
0.643813	1.80912	0.996889	0.745137	0.689963	1.60363	-0.544004	-0.260083	0.69601	CHR8_JGVV7_61_T01	VIT_08s0007g08380	10.2.1	cell wall.cellulose synthesis.cellulose synthase	Symbols: CESA3, IXR1, ATCESA3, ATH-B, CEV1 | CEV1 (CONSTITUTIVE EXPRESSION OF VSP 1); cellulose synthase/ transferase, transferring glycosyl groups | chr5:1530174-1535414 REVERSE	Cellulose synthase CESA3	0.021963	1.51722e-09	0.00181705	0.00393718	0.0126919	1.05931e-07	0.0358059	0.370722	0.00811499
-0.160081	-0.889761	-0.0360542	0.0932376	0.477819	0.0911173	1.30259	1.01016	0.463223	CHR2_JGVV25_168_T01	VIT_02s0025g01790	10.2.1	cell wall.cellulose synthesis.cellulose synthase	Symbols: ATCSLG3, CSLG3 | ATCSLG3; cellulose synthase/ transferase/ transferase, transferring glycosyl groups | chr4:12456489-12460753 FORWARD	Cellulose synthase CSLG3	0.619558	3.23885e-05	0.950034	0.762094	0.0411501	0.784336	8.74599e-08	1.04032e-05	0.0358501
-0.135536	-1.98402	-0.212005	0.167473	0.433891	0.33357	0.0783387	0.816307	0.732829	CHRUN_JGVV414_6_T01	VIT_00s0414g00060	10.2.1	cell wall.cellulose synthesis.cellulose synthase	Symbols: ATCSLE1, CSLE1 | ATCSLE1; cellulose synthase/ transferase, transferring glycosyl groups | chr1:20876699-20879482 FORWARD	Cellulose synthase CSLE1	0.772676	1.03684e-09	0.686637	0.651727	0.17879	0.300194	0.838842	0.00346474	0.00971555
0.0743242	1.13248	0.195509	0.255663	0.39673	0.606388	1.09938	1.68923	1.45146	CHR6_JGVV9_141_T01	VIT_06s0009g02160	10.2.1	cell wall.cellulose synthesis.cellulose synthase	Symbols: CESA3, IXR1, ATCESA3, ATH-B, CEV1 | CEV1 (CONSTITUTIVE EXPRESSION OF VSP 1); cellulose synthase/ transferase, transferring glycosyl groups | chr5:1530174-1535414 REVERSE	NADH dehydrogenase (ubiquinone) flavoprotein 2	0.879591	1.24e-05	0.686637	0.394825	0.182865	0.0223496	3.71856e-05	2.19931e-08	6.25489e-07
0.318931	-1.52722	0.0159015	0.330339	0.278728	0.177031	-0.312362	-0.148542	0.208705	CHR2_GSVIVT00019574001_T01	VIT_02s0025g01810	10.2.1	cell wall.cellulose synthesis.cellulose synthase	Symbols: ATCSLG3, CSLG3 | ATCSLG3; cellulose synthase/ transferase/ transferase, transferring glycosyl groups | chr4:12456489-12460753 FORWARD	No hit	0.377406	2.58476e-07	0.985256	0.288284	0.441402	0.644848	0.303189	0.672274	0.536745
-0.353934	-1.92861	-0.170345	-0.052204	0.24872	0.16423	-0.176895	0.601247	0.553412	CHRUN_JGVV414_5_T01	VIT_00s0414g00050	10.2.1	cell wall.cellulose synthesis.cellulose synthase	Symbols: ATCSLE1, CSLE1 | ATCSLE1; cellulose synthase/ transferase, transferring glycosyl groups | chr1:20876699-20879482 FORWARD	Cellulose synthase CSLE1	0.28075	6.3828e-10	0.748414	0.904747	0.479071	0.656443	0.580774	0.0241058	0.0426081
0.22662	0.595842	0.135213	2.50934	0.24264	-0.978018	1.43679	0.837014	0.647309	CHR5_JGVV49_1_T01	VIT_05s0049g00010	10.2.1	cell wall.cellulose synthesis.cellulose synthase	Symbols: ATCSLG2, CSLG2 | ATCSLG2; cellulose synthase/ transferase/ transferase, transferring glycosyl groups | chr4:12462030-12465625 FORWARD	Cellulose synthase CSLG2	0.457631	0.00515672	0.767189	6.01874e-14	0.394281	4.56882e-05	2.86348e-08	0.000268794	0.00460763
-0.123875	-1.52996	-0.108644	0.0706293	0.233758	0.33796	-0.16783	0.612399	0.555322	CHRUN_JGVV414_3_T01	VIT_00s0414g00030	10.2.1	cell wall.cellulose synthesis.cellulose synthase	Symbols: ATCSLE1, CSLE1 | ATCSLE1; cellulose synthase/ transferase, transferring glycosyl groups | chr1:20876699-20879482 FORWARD	Cellulose synthase CSLE1	0.750058	7.83638e-09	0.8349	0.84602	0.446256	0.194831	0.550797	0.00933591	0.0207083
-0.309881	-1.64368	0.0757149	-0.0188466	0.169464	0.205429	-0.319104	0.462328	0.674477	CHRUN_JGVV469_2_T01	VIT_00s0469g00020	10.2.1	cell wall.cellulose synthesis.cellulose synthase	Symbols: ATCSLE1, CSLE1 | ATCSLE1; cellulose synthase/ transferase, transferring glycosyl groups | chr1:20876699-20879482 FORWARD	Cellulose synthase CSLE1	0.377169	3.24443e-08	0.911154	0.96852	0.676187	0.562236	0.274586	0.096269	0.0141909
0.279444	-1.57419	0.119592	0.342548	0.157833	0.573353	-0.32388	-0.461885	0.208369	CHR2_JGVV25_171_T01	VIT_02s0025g01840	10.2.1	cell wall.cellulose synthesis.cellulose synthase	Symbols: ATCSLG3, CSLG3 | ATCSLG3; cellulose synthase/ transferase/ transferase, transferring glycosyl groups | chr4:12456489-12460753 FORWARD	Cellulose synthase CSLG3	0.450332	1.01898e-07	0.84578	0.257521	0.709835	0.0443806	0.273132	0.101365	0.529007
-0.256856	-2.11491	-0.287814	-0.14657	0.0420577	0.228959	-0.177609	0.450881	0.332353	CHRUN_JGVV469_5_T01	VIT_00s0469g00050	10.2.1	cell wall.cellulose synthesis.cellulose synthase	Symbols: ATCSLE1, CSLE1 | ATCSLE1; cellulose synthase/ transferase, transferring glycosyl groups | chr1:20876699-20879482 FORWARD	Cellulose synthase CSLE1	0.40593	3.14961e-12	0.433339	0.635887	0.924984	0.423273	0.520862	0.0582572	0.190794
-0.198678	0.441493	0.954235	-1.41188	0.0309006	1.35474e-05	-1.25276	-0.984417	-1.64143	CHR2_JGVV25_164_T01	VIT_02s0025g01750	10.2.1	cell wall.cellulose synthesis.cellulose synthase	Symbols: ATCSLG3, CSLG3 | ATCSLG3; cellulose synthase/ transferase/ transferase, transferring glycosyl groups | chr4:12456489-12460753 FORWARD	Cellulose synthase CSLG3	0.78035	0.294984	0.0802944	0.000854049	0.972099	0.999987	0.0027651	0.0194383	0.000177584
0.518005	-1.17929	0.186661	-0.273039	-0.0561151	0.110189	0.0370682	-0.406086	-0.286107	CHR2_JGVV25_166_T01	VIT_02s0025g01770	10.2.1	cell wall.cellulose synthesis.cellulose synthase	Symbols: ATCSLG3, CSLG3 | ATCSLG3; cellulose synthase/ transferase/ transferase, transferring glycosyl groups | chr4:12456489-12460753 FORWARD	Cellulose synthase CSLG3	0.0769158	8.22e-06	0.709661	0.363956	0.907219	0.78501	0.923107	0.135396	0.332599
-0.615247	-1.11451	-0.295287	-0.818847	-0.0796418	-0.372177	0.225184	0.187994	-0.00617749	CHRUN_JGVV1213_1_T01	VIT_00s1213g00010	10.2.1	cell wall.cellulose synthesis.cellulose synthase	Symbols: ATCSLE1, CSLE1 | ATCSLE1; cellulose synthase/ transferase, transferring glycosyl groups | chr1:20876699-20879482 FORWARD	Cellulose synthase CSLE1	0.00907284	1.02148e-06	0.371488	0.000240848	0.828952	0.112371	0.352586	0.456991	0.986495
-0.446337	-1.1533	-0.617124	-0.485098	-0.126444	-0.0989162	0.0766945	-0.15147	-0.250237	CHR4_JGVV44_112_T01	VIT_04s0044g00790	10.2.1	cell wall.cellulose synthesis.cellulose synthase	Symbols: ATCSLE1, CSLE1 | ATCSLE1; cellulose synthase/ transferase, transferring glycosyl groups | chr1:20876699-20879482 FORWARD	Cellulose synthase CSLE1	0.322246	0.000769402	0.212758	0.209933	0.833608	0.871378	0.879783	0.746223	0.568213
0.787158	1.91617	0.297804	-0.242882	-0.191818	-0.211623	0.45364	0.327739	0.0616818	CHR2_JGVV12_74_T01	VIT_02s0012g02190	10.2.1	cell wall.cellulose synthesis.cellulose synthase	Symbols: ATCSLD2, CSLD2 | CSLD2 (CELLULOSE-SYNTHASE LIKE D2); cellulose synthase/ transferase, transferring glycosyl groups | chr5:5561679-5565580 FORWARD	Cellulose synthase CSLD2	1.63681e-05	2.43591e-15	0.177782	0.1578	0.339063	0.247603	0.00481558	0.0453122	0.781007
-0.327486	-1.59288	-0.526179	-1.1992	-0.298315	-0.45455	0.136064	-0.11329	-0.0851864	CHRUN_JGVV1349_1_T01	VIT_00s1349g00010	10.2.1	cell wall.cellulose synthesis.cellulose synthase	Symbols: ATCSLE1, CSLE1 | ATCSLE1; cellulose synthase/ transferase, transferring glycosyl groups | chr1:20876699-20879482 FORWARD	Cellulose synthase CSLE1	0.156144	5.48647e-11	0.0358195	1.01542e-07	0.196542	0.0265481	0.567782	0.645426	0.749277
-0.27501	0.423557	-0.25664	-0.627012	-0.484384	-0.369183	-1.10943	-0.902923	-0.0790917	CHR12_JGVV59_87_T01	VIT_12s0059g00930	10.2.1	cell wall.cellulose synthesis.cellulose synthase	Symbols: ATCSLB04, CSLB04, ATCSLB4 | ATCSLB04; cellulose synthase/ transferase/ transferase, transferring glycosyl groups | chr2:13814686-13818289 FORWARD	Cellulose synthase CSLB04	0.499051	0.136378	0.625853	0.0342917	0.148574	0.269955	0.000202643	0.00220513	0.852546
0.466493	-1.9547	-0.413507	-0.0883725	-0.536298	0.176283	-1.05951	-0.569023	1.63996	CHR19_JGVV15_67_T01	VIT_19s0015g00710	10.2.1	cell wall.cellulose synthesis.cellulose synthase	Symbols: ATCSLE1, CSLE1 | ATCSLE1; cellulose synthase/ transferase, transferring glycosyl groups | chr1:20876699-20879482 FORWARD	Cellulose synthase CSLE1	0.311893	4.57262e-07	0.487349	0.880538	0.213039	0.748459	0.00371844	0.137057	2.81285e-05
-0.468514	0.224486	-0.332816	-0.768261	-0.683226	-0.453227	-1.12335	-1.0011	-0.260842	CHR12_JGVV59_93_T01	VIT_12s0059g00990	10.2.1	cell wall.cellulose synthesis.cellulose synthase	Symbols: ATCSLB04, CSLB04, ATCSLB4 | ATCSLB04; cellulose synthase/ transferase/ transferase, transferring glycosyl groups | chr2:13814686-13818289 FORWARD	Cellulose synthase CSLB04	0.030309	0.254665	0.229703	0.000152856	0.00127842	0.0268641	3.08639e-07	3.08304e-06	0.229345
-0.278271	0.112755	-0.27861	-1.08215	-0.737397	-0.229718	-1.41124	-1.14007	-0.219109	CHR12_JGVV59_92_T01	VIT_12s0059g00980	10.2.1	cell wall.cellulose synthesis.cellulose synthase	Symbols: ATCSLB04, CSLB04, ATCSLB4 | ATCSLB04; cellulose synthase/ transferase/ transferase, transferring glycosyl groups | chr2:13814686-13818289 FORWARD	Cellulose synthase CSLB04	0.468364	0.718833	0.559224	0.000169432	0.0142317	0.524452	2.86219e-06	8.79124e-05	0.517385
-0.167889	0.425602	0.595392	0.0695791	-0.83498	-1.50361	0.450506	0.208289	0.148465	CHRUN_JGVV469_1_T01	VIT_00s0469g00010	10.2.1	cell wall.cellulose synthesis.cellulose synthase	Symbols: ATCSLE1, CSLE1 | ATCSLE1; cellulose synthase/ transferase, transferring glycosyl groups | chr1:20876699-20879482 FORWARD	Cellulose synthase CSLE1	0.664935	0.0758831	0.0646592	0.85929	0.00186649	1.97819e-07	0.0770483	0.476058	0.640893
0.176891	-0.299778	0.242984	-0.320918	-1.02154	-0.831178	-0.0568808	-0.621426	-1.28115	CHR2_JGVV25_185_T01	VIT_02s0025g01980	10.2.1	cell wall.cellulose synthesis.cellulose synthase	Symbols: ATCSLG3, CSLG3 | ATCSLG3; cellulose synthase/ transferase/ transferase, transferring glycosyl groups | chr4:12456489-12460753 FORWARD	Cellulose synthase CSLG3	0.637018	0.220038	0.56457	0.236863	0.000154926	0.00114928	0.871008	0.0120121	2.77969e-06
0.15753	0.0790504	0.605182	0.354983	0.335288	1.14842	0.464167	-0.261197	0.27167	CHR8_JGVV56_96_T01	VIT_08s0056g01140	10.3	cell wall.hemicellulose synthesis	exostosin family protein | chr3:16651963-16653678 FORWARD	Exostosin	0.79025	0.845799	0.207043	0.376377	0.46018	0.00132138	0.205123	0.525281	0.514494
0.335333	1.28115	0.448024	-0.434106	0.0935022	0.0290964	-0.0135224	0.00810539	0.205065	CHR12_JGVV57_124_T01	VIT_12s0057g01410	10.3	cell wall.hemicellulose synthesis	exostosin family protein | chr3:2433267-2434988 REVERSE	Exostosin	0.670877	0.00786821	0.622384	0.483076	0.922597	0.978657	0.986341	0.991402	0.767459
0.160667	0.107383	-0.114213	0.0494931	-0.0930601	-0.449334	-1.28021	-0.80217	-0.593716	CHRUN_GSVIVT00007233001_T01	VIT_00s0513g00010	10.3	cell wall.hemicellulose synthesis	Symbols: FUT2, ATFUT2 | FUT2 (FUCOSYLTRANSFERASE 2); fucosyltransferase/ transferase, transferring glycosyl groups | chr2:968335-970018 REVERSE	Glycosyl hydrolase family 43 protein	0.674814	0.694242	0.834074	0.902344	0.822479	0.0858286	1.61756e-06	0.00125533	0.0180837
-0.515935	-0.136446	0.0802369	-1.5108	-0.976341	-0.866713	-0.496791	-0.418911	-0.177256	CHR4_JGVV23_255_T01	VIT_04s0023g01120	10.3.2	cell wall.hemicellulose synthesis.glucuronoxylan	Symbols: GATL1, PARVUS, GLZ1 | PARVUS (PARVUS); polygalacturonate 4-alpha-galacturonosyltransferase/ transferase, transferring glycosyl groups / transferase, transferring hexosyl groups | chr1:6671137-6672653 REVERSE	Galacturonosyltransferase	0.468617	0.820931	0.953797	0.00372946	0.0926737	0.122247	0.396953	0.493216	0.808251
-0.607186	-0.158292	-1.0191	-3.03213	-3.46362	-1.78915	0.818663	0.870344	0.756561	CHR18_JGVV1_840_T01	VIT_18s0001g11860	10.3.2	cell wall.hemicellulose synthesis.glucuronoxylan	Symbols: GATL1, PARVUS, GLZ1 | PARVUS (PARVUS); polygalacturonate 4-alpha-galacturonosyltransferase/ transferase, transferring glycosyl groups / transferase, transferring hexosyl groups | chr1:6671137-6672653 REVERSE	Polygalacturonate 4-alpha-galacturonosyltransferase	0.165012	0.702441	0.0304105	1.64714e-10	3.60319e-11	1.064e-05	0.0284065	0.0201691	0.0493774
0.17073	-1.54231	-0.0473624	0.9386	0.0468653	-0.0664522	0.326686	0.621431	0.164229	CHR17_JGVV0_794_T01	VIT_17s0000g01460	10.5	cell wall.cell wall proteins	Symbols: KING1 | KING1 (SNF1-RELATED PROTEIN KINASE REGULATORY SUBUNIT GAMMA 1) | chr3:17987378-17989763 FORWARD	Protein kinase AKIN gamma	0.634913	7.89668e-09	0.940081	0.000120574	0.915245	0.869911	0.191475	0.00890676	0.574466
-0.848088	-2.59823	-0.487583	-0.204302	-0.301472	-0.192898	-0.0110181	-0.400232	-0.492326	CHR12_JGVV59_173_T01	VIT_12s0059g01830	10.5	cell wall.cell wall proteins	cell wall protein precursor, putative | chr2:8981988-8982712 REVERSE	Unknown	0.00031744	1.48483e-15	0.0825079	0.424285	0.239639	0.474605	0.973453	0.068743	0.0255985
-1.00989	-0.732802	-0.929435	-0.885971	-0.712068	-0.528253	-0.406519	-0.792752	-0.490651	CHR3_JGVV38_18_T01	VIT_03s0038g04580	10.5	cell wall.cell wall proteins	Symbols: KING1 | KING1 (SNF1-RELATED PROTEIN KINASE REGULATORY SUBUNIT GAMMA 1) | chr3:17987378-17989763 FORWARD	SNF1-Related protein kinase regulatory subunit gamma 1	0.000105484	0.00117383	0.00144314	0.000232382	0.00467538	0.0304969	0.0913574	0.000883586	0.043039
-0.386254	-0.14912	0.264721	1.34955	0.843968	1.24079	0.815935	0.882701	1.03964	CHR19_JGVV15_50_T01	VIT_19s0015g00530	10.5.1	cell wall.cell wall proteins.AGPs	Symbols: FLA1 | FLA1 (FASCICLIN-LIKE ARAB INOGALACTAN 1) | chr5:22558148-22560461 REVERSE	fasciclin arabinogalactan-protein (FLA1)	0.183538	0.570671	0.513452	6.81211e-07	0.00136549	4.57888e-06	0.000950441	0.000423608	6.28475e-05
0.226957	0.187846	0.0511073	-0.296079	0.819251	1.01283	0.850736	0.665782	0.512563	CHR8_JGVV7_162_T01	VIT_08s0007g07330	10.5.1	cell wall.cell wall proteins.AGPs	Symbols: AGP13 | AGP13 (arabinogalactan protein 13) | chr4:13317100-13317470 REVERSE	No hit	0.613961	0.558772	0.949801	0.402289	0.0111124	0.0011572	0.00452221	0.0280834	0.105836
0.137565	-0.665429	-0.0647082	0.875873	0.484424	1.01665	0.841585	0.531126	1.85982	CHR6_JGVV4_357_T01	VIT_06s0004g04610	10.5.1	cell wall.cell wall proteins.AGPs	Symbols: SOS5 | SOS5 (salt overly sensitive 5); polysaccharide binding / protein binding | chr3:17136456-17137874 REVERSE	fasciclin arabinogalactan-protein (FLA4)	0.732058	0.00447455	0.919024	0.000461963	0.0756679	9.89496e-05	0.000701933	0.0325306	2.21414e-09
0.185822	-0.915799	-0.620383	0.380382	0.406505	0.278835	0.60256	1.01578	0.945797	CHR2_JGVV25_99_T01	VIT_02s0025g01080	10.5.1	cell wall.cell wall proteins.AGPs	Symbols: AGP20, AtAGP20 | AGP20 | chr3:22810041-22810747 REVERSE	No hit	0.620857	0.000177075	0.052551	0.15154	0.157052	0.343611	0.015566	8.85453e-05	0.000273002
-0.31154	0.164031	-0.0983472	0.166785	0.31069	1.50572	1.39271	1.14266	2.08446	CHR15_JGVV48_119_T01	VIT_15s0048g01750	10.5.1	cell wall.cell wall proteins.AGPs	Symbols: FLA10 | FLA10 | chr3:22499360-22501239 REVERSE	fasciclin arabinogalactan-protein (FLA8)	0.176769	0.416727	0.816366	0.484063	0.169237	1.2693e-09	2.88567e-09	2.42243e-07	6.90344e-13
-0.841452	-1.09853	0.251302	-0.0102211	0.00150743	0.0629361	-0.168131	0.0127254	0.00308583	CHR8_JGVV40_121_T01	VIT_08s0040g02070	10.5.1	cell wall.cell wall proteins.AGPs	Symbols: FLA11 | FLA11 | chr5:752750-753657 REVERSE	fasciclin arabinogalactan-protein (FLA11)	0.184274	0.0307508	0.831736	0.992573	0.998826	0.950709	0.818953	0.988136	0.997558
-1.40302	-1.36401	0.109904	-0.370002	-0.335596	0.159955	0.432365	0.0212358	-0.347904	CHR8_JGVV40_130_T01	VIT_08s0040g01970	10.5.1	cell wall.cell wall proteins.AGPs	Symbols: FLA11 | FLA11 | chr5:752750-753657 REVERSE	fasciclin arabinogalactan-protein (FLA11)	0.0612824	0.0326326	0.951577	0.686442	0.756942	0.892482	0.598418	0.984159	0.690594
-0.222704	-0.0864834	-0.293591	-0.147064	-0.602843	0.123548	-0.314025	-0.637508	1.30437	CHR12_JGVV57_91_T01	VIT_12s0057g01020	10.5.1	cell wall.cell wall proteins.AGPs	Symbols: FLA2 | FLA2 (FASCICLIN-LIKE ARABINOGALACTAN 2) | chr4:7491383-7492876 REVERSE	fasciclin-like arabinogalactan protein FLA2	0.634538	0.807583	0.583812	0.736558	0.0784726	0.798997	0.361976	0.0413357	6.53522e-05
-0.196872	0.873409	-0.0540029	-2.35374	-1.36356	-1.17576	-0.553497	0.487956	-0.314682	CHR15_JGVV46_216_T01	VIT_15s0046g01360	10.5.1	cell wall.cell wall proteins.AGPs	Symbols: AGP20, AtAGP20 | AGP20 | chr3:22810041-22810747 REVERSE	No hit	0.791462	0.0342625	0.964011	8.83785e-07	0.00335851	0.00843077	0.233437	0.307885	0.553864
-0.601831	-1.1855	0.23342	-1.28782	-0.668315	2.32932	1.32674	2.34115	1.28224	CHR3_JGVV38_282_T01	VIT_03s0038g01830	10.5.2	cell wall.cell wall proteins.proline rich proteins	Symbols: PRP4, ATPRP4 | PRP4 (PROLINE-RICH PROTEIN 4) | chr4:18096809-18098565 REVERSE	Proline-rich protein 4	0.327916	0.00982777	0.82536	0.00792488	0.247764	1.03581e-05	0.00593691	6.75949e-06	0.00938113
0.0613948	0.516852	-0.0517579	1.94141	2.0312	0.882519	3.01254	3.01083	1.19088	CHR9_JGVV70_35_T01	VIT_09s0070g00390	10.5.3	cell wall.cell wall proteins.LRR	Symbols: AtRLP29 | AtRLP29 (Receptor Like Protein 29); protein binding | chr2:17807942-17809590 REVERSE	TMM (too many mouths)	0.946837	0.227867	0.965916	1.99114e-05	2.63373e-05	0.0511178	4.58378e-09	6.40073e-09	0.0068117
-0.285685	-0.523979	0.524157	0.139507	0.470505	0.570078	1.24157	0.8084	0.79248	CHR11_JGVV16_254_T01	VIT_11s0016g02900	10.5.3	cell wall.cell wall proteins.LRR	leucine-rich repeat family protein / extensin family protein | chr4:14418605-14420250 FORWARD	Leucine-rich repeat family protein / extensin	0.424826	0.0397437	0.146154	0.706759	0.120621	0.0412668	1.14304e-05	0.00270592	0.00374521
-0.043262	-0.212441	0.134843	-0.331343	-0.0274431	-0.672083	1.29142	0.273606	-0.122597	CHR3_JGVV63_126_T01	VIT_03s0063g01370	10.5.3	cell wall.cell wall proteins.LRR	leucine-rich repeat family protein / extensin family protein | chr3:6558973-6562119 REVERSE	Leucine-rich repeat family protein / extensin	0.95606	0.585005	0.873677	0.444823	0.971477	0.0801633	0.000428779	0.525849	0.809729
-0.167976	-0.932784	-0.105533	-0.730378	-0.727684	-0.279632	-1.3564	-1.50584	-0.385527	CHR15_JGVV48_4_T01	VIT_15s0048g02970	10.5.3	cell wall.cell wall proteins.LRR	unknown protein | chr2:19145529-19146713 FORWARD	Extensin	0.712276	0.000645092	0.873603	0.0100685	0.0170329	0.41769	6.74127e-06	1.36748e-06	0.213447
-0.331669	-1.05969	-1.75343	-0.220828	-0.75938	-0.0273766	-0.191589	-0.318668	0.641709	CHR9_JGVV70_40_T01	VIT_09s0070g00480	10.5.3	cell wall.cell wall proteins.LRR	Symbols: LRX1 | LRX1 (LEUCINE-RICH REPEAT/EXTENSIN 1); histidine phosphotransfer kinase/ protein binding / structural constituent of cell wall | chr1:4070124-4072567 FORWARD	LRX2 (leucine-rich repeat/extensin 2)	0.393363	0.000239078	6.40588e-06	0.554668	0.0171593	0.962346	0.59574	0.332998	0.0350806
-1.49173	-1.78867	-1.62901	-0.101061	-0.207208	-0.018135	-0.0416935	-0.0798449	-0.127961	CHR14_JGVV83_96_T01	VIT_14s0083g01100	10.5.5	cell wall.cell wall proteins.RGP	Symbols: RGP2, ATRGP2 | RGP2 (REVERSIBLY GLYCOSYLATED POLYPEPTIDE 2); transferase, transferring hexosyl groups | chr5:5092157-5094494 FORWARD	Alpha-1,4-glucan-protein synthase 1	3.56018e-05	2.13754e-07	7.46169e-05	0.837564	0.667212	0.97872	0.930344	0.859671	0.771444
-0.153068	-0.770063	-1.00459	-0.163063	-0.127512	0.0830647	0.333003	0.395834	0.136535	CHR16_JGVV100_100_T01	VIT_16s0100g00270	10.6	cell wall.degradation	peptidoglycan-binding LysM domain-containing protein | chr5:24958241-24958769 FORWARD	Peptidoglycan-binding LysM domain-containing protein	0.511225	5.91382e-06	4.81509e-06	0.405823	0.588964	0.736838	0.0475942	0.018084	0.493766
0.0315856	0.62293	0.419715	0.230275	-0.502682	-1.20287	0.306416	-0.360948	-1.27959	CHR15_JGVV48_182_T01	VIT_15s0048g01080	10.6	cell wall.degradation	peptidoglycan-binding LysM domain-containing protein | chr5:24958241-24958769 FORWARD	Unknown	0.954424	0.00965884	0.24229	0.449256	0.0736263	1.31657e-05	0.262946	0.178661	4.5186e-06
0.142739	0.635556	0.527052	0.740234	0.872533	0.265338	1.64486	1.89341	0.011252	CHR18_JGVV89_108_T01	VIT_18s0089g00210	10.6.1	cell wall.degradation.cellulases and beta -1,4-glucanases	Symbols: ATGH9B4, ATCEL5, CEL5 | CEL5 (CELLULASE 5); catalytic/ hydrolase, hydrolyzing O-glycosyl compounds | chr1:8095502-8097709 FORWARD	Endo-1,4-beta-glucanase	0.780356	0.0261602	0.207646	0.0142514	0.00679782	0.484013	6.66659e-07	5.79391e-08	0.982402
-0.356896	-0.211073	-0.0113392	-0.0467011	0.364097	0.251021	1.24378	1.00724	0.360078	CHR4_JGVV8_189_T01	VIT_04s0008g02020	10.6.1	cell wall.degradation.cellulases and beta -1,4-glucanases	Symbols: AtGH9A4 | AtGH9A4 (Arabidopsis thaliana Glycosyl Hydrolase 9A4); catalytic/ hydrolase, hydrolyzing O-glycosyl compounds | chr3:15706994-15709789 FORWARD	Cellulase	0.472138	0.587267	0.991948	0.939982	0.439972	0.608845	0.000665116	0.00553533	0.389143
-0.105088	0.0106235	0.00710163	0.486277	0.256588	1.15381	0.239795	1.08946	1.80248	CHR6_JGVV9_248_T01	VIT_06s0009g00810	10.6.1	cell wall.degradation.cellulases and beta -1,4-glucanases	glycosyl hydrolase family 3 protein | chr5:7107376-7111349 REVERSE	Periplasmic beta-glucosidase precursor	0.830646	0.975444	0.993932	0.0875873	0.483593	8.07303e-05	0.44848	0.000128045	4.02859e-08
-0.499615	-0.441473	-0.913635	-0.298588	-0.507784	0.391293	0.22478	-0.0964404	1.1824	CHR12_JGVV59_118_T01	VIT_12s0059g01250	10.6.1	cell wall.degradation.cellulases and beta -1,4-glucanases	Symbols: AtGH9B8 | AtGH9B8 (Arabidopsis thaliana glycosyl hydrolase 9B8); catalytic/ hydrolase, hydrolyzing O-glycosyl compounds | chr2:14003250-14006017 FORWARD	Endo-1,4-beta-glucanase	0.228061	0.190819	0.0357633	0.473092	0.207023	0.329878	0.590215	0.837798	0.000811871
-1.23445	-1.92227	-0.654842	-0.178857	-0.57868	-0.247009	0.637569	-0.111949	-0.303795	CHR2_JGVV25_41_T01	VIT_02s0025g00430	10.6.1	cell wall.degradation.cellulases and beta -1,4-glucanases	Symbols: AtGH9B15 | AtGH9B15 (Arabidopsis thaliana glycosyl hydrolase 9B15); catalytic/ hydrolase, hydrolyzing O-glycosyl compounds | chr4:12293332-12295859 REVERSE	Cellulase	0.0555611	0.000595254	0.487307	0.841013	0.444464	0.783675	0.316196	0.891646	0.686475
-0.0627912	0.459853	-0.159428	0.295666	1.69498	1.73457	3.09517	3.95878	0.668096	CHR5_JGVV20_44_T01	VIT_05s0020g00510	10.6.2	cell wall.degradation.mannan-xylose-arabinose-fucose	Symbols: BXL2, ATBXL2 | BXL2 (BETA-XYLOSIDASE 2); hydrolase, hydrolyzing O-glycosyl compounds | chr1:564205-567769 FORWARD	Glycosyl hydrolase family 3 protein	0.929761	0.169138	0.833082	0.476358	1.14466e-05	4.26398e-06	1.08448e-11	2.62212e-14	0.0591066
0.018239	0.0767681	-0.153592	0.404463	1.21777	0.977385	1.94502	3.16677	0.522682	CHR5_JGVV20_43_T01	VIT_05s0020g00500	10.6.2	cell wall.degradation.mannan-xylose-arabinose-fucose	glycosyl hydrolase family 3 protein | chr3:6815613-6818308 REVERSE	Alpha-L-arabinofuranosidase	0.982339	0.859092	0.853085	0.331286	0.00192604	0.00934452	1.09988e-06	4.74374e-11	0.187721
0.247088	0.535998	0.629909	0.614966	0.760836	0.95909	0.33782	0.717444	1.13445	CHRUN_JGVV415_8_T01	VIT_00s0415g00080	10.6.2	cell wall.degradation.mannan-xylose-arabinose-fucose	glycosyl hydrolase family 3 protein | chr5:3336255-3339366 REVERSE	Beta-D-xylosidase	0.153388	0.000209993	0.00066059	6.42456e-05	6.55158e-06	4.76105e-08	0.0225884	6.60039e-06	1.65925e-09
0.619873	0.563047	1.06017	0.0811916	0.252542	0.054794	0.0911335	0.174329	0.227318	CHR12_JGVV55_99_T01	VIT_12s0055g01310	10.6.2	cell wall.degradation.mannan-xylose-arabinose-fucose	Symbols: XYL4, ATBXL4 | XYL4; hydrolase, hydrolyzing O-glycosyl compounds / xylan 1,4-beta-xylosidase | chr5:25810115-25813335 REVERSE	Beta-glucosidase	0.195493	0.150963	0.0380587	0.90184	0.676516	0.94219	0.873217	0.740745	0.659872
0.529743	0.494282	1.00057	-0.235864	0.225093	0.0251775	0.00604287	-0.0415464	0.187836	CHR12_JGVV121_25_T01	VIT_12s0121g00380	10.6.2	cell wall.degradation.mannan-xylose-arabinose-fucose	Symbols: XYL4, ATBXL4 | XYL4; hydrolase, hydrolyzing O-glycosyl compounds / xylan 1,4-beta-xylosidase | chr5:25810115-25813335 REVERSE	Xylan 1,4-beta-xylosidase	0.0497189	0.0326667	0.000955414	0.411955	0.488822	0.957679	0.987505	0.904731	0.524023
0.583329	0.66814	1.02504	-0.1369	0.177817	0.0743644	0.383069	-0.0498795	-0.287283	CHR12_JGVV55_93_T01	VIT_12s0055g01180	10.6.2	cell wall.degradation.mannan-xylose-arabinose-fucose	Symbols: XYL4, ATBXL4 | XYL4; hydrolase, hydrolyzing O-glycosyl compounds / xylan 1,4-beta-xylosidase | chr5:25810115-25813335 REVERSE	Alpha-L-arabinosidase	0.0280823	0.00384867	0.000711684	0.677484	0.609733	0.856127	0.127412	0.884622	0.291209
0.573859	0.504347	1.10331	0.0910814	0.114647	0.65212	0.0512118	-0.155633	0.189645	CHR8_JGVV32_70_T01	VIT_08s0032g00890	10.6.2	cell wall.degradation.mannan-xylose-arabinose-fucose	Symbols: XYL4, ATBXL4 | XYL4; hydrolase, hydrolyzing O-glycosyl compounds / xylan 1,4-beta-xylosidase | chr5:25810115-25813335 REVERSE	Alpha-L-arabinosidase	0.149309	0.127475	0.00947453	0.865675	0.844838	0.0706569	0.918878	0.725579	0.665905
0.651669	0.754142	1.14317	-0.130143	-0.00708967	0.267478	0.14093	0.167273	0.492156	CHR12_JGVV121_15_T01	VIT_12s0121g00230	10.6.2	cell wall.degradation.mannan-xylose-arabinose-fucose	Symbols: XYL4, ATBXL4 | XYL4; hydrolase, hydrolyzing O-glycosyl compounds / xylan 1,4-beta-xylosidase | chr5:25810115-25813335 REVERSE	Beta-D-xylosidase	0.110983	0.0262438	0.0102453	0.806122	0.99198	0.571861	0.766144	0.717819	0.207191
0.242781	-0.0281982	0.477678	-0.317342	-0.0753441	0.0839522	-0.60841	-1.15092	-0.156181	CHR18_JGVV1_288_T01	VIT_18s0001g05160	10.6.2	cell wall.degradation.mannan-xylose-arabinose-fucose	glycosyl hydrolase family 3 protein | chr1:29349679-29352924 REVERSE	Glycosyl hydrolase family 3 protein	0.628895	0.944566	0.331793	0.41975	0.901629	0.884325	0.0715774	0.000641946	0.723285
-0.43885	-0.929708	-0.15663	-0.363594	-0.154135	-0.712668	-0.454866	-0.799951	-1.08393	CHR18_JGVV1_517_T01	VIT_18s0001g08370	10.6.2	cell wall.degradation.mannan-xylose-arabinose-fucose	Symbols: RXF12, ATXYN1 | RXF12; endo-1,4-beta-xylanase/ hydrolase, hydrolyzing O-glycosyl compounds | chr1:21684584-21688321 FORWARD	Glycosyl hydrolase family 10 protein	0.0021616	1.50829e-09	0.458585	0.00614499	0.351145	1.55447e-06	0.00067227	1.31022e-07	3.86763e-10
0.0164306	-1.00468	-0.570256	-0.0245527	-0.336932	-0.229397	0.243309	-0.0676919	0.196275	CHR16_JGVV22_30_T01	VIT_16s0022g02170	10.6.2	cell wall.degradation.mannan-xylose-arabinose-fucose	Symbols: ATFUC1 | ATFUC1 (alpha-L-fucosidase 1); alpha-L-fucosidase | chr2:11974663-11976600 FORWARD	Alpha-L-fucosidase	0.977259	0.000108849	0.100911	0.956953	0.295336	0.492406	0.417249	0.854627	0.542017
-0.547998	-2.67721	-0.151915	-0.836266	-0.456331	0.0582688	-0.90384	-0.112517	0.853058	CHR18_JGVV1_289_T01	VIT_18s0001g05180	10.6.2	cell wall.degradation.mannan-xylose-arabinose-fucose	glycosyl hydrolase family 3 protein | chr1:29349679-29352924 REVERSE	Beta-D-xylosidase	0.088784	1.11439e-12	0.802118	0.00336421	0.164433	0.908771	0.00153228	0.76596	0.00330721
0.116398	-0.533413	-0.0557017	-1.84497	-0.896034	-1.13441	-1.36702	-1.65498	-1.15148	CHR18_JGVV89_112_T01	VIT_18s0089g00170	10.6.2	cell wall.degradation.mannan-xylose-arabinose-fucose	(1-4)-beta-mannan endohydrolase, putative | chr5:26538395-26541036 REVERSE	1,4-beta-mannan endohydrolase	0.796247	0.0314774	0.935138	4.29593e-09	0.00139316	4.90344e-05	1.45566e-06	4.96832e-08	3.5408e-05
-0.496761	0.0394301	-0.207802	-2.17501	-1.63468	-1.94116	-1.61238	-1.92428	-1.63455	CHR18_JGVV89_111_T01	VIT_18s0089g00180	10.6.2	cell wall.degradation.mannan-xylose-arabinose-fucose	(1-4)-beta-mannan endohydrolase, putative | chr5:26538395-26541036 REVERSE	1,4-beta-mannan endohydrolase	0.144315	0.911772	0.713119	1.40251e-09	1.65823e-06	2.86518e-08	5.61752e-07	2.26796e-08	7.94103e-07
-0.313457	-0.373806	-0.143872	-2.23384	-1.75008	-2.22276	-1.66272	-1.78801	-2.02424	CHR18_JGVV89_113_T01	VIT_18s0089g00160	10.6.2	cell wall.degradation.mannan-xylose-arabinose-fucose	(1-4)-beta-mannan endohydrolase, putative | chr5:26538395-26541036 REVERSE	1,4-beta-mannan endohydrolase	0.507449	0.270408	0.850909	1.90289e-08	6.00147e-06	3.66476e-08	4.4576e-06	1.54648e-06	2.39272e-07
-0.0292393	0.235793	-0.246986	-2.4042	-1.90679	-2.33635	-1.90223	-2.00364	-2.00914	CHR18_JGVV89_115_T01	VIT_18s0089g00140	10.6.2	cell wall.degradation.mannan-xylose-arabinose-fucose	(1-4)-beta-mannan endohydrolase, putative | chr5:26538395-26541036 REVERSE	1,4-beta-mannan endohydrolase	0.969103	0.510701	0.704235	4.09353e-09	1.52783e-06	1.35925e-08	4.12981e-07	2.03242e-07	2.81397e-07
-0.701277	-0.00126565	-0.00717967	0.358193	0.984171	-0.494455	1.29654	1.13034	-0.240741	CHR14_JGVV60_193_T01	VIT_14s0060g00620	10.6.3	cell wall.degradation.pectate lyases and polygalacturonases	glycoside hydrolase family 28 protein / polygalacturonase (pectinase) family protein | chr1:504673-507204 REVERSE	Ribosome-binding factor A; Glycoside hydrolase, family 28	0.0257434	0.996937	0.994089	0.262322	0.00145236	0.109686	1.78514e-05	0.000142373	0.483037
-0.0166118	-0.934491	-0.399929	-0.844762	0.978374	2.25767	0.421555	0.771628	2.10788	CHR1_JGVV127_4_T01	VIT_01s0127g00870	10.6.3	cell wall.degradation.pectate lyases and polygalacturonases	Symbols: JP630 | JP630; polygalacturonase | chr1:8402046-8404301 FORWARD	Polygalacturonase JP630	0.969103	2.72986e-06	0.119792	3.04823e-05	8.24491e-06	1.8093e-13	0.0295838	0.000113556	4.19722e-13
0.559643	1.56978	-0.146367	1.82874	0.793072	-1.10301	2.99679	1.92281	0.408943	CHR18_JGVV1_262_T01	VIT_18s0001g04640	10.6.3	cell wall.degradation.pectate lyases and polygalacturonases	glycoside hydrolase family 28 protein / polygalacturonase (pectinase) family protein | chr4:15625558-15627517 FORWARD	No hit	0.21608	2.986e-05	0.866643	5.81912e-06	0.055134	0.00441205	2.36797e-10	2.74122e-06	0.33932
-0.510353	-0.273436	0.118808	-0.168045	0.780512	-0.189101	0.570989	1.47052	-0.206001	CHR1_JGVV26_98_T01	VIT_01s0026g01670	10.6.3	cell wall.degradation.pectate lyases and polygalacturonases	lyase/ pectate lyase | chr5:4895750-4897682 FORWARD	Pectate lyase, N-terminal	0.430889	0.599978	0.924346	0.815579	0.160948	0.805004	0.275369	0.00250146	0.752635
-0.259367	-1.10459	-0.804022	-0.667442	0.636982	0.911845	0.611379	0.856441	1.10599	CHR1_JGVV127_6_T01	VIT_01s0127g00850	10.6.3	cell wall.degradation.pectate lyases and polygalacturonases	BURP domain-containing protein / polygalacturonase, putative | chr1:26512722-26515188 REVERSE	Polygalacturonase BURP	0.526977	0.0001089	0.0281227	0.0223777	0.0446952	0.00231699	0.0360796	0.00330623	0.000253603
-0.0630308	0.1375	0.444379	0.695701	0.485674	1.39035	-0.550789	0.733939	0.360262	CHR19_JGVV27_47_T01	VIT_19s0027g01310	10.6.3	cell wall.degradation.pectate lyases and polygalacturonases	polygalacturonase, putative / pectinase, putative | chr5:19518770-19520528 REVERSE	Polygalacturonase GH28	0.935917	0.740008	0.446387	0.0655633	0.276288	0.000320512	0.151889	0.0498325	0.399195
0.203761	0.468502	-0.0144213	0.60443	0.462971	0.799973	0.582928	0.290859	1.11801	CHR8_JGVV7_127_T01	VIT_08s0007g07690	10.6.3	cell wall.degradation.pectate lyases and polygalacturonases	Symbols: PGIP1, ATPGIP1 | PGIP1 (POLYGALACTURONASE INHIBITING PROTEIN 1); protein binding | chr5:2132350-2133587 FORWARD	Polygalacturonase inhibiting protein PGIP1	0.468937	0.0161984	0.98177	0.00334247	0.0386292	0.000216086	0.00441773	0.181002	1.27531e-06
0.241858	1.66376	-0.0423794	0.472618	0.433448	0.676491	1.17557	0.83064	0.551015	CHR4_JGVV44_58_T01	VIT_04s0044g01420	10.6.3	cell wall.degradation.pectate lyases and polygalacturonases	glycoside hydrolase family 28 protein / polygalacturonase (pectinase) family protein | chr4:16091940-16094958 FORWARD	Polygalacturonase GH28	0.668104	6.92688e-06	0.967581	0.237297	0.336776	0.0792216	0.00127979	0.0231669	0.158257
0.155631	-1.16644	0.989135	-0.202203	0.172171	0.157614	0.310498	0.494038	0.181181	CHR15_JGVV46_153_T01	VIT_15s0046g02000	10.6.3	cell wall.degradation.pectate lyases and polygalacturonases	glycoside hydrolase family 28 protein / polygalacturonase (pectinase) family protein | chr3:22758063-22760192 FORWARD	Polygalacturonase GH28	0.761651	0.000113253	0.00980044	0.614239	0.719806	0.728118	0.366146	0.122193	0.643729
-0.126928	-0.765336	-0.119684	0.345427	0.128033	1.07908	-0.681812	0.559974	1.45302	CHR7_JGVV5_251_T01	VIT_07s0005g02590	10.6.3	cell wall.degradation.pectate lyases and polygalacturonases	glycoside hydrolase family 28 protein / polygalacturonase (pectinase) family protein | chr3:22997031-23000041 REVERSE	Polygalacturonase GH28	0.805072	0.00627961	0.859659	0.297179	0.791634	0.000459277	0.0206003	0.0623605	6.56251e-06
-0.728205	-2.87109	2.03348	-0.133233	0.124585	0.181553	0.191346	-0.10699	0.0274452	CHR1_JGVV127_46_T01	VIT_01s0127g00400	10.6.3	cell wall.degradation.pectate lyases and polygalacturonases	polygalacturonase | chr1:3515365-3517888 REVERSE	Polygalacturonase GH28	0.0970121	3.85945e-10	4.18267e-05	0.817056	0.85252	0.756141	0.699374	0.840389	0.965605
-0.973771	-1.79089	-0.476542	-0.932899	0.0749429	-0.651601	1.03315	1.2226	-0.277208	CHR14_JGVV108_3_T01	VIT_14s0108g00030	10.6.3	cell wall.degradation.pectate lyases and polygalacturonases	Symbols: AT59 | AT59; lyase/ pectate lyase | chr1:4931566-4933515 REVERSE	Pectate lyase	0.0315205	1.64616e-05	0.473949	0.0249375	0.923906	0.147371	0.0120273	0.00319927	0.588911
-0.121221	-0.235671	0.0395481	-1.03237	-0.00846102	-0.610522	0.0147478	0.235442	-0.469633	CHR8_JGVV7_119_T01	VIT_08s0007g07770	10.6.3	cell wall.degradation.pectate lyases and polygalacturonases	Symbols: ADPG1 | ADPG1; polygalacturonase | chr3:21283338-21285941 REVERSE	Polygalacturonase PG1	0.801557	0.41093	0.957955	0.000273385	0.988144	0.0344775	0.972664	0.466077	0.108897
-0.038756	-0.108688	-0.271848	-1.01533	-0.10193	-0.26656	-0.00349751	-0.158849	-0.36145	CHR8_JGVV7_120_T01	VIT_08s0007g07760	10.6.3	cell wall.degradation.pectate lyases and polygalacturonases	Symbols: ADPG1 | ADPG1; polygalacturonase | chr3:21283338-21285941 REVERSE	Polygalacturonase PG1	0.945098	0.71343	0.542179	0.000188458	0.818742	0.406168	0.993288	0.627619	0.212383
0.329884	-1.15945	0.222492	1.0316	-0.24364	-0.832004	1.39099	0.930193	1.10792	CHR13_JGVV64_44_T01	VIT_13s0064g01370	10.6.3	cell wall.degradation.pectate lyases and polygalacturonases	Symbols: PGIP1, ATPGIP1 | PGIP1 (POLYGALACTURONASE INHIBITING PROTEIN 1); protein binding | chr5:2132350-2133587 FORWARD	Polygalacturonase inhibiting protein 1 PGIP1	0.433855	0.000160851	0.713836	0.0011209	0.581324	0.00997668	2.28057e-05	0.00317878	0.000626599
-1.1815	-0.266868	0.469118	-1.31553	-0.284585	0.157024	0.121634	0.0591506	-0.17502	CHR5_JGVV20_35_T01	VIT_05s0020g00420	10.6.3	cell wall.degradation.pectate lyases and polygalacturonases	glycoside hydrolase family 28 protein / polygalacturonase (pectinase) family protein | chr1:17766874-17769951 FORWARD	Polygalacturonase GH28	0.0135343	0.572955	0.521993	0.00297662	0.666514	0.827206	0.843153	0.926016	0.77213
-1.87055	-2.24935	-0.846768	-0.49314	-0.439908	0.250019	1.04037	-0.0712948	-0.00894712	CHR1_JGVV137_59_T01	VIT_01s0137g00240	10.6.3	cell wall.degradation.pectate lyases and polygalacturonases	pectate lyase family protein | chr1:25401588-25403503 FORWARD	Pectate lyase	0.000285018	3.37116e-06	0.191709	0.364632	0.482619	0.716677	0.0273772	0.916498	0.991367
-0.300129	-0.18347	0.0595756	-0.0805065	-0.728145	-1.38795	-0.158748	-1.7682	-0.741406	CHR16_JGVV39_17_T01	VIT_16s0039g00260	10.6.3	cell wall.degradation.pectate lyases and polygalacturonases	pectate lyase family protein | chr5:2880423-2881597 REVERSE	Pectate lyase	0.526029	0.613535	0.947797	0.881278	0.047167	9.66803e-05	0.715121	1.57223e-06	0.0314455
-0.361259	-1.23459	-0.345324	0.195638	-0.788254	0.304906	0.0119902	0.927349	1.58736	CHR13_JGVV19_41_T01	VIT_13s0019g04910	10.6.3	cell wall.degradation.pectate lyases and polygalacturonases	pectate lyase family protein | chr5:1203203-1207352 REVERSE	Pectate lyase	0.63712	0.00978972	0.72514	0.791012	0.177578	0.666848	0.98822	0.0719332	0.0020855
-1.44409	0.968149	-0.596563	-0.607004	-0.957548	-1.49914	-1.28269	-0.711783	-0.807808	CHR17_JGVV0_58_T01	VIT_17s0000g09810	10.6.3	cell wall.degradation.pectate lyases and polygalacturonases	pectate lyase family protein | chr1:25401588-25403503 FORWARD	Pectate lyase	0.000867825	0.010661	0.308445	0.153107	0.0268544	0.000343111	0.00138915	0.0827123	0.0506113
-0.00147568	3.97808	1.83003	0.199679	-1.46661	-0.0076133	-0.0666159	-1.57009	0.378545	CHR14_JGVV219_23_T01	VIT_14s0219g00230	10.6.3	cell wall.degradation.pectate lyases and polygalacturonases	pectate lyase family protein | chr4:12770331-12772333 REVERSE	Pectate lyase	0.999645	1.05397e-05	0.123306	0.889562	0.151539	0.997	0.961047	0.0864363	0.753624
-0.135746	-1.39749	-0.74382	-1.36984	-2.02076	-1.18924	-0.669696	-2.9694	-0.373089	CHR2_JGVV25_24_T01	VIT_02s0025g00260	10.6.3	cell wall.degradation.pectate lyases and polygalacturonases	glycoside hydrolase family 28 protein / polygalacturonase (pectinase) family protein | chr3:22758063-22760192 FORWARD	Polygalacturonase GH28	0.896366	0.00578873	0.351584	0.0102873	0.000454502	0.0316715	0.241445	5.88091e-07	0.570057
-0.940205	1.80518	0.456383	-2.4821	-2.36488	-2.51227	-0.477677	-1.28775	-0.0303606	CHR7_JGVV5_500_T01	VIT_07s0005g05520	10.6.3	cell wall.degradation.pectate lyases and polygalacturonases	pectate lyase family protein | chr3:9005939-9008801 REVERSE	Pectate lyase	0.401825	0.025388	0.801182	0.00361087	0.00953117	0.0041211	0.655927	0.149199	0.983115
0.0912885	0.713956	-0.0276852	-0.0441079	1.1624	0.797367	0.753773	0.823867	1.27957	CHR12_GSVIVT00000790001_T01	VIT_12s0142g00210	10.7	cell wall.modification	xyloglucan:xyloglucosyl transferase, putative / xyloglucan endotransglycosylase, putative / endo-xyloglucan transferase, putative | chr3:8550110-8551335 FORWARD	Xyloglucan endotransglycosylase/hydrolase precursor XTH-14	0.899271	0.0401474	0.980885	0.94392	0.00302328	0.0361159	0.0406141	0.0252831	0.000689933
0.322218	-0.0487279	0.317546	1.65411	1.11486	2.03245	0.55897	-0.348316	0.708574	CHR12_JGVV134_10_T01	VIT_12s0134g00160	10.7	cell wall.modification	Symbols: XTH9 | XTH9 (XYLOGLUCAN ENDOTRANSGLUCOSYLASE/HYDROLASE 9); hydrolase, acting on glycosyl bonds / xyloglucan:xyloglucosyl transferase | chr4:1415949-1417327 FORWARD	Xyloglucan endotransglycosylase/hydrolase 16	0.600209	0.923912	0.684828	0.000111487	0.0122802	7.68696e-06	0.203818	0.471488	0.105046
1.74553	3.63678	0.369619	1.72213	0.654328	0.30458	1.44054	0.414771	0.17424	CHR11_JGVV52_60_T01	VIT_11s0052g01220	10.7	cell wall.modification	Symbols: XTR6, XTH23 | XTR6 (XYLOGLUCAN ENDOTRANSGLYCOSYLASE 6); hydrolase, acting on glycosyl bonds / hydrolase, hydrolyzing O-glycosyl compounds / xyloglucan:xyloglucosyl transferase | chr4:13128643-13129884 FORWARD	Xyloglucan endotransglycosylase 6	0.000397779	5.59257e-11	0.657444	0.000198515	0.219212	0.620652	0.00146356	0.423025	0.778583
0.768524	1.24593	2.85156	-2.69301	0.484832	-0.0464798	0.204808	-0.0822556	-0.354102	CHR11_JGVV52_59_T01	VIT_11s0052g01230	10.7	cell wall.modification	Symbols: XTR6, XTH23 | XTR6 (XYLOGLUCAN ENDOTRANSGLYCOSYLASE 6); hydrolase, acting on glycosyl bonds / hydrolase, hydrolyzing O-glycosyl compounds / xyloglucan:xyloglucosyl transferase | chr4:13128643-13129884 FORWARD	Xyloglucan endotransglucosylase/hydrolase 23	0.55805	0.161568	0.0120627	0.00318421	0.737481	0.980978	0.874211	0.952063	0.776972
2.05838	4.51515	0.214507	0.347432	0.416263	1.05899	1.85123	-0.485568	-0.0604778	CHR11_JGVV52_52_T01	VIT_11s0052g01300	10.7	cell wall.modification	Symbols: TCH4, XTH22 | TCH4 (Touch 4); hydrolase, acting on glycosyl bonds / xyloglucan:xyloglucosyl transferase | chr5:23307130-23308282 REVERSE	Xyloglucan endotransglycosylase 6	0.00754627	1.43628e-08	0.903453	0.729377	0.706077	0.177873	0.00910548	0.573322	0.958937
0.944717	1.25117	1.27214	1.77629	0.408473	1.0029	0.459254	-0.125105	0.125245	CHR5_JGVV62_20_T01	VIT_05s0062g00250	10.7	cell wall.modification	Symbols: XTR7 | XTR7 (XYLOGLUCAN ENDOTRANSGLYCOSYLASE 7); hydrolase, acting on glycosyl bonds / hydrolase, hydrolyzing O-glycosyl compounds / xyloglucan:xyloglucosyl transferase | chr4:8137051-8138281 REVERSE	Xyloglucan endotransglucosylase/hydrolase 15	0.00257905	1.81898e-05	0.000467991	8.71409e-08	0.236906	0.000879235	0.126399	0.742662	0.749235
-0.0941173	0.395017	0.0581809	0.301988	0.334016	0.528078	1.24317	0.439702	0.280601	CHR2_GSVIVT00019470001_T01	VIT_02s0025g00940	10.7	cell wall.modification	Symbols: ATEXP26, EXP26, ATHEXP ALPHA 1.16 | ATEXP26 (ARABIDOPSIS THALIANA EXPANSIN A26) | chr5:15735871-15736908 REVERSE	No hit	0.817338	0.0736036	0.922613	0.232331	0.21898	0.0270647	8.36838e-07	0.0609651	0.274407
-0.266951	-0.988837	-0.900775	-1.06773	0.29842	0.582271	0.837247	1.29568	0.262211	CHR8_JGVV7_384_T01	VIT_08s0007g04950	10.7	cell wall.modification	xyloglucan:xyloglucosyl transferase, putative / xyloglucan endotransglycosylase, putative / endo-xyloglucan transferase, putative | chr2:15472645-15474681 REVERSE	Xyloglucan endotransglucosylase/hydrolase 32	0.64936	0.00657898	0.0689773	0.00539987	0.579542	0.165995	0.0293356	0.000851476	0.580294
-0.102814	-0.307317	-0.0905789	0.635886	0.292399	1.02515	0.852088	0.927998	1.49265	CHR4_JGVV79_32_T01	VIT_04s0079g00420	10.7	cell wall.modification	Symbols: ATEXPA13, EXP13, ATEXP13, ATHEXP ALPHA 1.22 | ATEXPA13 (ARABIDOPSIS THALIANA EXPANSIN A13) | chr3:742354-744047 REVERSE	Alpha-expansin 13 precursor	0.671363	0.0383576	0.778174	8.32309e-05	0.0936384	3.55677e-08	6.70899e-07	1.75274e-07	1.1038e-11
1.91578	3.69662	0.862116	0.267642	0.288974	1.219	1.95085	-0.392791	0.273138	CHR11_JGVV52_50_T01	VIT_11s0052g01320	10.7	cell wall.modification	Symbols: TCH4, XTH22 | TCH4 (Touch 4); hydrolase, acting on glycosyl bonds / xyloglucan:xyloglucosyl transferase | chr5:23307130-23308282 REVERSE	Xyloglucan endotransglycosylase 6	0.00438269	5.592e-08	0.356197	0.764861	0.775802	0.0630165	0.00175702	0.607645	0.744429
0.509736	1.08056	0.163778	0.434753	0.270804	0.446129	0.0354111	-0.00410884	-0.180341	CHR11_PDVV52_10_T01	VIT_11s0052g01790	10.7	cell wall.modification	Symbols: XTH9 | XTH9 (XYLOGLUCAN ENDOTRANSGLUCOSYLASE/HYDROLASE 9); hydrolase, acting on glycosyl bonds / xyloglucan:xyloglucosyl transferase | chr4:1415949-1417327 FORWARD	No hit	0.00446335	7.94458e-09	0.563748	0.00890107	0.155804	0.00891476	0.881057	0.98773	0.339115
0.304789	0.638575	1.00772	0.143006	0.246196	1.10544	-0.393813	0.62781	-0.0371866	CHR1_JGVV150_46_T01	VIT_01s0150g00460	10.7	cell wall.modification	Symbols: EXGT-A4 | EXGT-A4 (ENDOXYLOGLUCAN TRANSFERASE A4); hydrolase, acting on glycosyl bonds / hydrolase, hydrolyzing O-glycosyl compounds / xyloglucan:xyloglucosyl transferase | chr5:4474976-4477045 REVERSE	Xyloglucan endotransglucosylase/hydrolase precursor	0.25268	0.00216281	0.000244185	0.614865	0.367999	4.30829e-06	0.0759496	0.00409296	0.911869
2.54844	4.12518	1.43732	1.33511	0.0916367	1.59659	1.19001	0.943989	0.589255	CHR5_JGVV62_45_T01	VIT_05s0062g00610	10.7	cell wall.modification	Symbols: XTR7 | XTR7 (XYLOGLUCAN ENDOTRANSGLYCOSYLASE 7); hydrolase, acting on glycosyl bonds / hydrolase, hydrolyzing O-glycosyl compounds / xyloglucan:xyloglucosyl transferase | chr4:8137051-8138281 REVERSE	Xyloglucan endotransglucosylase/hydrolase 23	6.30505e-05	7.88186e-10	0.0493625	0.0201718	0.934151	0.00660289	0.0384196	0.110727	0.369007
2.18615	3.50289	0.728586	-0.0652167	0.0569761	0.838642	1.43167	-0.353196	-0.00932517	CHR11_JGVV52_64_T01	VIT_11s0052g01180	10.7	cell wall.modification	Symbols: TCH4, XTH22 | TCH4 (Touch 4); hydrolase, acting on glycosyl bonds / xyloglucan:xyloglucosyl transferase | chr5:23307130-23308282 REVERSE	Xyloglucan endotransglucosylase/hydrolase 23	0.00291175	8.92711e-07	0.517422	0.955508	0.967704	0.283596	0.0361629	0.682975	0.993548
1.95466	4.07551	0.55948	-0.220865	0.0398103	1.30885	1.35251	-0.502382	0.0687735	CHR11_JGVV52_55_T01	VIT_11s0052g01270	10.7	cell wall.modification	Symbols: XTR6, XTH23 | XTR6 (XYLOGLUCAN ENDOTRANSGLYCOSYLASE 6); hydrolase, acting on glycosyl bonds / hydrolase, hydrolyzing O-glycosyl compounds / xyloglucan:xyloglucosyl transferase | chr4:13128643-13129884 FORWARD	Xyloglucan endotransglycosylase 6	0.00682877	3.24041e-08	0.648316	0.826874	0.978119	0.0631164	0.0447883	0.528646	0.948376
1.44834	1.72593	1.61639	1.28929	0.0241679	1.67126	1.11366	0.78366	0.573128	CHR5_JGVV62_38_T01	VIT_05s0062g00480	10.7	cell wall.modification	Symbols: XTR7 | XTR7 (XYLOGLUCAN ENDOTRANSGLYCOSYLASE 7); hydrolase, acting on glycosyl bonds / hydrolase, hydrolyzing O-glycosyl compounds / xyloglucan:xyloglucosyl transferase | chr4:8137051-8138281 REVERSE	Xyloglucan endo-transglycosylase, C-terminal	0.000177795	2.04791e-06	0.000255791	0.000318044	0.974417	1.23148e-05	0.00155361	0.026734	0.123963
-0.00875661	1.02006	0.555402	-0.147958	-0.0272282	-0.333223	-0.0371481	0.287406	-0.238441	CHR9_JGVV2_584_T01	VIT_09s0002g06520	10.7	cell wall.modification	Symbols: EXLB3 | EXLB3 (EXPANSIN-LIKE B3 PRECURSOR) | chr2:8090658-8091656 REVERSE	Beta-expansin EXPR3	0.989759	0.000689516	0.197045	0.737422	0.96596	0.369826	0.936605	0.421	0.52773
-1.86112	-3.48957	-1.54067	-1.05707	-0.101657	1.8526	-2.02866	-0.257132	-0.790962	CHR14_JGVV108_94_T01	VIT_14s0108g01020	10.7	cell wall.modification	Symbols: ATEXPA10, AT-EXP10, ATEXP10, ATHEXP ALPHA 1.1, EXP10 | ATEXPA10 (ARABIDOPSIS THALIANA EXPANSIN A 10); structural constituent of cell wall | chr1:9259750-9260792 FORWARD	Alpha-expansin 1 precursor	0.0360969	1.74579e-05	0.159566	0.233272	0.949488	0.0269684	0.01171	0.815179	0.397805
0.145261	0.146407	-0.178226	0.066244	-0.126348	-0.586543	1.85821	0.422638	0.138218	CHR7_JGVV5_225_T01	VIT_07s0005g02310	10.7	cell wall.modification	Symbols: ATEXPA17, ATEXP17, ATHEXP ALPHA 1.13 | ATEXPA17 (ARABIDOPSIS THALIANA EXPANSIN A17) | chr4:700653-701527 FORWARD	Expansin EXPA17	0.773066	0.654102	0.77054	0.890701	0.797627	0.0619494	5.2498e-08	0.180881	0.728123
-0.448824	-1.19544	-0.575654	-0.397988	-0.127068	0.191519	-0.0878213	-0.260344	-0.274741	CHR10_JGVV3_222_T01	VIT_10s0003g02440	10.7	cell wall.modification	xyloglucan:xyloglucosyl transferase, putative / xyloglucan endotransglycosylase, putative / endo-xyloglucan transferase, putative | chr3:8550110-8551335 FORWARD	Xyloglucan endotransglucosylase/hydrolase 23	0.184243	2.80948e-05	0.131237	0.19749	0.785675	0.623074	0.822867	0.427201	0.407973
0.404851	1.74034	0.509406	-0.333009	-0.13854	0.302733	0.276884	0.215844	-0.189422	CHR11_JGVV52_48_T01	VIT_11s0052g01340	10.7	cell wall.modification	Symbols: XTR6, XTH23 | XTR6 (XYLOGLUCAN ENDOTRANSGLYCOSYLASE 6); hydrolase, acting on glycosyl bonds / hydrolase, hydrolyzing O-glycosyl compounds / xyloglucan:xyloglucosyl transferase | chr4:13128643-13129884 FORWARD	Xyloglucan endo-transglycosylase, C-terminal	0.356141	1.01459e-06	0.306186	0.405823	0.806773	0.478601	0.484578	0.605333	0.665161
0.14573	3.24684	1.2666	1.56105	-0.193978	-0.248837	0.841219	0.387264	1.03605	CHR6_JGVV4_336_T01	VIT_06s0004g04860	10.7	cell wall.modification	Symbols: ATEXPA4, ATEXP4, ATHEXP ALPHA 1.6 | ATEXPA4 (ARABIDOPSIS THALIANA EXPANSIN A4) | chr2:16543832-16545584 REVERSE	Alpha-expansin 6 precursor	0.894815	1.08712e-07	0.0861275	0.00580266	0.84	0.773984	0.153338	0.570747	0.0789345
2.39821	3.9693	0.568051	-0.158338	-0.21458	1.3478	1.0103	-0.795763	-0.0862435	CHR11_JGVV52_51_T01	VIT_11s0052g01310	10.7	cell wall.modification	xyloglucan:xyloglucosyl transferase, putative / xyloglucan endotransglycosylase, putative / endo-xyloglucan transferase, putative | chr3:8550110-8551335 FORWARD	Xyloglucan endotransglycosylase 6	0.00363574	7.61466e-07	0.695902	0.898784	0.874435	0.0987575	0.213941	0.352463	0.943503
-0.618028	-1.59719	-0.917883	0.550163	-0.261364	-0.1488	0.685928	0.902966	0.628996	CHR11_JGVV16_424_T01	VIT_11s0016g04720	10.7	cell wall.modification	Symbols: EXLB3 | EXLB3 (EXPANSIN-LIKE B3 PRECURSOR) | chr2:8090658-8091656 REVERSE	Blight-associated protein p12 precursor	0.224072	0.000114994	0.0975161	0.235036	0.68148	0.829133	0.114334	0.0338971	0.165801
-1.03431	-0.890495	0.00270979	-1.70832	-0.266003	0.515756	-1.35564	-1.81077	-1.29205	CHR7_JGVV185_4_T01	VIT_07s0185g00050	10.7	cell wall.modification	xyloglucan:xyloglucosyl transferase, putative / xyloglucan endotransglycosylase, putative / endo-xyloglucan transferase, putative | chr4:7626612-7628367 REVERSE	Xyloglucan:xyloglucosyl transferase	0.130097	0.120048	0.998762	0.00397156	0.783209	0.490717	0.0219323	0.00238012	0.0337816
1.66265	3.73431	0.443899	-0.350727	-0.299237	1.53608	1.5652	-0.75047	0.0916863	CHR11_JGVV52_54_T01	VIT_11s0052g01280	10.7	cell wall.modification	Symbols: TCH4, XTH22 | TCH4 (Touch 4); hydrolase, acting on glycosyl bonds / xyloglucan:xyloglucosyl transferase | chr5:23307130-23308282 REVERSE	Xyloglucan endotransglucosylase/hydrolase 23	0.0403574	1.16646e-06	0.767211	0.736468	0.807	0.0458061	0.0341636	0.363799	0.937657
1.55473	3.51625	0.5386	-0.16544	-0.303166	1.16191	1.97279	-0.635912	-0.241018	CHR11_JGVV52_56_T01	VIT_11s0052g01260	10.7	cell wall.modification	Symbols: TCH4, XTH22 | TCH4 (Touch 4); hydrolase, acting on glycosyl bonds / xyloglucan:xyloglucosyl transferase | chr5:23307130-23308282 REVERSE	Xyloglucan endotransglucosylase/hydrolase 23	0.0138159	3.97096e-08	0.599516	0.855747	0.744577	0.057697	0.00077884	0.324706	0.760509
-0.35229	0.110839	0.189594	-0.349846	-0.310761	-0.431737	-0.68348	-2.02175	-1.50047	CHR10_JGVV3_226_T01	VIT_10s0003g02480	10.7	cell wall.modification	xyloglucan:xyloglucosyl transferase, putative / xyloglucan endotransglycosylase, putative / endo-xyloglucan transferase, putative | chr3:8550110-8551335 FORWARD	Xyloglucan endotransglycosylase/hydrolase precursor XTH-21	0.621078	0.842115	0.861632	0.559826	0.659242	0.465174	0.168836	4.50575e-05	0.00197215
-0.390167	-0.267367	0.121644	-0.313041	-0.371207	-0.109107	-1.16338	-1.55039	-0.651535	CHR6_JGVV4_48_T01	VIT_06s0004g07970	10.7	cell wall.modification	Symbols: ATEXPA15, EXP15, ATEXP15, ATHEXP ALPHA 1.3 | ATEXPA15 (ARABIDOPSIS THALIANA EXPANSIN A15) | chr2:916854-918643 REVERSE	Alpha-expansin 10 precursor	0.500886	0.547469	0.907296	0.551192	0.509103	0.879553	0.00510512	0.000284596	0.143803
2.48105	4.41319	0.768798	-0.878282	-0.385315	1.82263	0.582411	-0.338625	0.741624	CHR11_JGVV52_62_T01	VIT_11s0052g01200	10.7	cell wall.modification	Symbols: XTR6, XTH23 | XTR6 (XYLOGLUCAN ENDOTRANSGLYCOSYLASE 6); hydrolase, acting on glycosyl bonds / hydrolase, hydrolyzing O-glycosyl compounds / xyloglucan:xyloglucosyl transferase | chr4:13128643-13129884 FORWARD	Xyloglucan endotransglucosylase/hydrolase 23	0.0020431	5.86513e-08	0.539598	0.293424	0.74644	0.0178196	0.505825	0.726371	0.388817
-0.120814	-0.711326	-0.172355	0.889074	-0.405669	-0.109314	-0.174512	-1.01256	-0.00375474	CHR11_JGVV52_57_T01	VIT_11s0052g01250	10.7	cell wall.modification	Symbols: XTR6, XTH23 | XTR6 (XYLOGLUCAN ENDOTRANSGLYCOSYLASE 6); hydrolase, acting on glycosyl bonds / hydrolase, hydrolyzing O-glycosyl compounds / xyloglucan:xyloglucosyl transferase | chr4:13128643-13129884 FORWARD	Xyloglucan endotransglucosylase/hydrolase 23	0.80548	0.00766403	0.762474	0.00165727	0.221658	0.806578	0.614072	0.000416492	0.993721
-0.420965	-2.32413	-1.23637	-0.265635	-0.428441	0.188767	-0.514725	-0.156338	-0.180551	CHR9_JGVV2_750_T01	VIT_09s0002g08510	10.7	cell wall.modification	Symbols: ATEXPB2, EXPB2, ATHEXP BETA 1.4 | ATEXPB2 (ARABIDOPSIS THALIANA EXPANSIN B2) | chr1:24427266-24428399 FORWARD	Expansin beta 2 precursor	0.396805	2.68009e-08	0.00855053	0.583067	0.366081	0.736305	0.198026	0.754132	0.718203
-0.268256	-1.02173	-0.206022	-0.29183	-0.428505	-0.222816	0.277857	0.0273257	-0.340397	CHR3_JGVV88_55_T01	VIT_03s0088g00650	10.7	cell wall.modification	xyloglucan:xyloglucosyl transferase, putative / xyloglucan endotransglycosylase, putative / endo-xyloglucan transferase, putative | chr2:6244781-6246233 FORWARD	Xyloglucan:xyloglucosyl transferase	0.486693	0.000182967	0.699546	0.366216	0.187618	0.538904	0.374962	0.948162	0.274322
-0.183054	-0.732698	-0.317239	0.305546	-0.429975	1.82749	-0.786853	0.342125	1.91292	CHRUN_JGVV386_5_T01	VIT_00s0386g00050	10.7	cell wall.modification	xyloglucan:xyloglucosyl transferase, putative / xyloglucan endotransglycosylase, putative / endo-xyloglucan transferase, putative | chr4:17775474-17777397 REVERSE	Xyloglucan endotransglucosylase/hydrolase precursor	0.806623	0.0743722	0.697421	0.575894	0.441236	6.30045e-05	0.0708715	0.497597	2.93106e-05
0.817204	1.41371	0.496584	0.072011	-0.507436	0.954079	0.299936	-0.473909	-0.293974	CHR3_JGVV38_129_T01	VIT_03s0038g03430	10.7	cell wall.modification	Symbols: ATEXLA2, EXPL2, ATEXPL2, ATHEXP BETA 2.2 | ATEXLA2 (ARABIDOPSIS THALIANA EXPANSIN-LIKE A2) | chr4:17978443-17979740 REVERSE	Beta-expansin (EXPL2)	0.000587936	9.09898e-09	0.0811254	0.827342	0.0323814	4.54302e-05	0.194083	0.0316584	0.21992
0.347524	1.64991	-0.055697	-0.240863	-0.528095	0.537951	0.134203	-0.535394	-0.289129	CHR11_JGVV52_49_T01	VIT_11s0052g01330	10.7	cell wall.modification	Symbols: TCH4, XTH22 | TCH4 (Touch 4); hydrolase, acting on glycosyl bonds / xyloglucan:xyloglucosyl transferase | chr5:23307130-23308282 REVERSE	Xyloglucan endotransglucosylase/hydrolase 23	0.641195	0.000495907	0.968533	0.726539	0.397022	0.353327	0.844226	0.323972	0.643151
0.816017	1.92637	0.421417	0.17214	-0.634463	0.600153	0.356668	-0.735349	-0.316661	CHR11_JGVV52_63_T01	VIT_11s0052g01190	10.7	cell wall.modification	Symbols: XTR6, XTH23 | XTR6 (XYLOGLUCAN ENDOTRANSGLYCOSYLASE 6); hydrolase, acting on glycosyl bonds / hydrolase, hydrolyzing O-glycosyl compounds / xyloglucan:xyloglucosyl transferase | chr4:13128643-13129884 FORWARD	Xyloglucan endotransglucosylase-hydrolase XTH3	0.186083	0.000158776	0.662618	0.826867	0.323319	0.32367	0.570255	0.182506	0.630683
1.82371	2.81708	1.8524	-0.0770742	-0.709176	1.53803	0.131326	-0.342662	-1.13538	CHR5_JGVV62_19_T01	VIT_05s0062g00240	10.7	cell wall.modification	Symbols: XTR7 | XTR7 (XYLOGLUCAN ENDOTRANSGLYCOSYLASE 7); hydrolase, acting on glycosyl bonds / hydrolase, hydrolyzing O-glycosyl compounds / xyloglucan:xyloglucosyl transferase | chr4:8137051-8138281 REVERSE	Xyloglucan endotransglucosylase/hydrolase 23	6.96106e-05	2.71946e-09	0.000345367	0.910031	0.129964	0.000362604	0.816071	0.476907	0.006868
-1.89559	-1.26327	-2.52126	-0.783644	-0.8157	-0.0913337	-1.76701	-0.57677	0.0411924	CHR1_JGVV26_15_T01	VIT_01s0026g02620	10.7	cell wall.modification	Symbols: ATEXPA10, AT-EXP10, ATEXP10, ATHEXP ALPHA 1.1, EXP10 | ATEXPA10 (ARABIDOPSIS THALIANA EXPANSIN A 10); structural constituent of cell wall | chr1:9259750-9260792 FORWARD	Expansin [Vitis labrusca x Vitis vinifera] EXPA15	5.442e-06	0.000342586	4.08366e-07	0.033005	0.0394252	0.88496	5.19645e-06	0.1276	0.943119
-0.322758	1.86026	0.334286	-1.10794	-0.871315	-0.600561	-0.704544	-1.17451	-1.07298	CHR1_JGVV26_233_T01	VIT_01s0026g00200	10.7	cell wall.modification	Symbols: XTH33, XET | XTH33; hydrolase, acting on glycosyl bonds / hydrolase, hydrolyzing O-glycosyl compounds / xyloglucan:xyloglucosyl transferase | chr1:3479153-3480988 REVERSE	Xyloglucan endotransglucosylase/hydrolase 28	0.406947	1.52867e-08	0.48461	0.000236923	0.00574685	0.0518076	0.0165682	0.000116232	0.000434806
-0.1272	1.86887	-0.314132	0.421786	-0.922238	-1.33959	0.363056	-0.434853	0.163639	CHR17_JGVV0_356_T01	VIT_17s0000g06360	10.7	cell wall.modification	Symbols: ATEXPA1, EXP1, AT-EXP1, ATEXP1, ATHEXP ALPHA 1.2 | ATEXPA1 (ARABIDOPSIS THALIANA EXPANSIN A1) | chr1:26141836-26143496 FORWARD	Alpha-expansin 3	0.924095	0.00254648	0.82435	0.619254	0.230454	0.048396	0.657301	0.581271	0.863932
-0.779246	0.0355057	-0.313355	-1.38009	-0.969711	-1.44535	-0.0354197	0.0618777	-0.114023	CHR8_JGVV7_809_T01	VIT_08s0007g00440	10.7	cell wall.modification	Symbols: ATEXPA6, ATEXP6, ATHEXP ALPHA 1.8 | ATEXPA6 (ARABIDOPSIS THALIANA EXPANSIN A6) | chr2:12431341-12433595 REVERSE	Alpha-expansin 6 precursor	0.0703727	0.940262	0.65942	0.000417019	0.0192333	0.000331586	0.951639	0.910439	0.836278
-1.07376	0.820195	-0.365781	-0.652048	-0.986996	-0.09178	-0.283828	-0.296543	1.09711	CHR5_JGVV77_13_T01	VIT_05s0077g00220	10.7	cell wall.modification	Symbols: ATEXPA1, EXP1, AT-EXP1, ATEXP1, ATHEXP ALPHA 1.2 | ATEXPA1 (ARABIDOPSIS THALIANA EXPANSIN A1) | chr1:26141836-26143496 FORWARD	Expansin A4	0.00912589	0.023214	0.578375	0.0993817	0.0159424	0.890619	0.529958	0.510992	0.00472366
0.278964	0.0293916	-0.248182	0.007653	-1.09316	-0.58231	0.381181	-0.977824	-0.225628	CHR18_PDVV72_54_T01	VIT_18s0072g00680	10.7	cell wall.modification	Symbols: XTR3 | XTR3 (XYLOGLUCAN ENDOTRANSGLYCOSYLASE 3); hydrolase, acting on glycosyl bonds / xyloglucan:xyloglucosyl transferase | chr5:23304888-23306421 REVERSE	No hit	0.593653	0.945732	0.717349	0.991492	0.00393874	0.128098	0.329015	0.00590257	0.611322
-1.87023	-0.8488	-0.969174	-0.665216	-1.09686	-0.177258	-0.615279	-0.0160455	1.16702	CHR17_JGVV53_69_T01	VIT_17s0053g00990	10.7	cell wall.modification	Symbols: ATEXPA15, EXP15, ATEXP15, ATHEXP ALPHA 1.3 | ATEXPA15 (ARABIDOPSIS THALIANA EXPANSIN A15) | chr2:916854-918643 REVERSE	Alpha-expansin 1 precursor	8.21044e-05	0.0368883	0.082281	0.141065	0.0172252	0.790325	0.170387	0.98085	0.00745784
-0.867373	-1.63498	-0.520107	-0.289593	0.831737	0.22963	1.21688	2.43032	1.29474	CHR11_JGVV16_265_T01	VIT_11s0016g03020	10.8.1	cell wall.pectin*esterases.PME	pectinesterase family protein | chr5:6670458-6673282 FORWARD	Pectinesterase family	0.173071	0.00158621	0.577336	0.696858	0.185865	0.784336	0.024396	2.12098e-05	0.0189962
-0.133442	-1.72339	-0.15254	0.161795	0.373249	1.12131	-0.0161927	-0.198233	0.240961	CHR11_JGVV16_12_T01	VIT_11s0016g00300	10.8.1	cell wall.pectin*esterases.PME	pectinesterase family protein | chr2:11247383-11249493 FORWARD	Pectinesterase family	0.685947	3.46583e-11	0.704285	0.537395	0.114501	1.74345e-06	0.95977	0.407628	0.307927
-0.00664765	0.148023	0.646947	0.247208	0.306788	0.373678	1.07422	0.829315	0.13533	CHR16_JGVV13_18_T01	VIT_16s0013g00190	10.8.1	cell wall.pectin*esterases.PME	Symbols: ATPPME1, PPME1 | PPME1; pectinesterase | chr1:26343369-26345058 REVERSE	Pectinesterase PPME1	0.99306	0.696382	0.163283	0.569166	0.503711	0.355524	0.00169011	0.0155858	0.772221
-0.395891	0.115855	-0.255682	0.321428	0.205407	0.424278	1.17627	1.35179	0.572569	CHR4_JGVV23_93_T01	VIT_04s0023g02980	10.8.1	cell wall.pectin*esterases.PME	pectinesterase family protein | chr5:6670458-6673282 FORWARD	Pectinesterase family	0.497488	0.810818	0.765167	0.541706	0.76261	0.403678	0.00495537	0.00144307	0.212711
-0.107709	1.11003	0.325697	0.607169	0.141197	0.615931	-0.213061	0.271875	0.161297	CHR16_JGVV13_14_T01	VIT_16s0013g00140	10.8.1	cell wall.pectin*esterases.PME	Symbols: ATPPME1, PPME1 | PPME1; pectinesterase | chr1:26343369-26345058 REVERSE	Pectinesterase family	0.824804	4.46797e-05	0.454286	0.0278465	0.747027	0.0300937	0.50798	0.379289	0.643648
0.0312701	0.900844	0.395834	1.20496	0.0459594	-0.392375	1.86448	1.8142	-0.171547	CHR2_JGVV154_52_T01	VIT_02s0154g00600	10.8.1	cell wall.pectin*esterases.PME	pectinesterase family protein | chr5:19270959-19272883 REVERSE	Pectinesterase family	0.967884	0.00678413	0.487307	0.000683334	0.947586	0.341781	1.08781e-06	2.17256e-06	0.710486
0.133098	-0.946958	-0.173097	-1.91304	0.0219249	0.377671	2.26582	0.0366284	-0.0830976	CHR10_JGVV116_28_T01	VIT_10s0116g00590	10.8.1	cell wall.pectin*esterases.PME	Symbols: ATPMEPCRA, PMEPCRA | PMEPCRA (METHYLESTERASE PCR A); enzyme inhibitor/ pectinesterase | chr1:3888690-3890811 FORWARD	Pectinesterase family	0.741321	9.10699e-05	0.715521	4.62485e-10	0.965126	0.159756	6.84589e-12	0.917745	0.809749
-0.233699	-0.200565	0.242297	-0.229367	0.0126342	-0.772833	1.48342	-0.368403	-0.428112	CHR1_GSVIVT00010138001_T01	VIT_01s0010g00800	10.8.1	cell wall.pectin*esterases.PME	pectinesterase family protein | chr5:19940678-19943007 REVERSE	Unknown	0.669098	0.597108	0.723442	0.618254	0.985751	0.0347301	4.77874e-05	0.349559	0.275273
-0.413304	-1.78147	-0.630819	-0.428935	-0.0211103	-0.0343076	-0.289615	-0.681039	0.421899	CHR16_JGVV98_5_T01	VIT_16s0098g01900	10.8.1	cell wall.pectin*esterases.PME	pectinesterase family protein | chr3:18249776-18253839 FORWARD	Pectinesterase family	0.113274	1.17085e-10	0.0282243	0.0663699	0.963355	0.935191	0.235031	0.00294685	0.075876
0.439125	1.1414	0.7239	0.0812286	-0.33679	0.451425	0.0307895	-0.19315	0.326337	CHR9_JGVV2_22_T01	VIT_09s0002g00330	10.8.1	cell wall.pectin*esterases.PME	Symbols: ATPME1 | ATPME1; pectinesterase | chr1:20101445-20103667 FORWARD	Pectinesterase PME1	0.107812	3.4354e-06	0.0155214	0.820706	0.236396	0.0743786	0.93066	0.491968	0.212008
0.0937415	-0.109179	-0.137164	-0.0361581	-0.362469	0.178917	0.606334	0.15807	1.07557	CHR14_JGVV68_11_T01	VIT_14s0068g00120	10.8.1	cell wall.pectin*esterases.PME	Symbols: ATPME1 | ATPME1; pectinesterase | chr1:20101445-20103667 FORWARD	feronia receptor-like kinase	0.803822	0.644277	0.753817	0.920726	0.143318	0.520575	0.00498551	0.542901	5.8642e-06
0.127122	-0.673963	0.278377	-0.0527972	-0.387478	1.35684	0.548088	1.10735	2.24906	CHR7_JGVV5_71_T01	VIT_07s0005g00730	10.8.1	cell wall.pectin*esterases.PME	Symbols: ATPME2 | ATPME2; pectinesterase | chr1:20098522-20100889 FORWARD	Pectinesterase family	0.83121	0.0335625	0.64953	0.924909	0.352204	0.000122293	0.110698	0.00105	2.26657e-08
-0.59095	-1.51666	-0.548461	-0.507154	-0.423434	-0.801054	0.991135	0.168739	-0.837091	CHR14_JGVV60_66_T01	VIT_14s0060g01960	10.8.1	cell wall.pectin*esterases.PME	pectinesterase family protein | chr3:1629658-1631766 REVERSE	Pectinesterase; Pectinesterase inhibitor	0.0782031	1.1132e-06	0.178875	0.101737	0.230941	0.00893795	0.000950927	0.650569	0.00586272
-0.502548	-0.600578	-0.15511	-0.193343	-0.44012	0.265724	-0.580652	-1.0927	-0.509331	CHR12_JGVV35_39_T01	VIT_12s0035g01900	10.8.1	cell wall.pectin*esterases.PME	pectinesterase family protein | chr3:15222125-15225460 REVERSE	Pectinesterase family	0.000110523	1.0163e-06	0.387638	0.115227	0.00052374	0.0292479	3.91253e-06	8.27637e-12	4.53591e-05
0.0469419	0.228949	-0.210236	-0.329517	-0.498815	-0.288786	1.03642	-0.999372	-0.666402	CHR19_JGVV15_15_T01	VIT_19s0015g00150	10.8.1	cell wall.pectin*esterases.PME	Symbols: QRT1 | QRT1 (QUARTET 1); pectinesterase | chr5:22519911-22521858 FORWARD	Pectinesterase QRT1 (QUARTET 1);	0.942928	0.478645	0.727341	0.352607	0.160405	0.44903	0.000849375	0.00134189	0.03573
-0.906699	-4.50496	-1.64914	-0.32543	-0.696084	-1.01672	-0.904167	-0.87139	-0.7111	CHR11_JGVV16_14_T01	VIT_11s0016g00330	10.8.1	cell wall.pectin*esterases.PME	pectinesterase family protein | chr5:7076890-7079077 REVERSE	Pectinesterase family	0.0163067	2.12333e-16	0.000177635	0.432123	0.070416	0.00450051	0.00902874	0.0125245	0.0476763
-0.342859	0.950388	0.838819	0.18071	-1.21527	0.928758	-0.978922	-1.80884	-0.354579	CHR9_JGVV2_21_T01	VIT_09s0002g00320	10.8.1	cell wall.pectin*esterases.PME	Symbols: ATPME3 | ATPME3; pectinesterase | chr3:4771902-4775119 REVERSE	Pectinesterase PME3	0.670212	0.0545553	0.255665	0.815041	0.0304817	0.0925528	0.0624874	0.000594545	0.580252
-0.154502	0.653968	-0.0854124	-1.05191	-1.41973	-1.48778	-0.281075	-0.026178	-0.159202	CHR13_JGVV47_70_T01	VIT_13s0047g00230	10.8.1	cell wall.pectin*esterases.PME	pectinesterase, putative | chr3:3354482-3357614 REVERSE	Pectinesterase family	0.755689	0.0207871	0.909061	0.000514644	2.20721e-05	5.74642e-06	0.404634	0.953293	0.680347
0.504347	0.627961	0.683157	0.258897	1.47019	2.65213	-0.331201	1.07194	2.28666	CHR7_JGVV5_236_T01	VIT_07s0005g02440	10.8.2	cell wall.pectin*esterases.acetyl esterase	pectinacetylesterase family protein | chr3:22979955-22982944 FORWARD	Pectinacetylesterase	0.156083	0.0297189	0.0855161	0.485474	1.7374e-05	9.00806e-11	0.322282	0.000535347	2.49287e-09
-0.0656187	-1.09975	-0.0424198	0.361532	0.603136	1.48506	0.579318	1.05876	0.951251	CHR5_JGVV20_100_T01	VIT_05s0020g01110	10.8.2	cell wall.pectin*esterases.acetyl esterase	pectinacetylesterase, putative | chr5:9318282-9320987 FORWARD	Pectinacetylesterase	0.897066	2.28106e-05	0.951512	0.196658	0.031809	4.78143e-07	0.0254337	8.2612e-05	0.00039444
-0.171921	0.316714	-0.0951872	0.212074	-0.216483	-1.33181	0.138547	0.197393	-0.272325	CHR6_GSVIVT00037283001_T01	VIT_06s0009g03280	10.8.2	cell wall.pectin*esterases.acetyl esterase	pectinacetylesterase family protein | chr5:8046018-8050175 REVERSE	No hit	0.492853	0.0675503	0.805329	0.297068	0.334906	3.27659e-09	0.51674	0.325164	0.16181
-0.291012	0.424886	-1.0146	-0.0547271	-0.70721	-0.582698	-0.111875	-0.641851	-0.260304	CHR2_JGVV87_58_T01	VIT_02s0087g00400	10.8.2	cell wall.pectin*esterases.acetyl esterase	pectinacetylesterase family protein | chr4:10587166-10590588 REVERSE	Pectinacetylesterase	0.145065	0.00908959	6.5885e-06	0.834545	0.00016454	0.00106924	0.59259	0.000266046	0.158193
0.414503	1.19972	0.542476	0.719369	0.526951	0.667231	1.60208	1.00288	0.347481	CHR14_JGVV108_83_T01	VIT_14s0108g00900	10.8.99	cell wall.pectin*esterases.misc	pectinesterase family protein | chr2:18644084-18646447 REVERSE	Pectinesterase family	0.119862	8.27287e-07	0.0708528	0.00202899	0.0368917	0.00516358	5.73821e-09	3.74195e-05	0.164115
0.319882	1.16919	1.00625	-2.57665	0.168508	-0.00951995	-0.248645	1.12194	0.69603	CHR15_JGVV48_236_T01	VIT_15s0048g00500	10.8.99	cell wall.pectin*esterases.misc	pectinesterase family protein | chr3:22444890-22447273 FORWARD	Pectinesterase family	0.585316	0.00220344	0.0490051	3.0044e-08	0.798679	0.991745	0.613182	0.00514767	0.0976519
-1.68724	-3.13921	-1.49651	0.0505056	-0.00221553	0.00179426	0.446298	0.188235	-0.387838	CHR5_JGVV62_95_T01	VIT_05s0062g01160	10.8.99	cell wall.pectin*esterases.misc	pectinesterase family protein | chr3:21802805-21805214 REVERSE	Pectinesterase family	0.000134945	1.08503e-10	0.00255706	0.941226	0.997503	0.998553	0.308437	0.716269	0.404023
-0.685996	-0.282318	-0.919894	-0.184033	-0.455581	-1.46039	0.088153	-0.197242	-2.48501	CHR15_JGVV48_235_T01	VIT_15s0048g00510	10.8.99	cell wall.pectin*esterases.misc	pectinesterase family protein | chr2:18644084-18646447 REVERSE	Pectinesterase family	0.313949	0.630884	0.22323	0.820004	0.538062	0.00852783	0.911795	0.784829	1.86997e-05
2.39604	2.96741	-0.10231	0.948148	-0.612971	-1.42383	0.849358	0.12506	-0.644397	CHR6_JGVV9_104_T01	VIT_06s0009g02560	10.8.99	cell wall.pectin*esterases.misc	pectinesterase family protein | chr2:18644084-18646447 REVERSE	Pectinesterase family	0.000107052	5.03775e-07	0.945695	0.102748	0.386171	0.0133696	0.143669	0.872913	0.305608
1.83513	2.63692	-0.0450187	0.995764	-0.64743	-0.984608	1.20142	-0.0908287	-0.182026	CHR6_JGVV9_103_T01	VIT_06s0009g02570	10.8.99	cell wall.pectin*esterases.misc	pectinesterase family protein | chr2:18644084-18646447 REVERSE	Pectinesterase family	0.00239778	4.29079e-06	0.97982	0.0851465	0.354573	0.0999226	0.0324936	0.909761	0.818509
0.0430351	-0.598221	-0.0541514	-0.299422	-0.692718	-0.494994	-2.58466	-1.43607	0.964711	CHR1_JGVV11_125_T01	VIT_01s0011g05380	10.8.99	cell wall.pectin*esterases.misc	pectinesterase family protein | chr1:8227178-8229582 FORWARD	Pectinesterase family	0.957356	0.0947121	0.95657	0.51472	0.0959535	0.239004	5.04369e-09	0.000178115	0.0109791
4.00099	5.42549	0.16703	1.79173	-1.58855	-2.47203	1.53447	0.154124	-0.748007	CHR6_JGVV9_99_T01	VIT_06s0009g02630	10.8.99	cell wall.pectin*esterases.misc	pectinesterase family protein | chr2:18644084-18646447 REVERSE	Pectinesterase family	9.98397e-06	2.90722e-09	0.936417	0.0255315	0.0712492	0.00258424	0.0567855	0.891368	0.42097
4.11019	6.1227	0.373201	2.30054	-1.96808	-2.98849	2.24153	0.0136195	-0.725126	CHR6_JGVV9_102_T01	VIT_06s0009g02590	10.8.99	cell wall.pectin*esterases.misc	pectinesterase family protein | chr2:18644084-18646447 REVERSE	Pectinesterase family	2.46758e-05	1.27639e-09	0.84879	0.00800335	0.036814	0.000889668	0.00934057	0.991503	0.482448
4.76159	6.70934	0.424499	2.69741	-2.07641	-3.69994	2.55383	0.128805	-1.01396	CHR6_JGVV9_101_T01	VIT_06s0009g02600	10.8.99	cell wall.pectin*esterases.misc	pectinesterase family protein | chr2:18644084-18646447 REVERSE	Pectinesterase family	1.89431e-05	3.07874e-09	0.848985	0.00634952	0.0554144	0.000342855	0.00933919	0.928133	0.370955
0.130449	0.114374	0.522843	0.0532842	0.711559	1.30052	0.432773	0.79291	0.63193	CHR14_JGVV108_154_T01	VIT_14s0108g01660	11.1.1	lipid metabolism.FA synthesis and FA elongation.Acetyl CoA Carboxylation	Symbols: CAC1, CAC1A, BCCP, BCCP1 | CAC1 (CHLOROPLASTIC ACETYLCOENZYME A CARBOXYLASE 1); acetyl-CoA carboxylase/ biotin binding | chr5:5360801-5363126 REVERSE	Biotin carboxyl carrier protein of acetyl-CoA carboxylase	0.82517	0.760958	0.273237	0.923783	0.050313	0.000199228	0.221339	0.01742	0.0670554
-0.179281	-0.283578	0.103796	-0.806761	-0.357673	-0.370094	-1.23212	-1.02629	-0.928725	CHR7_PDVV289_10_T01	VIT_07s0289g00100	11.1.1	lipid metabolism.FA synthesis and FA elongation.Acetyl CoA Carboxylation	Symbols: ACC1, AT-ACC1, EMB22, GK, PAS3 | ACC1 (ACETYL-COENZYME A CARBOXYLASE 1); acetyl-CoA carboxylase | chr1:13534165-13544008 FORWARD	Acetyl-CoA carboxylase	0.658552	0.283195	0.864244	0.00226334	0.256649	0.207691	9.70185e-06	0.000155086	0.000625728
0.453113	-0.338212	1.15061	0.308335	0.749718	1.10998	0.715584	1.05329	2.23728	CHR7_JGVV141_5_T01	VIT_07s0141g00090	11.1.10	lipid metabolism.FA synthesis and FA elongation.beta ketoacyl CoA synthase	Symbols: KCS20 | KCS20 (3-KETOACYL-COA SYNTHASE 20); fatty acid elongase | chr5:17585763-17588597 FORWARD	Fatty acid elongase 1	0.45896	0.471664	0.0446266	0.594129	0.144046	0.0166069	0.123026	0.0196061	5.45548e-06
0.279575	1.23045	0.366567	0.555614	0.320805	-0.0711073	1.48585	0.207352	0.829928	CHR9_JGVV70_27_T01	VIT_09s0070g00300	11.1.10	lipid metabolism.FA synthesis and FA elongation.beta ketoacyl CoA synthase	Symbols: KCS15 | KCS15 (3-KETOACYL-COA SYNTHASE 15); acyltransferase/ catalytic/ transferase, transferring acyl groups other than amino-acyl groups | chr3:19344972-19346615 REVERSE	fiddlehead-like protein	0.353545	6.14612e-07	0.277363	0.0181218	0.25179	0.857336	3.54044e-08	0.443113	0.00059577
-0.228696	-1.09543	0.588441	-0.0261757	0.107878	-0.0710181	-0.390727	-0.309012	-0.522029	CHRUN_JGVV317_15_T01	VIT_00s0317g00160	11.1.10	lipid metabolism.FA synthesis and FA elongation.beta ketoacyl CoA synthase	Symbols: KCS12 | KCS12 (3-KETOACYL-COA SYNTHASE 12); acyltransferase/ catalytic/ transferase, transferring acyl groups other than amino-acyl groups | chr2:12275319-12277245 REVERSE	Chalcone and stilbene synthases	0.735208	0.00531301	0.338631	0.971609	0.884607	0.924478	0.40323	0.531476	0.254102
0.0830421	-2.09788	-0.67764	-0.655044	-0.0469802	1.71142	-2.13638	-0.178866	2.03557	CHR13_JGVV67_1_T01	VIT_13s0067g03890	11.1.10	lipid metabolism.FA synthesis and FA elongation.beta ketoacyl CoA synthase	Symbols: KCS19 | KCS19 (3-KETOACYL-COA SYNTHASE 19); acyltransferase/ catalytic/ transferase, transferring acyl groups other than amino-acyl groups | chr5:1291822-1293688 REVERSE	Beta-ketoacyl-CoA synthase	0.940181	4.27628e-05	0.390803	0.250303	0.964181	0.00134619	6.06939e-05	0.797182	0.000160872
-1.25368	-2.18606	-1.27092	-1.3722	-0.298764	-0.265384	-0.790341	-0.452243	-0.18336	CHR4_JGVV8_438_T01	VIT_04s0008g04710	11.1.10	lipid metabolism.FA synthesis and FA elongation.beta ketoacyl CoA synthase	Symbols: KCS11 | KCS11 (3-KETOACYL-COA SYNTHASE 11); acyltransferase/ catalytic/ transferase, transferring acyl groups other than amino-acyl groups | chr2:11329870-11331858 FORWARD	Beta-ketoacyl-CoA synthase	5.06805e-06	2.37793e-12	3.74846e-05	3.04808e-07	0.30764	0.347347	0.00101855	0.0637812	0.526858
-0.193081	-0.0989432	-0.296471	-0.285063	-0.400822	0.940721	-1.6017	-0.86726	0.888609	CHR15_JGVV48_26_T01	VIT_15s0048g02720	11.1.10	lipid metabolism.FA synthesis and FA elongation.beta ketoacyl CoA synthase	Symbols: KCS1 | KCS1 (3-KETOACYL-COA SYNTHASE 1); acyltransferase/ fatty acid elongase | chr1:57269-59167 REVERSE	fatty acid elongase	0.651074	0.753183	0.520791	0.378722	0.222789	0.00112161	2.50561e-07	0.00200122	0.00183039
-0.448979	-1.2851	-1.43806	-0.819913	-1.02056	0.00751637	-1.24577	-1.24872	0.591131	CHR5_JGVV20_426_T01	VIT_05s0020g04540	11.1.10	lipid metabolism.FA synthesis and FA elongation.beta ketoacyl CoA synthase	Symbols: KCS11 | KCS11 (3-KETOACYL-COA SYNTHASE 11); acyltransferase/ catalytic/ transferase, transferring acyl groups other than amino-acyl groups | chr2:11329870-11331858 FORWARD	Beta-ketoacyl-CoA synthase	0.050324	2.16691e-08	4.03885e-07	0.000120607	1.24964e-05	0.986891	1.0226e-07	1.31159e-07	0.00507527
0.535241	0.322365	0.499306	0.745524	0.869226	1.43333	0.71406	1.08566	1.6208	CHRUN_JGVV259_13_T01	VIT_00s0259g00160	11.1.12	lipid metabolism.FA synthesis and FA elongation.ACP protein	Symbols: mtACP3 | mtACP3 (mitochondrial acyl carrier protein 3); acyl carrier/ cofactor binding | chr5:19306147-19307094 FORWARD	Acyl carrier protein, mitochondrial 3	0.00980565	0.0794498	0.0406387	0.000153048	4.5118e-05	2.29979e-09	0.000250679	4.34158e-07	1.96366e-10
-0.409209	-1.43795	0.113866	0.566516	0.0793836	0.390541	0.275276	0.141081	0.385724	CHR1_JGVV244_3_T01	VIT_01s0244g00030	11.1.12	lipid metabolism.FA synthesis and FA elongation.ACP protein	Symbols: ACP4 | ACP4 (acyl carrier protein 4); acyl carrier | chr4:12870067-12871221 FORWARD	ACP4 (Acyl carrier protein 4)	0.0765085	1.59309e-09	0.792432	0.00590063	0.817821	0.072139	0.206739	0.569952	0.0714599
1.80377	4.62783	1.29394	0.839272	0.325548	0.41335	1.0095	0.700591	-0.00357579	CHR18_JGVV1_1175_T01	VIT_18s0001g15460	11.1.15	lipid metabolism.FA synthesis and FA elongation.ACP desaturase	acyl-(acyl-carrier-protein) desaturase, putative / stearoyl-ACP desaturase, putative | chr1:16577610-16579722 FORWARD	Stearyl acyl carrier protein desaturase	0.00846116	5.92493e-10	0.125342	0.226585	0.748113	0.634869	0.123086	0.317111	0.9976
0.91277	2.3323	0.48484	0.435934	0.260201	0.239997	0.66788	0.29924	-0.147808	CHR2_JGVV12_53_T01	VIT_02s0012g02500	11.1.15	lipid metabolism.FA synthesis and FA elongation.ACP desaturase	acyl-(acyl-carrier-protein) desaturase, putative / stearoyl-ACP desaturase, putative | chr1:16577610-16579722 FORWARD	Acyl-[acyl-carrier-protein] desaturase	0.0585496	3.88521e-07	0.491905	0.389344	0.695099	0.701374	0.137479	0.567288	0.808194
0.709554	1.21396	0.113039	0.27175	0.205555	0.254652	0.472971	0.24559	-0.087033	CHR10_JGVV3_419_T01	VIT_10s0003g04810	11.1.15	lipid metabolism.FA synthesis and FA elongation.ACP desaturase	acyl-(acyl-carrier-protein) desaturase, putative / stearoyl-ACP desaturase, putative | chr1:16577610-16579722 FORWARD	Acyl-[acyl-carrier-protein] desaturase, chloroplastic	0.00157957	7.82528e-08	0.79788	0.233811	0.449251	0.287135	0.0228156	0.279366	0.757263
0.406173	1.18948	0.142834	0.237275	-0.0366904	0.144008	0.349862	0.156178	-0.0319032	CHR7_JGVV5_360_T01	VIT_07s0005g03820	11.1.15	lipid metabolism.FA synthesis and FA elongation.ACP desaturase	acyl-(acyl-carrier-protein) desaturase, putative / stearoyl-ACP desaturase, putative | chr1:16577610-16579722 FORWARD	Acyl-[acyl-carrier-protein] desaturase	0.145065	1.72983e-06	0.770835	0.398925	0.938051	0.670063	0.162992	0.593549	0.932857
-0.29365	-1.03061	-0.377992	-0.466871	-0.15098	-0.147641	-0.00427868	-0.115881	-0.166743	CHRUN_GSVIVT00002344001_T01	VIT_00s0687g00030	11.1.20	lipid metabolism.FA synthesis and FA elongation.MCD	malonyl-CoA decarboxylase family protein | chr4:2113404-2116693 FORWARD	No hit	0.176919	1.87382e-07	0.123782	0.0115123	0.553792	0.536358	0.988626	0.609211	0.441556
-0.0260407	1.20553	0.500785	-0.0384099	0.0239738	-0.0944747	0.199731	-0.0614743	0.0401726	CHR1_JGVV11_322_T01	VIT_01s0011g03380	11.1.31	lipid metabolism.FA synthesis and FA elongation.pyruvate DH	Symbols: LTA2, PLE2 | LTA2; dihydrolipoyllysine-residue acetyltransferase | chr3:9460560-9462787 FORWARD	Dihydrolipoamide S-acetyltransferase (LTA2)	0.941978	9.15275e-10	0.0173277	0.887102	0.942699	0.695746	0.272311	0.784381	0.871848
-0.445948	-1.39029	0.033338	-0.126317	0.118144	0.00861205	-0.106737	-0.155884	-0.248196	CHR17_JGVV0_760_T01	VIT_17s0000g01840	11.1.4	lipid metabolism.FA synthesis and FA elongation.ACP oxoacyl reductase	3-oxoacyl-(acyl-carrier protein) reductase, chloroplast / 3-ketoacyl-acyl carrier protein reductase | chr1:8640582-8643478 FORWARD	3-oxoacyl-[acyl-carrier-protein] reductase, chloroplast	0.000126111	1.25555e-16	0.89609	0.283759	0.3726	0.967327	0.364079	0.159502	0.0211668
0.141194	0.715595	0.156254	-1.61515	0.152709	-1.10519	0.570411	0.776768	0.400498	CHR1_JGVV11_223_T01	VIT_01s0011g04380	11.1.7	lipid metabolism.FA synthesis and FA elongation.ACP thioesterase	Symbols: FATB | FATB (fatty acyl-ACP thioesterases B); acyl carrier/ acyl-[acyl-carrier-protein] hydrolase | chr1:2691080-2694377 REVERSE	Acyl-(acyl carrier protein) thioesterase	0.825623	0.0364957	0.847524	2.05409e-05	0.797186	0.00287879	0.125507	0.0325306	0.325468
0.0256946	-0.00472663	-0.0305013	1.7155	0.924973	0.922932	-0.218017	1.00816	1.116	CHR10_JGVV3_425_T01	VIT_10s0003g04940	11.1.8	lipid metabolism.FA synthesis and FA elongation.acyl coa ligase	Symbols: AAE14 | AAE14 (Acyl-Activating Enzyme 14); AMP binding / o-succinylbenzoate-CoA ligase | chr1:10810984-10813700 FORWARD	Acyl-CoA synthetases (Acyl-activating enzyme 14)	0.962328	0.988035	0.964374	6.06324e-09	0.00052374	0.000355064	0.440991	8.36643e-05	2.43834e-05
0.350536	-0.352998	-0.0682205	1.21347	0.736952	0.901038	-0.0592297	0.411377	0.323856	CHR4_JGVV210_11_T01	VIT_04s0210g00110	11.1.8	lipid metabolism.FA synthesis and FA elongation.acyl coa ligase	AMP-dependent synthetase and ligase family protein | chr2:7671016-7673036 FORWARD	AMP-dependent synthetase and ligase	0.257253	0.151738	0.916102	6.97282e-06	0.0064323	0.000618572	0.869072	0.116473	0.245773
0.349229	-0.497583	-0.00926495	1.19993	0.619512	0.760543	-0.0912983	0.35849	0.250252	CHR4_JGVV210_14_T01	VIT_04s0210g00140	11.1.8	lipid metabolism.FA synthesis and FA elongation.acyl coa ligase	AMP-dependent synthetase and ligase family protein | chr2:7671016-7673036 FORWARD	AMP-dependent synthetase and ligase	0.190114	0.0194161	0.989	1.13514e-06	0.010056	0.00108813	0.758208	0.1249	0.324412
-0.629429	-1.48231	-0.36334	-0.0717811	0.1273	-0.0998407	-0.219665	0.0772413	-0.280538	CHR15_JGVV107_38_T01	VIT_15s0107g00500	11.1.8	lipid metabolism.FA synthesis and FA elongation.acyl coa ligase	AMP-dependent synthetase and ligase family protein | chr5:14066992-14074751 REVERSE	AMP-dependent synthetase and ligase	1.05804e-06	6.5783e-17	0.00762695	0.615646	0.351669	0.465174	0.0467848	0.557845	0.012002
0.235766	2.35506	0.103374	0.340979	-0.125158	-0.675787	0.256162	-0.023353	0.012591	CHR2_JGVV25_338_T01	VIT_02s0025g03660	11.1.8	lipid metabolism.FA synthesis and FA elongation.acyl coa ligase	AMP-dependent synthetase and ligase family protein | chr3:18158747-18161379 REVERSE	4-coumarate-CoA ligase	0.493495	9.1949e-13	0.855063	0.206305	0.753894	0.00815801	0.353698	0.950234	0.97559
-1.06239	-1.58741	0.0426249	0.0738368	-0.479447	-0.136098	-0.161889	-0.38751	-0.0944775	CHR4_JGVV69_85_T01	VIT_04s0069g01120	11.1.8	lipid metabolism.FA synthesis and FA elongation.acyl coa ligase	Symbols: AAE5 | AAE5 (ACYL ACTIVATING ENZYME 5); catalytic | chr5:5356605-5358511 REVERSE	Acyl-activating enzyme 7	0.00208098	1.70702e-06	0.960872	0.885946	0.19983	0.78373	0.691905	0.265034	0.836868
-0.204396	-0.737991	-0.0309297	0.0257569	-0.940775	-1.25692	0.167707	-1.31715	-1.12928	CHR4_JGVV79_62_T01	VIT_04s0079g00790	11.1.8	lipid metabolism.FA synthesis and FA elongation.acyl coa ligase	Symbols: AAE12 | AAE12 (ACYL ACTIVATING ENZYME 12); catalytic | chr1:24512457-24514659 REVERSE	Acyl-CoA synthetases (Acyl-activating enzyme 11)	0.736951	0.0369642	0.979033	0.968901	0.0189573	0.00112589	0.729778	0.000508759	0.00296654
-0.771192	-2.16954	-1.311	-0.954741	0.547068	0.983683	-0.489434	-0.87139	0.115855	CHR7_JGVV5_175_T01	VIT_07s0005g01790	11.1.9	lipid metabolism.FA synthesis and FA elongation.long chain fatty acid CoA ligase	Symbols: CER8, LACS1 | long-chain-fatty-acid--CoA ligase family protein / long-chain acyl-CoA synthetase family protein | chr2:19392558-19397831 FORWARD	Acyl-CoA synthetase long-chain member 2	0.0341827	7.10341e-09	0.00143027	0.00404669	0.149881	0.0039342	0.157369	0.00878932	0.80279
-0.166545	-1.45012	0.199454	-0.724883	-0.00463628	1.26533	-1.26233	-0.602066	0.858033	CHR3_JGVV63_175_T01	VIT_03s0063g01880	11.1.9	lipid metabolism.FA synthesis and FA elongation.long chain fatty acid CoA ligase	Symbols: LRD2, LACS2 | LACS2 (LONG-CHAIN ACYL-COA SYNTHETASE 2); long-chain-fatty-acid-CoA ligase | chr1:18291043-18295825 FORWARD	Acyl-CoA synthetase long-chain member 2	0.782224	3.83198e-05	0.786522	0.0436279	0.994334	0.000597243	0.000424724	0.0989435	0.0174989
0.265446	0.0227616	-0.0994731	0.17626	0.083168	0.0819185	-1.18503	-0.377528	0.271288	CHR17_GSVIVT00008651001_T01	VIT_17s0000g00180	11.10.2	lipid metabolism.glycolipid synthesis.DGDG synthase	Symbols: DGD1 | DGD1 (DIGALACTOSYL DIACYLGLYCEROL DEFICIENT 1); UDP-galactosyltransferase/ galactolipid galactosyltransferase/ transferase, transferring glycosyl groups | chr3:3680893-3684558 REVERSE	No hit	0.620196	0.95895	0.911929	0.724511	0.898931	0.89706	0.000945339	0.342234	0.530093
-0.620977	-1.02838	-0.547233	-0.716176	-0.334285	-0.635291	-0.465062	-0.528783	-0.439355	CHR8_JGVV105_20_T01	VIT_08s0105g00260	11.10.2	lipid metabolism.glycolipid synthesis.DGDG synthase	Symbols: DGD1 | DGD1 (DIGALACTOSYL DIACYLGLYCEROL DEFICIENT 1); UDP-galactosyltransferase/ galactolipid galactosyltransferase/ transferase, transferring glycosyl groups | chr3:3680893-3684558 REVERSE	Digalactosyldiacylglycerol synthase 1	9.59076e-07	6.9428e-13	6.68726e-05	1.46751e-08	0.0036257	2.63504e-07	3.16595e-05	4.99652e-06	9.95947e-05
-0.5175	0.493152	0.175704	0.516383	0.596633	-0.252358	0.166857	0.613716	1.52547	CHR9_JGVV2_625_T01	VIT_09s0002g06970	11.2.1	lipid metabolism.FA desaturation.desaturase	Symbols: FAD5, FADB, JB67, ADS3 | FAD5 (FATTY ACID DESATURASE 5); 16:0 monogalactosyldiacylglycerol desaturase/ oxidoreductase | chr3:5359009-5361185 FORWARD	Palmitoyl-monogalactosyldiacylglycerol delta-7 desaturase, chloroplast	0.038827	0.0222818	0.681791	0.0242427	0.014551	0.347245	0.538283	0.00714026	2.48793e-08
1.28392	5.22161	2.26209	-1.89599	1.42077	0.523055	-0.372849	0.902244	-0.264463	CHR6_JGVV4_665_T01	VIT_06s0004g01250	11.2.4	lipid metabolism.FA desaturation.omega 6 desaturase	Symbols: FAD2 | FAD2 (FATTY ACID DESATURASE 2); delta12-fatty acid dehydrogenase/ omega-6 fatty acid desaturase | chr3:3860285-3863050 REVERSE	Omega-6 fatty acid desaturase, endoplasmic reticulum (FAD2)	0.37313	4.37814e-06	0.126459	0.10014	0.293883	0.755489	0.804932	0.4887	0.872331
0.67492	0.746124	0.436242	1.0362	0.329396	0.549781	0.296689	0.143141	-0.109523	CHR14_JGVV60_43_T01	VIT_14s0060g02200	11.3	lipid metabolism.Phospholipid synthesis	phospholipid/glycerol acyltransferase family protein | chr3:1595394-1598271 FORWARD	Phospholipid/glycerol acyltransferase	8.52801e-06	1.73224e-07	0.00834651	4.56796e-10	0.0215619	9.7101e-05	0.0257538	0.332789	0.490949
-0.421454	-1.66045	-0.963419	0.0131386	0.165738	0.290088	0.376483	-0.094172	-0.29285	CHR1_JGVV11_143_T01	VIT_01s0011g05200	11.3	lipid metabolism.Phospholipid synthesis	phosphoethanolamine N-methyltransferase 2, putative (NMT2) | chr1:17965871-17969354 FORWARD	Phosphoethanolamine N-methyltransferase 1	0.343478	3.3176e-06	0.0277754	0.983442	0.768803	0.514383	0.324912	0.844369	0.478788
-0.462976	-1.27268	-0.290923	-0.752619	-0.0955473	-0.247921	-0.632716	-0.245823	-0.533485	CHR15_JGVV46_175_T01	VIT_15s0046g01770	11.3	lipid metabolism.Phospholipid synthesis	diacylglycerol kinase family protein | chr2:18950856-18953275 FORWARD	D-erythro-sphingosine kinase	0.000274304	2.02427e-14	0.0503532	2.72024e-08	0.551766	0.0405798	6.99367e-07	0.0362405	1.9166e-05
-1.02582	0.541042	-1.96236	-0.234131	-0.120743	-0.121278	-0.167572	0.622898	0.0654859	CHR13_JGVV19_316_T01	VIT_13s0019g01990	11.3	lipid metabolism.Phospholipid synthesis	Symbols: ATGPAT5, GPAT5 | GPAT5 (GLYCEROL-3-PHOSPHATE ACYLTRANSFERASE 5); 1-acylglycerol-3-phosphate O-acyltransferase/ acyltransferase/ organic anion transmembrane transporter | chr3:3595765-3597952 FORWARD	Phospholipid/glycerol acyltransferase	0.0271559	0.196148	0.000247324	0.685919	0.872537	0.867478	0.765937	0.164036	0.920908
0.0744495	-1.47835	-0.280485	-0.505108	-0.360951	0.272027	-0.501828	-0.711742	0.485986	CHR15_JGVV46_117_T01	VIT_15s0046g02400	11.3	lipid metabolism.Phospholipid synthesis	Symbols: ATGPAT4, GPAT4 | GPAT4 (GLYCEROL-3-PHOSPHATE ACYLTRANSFERASE 4); 1-acylglycerol-3-phosphate O-acyltransferase/ acyltransferase | chr1:221691-224340 REVERSE	Glycerol-3-phosphate acyltransferase 8	0.751045	7.29656e-14	0.13994	0.000449638	0.0178701	0.0687885	0.000461792	3.57863e-06	0.000853694
-0.545885	-0.371397	-1.3999	-0.320286	-0.599608	-0.232076	0.130369	-0.534335	0.223707	CHR8_JGVV105_49_T01	VIT_08s0105g00610	11.3	lipid metabolism.Phospholipid synthesis	methyltransferase/ phosphoethanolamine N-methyltransferase | chr1:27669152-27673572 FORWARD	Phosphoethanolamine N-methyltransferase 1	0.130222	0.231514	0.000360224	0.378165	0.0846031	0.576148	0.751518	0.0972265	0.559909
-0.84199	-1.98976	-1.10677	-0.568341	-1.31813	0.406231	-1.18144	-1.03131	-0.260075	CHR8_JGVV7_663_T01	VIT_08s0007g02000	11.3	lipid metabolism.Phospholipid synthesis	Symbols: ATGPAT6, GPAT6 | GPAT6 (GLYCEROL-3-PHOSPHATE ACYLTRANSFERASE 6); 1-acylglycerol-3-phosphate O-acyltransferase/ acyltransferase | chr2:15952607-15955494 REVERSE	Glycerol-3-phosphate acyltransferase 8	0.00463041	7.73649e-10	0.00121301	0.0421282	2.02606e-05	0.181621	3.69807e-05	0.000261318	0.418711
-0.141607	-1.13745	-0.281404	-0.617352	-0.224875	-0.62684	-0.642828	-0.0661326	-0.172057	CHR2_JGVV12_77_T01	VIT_02s0012g02160	11.3.1	lipid metabolism.Phospholipid synthesis.1-acylglycerol-3-phosphate O-acyltransferase	Symbols: ATS1, ACT1 | ATS1; glycerol-3-phosphate O-acyltransferase | chr1:11601781-11605060 REVERSE	Glycerol-3-phosphate acyltransferase	0.331156	2.72e-13	0.0553909	9.67341e-07	0.0763108	1.12805e-06	3.9442e-07	0.642721	0.162385
0.408687	-0.204183	-0.027157	0.0128019	-0.0279353	0.246297	-1.09202	-1.38125	-0.625434	CHR4_JGVV8_134_T01	VIT_04s0008g01450	11.3.10	lipid metabolism.Phospholipid synthesis.(S)-coclaurine-N-methyltransferase	coclaurine N-methyltransferase, putative | chr4:15972323-15974613 REVERSE	Cyclopropane-fatty-acyl-phospholipid synthase	0.264832	0.517119	0.97644	0.981085	0.962882	0.520085	0.000310839	1.33424e-05	0.0417275
0.698167	0.817751	0.657212	0.78516	1.37877	0.853092	1.44786	1.95061	1.45793	CHR18_GSVIVT00009163001_T01	VIT_18s0001g07390	11.3.3	lipid metabolism.Phospholipid synthesis.phosphatidate cytidylyltransferase	Symbols: PGPS2 | PGPS2 (phosphatidylglycerolphosphate synthase 2); CDP-alcohol phosphatidyltransferase/ CDP-diacylglycerol-glycerol-3-phosphate 3-phosphatidyltransferase | chr3:20396760-20398653 FORWARD	No hit	0.00175459	6.32998e-05	0.0106153	0.000206975	5.86197e-08	9.89496e-05	4.10035e-09	5.74534e-12	8.81232e-09
0.407987	1.00338	0.503649	-0.144774	0.326063	0.0189713	-0.486432	0.0681343	-0.265993	CHR12_JGVV178_10_T01	VIT_12s0178g00140	11.3.5	lipid metabolism.Phospholipid synthesis.diacylglycerol kinase	Symbols: DGK5, ATDGK5 | diacylglycerol kinase, putative | chr2:8989275-8993114 REVERSE	Diacylglycerol kinase 1	0.344027	0.00182487	0.306045	0.764552	0.460992	0.97872	0.16764	0.886392	0.512183
-0.261646	1.07808	-0.182456	-0.709469	-0.594135	-0.349194	-0.0759313	-0.407277	-0.109511	CHR7_JGVV31_257_T01	VIT_07s0031g02840	11.3.5	lipid metabolism.Phospholipid synthesis.diacylglycerol kinase	Symbols: ATDGK2 | ATDGK2 (Diacylglycerol kinase 2); diacylglycerol kinase | chr5:25518641-25523621 FORWARD	Diacylglycerol kinase 2	0.0664942	1.69718e-11	0.335639	5.50727e-07	3.04353e-05	0.00776528	0.632704	0.00156165	0.469543
0.16496	1.60057	0.273259	0.785533	1.18148	1.42382	2.27545	4.98499	-0.20666	CHR15_JGVV24_54_T01	VIT_15s0024g01170	11.3.7	lipid metabolism.Phospholipid synthesis.cyclopropane-fatty-acyl-phospholipid synthase	cyclopropane fatty acid synthase-related | chr3:8418801-8422916 FORWARD	No hit	0.889362	0.0059331	0.841789	0.24459	0.0825833	0.0247975	0.000259533	2.06318e-10	0.810137
0.406947	-1.46437	-0.359527	0.604504	-0.580968	0.0893406	-0.490529	-0.595966	-0.640076	CHR9_GSVIVT00029599001_T01	VIT_09s0054g00380	11.3.7	lipid metabolism.Phospholipid synthesis.cyclopropane-fatty-acyl-phospholipid synthase	cyclopropane fatty acid synthase-related | chr3:8418801-8422916 FORWARD	Unknown protein	0.292002	4.04e-06	0.470463	0.0559667	0.0932183	0.866005	0.125802	0.058668	0.045144
-0.269265	-0.492874	0.862675	0.345589	-1.427	0.252407	-0.0493435	-0.108834	0.181633	CHR5_JGVV49_143_T01	VIT_05s0049g01620	11.3.7	lipid metabolism.Phospholipid synthesis.cyclopropane-fatty-acyl-phospholipid synthase	cyclopropane fatty acid synthase, putative / CPA-FA synthase, putative | chr3:8427660-8433314 FORWARD	Cyclopropane fatty acid synthase	0.425233	0.0403412	0.00594698	0.208194	1.39097e-06	0.410394	0.891956	0.74279	0.557964
-0.338245	-1.13715	-0.541617	-0.123854	0.174922	-0.175138	-0.0463578	0.0964479	-0.458979	CHRUN_JGVV229_14_T01	VIT_00s0229g00180	11.3.8	lipid metabolism.Phospholipid synthesis.phosphatidylserine decarboxylase	Symbols: PSD1 | PSD1 (phosphatidylserine decarboxylase 1); phosphatidylserine decarboxylase | chr4:9395636-9398308 REVERSE	Phosphatidylserine decarboxylase	0.0140822	4.06914e-12	0.000641084	0.408238	0.249489	0.219333	0.785337	0.523768	0.00048095
1.7218	7.60178	2.51457	-4.01589	0.85355	-0.0307712	2.50328	-1.21413	0.340968	CHR17_JGVV0_122_T01	VIT_17s0000g09000	11.4	lipid metabolism.TAG synthesis	Symbols: OLEO4, OLE3 | OLEO4 (OLEOSIN 4) | chr3:10243755-10245023 FORWARD	Oleosin OLE-2	0.512758	4.69502e-05	0.379274	0.0347605	0.781401	0.994219	0.210072	0.597343	0.90668
0.541979	2.69971	0.836017	0.314404	0.485968	0.242434	0.821393	0.165633	0.937268	CHR17_JGVV0_552_T01	VIT_17s0000g04210	11.4	lipid metabolism.TAG synthesis	glycine-rich protein / oleosin | chr3:6395860-6396606 REVERSE	Oleosin OLE-5	0.464405	1.61753e-06	0.285829	0.666377	0.504668	0.769544	0.144848	0.823127	0.100114
2.19108	9.11648	2.21755	-2.61679	0.478525	-0.257877	0.714967	-1.3716	-0.214708	CHR16_JGVV13_66_T01	VIT_16s0013g00880	11.4	lipid metabolism.TAG synthesis	Symbols: OLEO1, OLE1 | OLEO1 (OLEOSIN 1) | chr4:12900430-12901577 FORWARD	Oleosin OLE-4	0.183955	7.12483e-09	0.266432	0.0669601	0.839929	0.91784	0.687805	0.384518	0.920908
1.36177	7.75148	1.86427	-2.0914	0.311092	-0.353233	0.70521	-0.117139	-1.32291	CHR14_JGVV66_63_T01	VIT_14s0066g00710	11.4	lipid metabolism.TAG synthesis	glycine-rich protein / oleosin | chr3:221939-222827 REVERSE	Oleosin H-isoform	0.367538	5.16399e-09	0.26428	0.0825973	0.881816	0.857762	0.626166	0.946595	0.315111
1.41899	5.52768	1.16237	0.00184862	-0.0332998	-0.44483	0.267012	0.568282	0.275297	CHR2_JGVV234_11_T01	VIT_02s0234g00110	11.4	lipid metabolism.TAG synthesis	Symbols: OLEO1, OLE1 | OLEO1 (OLEOSIN 1) | chr4:12900430-12901577 FORWARD	Oleosin OLE-4	0.133508	3.56516e-09	0.33974	0.998977	0.98359	0.707985	0.811282	0.564832	0.810894
0.280579	1.09975	0.242729	0.0277878	-0.190505	0.0166912	-0.418442	-0.0646181	0.117443	CHR11_JGVV16_162_T01	VIT_11s0016g01930	11.4	lipid metabolism.TAG synthesis	Symbols: TAG1, AS11, ABX45, DGAT1, RDS1, ATDGAT | TAG1 (TRIACYLGLYCEROL BIOSYNTHESIS DEFECT 1); diacylglycerol O-acyltransferase | chr2:8426206-8429736 FORWARD	Diacylglycerol acyltransferase	0.0054171	3.06463e-15	0.0414581	0.848225	0.0646568	0.92092	1.95375e-05	0.566982	0.25675
1.29713	8.00502	2.12686	-0.587729	-0.711878	-1.15526	-0.0773675	-0.553496	-1.00084	CHR14_JGVV66_62_T01	VIT_14s0066g00700	11.4	lipid metabolism.TAG synthesis	Symbols: OLEO4, OLE3 | OLEO4 (OLEOSIN 4) | chr3:10243755-10245023 FORWARD	Oleosin H-isoform	0.355744	5.20237e-10	0.147228	0.694188	0.661144	0.375132	0.963072	0.690649	0.433236
-0.107172	-1.63527	-0.364033	-1.08325	-0.518407	0.0341738	-0.660308	-0.622456	-0.480341	CHR9_JGVV2_677_T01	VIT_09s0002g07640	11.5.1	lipid metabolism.glyceral metabolism.glycerol kinase	Symbols: NHO1, GLI1 | NHO1 (nonhost resistance to P. s. phaseolicola 1); carbohydrate kinase/ glycerol kinase | chr1:30246768-30249253 REVERSE	Glycerol kinase	0.734785	1.71113e-11	0.167043	4.88585e-07	0.012573	0.922027	0.000719654	0.00144738	0.0149798
-0.0144243	-1.4956	-0.331297	-1.30514	-0.56733	0.100192	-0.618767	-0.623879	-0.396982	CHR9_JGVV18_8_T01	VIT_09s0018g00190	11.5.1	lipid metabolism.glyceral metabolism.glycerol kinase	Symbols: NHO1, GLI1 | NHO1 (nonhost resistance to P. s. phaseolicola 1); carbohydrate kinase/ glycerol kinase | chr1:30246768-30249253 REVERSE	Glycerol kinase	0.977259	1.10302e-08	0.33974	4.90987e-07	0.0242859	0.781107	0.00768809	0.00765026	0.106418
0.215345	-1.46326	-0.174159	-1.27887	-0.621429	0.199503	-1.00893	-0.792759	-0.21718	CHR9_JGVV70_57_T01	VIT_09s0070g00680	11.5.1	lipid metabolism.glyceral metabolism.glycerol kinase	Symbols: NHO1, GLI1 | NHO1 (nonhost resistance to P. s. phaseolicola 1); carbohydrate kinase/ glycerol kinase | chr1:30246768-30249253 REVERSE	Glycerol kinase	0.714254	5.47662e-05	0.828688	0.000567679	0.135947	0.706938	0.00561432	0.0317881	0.640893
-0.250995	-1.86267	-0.290309	-1.24565	-0.680847	0.115874	-0.708679	-0.796569	-0.377037	CHR9_JGVV2_697_T01	VIT_09s0002g07860	11.5.1	lipid metabolism.glyceral metabolism.glycerol kinase	Symbols: NHO1, GLI1 | NHO1 (nonhost resistance to P. s. phaseolicola 1); carbohydrate kinase/ glycerol kinase | chr1:30246768-30249253 REVERSE	Glycerol kinase	0.389795	2.18656e-11	0.395682	4.91902e-07	0.00428198	0.723808	0.0015024	0.00045043	0.108422
0.489785	1.55805	0.33778	0.0385586	0.389348	0.379925	0.43396	0.490758	0.0237063	CHR13_JGVV158_31_T01	VIT_13s0158g00340	11.5.2	lipid metabolism.glyceral metabolism.Glycerol-3-phosphate dehydrogenase (NAD+)	Symbols: GPDHC1 | GPDHC1; NAD or NADH binding / glycerol-3-phosphate dehydrogenase (NAD+) | chr2:17326170-17328902 FORWARD	Glycerol-3-phosphate dehydrogenase	0.00162776	2.78313e-14	0.0693926	0.86487	0.0116749	0.0102488	0.00254201	0.000772365	0.915076
-0.274549	-0.639685	-0.143415	-0.921603	-0.108834	1.19309	-1.10064	-0.0724002	0.307708	CHR8_JGVV7_5_T01	VIT_08s0007g09000	11.5.2	lipid metabolism.glyceral metabolism.Glycerol-3-phosphate dehydrogenase (NAD+)	Symbols: GPDHC1 | GPDHC1; NAD or NADH binding / glycerol-3-phosphate dehydrogenase (NAD+) | chr2:17326170-17328902 FORWARD	Glycerol-3-phosphate dehydrogenase	0.688255	0.128802	0.891142	0.0361472	0.890368	0.0075756	0.0109748	0.907231	0.564734
-0.237769	-0.211932	-0.148098	0.280279	-0.615352	-0.678322	1.40847	-1.01086	-1.08572	CHR11_JGVV16_168_T01	VIT_11s0016g02000	11.5.2	lipid metabolism.glyceral metabolism.Glycerol-3-phosphate dehydrogenase (NAD+)	NAD or NADH binding / binding / catalytic/ coenzyme binding / glycerol-3-phosphate dehydrogenase (NAD+)/ oxidoreductase/ oxidoreductase, acting on CH-OH group of donors / oxidoreductase, acting on the CH-OH group of donors, NAD or NADP as acceptor | chr3:2457108-2459552 FORWARD	No hit	0.604944	0.516634	0.826953	0.449628	0.0720965	0.0348222	1.49389e-05	0.00121937	0.000659838
-0.424037	1.82796	0.946498	-1.39569	-0.854321	-0.18088	-0.314865	-0.754394	-0.433746	CHR14_JGVV219_28_T01	VIT_14s0219g00280	11.5.2	lipid metabolism.glyceral metabolism.Glycerol-3-phosphate dehydrogenase (NAD+)	glycerol-3-phosphate dehydrogenase (NAD+) / GPDH | chr5:16264861-16267354 REVERSE	Glycerol-3-phosphate dehydrogenase (NAD+)	0.759908	0.0205616	0.483312	0.10753	0.42783	0.902478	0.776529	0.430465	0.688104
0.0084931	-0.759896	-0.417728	0.668311	2.46197	4.27744	-1.16753	0.0248902	1.24149	CHRUN_JGVV399_2_T01	VIT_00s0399g00020	11.6	lipid metabolism.lipid transfer proteins etc	Symbols: LTP3 | LTP3 (LIPID TRANSFER PROTEIN 3); lipid binding | chr5:23928971-23929745 FORWARD	Protease inhibitor/seed storage/lipid transfer protein (LTP)	0.993619	0.0937135	0.620009	0.188225	5.07238e-06	3.63736e-11	0.0129144	0.972704	0.00973104
0.0978791	-1.34765	-0.204347	0.255751	0.387967	0.288803	0.354075	0.467775	0.00928125	CHR18_JGVV1_1196_T01	VIT_18s0001g15700	11.6	lipid metabolism.lipid transfer proteins etc	glycolipid transfer protein-related | chr3:7464020-7465785 REVERSE	GLTP3 (glycolipid transfer protein 3)	0.856557	6.46595e-06	0.71927	0.47195	0.273453	0.41892	0.262793	0.125327	0.985092
-0.681425	-2.05798	-1.76404	-0.379701	0.283367	0.347512	0.046709	0.224371	0.551415	CHR13_JGVV67_67_T01	VIT_13s0067g02910	11.6	lipid metabolism.lipid transfer proteins etc	Symbols: LTP3 | LTP3 (LIPID TRANSFER PROTEIN 3); lipid binding | chr5:23928971-23929745 FORWARD	Non-specific lipid-transfer protein	0.00160558	1.07471e-13	2.67789e-09	0.0635408	0.232223	0.104654	0.869464	0.308572	0.00680404
-0.481715	-1.01468	-0.43273	0.136842	-0.00619234	0.0411032	-0.177345	-0.102769	0.102479	CHR8_JGVV58_26_T01	VIT_08s0058g01230	11.6	lipid metabolism.lipid transfer proteins etc	Symbols: LTP3 | LTP3 (LIPID TRANSFER PROTEIN 3); lipid binding | chr5:23928971-23929745 FORWARD	Non-specific lipid-transfer protein	0.00280196	3.10064e-09	0.0208837	0.443676	0.983485	0.872586	0.272387	0.568944	0.578975
-0.241366	-1.45507	-0.351027	-0.112138	-0.00995625	0.546854	-0.600419	-0.117245	0.0573454	CHR8_JGVV58_27_T01	VIT_08s0058g01210	11.6	lipid metabolism.lipid transfer proteins etc	Symbols: LP1, LTP1, ATLTP1 | LP1; calmodulin binding | chr2:16130350-16131174 FORWARD	Non-specific lipid transfer protein LTP1	0.486996	9.56536e-08	0.35162	0.755116	0.984147	0.0366537	0.0167593	0.719141	0.877965
-0.531486	-0.240491	0.222597	-0.308583	-0.0861697	0.652403	-1.18655	-0.818567	-0.431776	CHR6_JGVV4_694_T01	VIT_06s0004g00910	11.6	lipid metabolism.lipid transfer proteins etc	lipid transfer protein-related | chr2:18307309-18308349 REVERSE	Protease inhibitor/seed storage/lipid transfer protein (LTP)	0.254394	0.554454	0.776121	0.511108	0.902024	0.111079	0.00187002	0.033427	0.315367
-0.399825	-0.152251	-0.161887	-1.69067	-0.897835	0.00566094	-1.23622	-0.870396	-0.665172	CHR14_JGVV30_87_T01	VIT_14s0030g01340	11.7	lipid metabolism.unassigned	esterase/lipase/thioesterase family protein | chr1:20380478-20385125 REVERSE	Beta-ketoacyl-CoA synthase	0.181167	0.574475	0.749911	1.41198e-08	0.00096554	0.99215	4.75139e-06	0.000698176	0.00985668
-0.284634	-1.04095	-0.325039	-0.184301	0.570897	0.837148	0.241226	0.813831	1.01481	CHRUN_JGVV274_6_T01	VIT_00s0274g00080	11.8	lipid metabolism.exotics (steroids, squalene etc)	quinone reductase family protein | chr4:13661331-13663294 REVERSE	Benzoquinone reductase	0.105251	3.56516e-09	0.111102	0.285628	0.000595873	1.30013e-06	0.130789	1.52535e-06	3.60506e-08
-0.118167	-0.789021	-0.0903177	-0.435483	0.484637	0.841902	0.174446	0.766581	1.06495	CHRUN_JGVV271_10_T01	VIT_00s0271g00110	11.8	lipid metabolism.exotics (steroids, squalene etc)	quinone reductase family protein | chr4:13661331-13663294 REVERSE	flavodoxin-like quinone reductase 1	0.637018	3.26784e-06	0.795663	0.00832931	0.00604391	3.84863e-06	0.338614	1.26078e-05	5.23261e-08
0.99411	1.41335	0.52323	0.112424	-0.0721563	-0.0648052	-0.324048	0.0909441	-0.174292	CHR17_JGVV0_486_T01	VIT_17s0000g04930	11.8	lipid metabolism.exotics (steroids, squalene etc)	sulfotransferase family protein | chr4:13304721-13305722 REVERSE	Desulfo-glucosinolate sulfotransferase 18	0.000832579	8.79986e-07	0.159502	0.776961	0.883424	0.893189	0.275337	0.806766	0.612293
-0.282954	-1.2727	-0.461256	-0.297561	-0.171224	-0.360077	-0.215325	0.217114	0.744612	CHR17_GSVIVT00008144001_T01	VIT_17s0000g04950	11.8	lipid metabolism.exotics (steroids, squalene etc)	sulfotransferase family protein | chr3:16486283-16487349 REVERSE	Steroid sulfotransferase	0.428494	3.49496e-06	0.214898	0.326574	0.668309	0.231252	0.489147	0.488332	0.0061995
-0.0597439	-2.20692	-1.06256	-0.910369	-0.218945	-0.10085	-0.200153	-0.0662598	-0.211059	CHR13_JGVV106_40_T01	VIT_13s0106g00550	11.8	lipid metabolism.exotics (steroids, squalene etc)	Symbols: ATST2A, ST2A | ST2A (SULFOTRANSFERASE 2A); hydroxyjasmonate sulfotransferase/ sulfotransferase | chr5:2174678-2176106 REVERSE	flavonol 3-sulfotransferase	0.893561	5.92442e-13	0.000234115	0.000115041	0.468472	0.773927	0.446314	0.83292	0.431019
0.162397	0.321649	-0.000498209	-0.11921	-0.789594	-0.34891	-1.34714	-1.57912	-0.33036	CHR13_PDVV84_23_T01	VIT_13s0084g00230	11.8	lipid metabolism.exotics (steroids, squalene etc)	Symbols: ATST2B, ST2B | ST2B (SULFOTRANSFERASE 2B); hydroxyjasmonate sulfotransferase/ sulfotransferase | chr5:2171403-2172939 REVERSE	flavonol sulfotransferase	0.710138	0.23361	0.99961	0.759452	0.00666833	0.259527	3.74668e-06	2.69967e-07	0.275611
0.0785804	-1.91528	-0.241982	-1.82236	-2.12602	-3.0362	-1.74798	-1.35478	-1.5758	CHR13_JGVV84_23_T01	VIT_13s0084g00240	11.8	lipid metabolism.exotics (steroids, squalene etc)	Symbols: ATST2A, ST2A | ST2A (SULFOTRANSFERASE 2A); hydroxyjasmonate sulfotransferase/ sulfotransferase | chr5:2174678-2176106 REVERSE	Steroid sulfotransferase	0.895648	1.95437e-08	0.672932	1.53828e-07	2.60536e-08	5.33892e-12	3.023e-07	2.77951e-05	3.34414e-06
0.898757	0.382654	0.351246	1.47338	1.0638	0.776552	0.776459	0.69349	0.269244	CHR12_JGVV34_102_T01	VIT_12s0034g01240	11.8.1	lipid metabolism.exotics (steroids, squalene etc).sphingolipids	GNS1/SUR4 membrane family protein | chr3:1984168-1985259 FORWARD	GNS1/SUR4 membrane	0.0042114	0.180072	0.445313	2.8752e-06	0.000695732	0.00940097	0.00732276	0.0176654	0.429065
0.250341	1.17714	0.183151	0.583537	0.322962	-0.000460373	0.865303	0.686655	0.0523719	CHRUN_JGVV181_25_T01	VIT_00s0181g00250	11.8.1	lipid metabolism.exotics (steroids, squalene etc).sphingolipids	Symbols: SPHK1 | SPHK1 (SPHINGOSINE KINASE 1); D-erythro-sphingosine kinase/ diacylglycerol kinase/ sphinganine kinase | chr4:11454775-11462606 FORWARD	Diacylglycerol kinase	0.0511714	1.46633e-13	0.270373	3.12417e-06	0.00922579	0.998709	1.00095e-09	1.83529e-07	0.73507
-0.523419	-1.59935	-0.956125	-0.353879	0.241003	0.195307	-0.0173874	-0.429733	0.0167892	CHR10_JGVV3_456_T01	VIT_10s0003g05370	11.8.1	lipid metabolism.exotics (steroids, squalene etc).sphingolipids	Symbols: FAH1 | FAH1 (FATTY ACID HYDROXYLASE 1); catalytic/ fatty acid alpha-hydroxylase | chr2:14665667-14668250 FORWARD	Cytochrome b5-like Fatty acid hydroxylase	0.0937263	8.70496e-08	0.0051296	0.243306	0.518525	0.597677	0.967636	0.134883	0.97074
-0.285415	-1.50911	-0.563716	-0.53183	-0.175271	-0.619268	-0.399038	-0.401394	-0.764276	CHR15_JGVV48_60_T01	VIT_15s0048g02360	11.8.1	lipid metabolism.exotics (steroids, squalene etc).sphingolipids	Symbols: ARV1 | ARV1 | chr1:5928-8737 REVERSE	ARV1	0.0438721	3.05499e-15	0.000449133	6.4885e-05	0.253589	9.72879e-06	0.00188118	0.00191023	2.48973e-07
-0.6861	-1.1375	-0.385351	-0.64793	-0.697682	-0.968412	-0.161164	-0.447907	-0.602628	CHR15_JGVV46_184_T01	VIT_15s0046g01680	11.8.1	lipid metabolism.exotics (steroids, squalene etc).sphingolipids	delta-8 sphingolipid desaturase, putative | chr2:18977344-18979001 FORWARD	Delta-8 sphingolipid desaturase	4.26766e-06	6.36264e-12	0.0173854	3.5184e-06	3.06111e-06	2.29865e-09	0.246321	0.000655081	1.56647e-05
-0.688044	-1.36808	-0.517234	-0.827709	-0.900569	-0.962824	-0.0539013	-0.651162	-0.799327	CHR17_JGVV53_40_T01	VIT_17s0053g00570	11.8.1	lipid metabolism.exotics (steroids, squalene etc).sphingolipids	delta-8 sphingolipid desaturase (SLD1) | chr3:22786047-22787972 FORWARD	D8-sphingolipid desaturase	0.00339074	1.66916e-08	0.0651603	0.000205653	0.000155676	3.72107e-05	0.861181	0.00291019	0.000393131
-0.307419	-0.708806	-0.367174	-0.206761	0.82336	1.50621	1.26751	1.21063	0.458596	CHR18_JGVV1_24_T01	VIT_18s0001g00370	11.8.1.1	lipid metabolism.exotics (steroids, squalene etc).sphingolipids.ceramidase	ceramidase family protein | chr1:2264829-2268306 REVERSE	Ceramidase	0.50808	0.0247553	0.499724	0.638911	0.0217885	2.64826e-05	0.000188975	0.000367838	0.206631
-0.474866	1.63916	0.320977	0.0988828	0.0922874	0.429915	0.382437	0.859109	0.142936	CHR8_JGVV7_692_T01	VIT_08s0007g01680	11.8.1.1	lipid metabolism.exotics (steroids, squalene etc).sphingolipids.ceramidase	ceramidase family protein | chr1:2264829-2268306 REVERSE	Ceramidase	0.0208303	8.67714e-12	0.224401	0.704861	0.762642	0.0281552	0.0444957	1.77214e-05	0.533117
-0.25315	-1.55264	-0.560592	-0.214528	-0.0864919	-0.203233	-0.379209	0.211474	0.0432903	CHR4_JGVV23_270_T01	VIT_04s0023g00940	11.8.10	lipid metabolism.exotics (steroids, squalene etc).phosphatidylcholinesterol O-acyltransferase	lecithin:cholesterol acyltransferase family protein / LACT family protein | chr3:778568-781580 REVERSE	Phospholipase A1	0.279767	3.53523e-11	0.0179387	0.316361	0.779948	0.367032	0.0468208	0.310869	0.877779
0.112949	1.64552	0.610102	0.195001	-0.48146	-0.476563	0.0179768	-0.454751	-0.00210748	CHR11_JGVV16_124_T01	VIT_11s0016g01470	11.8.10	lipid metabolism.exotics (steroids, squalene etc).phosphatidylcholinesterol O-acyltransferase	Symbols: ATPDAT, PDAT | ATPDAT; phosphatidylcholine-sterol O-acyltransferase | chr5:4393062-4397541 FORWARD	Lecithine cholesterol acyltransferase	0.744912	1.1819e-10	0.0209516	0.438227	0.0356084	0.0291892	0.955634	0.0324339	0.995349
-0.853727	-0.164308	-0.831995	-0.699175	-1.304	-0.541168	-0.427433	-1.07816	-0.463237	CHR6_JGVV61_51_T01	VIT_06s0061g01110	11.8.10	lipid metabolism.exotics (steroids, squalene etc).phosphatidylcholinesterol O-acyltransferase	lecithin:cholesterol acyltransferase family protein / LACT family protein | chr3:16368890-16372356 FORWARD	Lecithine cholesterol acyltransferase	0.00973447	0.620119	0.0311083	0.0229552	0.000102252	0.0968281	0.183742	0.00052284	0.157835
0.03114	-0.0636086	0.0985892	0.349037	0.0889423	0.10183	0.213275	1.22023	-0.334508	CHR19_JGVV14_307_T01	VIT_19s0014g03440	11.8.2	lipid metabolism.exotics (steroids, squalene etc).methylsterol monooxygenase	Symbols: ATSMO2, SMO2-1 | SMO2-1 (STEROL 4-ALPHA-METHYL-OXIDASE 2-1); 4-alpha-methyl-delta7-sterol-4alpha-methyl oxidase/ C-4 methylsterol oxidase | chr1:2277807-2280297 FORWARD	Unknown	0.963835	0.866331	0.899213	0.335054	0.874569	0.848378	0.578721	0.000188878	0.356721
-0.366487	-0.357935	-0.296424	-0.966006	-0.672725	-0.234436	-0.768884	-1.07691	-0.495213	CHR13_JGVV19_295_T01	VIT_13s0019g02210	11.8.2	lipid metabolism.exotics (steroids, squalene etc).methylsterol monooxygenase	Symbols: ATSMO2, SMO2-1 | SMO2-1 (STEROL 4-ALPHA-METHYL-OXIDASE 2-1); 4-alpha-methyl-delta7-sterol-4alpha-methyl oxidase/ C-4 methylsterol oxidase | chr1:2277807-2280297 FORWARD	Sterol 4-alpha-methyl-oxidase 1 (SMO1)	0.0110546	0.00471738	0.0889672	2.43484e-09	8.6007e-06	0.0996065	2.34616e-07	2.42968e-10	0.000340275
-0.857522	0.811558	-1.04448	1.13591	0.120293	-0.6287	1.35039	0.513076	-0.134546	CHR7_GSVIVT00028261001_T01	VIT_07s0005g02720	11.8.3	lipid metabolism.exotics (steroids, squalene etc).UDP-glucose:sterol glucosyltransferase	UDP-glucose:sterol glucosyltransferase (UGT80A2) | chr3:2217653-2221702 REVERSE	No hit	0.00449848	0.00236716	0.00256334	8.62702e-05	0.794167	0.0302479	5.78495e-06	0.0727337	0.716135
-0.457008	-0.0963382	-0.0435262	-1.02313	-0.642558	-0.654828	-0.488979	-0.707286	-0.407064	CHR4_JGVV23_340_T01	VIT_04s0023g00050	11.8.3	lipid metabolism.exotics (steroids, squalene etc).UDP-glucose:sterol glucosyltransferase	UDP-glucose:sterol glucosyltransferase (UGT80A2) | chr3:2217653-2221702 REVERSE	Sterol glucosyltransferase	0.0102029	0.585474	0.918124	6.11828e-08	0.00031806	0.000160948	0.00290001	4.01012e-05	0.0152154
-0.384553	-1.52495	-0.229575	0.086212	0.12907	0.382172	-0.123154	0.0105084	0.056804	CHR5_JGVV102_105_T01	VIT_05s0102g01170	11.8.4	lipid metabolism.exotics (steroids, squalene etc).3-beta hydroxysteroid dehydrogenase/isomerase	3-beta hydroxysteroid dehydrogenase/isomerase family protein | chr2:18031268-18035098 REVERSE	Sterol-4-alpha-carboxylate 3-dehydrogenase, decarboxylating	0.0028208	3.10385e-16	0.154633	0.569968	0.394789	0.00191159	0.352686	0.953213	0.719182
0.37602	0.281317	0.0828945	1.93285	0.579701	1.07667	0.690413	1.17972	1.43143	CHR12_JGVV28_192_T01	VIT_12s0028g02000	11.9.2	lipid metabolism.lipid degradation.lipases	lipase, putative | chr2:17776241-17777717 REVERSE	Triacylglycerol lipase	0.209974	0.261073	0.890802	5.73242e-10	0.0329728	5.65454e-05	0.00562807	1.02958e-05	5.22571e-07
-0.1753	0.686638	-0.520214	-0.802621	-0.70729	-1.05825	0.192004	-0.623125	-0.514382	CHRUN_PDVV1923_1_T01	VIT_00s1923g00010	11.9.2	lipid metabolism.lipid degradation.lipases	lipase family protein | chr1:27790875-27794914 FORWARD	Esterase/lipase/thioesterase; AB-hydrolase associated lipase region	0.599178	0.00146674	0.0751548	0.000454927	0.00335851	1.50643e-05	0.460473	0.005802	0.0257399
-0.989248	-2.63516	-1.38454	0.211844	0.413776	0.343659	0.998306	0.655636	1.07009	CHR7_JGVV141_19_T01	VIT_07s0141g00360	11.9.2.1	lipid metabolism.lipid degradation.lipases.triacylglycerol lipase	lipase class 3 family protein | chr2:13014848-13017153 FORWARD	Lipase class 3	0.00042722	1.25212e-13	3.0785e-05	0.503342	0.16338	0.237059	0.000150006	0.0111299	8.17558e-05
0.0278545	-0.916366	0.299936	-0.15508	0.227588	-0.603733	0.462964	-0.025295	-1.11757	CHR12_JGVV59_139_T01	VIT_12s0059g01480	11.9.2.1	lipid metabolism.lipid degradation.lipases.triacylglycerol lipase	Symbols: MPL1 | MPL1 (MYZUS PERSICAE-INDUCED LIPASE 1); catalytic | chr5:4571337-4574462 REVERSE	Lipase family	0.973539	0.0113306	0.674383	0.779361	0.69787	0.14629	0.260444	0.965533	0.00409476
1.53811	2.39913	1.91131	-0.203076	0.179286	0.0291708	0.0639532	-0.398486	0.444233	CHR14_JGVV171_9_T01	VIT_14s0171g00110	11.9.2.1	lipid metabolism.lipid degradation.lipases.triacylglycerol lipase	Symbols: MPL1 | MPL1 (MYZUS PERSICAE-INDUCED LIPASE 1); catalytic | chr5:4571337-4574462 REVERSE	Lipase family	1.12186e-08	9.67607e-15	1.88612e-09	0.421277	0.539152	0.941876	0.827464	0.0667978	0.0430276
0.0323246	1.04457	-0.0765902	-0.0576211	-0.0259548	0.0598951	0.190811	-0.102854	-0.0613124	CHR9_JGVV2_81_T01	VIT_09s0002g00990	11.9.2.1	lipid metabolism.lipid degradation.lipases.triacylglycerol lipase	lipase class 3 family protein | chr3:4663602-4666968 REVERSE	Triacylglycerol lipase	0.913068	1.08541e-09	0.807422	0.787592	0.926407	0.793952	0.222814	0.560371	0.757742
0.153703	0.433721	-0.0503076	0.909681	-0.047428	-0.442164	3.90794	0.10812	-0.201839	CHR10_JGVV3_376_T01	VIT_10s0003g04230	11.9.2.1	lipid metabolism.lipid degradation.lipases.triacylglycerol lipase	lipase class 3 family protein | chr1:10719169-10720758 REVERSE	Lipase class 3	0.724489	0.093505	0.944115	0.000816094	0.92658	0.127995	6.57226e-17	0.761367	0.537227
0.0970279	0.866211	0.150983	0.77978	-0.106501	-0.893302	1.94605	0.612742	0.0440773	CHRUN_JGVV620_1_T01	VIT_00s0620g00010	11.9.2.1	lipid metabolism.lipid degradation.lipases.triacylglycerol lipase	lipase class 3 family protein | chr4:9467563-9469116 FORWARD	Triacylglycerol lipase	0.857279	0.00190712	0.809523	0.00761359	0.829023	0.0029487	1.2185e-08	0.0377694	0.922475
0.166711	-0.226947	-0.148786	-0.375152	-0.120308	-0.144572	-1.12178	-0.587238	-1.50655	CHR10_JGVV3_95_T01	VIT_10s0003g01040	11.9.2.1	lipid metabolism.lipid degradation.lipases.triacylglycerol lipase	lipase class 3 family protein | chr4:10224921-10226862 REVERSE	Lipase class 3	0.776731	0.538718	0.849625	0.345003	0.838302	0.789383	0.00128159	0.10116	4.44083e-05
1.02291	4.97399	1.58925	-0.922535	-0.127131	-0.519387	0.118744	-0.533003	-0.313424	CHR15_JGVV46_244_T01	VIT_15s0046g01040	11.9.2.1	lipid metabolism.lipid degradation.lipases.triacylglycerol lipase	lipase class 3 family protein | chr3:22823481-22826992 FORWARD	Lipase class 3	0.293843	1.26e-08	0.126924	0.292009	0.932968	0.626508	0.917697	0.572161	0.768831
-0.235508	1.45482	-0.230688	-0.732444	-0.204807	0.00774248	0.19864	0.126105	0.186688	CHR7_JGVV5_121_T01	VIT_07s0005g01240	11.9.2.1	lipid metabolism.lipid degradation.lipases.triacylglycerol lipase	lipase class 3 family protein | chr1:571955-574981 REVERSE	Triacylglycerol lipase	0.203562	1.19545e-12	0.31028	9.19218e-06	0.274513	0.981451	0.230893	0.488332	0.281156
0.0539617	0.000422134	-0.0198581	0.340857	-0.246648	-0.112091	2.62361	-0.11763	-0.076735	CHR10_JGVV3_375_T01	VIT_10s0003g04210	11.9.2.1	lipid metabolism.lipid degradation.lipases.triacylglycerol lipase	lipase class 3 family protein | chr1:10719169-10720758 REVERSE	Lipase class 3	0.935257	0.999214	0.983352	0.341624	0.574957	0.825984	7.15035e-11	0.778581	0.868509
-0.424346	-0.716382	-0.373757	-0.631952	-0.265776	-0.617667	-1.14096	-0.788398	-0.653212	CHR5_JGVV77_149_T01	VIT_05s0077g01790	11.9.2.1	lipid metabolism.lipid degradation.lipases.triacylglycerol lipase	lipase class 3 family protein | chr4:9096730-9100841 REVERSE	Triacylglycerol lipase	9.66192e-05	6.16255e-10	0.00212427	3.13887e-08	0.0116871	8.44058e-08	1.86935e-14	2.79175e-10	2.93571e-08
-0.0419966	-0.817238	1.15083	-0.162285	-0.125561	-0.00147164	0.074926	0.73629	0.00344164	CHR6_JGVV9_41_T01	VIT_06s0009g03350	11.9.3	lipid metabolism.lipid degradation.lysophospholipases	phosphoesterase family protein | chr2:11457008-11459365 REVERSE	Phosphatidylglycerol specific phospholipase C	0.951409	0.00764341	0.00405487	0.718937	0.816696	0.998511	0.870258	0.0234341	0.995088
-0.41198	1.09507	0.0460872	0.755595	0.802448	0.9462	1.46013	1.84424	0.0339365	CHR11_JGVV16_480_T01	VIT_11s0016g05360	11.9.3.1	lipid metabolism.lipid degradation.lysophospholipases.phospholipase D	Symbols: PLDALPHA2 | PLDALPHA2 (phosphlipase d alpha 2); phospholipase D | chr1:19583940-19586551 REVERSE	Phospholipase D alpha 1 precursor (PLD 1) (Choline phosphatase 1)	0.495246	0.00807583	0.970855	0.0944063	0.100249	0.036852	0.000870811	5.06115e-05	0.962941
-0.0272707	-0.741195	-0.26356	0.127274	0.726533	0.166851	1.42365	1.11256	-0.729154	CHR18_JGVV1_52_T01	VIT_18s0001g00770	11.9.3.1	lipid metabolism.lipid degradation.lysophospholipases.phospholipase D	Symbols: ATPLDDELTA, PLDDELTA | ATPLDDELTA; phospholipase D | chr4:16955518-16960170 REVERSE	Phospholipase D p98	0.963399	0.00429165	0.575565	0.742636	0.01308	0.662202	1.54069e-06	8.52059e-05	0.00871211
-0.213977	0.571999	-0.250246	0.210965	0.500896	0.780668	1.17899	1.2458	0.186988	CHR11_JGVV16_481_T01	VIT_11s0016g05370	11.9.3.1	lipid metabolism.lipid degradation.lysophospholipases.phospholipase D	Symbols: PLDALPHA1, PLD | PLDALPHA1 (PHOSPHOLIPASE D ALPHA 1); phospholipase D | chr3:5330322-5333745 FORWARD	Phospholipase D alpha 1 precursor (PLD 1) (Choline phosphatase 1)	0.601549	0.0292147	0.609866	0.542408	0.106624	0.00601524	3.98414e-05	2.03611e-05	0.585136
-1.10065	-1.05497	-1.03538	-0.213687	-0.135463	-0.893639	-0.701473	-0.587152	-0.357575	CHR9_JGVV2_215_T01	VIT_09s0002g02390	11.9.3.1	lipid metabolism.lipid degradation.lysophospholipases.phospholipase D	Symbols: PLDEPSILON, PLDALPHA4 | PLDEPSILON (PHOSPHOLIPASE D ALPHA 4); phospholipase D | chr1:20585057-20587629 REVERSE	Phospholipase D epsilon	0.000112179	3.8824e-05	0.00120685	0.49899	0.741447	0.000835941	0.00621783	0.0234981	0.202946
-0.699413	-1.76121	-0.502785	-0.221336	-0.389993	0.158282	-0.379177	-0.126318	0.805575	CHRUN_JGVV264_8_T01	VIT_00s0264g00090	11.9.3.1	lipid metabolism.lipid degradation.lysophospholipases.phospholipase D	Symbols: ATPLDDELTA, PLDDELTA | ATPLDDELTA; phospholipase D | chr4:16955518-16960170 REVERSE	Phospholipase D delta isoform 1b	0.0665505	8.48498e-07	0.316536	0.619999	0.361303	0.759546	0.30994	0.781354	0.0208545
-0.972379	-1.56479	-0.198276	-0.283673	-0.448826	0.0488847	-0.397004	-0.33412	-0.253313	CHR4_JGVV8_508_T01	VIT_04s0008g05450	11.9.3.1	lipid metabolism.lipid degradation.lysophospholipases.phospholipase D	Symbols: PLDALPHA1, PLD | PLDALPHA1 (PHOSPHOLIPASE D ALPHA 1); phospholipase D | chr3:5330322-5333745 FORWARD	Phospholipase D alpha 1 precursor (PLD 1) (Choline phosphatase 1)	0.00375605	1.36051e-06	0.75143	0.44628	0.221631	0.931741	0.232698	0.334079	0.496983
-0.491883	-0.550023	-0.212674	0.381912	0.603726	0.12087	-0.0440902	1.04318	-0.0584393	CHR5_JGVV20_281_T01	VIT_05s0020g03000	11.9.3.2	lipid metabolism.lipid degradation.lysophospholipases.carboxylesterase	hydrolase | chr1:17417579-17419432 FORWARD	2-Hydroxyisoflavanone dehydratase	0.103534	0.028943	0.666389	0.180076	0.0364169	0.764817	0.909686	0.000139173	0.882564
0.202628	-0.277804	0.230267	1.21513	0.592904	0.145772	-0.0474649	0.467059	0.443529	CHR5_JGVV20_282_T01	VIT_05s0020g03010	11.9.3.2	lipid metabolism.lipid degradation.lysophospholipases.carboxylesterase	hydrolase | chr1:17417579-17419432 FORWARD	Carboxylesterase CXE	0.470985	0.166258	0.490736	1.61961e-07	0.00694241	0.59705	0.870593	0.0236631	0.0355287
-0.464328	-1.04467	-0.142549	-0.42272	-0.0615752	-0.0778985	0.117269	-0.355634	-0.585591	CHRUN_JGVV515_1_T01	VIT_00s0515g00010	11.9.3.2	lipid metabolism.lipid degradation.lysophospholipases.carboxylesterase	Symbols: SOBER1 | SOBER1 (SUPPRESSOR OF AVRBST-ELICITED RESISTANCE 1); carboxylesterase | chr4:11787313-11791055 REVERSE	Phospholipase/carboxylesterase	0.000838598	4.17388e-11	0.495641	0.00107845	0.767032	0.665121	0.421499	0.00566762	2.07393e-05
-0.884933	-1.70491	-0.504173	-0.570357	-0.267399	0.0595274	-0.869294	-0.530006	0.385907	CHR4_JGVV8_476_T01	VIT_04s0008g05120	11.9.3.2	lipid metabolism.lipid degradation.lysophospholipases.carboxylesterase	phospholipase/carboxylesterase family protein | chr5:6776236-6779614 FORWARD	Phospholipase/carboxylesterase	0.00241582	1.54585e-08	0.171073	0.0371281	0.448906	0.901116	0.00134644	0.0534891	0.18781
0.25825	-0.497786	0.0936767	-0.323093	-0.37774	0.0103134	-1.02116	-0.430387	-0.0292105	CHR3_JGVV63_64_T01	VIT_03s0063g00700	11.9.3.2	lipid metabolism.lipid degradation.lysophospholipases.carboxylesterase	hydrolase | chr1:17417579-17419432 FORWARD	CXE carboxylesterase	0.378388	0.0197768	0.855072	0.182103	0.141965	0.983328	1.6098e-05	0.0606381	0.934439
-0.737645	-1.01643	-0.214087	-0.00596088	-0.529646	-0.374227	-0.24852	-0.0245978	0.488764	CHR3_JGVV63_69_T01	VIT_03s0063g00750	11.9.3.2	lipid metabolism.lipid degradation.lysophospholipases.carboxylesterase	hydrolase | chr1:17417579-17419432 FORWARD	Carboxylesterase CXE	8.72215e-05	4.57257e-08	0.415946	0.984934	0.00352574	0.0336493	0.161014	0.919856	0.00468602
-0.12032	0.591383	-0.417445	0.31342	-0.57226	-0.586687	-0.780449	-1.4347	0.163203	CHR18_JGVV1_746_T01	VIT_18s0001g10810	11.9.3.2	lipid metabolism.lipid degradation.lysophospholipases.carboxylesterase	hydrolase | chr1:17417579-17419432 FORWARD	Carboxylesterase CXE	0.81609	0.033658	0.338199	0.351858	0.0784816	0.056609	0.0074495	5.52113e-06	0.664959
-0.2886	-0.303473	0.0995261	0.963869	-0.855636	-1.58269	2.07146	0.266429	-0.721828	CHR13_JGVV84_13_T01	VIT_13s0084g00130	11.9.3.2	lipid metabolism.lipid degradation.lysophospholipases.carboxylesterase	hydrolase | chr1:25765947-25767240 FORWARD	CXE carboxylesterase	0.669674	0.508929	0.930219	0.0282556	0.0762245	0.000498089	7.47962e-06	0.619831	0.117227
0.214081	0.343444	-0.0137157	-1.67821	-0.90979	-0.820041	-1.33609	-0.457338	-0.263101	CHR3_JGVV63_66_T01	VIT_03s0063g00720	11.9.3.2	lipid metabolism.lipid degradation.lysophospholipases.carboxylesterase	hydrolase | chr1:17417579-17419432 FORWARD	CXE carboxylesterase CXE10	0.686289	0.312614	0.989021	3.83315e-06	0.0118427	0.0184527	0.00011107	0.202789	0.517858
-0.0914425	1.15888	0.0880836	-0.270316	1.22558	0.507781	0.690545	0.840919	1.05071	CHR11_JGVV206_14_T01	VIT_11s0206g00140	11.9.3.3	lipid metabolism.lipid degradation.lysophospholipases.glycerophosphodiester phosphodiesterase	Symbols: SVL5 | SVL5 (SHV3-LIKE 5); glycerophosphodiester phosphodiesterase/ phosphoric diester hydrolase | chr5:23540049-23543345 REVERSE	Glycerophosphodiester phosphodiesterase	0.919191	0.00566365	0.940154	0.644319	0.00949049	0.323642	0.13053	0.061133	0.0196307
0.251297	1.61604	0.540861	1.38298	1.04593	-0.434319	0.762043	1.665	1.36696	CHR14_JGVV68_143_T01	VIT_14s0068g01500	11.9.3.3	lipid metabolism.lipid degradation.lysophospholipases.glycerophosphodiester phosphodiesterase	Symbols: SRG3 | SRG3 (senescence-related gene 3); glycerophosphodiester phosphodiesterase/ phosphoric diester hydrolase | chr3:348167-350010 REVERSE	Glycerophosphoryl diester phosphodiesterase	0.629202	4.46508e-06	0.274547	9.92755e-05	0.00448983	0.269163	0.0269539	6.61382e-06	0.000147557
0.308805	0.794134	0.458449	0.0704936	0.62592	0.75041	0.763947	1.03521	0.58163	CHR19_JGVV90_138_T01	VIT_19s0090g01490	11.9.3.3	lipid metabolism.lipid degradation.lysophospholipases.glycerophosphodiester phosphodiesterase	Symbols: SVL1 | SVL1 (SHV3-LIKE 1); glycerophosphodiester phosphodiesterase/ phosphoric diester hydrolase | chr5:22474230-22478132 FORWARD	Glycerophosphoryl diester phosphodiesterase	0.0194802	7.37561e-09	0.00232628	0.666657	6.28009e-06	1.2093e-07	4.32279e-08	6.95033e-11	1.03176e-05
-1.22058	-2.10236	-1.75748	2.72764	0.608523	0.489386	0.500596	0.927096	0.302216	CHR16_JGVV50_251_T01	VIT_16s0050g00010	11.9.3.3	lipid metabolism.lipid degradation.lysophospholipases.glycerophosphodiester phosphodiesterase	protein kinase family protein / glycerophosphoryl diester phosphodiesterase family protein | chr1:24997309-25001961 REVERSE	Receptor kinase homolog LRK14	0.00315057	2.69573e-07	0.000264666	3.63572e-09	0.169519	0.262437	0.220243	0.0159864	0.513094
1.00275	1.29177	0.823183	0.505092	0.310549	0.505072	-0.462275	0.00715729	-0.0722955	CHR16_JGVV98_166_T01	VIT_16s0098g00230	11.9.3.3	lipid metabolism.lipid degradation.lysophospholipases.glycerophosphodiester phosphodiesterase	protein kinase family protein / glycerophosphoryl diester phosphodiesterase family protein | chr1:24997309-25001961 REVERSE	Receptor kinase homolog LRK10	2.72139e-05	3.46702e-08	0.00178911	0.0180167	0.214721	0.0217012	0.0301469	0.983033	0.808998
-1.30665	-2.71029	-1.11179	2.10802	0.261971	0.307283	1.54209	1.55991	0.772922	CHRUN_PDVV485_1_T01	VIT_00s0485g00010	11.9.3.3	lipid metabolism.lipid degradation.lysophospholipases.glycerophosphodiester phosphodiesterase	protein kinase family protein / glycerophosphoryl diester phosphodiesterase family protein | chr1:24997309-25001961 REVERSE	Receptor kinase homolog LRK14	0.000973194	4.15103e-10	0.0149574	2.73624e-07	0.619922	0.511286	4.71071e-05	4.50575e-05	0.040047
-1.06666	-0.787935	-0.677948	0.455117	-0.533917	-1.35199	0.588794	0.140002	0.0756485	CHR16_PDVV148_31_T01	VIT_16s0148g00340	11.9.3.3	lipid metabolism.lipid degradation.lysophospholipases.glycerophosphodiester phosphodiesterase	protein kinase family protein / glycerophosphoryl diester phosphodiesterase family protein | chr1:24997309-25001961 REVERSE	Receptor kinase homolog LRK10	0.00125028	0.0066023	0.0899671	0.162209	0.122751	3.72024e-05	0.0568393	0.724122	0.866912
-0.693037	-0.466649	-0.998844	0.623042	-0.669104	-1.80459	0.566194	0.386948	-0.155185	CHR16_JGVV148_28_T01	VIT_16s0148g00380	11.9.3.3	lipid metabolism.lipid degradation.lysophospholipases.glycerophosphodiester phosphodiesterase	protein kinase family protein / glycerophosphoryl diester phosphodiesterase family protein | chr1:24997309-25001961 REVERSE	Receptor kinase LRK10	0.0246884	0.0855709	0.00438751	0.0289959	0.0287831	6.25192e-08	0.0470346	0.198254	0.670595
0.710157	1.042	0.933833	0.759073	0.914942	0.627285	0.73469	1.39468	0.566969	CHR11_JGVV16_222_T01	VIT_11s0016g02570	11.9.3.4	lipid metabolism.lipid degradation.lysophospholipases.phospholipase A2	Symbols: PLA2-BETA | PLA2-BETA (PHOSPHOLIPASE A2-BETA); calcium ion binding / phospholipase A2 | chr2:8503217-8504740 FORWARD	Phospholipase A2 precursor	1.37175e-06	2.57758e-11	1.12061e-07	1.06546e-07	9.33122e-09	5.48523e-06	1.75156e-07	8.33656e-14	2.4297e-05
-0.256492	-1.3381	-0.00746261	-0.332468	0.340793	-0.212034	0.336533	0.150488	-0.00555492	CHR11_JGVV103_51_T01	VIT_11s0103g00190	11.9.3.4	lipid metabolism.lipid degradation.lysophospholipases.phospholipase A2	Symbols: ATSPLA2-ALPHA, PLA2-ALPHA | PLA2-ALPHA; phospholipase A2 | chr2:2842353-2843301 REVERSE	Phospholipase A2 alpha	0.790308	0.0120854	0.996458	0.659118	0.691181	0.813711	0.630555	0.846916	0.995349
0.956232	0.544061	0.450372	2.81553	1.33278	-0.458042	1.63838	1.69797	0.00808405	CHR15_JGVV45_28_T01	VIT_15s0045g00370	11.9.3.5	lipid metabolism.lipid degradation.lysophospholipases.phosphoinositide phospholipase C	Symbols: NPC4 | NPC4 (NONSPECIFIC PHOSPHOLIPASE C4); hydrolase, acting on ester bonds / phospholipase C | chr3:842499-845043 REVERSE	Phosphatidylglycerol specific phospholipase C	1.39061e-05	0.00328379	0.0736332	5.38068e-17	3.16326e-08	0.0226979	5.90094e-11	3.71491e-11	0.980308
0.669368	1.08853	0.410115	2.63623	0.709256	-0.453474	1.91322	1.72715	0.0881003	CHR15_JGVV45_29_T01	VIT_15s0045g00380	11.9.3.5	lipid metabolism.lipid degradation.lysophospholipases.phosphoinositide phospholipase C	phosphoesterase family protein | chr3:837877-840624 REVERSE	Phosphoesterase	0.00048456	2.38949e-08	0.0720136	2.04962e-17	0.000218007	0.0123472	1.12788e-13	2.24351e-12	0.702323
0.331415	0.703167	0.754692	0.452643	0.51148	1.81125	-0.0368104	0.497798	1.34058	CHR17_JGVV0_820_T01	VIT_17s0000g01190	11.9.3.5	lipid metabolism.lipid degradation.lysophospholipases.phosphoinositide phospholipase C	phosphoesterase family protein | chr3:18011545-18014082 REVERSE	Phosphatidylglycerol specific phospholipase C	0.3489	0.00715707	0.0300718	0.115884	0.0969511	3.48019e-08	0.92794	0.0777078	7.95845e-06
0.176713	-0.650129	0.397095	0.0863854	0.260111	1.11236	1.26348	1.56599	1.10329	CHR14_JGVV83_99_T01	VIT_14s0083g01130	11.9.3.5	lipid metabolism.lipid degradation.lysophospholipases.phosphoinositide phospholipase C	phospholipase C/ phosphoric diester hydrolase | chr1:4690409-4692841 FORWARD	MAP3K-like protein kinase, putative, expressed	0.7107	0.0207181	0.378072	0.851386	0.517304	0.000338379	4.04054e-05	1.51008e-06	0.000334696
-0.858599	-0.173536	-1.1878	-0.273391	-0.361124	-0.30284	0.380264	0.203163	-0.180079	CHR6_JGVV80_104_T01	VIT_06s0080g00120	11.9.4.13	lipid metabolism.lipid degradation.beta-oxidation.acyl CoA reductase	Symbols: CER4, G7, FAR3 | CER4 (ECERIFERUM 4); fatty acyl-CoA reductase (alcohol-forming)/ oxidoreductase, acting on the CH-CH group of donors | chr4:16204157-16207947 REVERSE	Male sterility 2 (MS2) Acyl-CoA reductase	0.000892149	0.487976	9.16567e-05	0.309696	0.194627	0.265483	0.122697	0.463199	0.533972
0.476905	1.08076	0.412554	-0.0652219	0.021998	-0.0105936	-0.0633153	0.427848	0.0284209	CHR15_GSVIVT00018147001_T01	VIT_15s0021g02880	11.9.4.2	lipid metabolism.lipid degradation.beta-oxidation.acyl CoA DH	Symbols: ACX5 | ACX5 (ACYL-COA OXIDASE 5); FAD binding / acyl-CoA dehydrogenase/ acyl-CoA oxidase/ electron carrier/ oxidoreductase/ oxidoreductase, acting on the CH-CH group of donors | chr2:14999754-15003066 FORWARD	No hit	0.183955	0.000252907	0.368484	0.894402	0.972643	0.987526	0.883719	0.182592	0.953917
-0.101868	-1.01586	0.0315283	-0.509377	-0.391524	-0.692272	-0.356073	-0.609678	-0.203249	CHR8_JGVV32_87_T01	VIT_08s0032g01100	11.9.4.2	lipid metabolism.lipid degradation.beta-oxidation.acyl CoA DH	Symbols: ACX3, ATACX3 | ACX3 (ACYL-COA OXIDASE 3); acyl-CoA oxidase | chr1:1922352-1926278 FORWARD	Acyl-CoA oxidase ACX6	0.725196	1.35827e-07	0.948088	0.00444208	0.0450821	0.000230153	0.0483501	0.000773657	0.313489
-0.219438	-1.0284	0.037483	-0.583376	-0.41637	-0.486861	-0.331529	-0.411325	-0.133218	CHR2_PDVV12_29_T01	VIT_02s0012g02920	11.9.4.2	lipid metabolism.lipid degradation.beta-oxidation.acyl CoA DH	Symbols: ACX6 | ACX6 (ACYL-COA OXIDASE 6); FAD binding / acyl-CoA dehydrogenase/ acyl-CoA oxidase/ electron carrier/ oxidoreductase/ oxidoreductase, acting on the CH-CH group of donors | chr1:1926791-1930258 FORWARD	Acyl-CoA oxidase ACX3	0.56302	7.40613e-05	0.957841	0.0276942	0.170527	0.0806024	0.23905	0.133579	0.697804
0.0776288	1.20538	0.251091	0.00244093	0.18083	-0.206216	0.0805236	0.17322	0.0987457	CHR8_JGVV7_461_T01	VIT_08s0007g04110	11.9.4.5	lipid metabolism.lipid degradation.beta-oxidation.acyl-CoA thioesterase	thioesterase family protein | chr2:12654456-12655457 REVERSE	Transposon protein, CACTA, En/Spm sub-class	0.896761	6.76179e-05	0.656472	0.99751	0.700977	0.620916	0.851515	0.650326	0.819795
0.468612	1.38963	0.200919	-0.264219	0.0671359	0.0582556	-0.346733	-0.38743	-0.0150948	CHR6_JGVV4_229_T01	VIT_06s0004g06050	11.9.4.5	lipid metabolism.lipid degradation.beta-oxidation.acyl-CoA thioesterase	thioesterase family protein | chr2:12654456-12655457 REVERSE	Thioesterase family	0.02726	9.57656e-10	0.538045	0.210899	0.838568	0.859361	0.079922	0.0492257	0.962952
-0.579148	-1.04233	-0.371581	-0.341359	-0.780777	-0.709717	-0.661273	-1.09576	0.0258296	CHR3_JGVV63_75_T01	VIT_03s0063g00820	11.9.4.5	lipid metabolism.lipid degradation.beta-oxidation.acyl-CoA thioesterase	hydrolase | chr2:1077036-1078083 FORWARD	Carboxyesterase 12; CXE12	0.000325323	1.25081e-09	0.0485232	0.021264	3.97111e-06	1.01048e-05	1.87666e-05	1.55425e-09	0.909405
-0.188043	-0.344127	-0.645031	0.0865061	-0.81143	-1.14987	-1.64083	-2.14352	-0.81456	CHR18_JGVV1_232_T01	VIT_18s0001g03910	12.1.1	N-metabolism.nitrate metabolism.NR	Symbols: NIA2, B29, NIA2-1, CHL3, NR, NR2, ATNR2 | NIA2 (NITRATE REDUCTASE 2); nitrate reductase (NADH)/ nitrate reductase | chr1:14158527-14161938 FORWARD	Nitrate reductase 2 (NR2)	0.593696	0.137941	0.0329068	0.806894	0.00154965	1.01835e-05	6.38001e-09	2.04036e-11	0.000913105
-0.674863	-1.56691	-0.901149	0.0244332	0.929944	0.327102	1.28179	1.02748	0.660379	CHR12_JGVV55_46_T01	VIT_12s0055g00620	12.2.1.2	N-metabolism.ammonia metabolism.glutamate synthase.NADH dependent	Symbols: GLT1 | GLT1; glutamate synthase (NADH) | chr5:21700518-21710066 FORWARD	Glutamate synthase (NADH), chloroplast	0.0428153	7.70917e-07	0.0170816	0.962626	0.00400606	0.361519	4.27564e-05	0.000789055	0.033337
-0.681587	-1.16547	-0.488362	-0.216393	0.44355	0.435783	0.703199	0.54849	0.685555	CHR15_JGVV24_62_T01	VIT_15s0024g01030	12.2.1.2	N-metabolism.ammonia metabolism.glutamate synthase.NADH dependent	Symbols: GLT1 | GLT1; glutamate synthase (NADH) | chr5:21700518-21710066 FORWARD	GLT1 (NADH-dependent glutamate synthase 1 gene)	0.00679005	1.51219e-06	0.114053	0.436521	0.087511	0.0775748	0.00252859	0.019187	0.00391575
-0.34108	-1.08935	-0.148241	-0.0533146	0.390465	0.363837	0.173049	0.347636	0.401681	CHR16_JGVV98_160_T01	VIT_16s0098g00290	12.2.1.2	N-metabolism.ammonia metabolism.glutamate synthase.NADH dependent	Symbols: GLT1 | GLT1; glutamate synthase (NADH) | chr5:21700518-21710066 FORWARD	GLT1 (NADH-dependent glutamate synthase 1 gene)	0.010685	5.76981e-12	0.448697	0.763762	0.00314145	0.00417813	0.183111	0.00501287	0.00149701
-0.789079	-2.26921	-0.585496	0.446201	0.154745	0.00203545	-1.02505	-0.937159	-0.00286202	CHR5_JGVV20_231_T01	VIT_05s0020g02480	12.2.2	N-metabolism.ammonia metabolism.glutamine synthase	Symbols: GS2, GLN2, ATGSL1 | GS2 (GLUTAMINE SYNTHETASE 2); glutamate-ammonia ligase | chr5:13830429-13833451 FORWARD	Glutamine synthetase	0.00488159	7.45907e-12	0.0841619	0.0982358	0.698352	0.997162	0.00011966	0.000410119	0.994884
-0.379602	-1.02027	-0.15078	-0.66883	-0.50961	-0.430315	-0.407824	-0.661503	-0.327368	CHR8_JGVV7_409_T01	VIT_08s0007g04670	12.2.2	N-metabolism.ammonia metabolism.glutamine synthase	catalytic/ glutamate-ammonia ligase | chr3:19706894-19711439 FORWARD	Glutamine synthetase	0.00259592	7.36596e-12	0.401599	3.122e-07	7.67631e-05	0.00042305	0.000549842	4.36116e-07	0.00593855
-0.311808	-1.6439	-0.0943561	-0.3526	0.334936	0.362347	-0.857333	-0.856813	-0.349241	CHR8_JGVV7_155_T01	VIT_08s0007g07400	12.3.1	N-metabolism.N-degradation.glutamate dehydrogenase	Symbols: GDH1 | GDH1 (GLUTAMATE DEHYDROGENASE 1); ATP binding / glutamate dehydrogenase [NAD(P)+]/ oxidoreductase | chr5:6006039-6008472 FORWARD	Glutamate dehydrogenase 1	0.200667	5.69198e-11	0.835206	0.0960747	0.153076	0.0964988	5.04423e-05	5.71176e-05	0.104595
-0.195641	-0.267999	-0.28067	-1.9699	-0.837631	-0.424764	-0.645346	-0.28339	-0.519474	CHR16_JGVV39_186_T01	VIT_16s0039g02740	12.3.1	N-metabolism.N-degradation.glutamate dehydrogenase	Symbols: GDH2 | GDH2 (GLUTAMATE DEHYDROGENASE 2); ATP binding / glutamate dehydrogenase [NAD(P)+]/ glutamate dehydrogenase/ oxidoreductase | chr5:2355937-2358194 FORWARD	NADH glutamate dehydrogenase [Vitis vinifera]	0.492759	0.185243	0.366901	3.33872e-12	0.000193685	0.0486206	0.0017531	0.195486	0.0133127
-0.229484	-0.0443786	-0.557779	-2.77709	-1.47028	-1.1459	-1.26206	-0.667519	-1.16353	CHR16_JGVV39_184_T01	VIT_16s0039g02720	12.3.1	N-metabolism.N-degradation.glutamate dehydrogenase	Symbols: GDH2 | GDH2 (GLUTAMATE DEHYDROGENASE 2); ATP binding / glutamate dehydrogenase [NAD(P)+]/ glutamate dehydrogenase/ oxidoreductase | chr5:2355937-2358194 FORWARD	Glutamate dehydrogenase 2 (GDH2)	0.51518	0.883544	0.0904711	8.82479e-14	7.508e-07	2.4405e-05	3.07962e-06	0.0081753	1.74287e-05
-0.334423	0.244973	-0.726655	-2.7533	-1.48084	-1.36441	-1.41558	-0.563181	-1.28494	CHR16_JGVV39_187_T01	VIT_16s0039g02750	12.3.1	N-metabolism.N-degradation.glutamate dehydrogenase	Symbols: GDH2 | GDH2 (GLUTAMATE DEHYDROGENASE 2); ATP binding / glutamate dehydrogenase [NAD(P)+]/ glutamate dehydrogenase/ oxidoreductase | chr5:2355937-2358194 FORWARD	NADH glutamate dehydrogenase	0.294027	0.345519	0.0235205	1.62062e-13	8.51452e-07	1.74345e-06	5.00337e-07	0.0286662	4.62787e-06
0.302511	1.18071	0.269705	0.212224	0.259839	0.133166	0.458639	0.163711	0.0889467	CHRUN_JGVV2044_1_T01	VIT_00s2044g00010	12.4	N-metabolism.misc	FAD binding / catalytic/ tRNA dihydrouridine synthase | chr3:18400306-18402869 REVERSE	TRNA-dihydrouridine synthase 2	0.00225976	2.55072e-16	0.0189024	0.0214896	0.00817465	0.190019	3.25216e-06	0.0818709	0.40343
0.269045	1.13126	0.186043	0.228447	0.195068	0.115222	0.44606	0.183433	0.106846	CHRUN_JGVV2201_1_T01	VIT_00s2201g00010	12.4	N-metabolism.misc	FAD binding / catalytic/ tRNA dihydrouridine synthase | chr3:18400306-18402869 REVERSE	Dihydrouridine synthase 2	0.0679481	1.14428e-11	0.343733	0.0944579	0.207023	0.4884	0.000780688	0.189363	0.499136
-0.26087	1.20163	-0.330345	-0.175001	0.705458	-0.912377	2.34849	1.41136	0.358365	CHRUN_JGVV686_3_T01	VIT_00s0686g00030	13	amino acid metabolism	Symbols: ACR1 | ACR1 (ACT Domain Repeat 1); amino acid binding | chr5:26354909-26357866 FORWARD	ACT domain repeat 1 (ACR1) uridylyltransferase	0.705473	0.00346062	0.684766	0.779819	0.154711	0.0427117	7.11173e-07	0.00121628	0.486658
-0.116789	1.03498	0.508592	-0.129586	0.593469	-1.19091	2.80569	1.57714	0.295373	CHRUN_JGVV471_5_T01	VIT_00s0471g00050	13	amino acid metabolism	Symbols: ACR1 | ACR1 (ACT Domain Repeat 1); amino acid binding | chr5:26354909-26357866 FORWARD	ACT domain repeat 1 (ACR1) uridylyltransferase	0.886143	0.00993442	0.448529	0.842745	0.238929	0.00624826	1.40516e-08	0.000277998	0.571809
0.0481248	0.310209	-0.517081	-0.0386397	0.549341	0.377182	1.86363	1.79488	-0.104639	CHR4_JGVV8_532_T01	VIT_04s0008g05700	13	amino acid metabolism	ACT domain-containing protein | chr5:8787403-8789530 REVERSE	ACT domain-containing protein	0.959917	0.501287	0.459106	0.95903	0.305157	0.497208	4.13251e-05	7.93469e-05	0.871848
0.24129	1.3805	-0.0805497	0.409902	0.309175	0.519927	0.906482	0.215197	0.702819	CHR1_JGVV11_8_T01	VIT_01s0011g06600	13.1.1.1.1	amino acid metabolism.synthesis.central amino acid metabolism.GABA.Glutamate decarboxylase	Symbols: GAD, GAD1 | GAD; calmodulin binding / glutamate decarboxylase | chr5:5711012-5715075 FORWARD	Glutamate decarboxylase	0.757883	0.00209347	0.949368	0.471494	0.657729	0.348028	0.056297	0.723953	0.164182
-0.646856	2.10522	0.847691	-0.0162323	0.65443	-0.358199	1.0172	0.755358	0.541493	CHR3_JGVV17_104_T01	VIT_03s0017g01720	13.1.1.1.2	amino acid metabolism.synthesis.central amino acid metabolism.GABA.GABA transaminase	Symbols: POP2, GABA-T, HER1 | POP2 (POLLEN-PISTIL INCOMPATIBILITY 2); 4-aminobutyrate transaminase/ 4-aminobutyrate:pyruvate transaminase | chr3:7835148-7839061 FORWARD	Gamma-aminobutyrate transaminase subunit precursor isozyme 3	0.649657	0.0168949	0.606804	0.993334	0.627714	0.808656	0.319021	0.488719	0.648269
0.564472	0.621426	0.613653	0.375161	0.655254	-0.128205	2.11875	1.05861	0.205246	CHR8_JGVV58_46_T01	VIT_08s0058g01000	13.1.1.2.1	amino acid metabolism.synthesis.central amino acid metabolism.aspartate.aspartate aminotransferase	Symbols: ASP1 | ASP1 (ASPARTATE AMINOTRANSFERASE 1); L-aspartate:2-oxoglutarate aminotransferase | chr2:13178849-13181931 FORWARD	Aspartate aminotransferase	0.0124361	0.00182892	0.018719	0.0810374	0.00331836	0.659236	6.28503e-13	2.99592e-06	0.394575
0.356754	1.23553	0.259536	-0.273671	-0.103133	-0.0927812	0.203406	0.259155	0.162972	CHR12_JGVV28_210_T01	VIT_12s0028g01820	13.1.1.2.1	amino acid metabolism.synthesis.central amino acid metabolism.aspartate.aspartate aminotransferase	Symbols: ASP1 | ASP1 (ASPARTATE AMINOTRANSFERASE 1); L-aspartate:2-oxoglutarate aminotransferase | chr2:13178849-13181931 FORWARD	Aspartate transaminase, mitochondrial	0.00399264	3.26298e-14	0.0831961	0.0176001	0.503945	0.531855	0.082611	0.0249678	0.191119
-0.0225655	0.142836	-0.150567	-1.07458	-0.262964	-0.553311	-0.431351	-0.199063	-0.116018	CHR4_JGVV8_355_T01	VIT_04s0008g03770	13.1.1.2.1	amino acid metabolism.synthesis.central amino acid metabolism.aspartate.aspartate aminotransferase	Symbols: ASP3, YLS4 | ASP3 (ASPARTATE AMINOTRANSFERASE 3); L-aspartate:2-oxoglutarate aminotransferase | chr5:3685089-3687764 REVERSE	Aspartate aminotransferase P1	0.934359	0.271842	0.471082	1.11065e-10	0.0667192	6.42034e-05	0.00096001	0.143337	0.448181
-0.88638	-1.9518	-0.32894	-0.479362	-0.210632	0.0171508	-0.232676	-0.0189828	1.46965	CHR8_JGVV58_53_T01	VIT_08s0058g00930	13.1.1.3.11	amino acid metabolism.synthesis.central amino acid metabolism.alanine.alanine-glyoxylate aminotransferase	Symbols: AGT3 | AGT3 (ALANINE:GLYOXYLATE AMINOTRANSFERASE 3); alanine-glyoxylate transaminase/ catalytic/ pyridoxal phosphate binding / transaminase | chr2:16083689-16086349 FORWARD	Alanine--glyoxylate aminotransferase 2 3, mitochondrial	0.0491919	3.13226e-06	0.662722	0.293646	0.746051	0.984334	0.648542	0.975535	0.000477676
-0.131761	0.0553522	0.056314	-0.920417	-0.842826	-0.805695	-0.52448	-1.23722	-0.95856	CHR7_JGVV31_118_T01	VIT_07s0031g01330	13.1.1.3.11	amino acid metabolism.synthesis.central amino acid metabolism.alanine.alanine-glyoxylate aminotransferase	Symbols: AGT2 | AGT2 (ALANINE:GLYOXYLATE AMINOTRANSFERASE 2); alanine-glyoxylate transaminase/ catalytic/ pyridoxal phosphate binding / transaminase | chr4:18406765-18409564 FORWARD	Alanine:glyoxylate aminotransferase 2	0.42618	0.686548	0.838257	1.41133e-09	3.83735e-08	4.3035e-08	4.46232e-05	1.39612e-12	1.30774e-09
-0.556864	-1.02232	-0.250801	-0.000368855	-0.378356	-0.0259286	-0.209593	-0.583946	-0.122364	CHR8_JGVV40_8_T01	VIT_08s0040g03320	13.1.2.3.2	amino acid metabolism.synthesis.glutamate family.arginine.acetylglutamate kinase	arginine biosynthesis protein ArgJ family | chr2:15739783-15742838 REVERSE	Glutamate N-acetyltransferase	0.00136222	1.31988e-08	0.279677	0.998977	0.0298909	0.929431	0.221485	0.000376359	0.530361
-2.19672	-1.44887	-1.47386	-1.42078	-1.19829	-1.382	-0.533223	-0.45309	-1.05829	CHR11_JGVV16_445_T01	VIT_11s0016g04960	13.1.2.3.31	amino acid metabolism.synthesis.glutamate family.arginine.aspartate racemase	aspartate-glutamate racemase family | chr1:5298324-5300927 FORWARD	Aspartate-glutamate racemase	8.45222e-12	1.02105e-08	1.22388e-06	4.63471e-08	3.74553e-06	1.36278e-07	0.0176531	0.0472586	1.36675e-05
-0.159089	0.0479561	0.355922	1.14165	0.654079	0.909987	1.0066	1.05082	1.10401	CHR19_JGVV27_13_T01	VIT_19s0027g01790	13.1.2.3.4	amino acid metabolism.synthesis.glutamate family.arginine.acetylornithine aminotransferase	Symbols: WIN1 | WIN1 (HOPW1-1-INTERACTING 1); N2-acetyl-L-ornithine:2-oxoglutarate 5-aminotransferase/ catalytic/ pyridoxal phosphate binding / transaminase | chr1:30298499-30300553 REVERSE	Acetylornithine aminotransferase	0.323367	0.736605	0.026273	1.54552e-11	6.3287e-06	5.87827e-09	2.66076e-10	1.44268e-10	1.03375e-10
0.00145875	-0.19813	0.440251	0.687548	0.532754	0.795369	0.8501	0.957068	1.00654	CHR19_JGVV27_15_T01	VIT_19s0027g01770	13.1.2.3.4	amino acid metabolism.synthesis.glutamate family.arginine.acetylornithine aminotransferase	Symbols: WIN1 | WIN1 (HOPW1-1-INTERACTING 1); N2-acetyl-L-ornithine:2-oxoglutarate 5-aminotransferase/ catalytic/ pyridoxal phosphate binding / transaminase | chr1:30298499-30300553 REVERSE	Acetylornithine aminotransferase	0.997707	0.366604	0.124088	0.00147337	0.0214918	0.000401536	0.000114959	2.44835e-05	1.43415e-05
0.100855	-0.109696	0.445699	0.850943	0.509438	1.01374	1.09434	1.06987	1.22851	CHR19_JGVV27_19_T01	VIT_19s0027g01710	13.1.2.3.4	amino acid metabolism.synthesis.glutamate family.arginine.acetylornithine aminotransferase	Symbols: WIN1 | WIN1 (HOPW1-1-INTERACTING 1); N2-acetyl-L-ornithine:2-oxoglutarate 5-aminotransferase/ catalytic/ pyridoxal phosphate binding / transaminase | chr1:30298499-30300553 REVERSE	Acetylornithine aminotransferase	0.688119	0.51511	0.0265464	1.17736e-06	0.00288713	6.82651e-08	6.58006e-09	1.48823e-08	1.46881e-09
0.367683	-1.68984	1.32605	-0.001613	0.969855	1.80853	0.0796964	0.332716	1.11651	CHR6_JGVV4_157_T01	VIT_06s0004g06830	13.1.3.1.1	amino acid metabolism.synthesis.aspartate family.asparagine.asparagine synthetase	Symbols: ASN1, DIN6, AT-ASN1 | ASN1 (GLUTAMINE-DEPENDENT ASPARAGINE SYNTHASE 1); asparagine synthase (glutamine-hydrolyzing) | chr3:17437884-17441243 REVERSE	Asparagine synthetase	0.683606	0.00209402	0.0754225	0.998977	0.138767	0.00226584	0.924971	0.641717	0.0609407
0.208089	-0.625338	0.238175	0.565327	0.821561	0.810738	0.0871604	1.12268	1.76075	CHR5_GSVIVT00018067001_T01	VIT_05s0020g04400	13.1.3.2.1	amino acid metabolism.synthesis.aspartate family.threonine.threonine synthase	threonine synthase, putative | chr1:27398591-27400417 REVERSE	No hit	0.74632	0.0955942	0.763734	0.176468	0.0550599	0.0467572	0.875037	0.00412518	2.48397e-05
-0.282616	-0.6223	0.0784235	-0.842738	-0.558141	-0.388609	-1.24737	-0.949837	-0.217148	CHR4_JGVV8_558_T01	VIT_04s0008g05990	13.1.3.2.1	amino acid metabolism.synthesis.aspartate family.threonine.threonine synthase	Symbols: MTO2, TS | MTO2 (METHIONINE OVER-ACCUMULATOR 2); threonine synthase | chr4:14599216-14601055 REVERSE	Threonine synthase, chloroplast precursor (TS)	0.0171129	1.27339e-07	0.708936	5.73036e-10	7.01391e-06	0.000632707	2.99246e-14	4.18313e-11	0.0544881
-0.339437	-1.00467	-0.281445	-0.103937	-0.300672	-0.163048	-0.512072	-0.620607	-0.491891	CHR14_JGVV60_207_T01	VIT_14s0060g00480	13.1.3.4.11	amino acid metabolism.synthesis.aspartate family.methionine.S-adenosylmethionine synthetase	Symbols: SAM1, SAM-1, MAT1 | SAM1 (S-ADENOSYLMETHIONINE SYNTHETASE 1); methionine adenosyltransferase | chr1:518251-520437 FORWARD	S-adenosylmethionine synthetase 1 (SAM1)	0.000307675	3.68979e-15	0.00851454	0.278988	0.00113423	0.0727828	1.26489e-07	3.0172e-09	5.13924e-07
-0.0515737	1.03301	0.0913876	0.349301	0.38627	-0.402768	1.05746	1.37443	-0.546944	CHR1_JGVV11_310_T01	VIT_01s0011g03500	13.1.3.4.12	amino acid metabolism.synthesis.aspartate family.methionine.homocysteine S-methyltransferase	Symbols: HMT-1, ATHMT-1 | HMT-1; homocysteine S-methyltransferase | chr3:9480833-9482926 FORWARD	Homocysteine S-methyltransferase 1	0.955475	0.0109075	0.935065	0.507544	0.501374	0.445825	0.0131717	0.00146956	0.247674
-0.0197574	1.04675	0.242393	0.198217	0.195364	0.0238821	0.109202	-0.108982	0.413739	CHR13_JGVV158_10_T01	VIT_13s0158g00120	13.1.3.4.12	amino acid metabolism.synthesis.aspartate family.methionine.homocysteine S-methyltransferase	catalytic/ methyltransferase | chr3:22501698-22503372 FORWARD	Protein kinase	0.954733	8.30481e-09	0.302707	0.268732	0.325998	0.936458	0.574408	0.576844	0.0117524
-0.579648	-1.61728	-0.484816	-0.238421	0.140523	0.0319086	0.229241	0.113491	-0.0459142	CHR5_JGVV20_362_T01	VIT_05s0020g03860	13.1.3.4.12	amino acid metabolism.synthesis.aspartate family.methionine.homocysteine S-methyltransferase	Symbols: HMT3 | HMT3; homocysteine S-methyltransferase | chr3:8032959-8035809 REVERSE	Homocysteine S-methyltransferase 3	0.000425314	3.54207e-14	0.00983875	0.133025	0.483743	0.905425	0.143621	0.527787	0.830856
0.111773	0.622391	0.0722991	0.605789	0.682923	1.07977	0.53312	0.336017	0.797666	CHR5_JGVV94_124_T01	VIT_05s0094g01350	13.1.3.4.13	amino acid metabolism.synthesis.aspartate family.methionine.methionine S-methyltransferase	thiol methyltransferase, putative | chr2:18195953-18197687 REVERSE	Thiol methyltransferase 1	0.771633	0.00421497	0.896296	0.00812519	0.00524691	1.37993e-05	0.0195042	0.162894	0.000708764
-1.49198	-2.33278	-1.33526	-0.134882	0.529796	0.753526	-0.025971	0.056364	0.197984	CHR14_JGVV6_126_T01	VIT_14s0006g02170	13.1.3.4.13	amino acid metabolism.synthesis.aspartate family.methionine.methionine S-methyltransferase	S-adenosylmethionine-dependent methyltransferase/ methyltransferase | chr1:5204625-5205912 FORWARD	Jasmonate O-methyltransferase	3.14593e-08	3.23304e-14	3.39505e-06	0.638465	0.0235984	0.000818521	0.936356	0.852169	0.436169
-1.44357	-2.87552	-1.06811	-0.449466	0.0498426	0.297312	-0.0195555	-0.0241874	-0.586654	CHR14_GSVIVT00030939001_T01	VIT_14s0006g02160	13.1.3.4.13	amino acid metabolism.synthesis.aspartate family.methionine.methionine S-methyltransferase	S-adenosylmethionine-dependent methyltransferase/ methyltransferase | chr1:5204625-5205912 FORWARD	SAM dependent carboxyl methyltransferase Methyltransf_7	9.59076e-07	5.28696e-15	0.000613744	0.0808846	0.914542	0.304017	0.959326	0.948621	0.0214852
-0.871676	-1.93668	-0.875668	-0.319215	-0.539676	-0.328042	-0.914002	0.0113762	-0.260932	CHR16_JGVV100_79_T01	VIT_16s0100g00480	13.1.3.5.2	amino acid metabolism.synthesis.aspartate family.lysine.dihydrodipicolinate reductase	Symbols: crr1 | crr1 (chlororespiration reduction 1); dihydrodipicolinate reductase | chr5:21170145-21172346 FORWARD	Dihydrodipicolinate reductase	0.00231872	5.88232e-10	0.0078866	0.281284	0.0649115	0.281246	0.000637464	0.977676	0.394833
-3.12482	-1.58222	-0.233604	-1.01292	-0.746093	-0.395541	0.413864	-0.976709	0.343981	CHR18_JGVV1_49_T01	VIT_18s0001g00740	13.1.3.5.5	amino acid metabolism.synthesis.aspartate family.lysine.diaminopimelate decarboxylase	diaminopimelate decarboxylase, putative / DAP carboxylase, putative | chr5:3827526-3829986 REVERSE	Ornithine decarboxylase	0.00148468	0.069368	0.920923	0.327154	0.553376	0.777721	0.726516	0.334432	0.78329
-0.985514	0.397332	-0.624829	-0.0724229	-0.646545	-0.454751	-1.26358	-1.25185	-0.422036	CHR10_JGVV3_109_T01	VIT_10s0003g01190	13.1.4.1.2	amino acid metabolism.synthesis.branched chain group.common.ketol-acid reductoisomerase	ketol-acid reductoisomerase | chr3:21671433-21674841 FORWARD	Ketol-acid reductoisomerase	0.0015103	0.156677	0.0980085	0.874169	0.0388311	0.146048	2.54914e-05	3.3491e-05	0.173574
0.309062	0.270057	0.276654	0.844206	0.735388	1.0069	0.408192	0.819825	0.481073	CHR5_JGVV124_32_T01	VIT_05s0124g00390	13.1.4.4.1	amino acid metabolism.synthesis.branched chain group.leucine specific.2-isopropylmalate synthase	Symbols: IMS1, MAML-3, IPMS2 | IMS1 (2-ISOPROPYLMALATE SYNTHASE 1); 2-isopropylmalate synthase | chr1:27842171-27845776 FORWARD	2-isopropylmalate synthase B	0.00188208	0.00214135	0.016264	9.27234e-12	1.21184e-09	5.8695e-13	2.24689e-05	2.42354e-11	2.50561e-06
-0.135738	-1.3142	0.163626	-0.518983	0.0837515	-0.235797	-0.661707	-0.689936	-0.176615	CHR2_JGVV25_339_T01	VIT_02s0025g03670	13.1.4.5	amino acid metabolism.synthesis.branched chain group.isoleucine specific	Symbols: ATSR | ATSR (ARABIDOPSIS THALIANA SERINE RACEMASE); serine racemase | chr4:7021770-7023318 FORWARD	Serine racemase	0.377649	1.3805e-14	0.35666	2.87187e-05	0.624956	0.0577347	4.20568e-07	2.49286e-07	0.165392
0.236491	0.545945	0.0365589	0.643277	0.747084	0.288801	0.950024	1.03704	0.13993	CHR3_JGVV180_17_T01	VIT_03s0180g00130	13.1.5.1.1	amino acid metabolism.synthesis.serine-glycine-cysteine group.serine.phosphoglycerate dehydrogenase	Symbols: EDA9 | EDA9 (embryo sac development arrest 9); ATP binding | chr4:16373819-16376622 REVERSE	D-3-phosphoglycerate dehydrogenase, chloroplast precursor	0.142604	6.95652e-05	0.918768	1.24982e-05	3.13313e-06	0.046601	6.96002e-09	1.40831e-09	0.381855
0.375311	0.43097	0.636346	0.693311	0.41649	0.875024	0.0436193	0.460974	1.38767	CHR18_JGVV1_659_T01	VIT_18s0001g09890	13.1.5.1.1	amino acid metabolism.synthesis.serine-glycine-cysteine group.serine.phosphoglycerate dehydrogenase	Symbols: EDA9 | EDA9 (embryo sac development arrest 9); ATP binding | chr4:16373819-16376622 REVERSE	D-3-phosphoglycerate dehydrogenase	0.237256	0.0864371	0.0585736	0.00814516	0.168414	0.00124749	0.909444	0.0863058	1.97278e-06
0.0779423	-0.143562	0.315778	-0.39342	0.0365989	0.358423	0.300388	0.0741213	1.11575	CHR9_JGVV18_136_T01	VIT_09s0018g01870	13.1.5.1.1	amino acid metabolism.synthesis.serine-glycine-cysteine group.serine.phosphoglycerate dehydrogenase	Symbols: PGDH | PGDH (3-PHOSPHOGLYCERATE DEHYDROGENASE); phosphoglycerate dehydrogenase | chr1:6100964-6105265 FORWARD	D-3-phosphoglycerate dehydrogenase, chloroplast precursor (3-PGDH)	0.739267	0.320877	0.0914808	0.00597022	0.887074	0.0149702	0.0363862	0.683089	1.10386e-09
-0.235439	-1.24072	-0.248371	-0.369418	-0.0168943	-0.0659494	-0.726114	-0.24822	-0.313518	CHRUN_JGVV225_13_T01	VIT_00s0225g00130	13.1.5.2.2	amino acid metabolism.synthesis.serine-glycine-cysteine group.glycine.glycine transaminase	Symbols: AOAT2, GGT2 | AOAT2 (ALANINE-2-OXOGLUTARATE AMINOTRANSFERASE 2); L-alanine:2-oxoglutarate aminotransferase/ glycine:2-oxoglutarate aminotransferase | chr1:26612719-26616069 FORWARD	Alanine transaminase.	0.069793	3.72176e-14	0.104355	0.00153664	0.941181	0.69127	4.6347e-08	0.034015	0.00796707
-0.235439	-1.24072	-0.248371	-0.369418	-0.0168943	-0.0659494	-0.726114	-0.24822	-0.313518	CHRUN_JGVV225_13_T01	VIT_00s0225g00130	13.1.5.2.2	amino acid metabolism.synthesis.serine-glycine-cysteine group.glycine.glycine transaminase	Symbols: AOAT2, GGT2 | AOAT2 (ALANINE-2-OXOGLUTARATE AMINOTRANSFERASE 2); L-alanine:2-oxoglutarate aminotransferase/ glycine:2-oxoglutarate aminotransferase | chr1:26612719-26616069 FORWARD	Alanine transaminase.	0.069793	3.72176e-14	0.104355	0.00153664	0.941181	0.69127	4.6347e-08	0.034015	0.00796707
-0.235439	-1.24072	-0.248371	-0.369418	-0.0168943	-0.0659494	-0.726114	-0.24822	-0.313518	CHRUN_JGVV225_13_T01	VIT_00s0225g00130	13.1.5.2.2	amino acid metabolism.synthesis.serine-glycine-cysteine group.glycine.glycine transaminase	Symbols: AOAT2, GGT2 | AOAT2 (ALANINE-2-OXOGLUTARATE AMINOTRANSFERASE 2); L-alanine:2-oxoglutarate aminotransferase/ glycine:2-oxoglutarate aminotransferase | chr1:26612719-26616069 FORWARD	Alanine transaminase.	0.069793	3.72176e-14	0.104355	0.00153664	0.941181	0.69127	4.6347e-08	0.034015	0.00796707
0.0106741	-2.2199	-0.184785	0.581041	-0.205663	-0.0621154	-0.685003	-0.347781	-0.755596	CHR6_JGVV9_7_T01	VIT_06s0009g03740	13.1.5.2.3	amino acid metabolism.synthesis.serine-glycine-cysteine group.glycine.serine glyoxylate aminotransferase	Symbols: AGT, AGT1 | AGT (ALANINE:GLYOXYLATE AMINOTRANSFERASE); alanine-glyoxylate transaminase/ serine-glyoxylate transaminase/ serine-pyruvate transaminase | chr2:5539240-5541358 REVERSE	Serine-glyoxylate aminotransferase	0.976648	1.06269e-16	0.498335	0.000601809	0.316609	0.816974	7.02502e-05	0.0395743	2.42017e-05
0.0106741	-2.2199	-0.184785	0.581041	-0.205663	-0.0621154	-0.685003	-0.347781	-0.755596	CHR6_JGVV9_7_T01	VIT_06s0009g03740	13.1.5.2.3	amino acid metabolism.synthesis.serine-glycine-cysteine group.glycine.serine glyoxylate aminotransferase	Symbols: AGT, AGT1 | AGT (ALANINE:GLYOXYLATE AMINOTRANSFERASE); alanine-glyoxylate transaminase/ serine-glyoxylate transaminase/ serine-pyruvate transaminase | chr2:5539240-5541358 REVERSE	Serine-glyoxylate aminotransferase	0.976648	1.06269e-16	0.498335	0.000601809	0.316609	0.816974	7.02502e-05	0.0395743	2.42017e-05
0.0106741	-2.2199	-0.184785	0.581041	-0.205663	-0.0621154	-0.685003	-0.347781	-0.755596	CHR6_JGVV9_7_T01	VIT_06s0009g03740	13.1.5.2.3	amino acid metabolism.synthesis.serine-glycine-cysteine group.glycine.serine glyoxylate aminotransferase	Symbols: AGT, AGT1 | AGT (ALANINE:GLYOXYLATE AMINOTRANSFERASE); alanine-glyoxylate transaminase/ serine-glyoxylate transaminase/ serine-pyruvate transaminase | chr2:5539240-5541358 REVERSE	Serine-glyoxylate aminotransferase	0.976648	1.06269e-16	0.498335	0.000601809	0.316609	0.816974	7.02502e-05	0.0395743	2.42017e-05
1.46802	2.38193	2.10851	-0.283236	-0.985471	-0.976703	0.182025	0.258368	0.430314	CHR4_JGVV69_60_T01	VIT_04s0069g00860	13.1.5.2.41	amino acid metabolism.synthesis.serine-glycine-cysteine group.glycine.sarcosine oxidase	sarcosine oxidase family protein | chr2:10444790-10446242 REVERSE	Sarcosine oxidase	8.4871e-06	3.1865e-11	1.66861e-07	0.404858	0.00149169	0.00111894	0.607634	0.438341	0.166791
0.0943965	0.326791	-0.339834	0.105083	1.83181	1.94013	0.959608	0.658923	1.77131	CHR18_JGVV1_351_T01	VIT_18s0001g06320	13.1.5.3	amino acid metabolism.synthesis.serine-glycine-cysteine group.cysteine	unknown protein | chr1:6366520-6368849 FORWARD	Cupin, RmlC-type	0.858279	0.250957	0.453757	0.803186	1.24366e-07	1.70598e-08	0.000839326	0.0216468	1.12781e-07
0.00971545	0.261301	-0.369481	1.895	1.11394	-2.01641	3.20411	3.00466	-0.448085	CHRUN_JGVV194_11_T01	VIT_00s0194g00120	13.1.5.3.2	amino acid metabolism.synthesis.serine-glycine-cysteine group.cysteine.SAT	Symbols: ATSERAT2;2, SAT-1, SAT-A, SAT3, SAT-M | ATSERAT2;2 (SERINE ACETYLTRANSFERASE 2;2); serine O-acetyltransferase | chr3:4214617-4216302 REVERSE	Serine acetyltransferase	0.991358	0.535948	0.595669	7.762e-06	0.00883293	4.24689e-06	1.71774e-10	1.06906e-09	0.317607
-1.33588	-0.97931	0.220426	-0.300447	-0.187046	0.3714	-0.0637155	0.0352564	-0.0293347	CHR14_JGVV30_127_T01	VIT_14s0030g00660	13.1.6.1.10	amino acid metabolism.synthesis.aromatic aa.chorismate.dehydroquinate/shikimate dehydrogenase	Symbols: EMB3004, MEE32 | MEE32 (MATERNAL EFFECT EMBRYO ARREST 32); 3-dehydroquinate dehydratase/ NADP or NADPH binding / binding / catalytic/ shikimate 5-dehydrogenase | chr3:1924310-1927759 REVERSE	Shikimate dehydrogenase	0.000184547	0.00163894	0.728364	0.438602	0.710453	0.328418	0.891442	0.941185	0.955531
1.04007	2.11234	0.367175	0.893761	0.876194	0.0735612	0.356488	1.04969	0.254227	CHR16_JGVV39_168_T01	VIT_16s0039g02500	13.1.6.1.5	amino acid metabolism.synthesis.aromatic aa.chorismate.shikimate kinase	shikimate kinase family protein | chr2:7283957-7285237 REVERSE	Shikimate kinase	2.70356e-08	2.43406e-17	0.0566782	1.45297e-07	7.55498e-07	0.742468	0.0172609	5.97846e-09	0.108147
-0.684122	-1.67462	-0.332757	-0.199008	-0.314283	0.384592	-0.783151	-0.407033	-0.11116	CHR2_JGVV12_105_T01	VIT_02s0012g01800	13.1.6.1.5	amino acid metabolism.synthesis.aromatic aa.chorismate.shikimate kinase	shikimate kinase-related | chr2:14914003-14916135 FORWARD	Shikimate kinase	0.0150922	9.54438e-09	0.40607	0.540266	0.326765	0.178776	0.00252248	0.132701	0.75111
-0.0646496	-0.708727	-0.122671	0.366285	0.324845	0.144587	1.83358	1.88021	-0.685604	CHR19_JGVV14_122_T01	VIT_19s0014g01430	13.1.6.1.6	amino acid metabolism.synthesis.aromatic aa.chorismate.5-enolpyruvylshikimate-3-phosphate synthase	3-phosphoshikimate 1-carboxyvinyltransferase / 5-enolpyruvylshikimate-3-phosphate / EPSP synthase | chr2:18677311-18680072 FORWARD	3-phosphoshikimate 1-carboxyvinyltransferase, chloroplast precursor	0.909922	0.00833347	0.847767	0.239705	0.359329	0.729059	2.32427e-08	1.84463e-08	0.0176866
0.351968	0.73248	0.55446	1.33545	0.314249	0.546351	-0.104147	-0.270893	0.292925	CHR4_JGVV8_397_T01	VIT_04s0008g04250	13.1.6.2	amino acid metabolism.synthesis.aromatic aa.phenylalanine and tyrosine	aminotransferase class I and II family protein | chr1:30208499-30210803 REVERSE	Aspartate aminotransferase	0.357726	0.00922475	0.170135	1.94987e-05	0.407935	0.0827144	0.794428	0.426251	0.39315
0.162999	2.12929	0.507311	-0.00347913	0.188391	0.0496271	0.137205	0.0256371	-0.173596	CHR1_JGVV10_28_T01	VIT_01s0010g00480	13.1.6.2.1	amino acid metabolism.synthesis.aromatic aa.phenylalanine and tyrosine.chorismate mutase	Symbols: CM3, cm-3 | CM3 (chorismate mutase 3); chorismate mutase | chr1:26079956-26081727 FORWARD	Chorismate mutase	0.916519	0.00345991	0.736958	0.99866	0.892242	0.975059	0.901264	0.983033	0.8786
-0.0223169	-0.185449	0.331652	0.585461	0.194711	0.20263	1.23631	0.292605	0.226098	CHR10_JGVV116_96_T01	VIT_10s0116g01670	13.1.6.3.1	amino acid metabolism.synthesis.aromatic aa.phenylalanine.arogenate dehydratase / prephenate dehydratase	Symbols: ADT1 | ADT1 (arogenate dehydratase 1); arogenate dehydratase/ prephenate dehydratase | chr1:3981248-3985215 FORWARD	Prephenate dehydratase with ACT region	0.976238	0.615557	0.571733	0.0980099	0.713658	0.673769	0.000348039	0.459233	0.593816
-0.0348143	1.05327	0.496424	-0.185137	-0.464105	-0.409125	0.354485	-0.552015	0.56784	CHR6_JGVV61_32_T01	VIT_06s0061g01300	13.1.6.3.1	amino acid metabolism.synthesis.aromatic aa.phenylalanine.arogenate dehydratase / prephenate dehydratase	Symbols: PD1, ADT3 | PD1 (PREPHENATE DEHYDRATASE 1); arogenate dehydratase/ prephenate dehydratase | chr2:11856768-11858288 FORWARD	Prephenate dehydratase	0.918	1.33081e-08	0.0166772	0.325166	0.00897084	0.0167643	0.0331086	0.00100359	0.000869716
1.13559	0.515969	0.813417	1.37323	1.16679	0.794913	0.959016	1.5739	0.555559	CHR13_JGVV67_116_T01	VIT_13s0067g02120	13.1.6.4.1	amino acid metabolism.synthesis.aromatic aa.tyrosine.arogenate dehydrogenase & prephenate dehydrogenase	arogenate dehydrogenase | chr5:13233374-13235567 FORWARD	Arogenate dehydrogenase	8.30134e-07	0.00528886	0.000790623	4.4291e-09	4.55401e-07	0.000115211	4.15034e-06	2.42896e-10	0.00511365
0.0936998	1.49817	0.698475	-0.148706	-0.175999	0.183079	0.29322	-0.0299705	-0.292542	CHR9_JGVV2_703_T01	VIT_09s0002g07930	13.1.6.4.1	amino acid metabolism.synthesis.aromatic aa.tyrosine.arogenate dehydrogenase & prephenate dehydrogenase	arogenate dehydrogenase | chr5:13233374-13235567 FORWARD	Arogenate dehydrogenase 1, chloroplastic	0.932416	0.00286352	0.384798	0.856859	0.84611	0.83285	0.659137	0.970758	0.665958
0.213756	1.42813	0.24959	-0.246977	-0.154208	-0.00569303	0.147877	-0.0626618	-0.295192	CHR9_JGVV2_715_T01	VIT_09s0002g08060	13.1.6.4.2	amino acid metabolism.synthesis.aromatic aa.tyrosine.prephenate dehydrogenase	prephenate dehydrogenase family protein | chr1:5404358-5405686 FORWARD	2-hydroxyacid dehydrogenases, D-isomer specific	0.783175	0.00111032	0.79579	0.692399	0.843103	0.9959	0.812761	0.924038	0.604087
0.699585	1.56351	0.939746	0.0376136	-0.250408	-0.068528	-0.20668	-0.108105	-0.257871	CHR9_JGVV2_712_T01	VIT_09s0002g08030	13.1.6.4.2	amino acid metabolism.synthesis.aromatic aa.tyrosine.prephenate dehydrogenase	prephenate dehydrogenase family protein | chr1:5404358-5405686 FORWARD	Arogenate dehydrogenase isoform 2	0.191532	0.000350646	0.116315	0.961691	0.722968	0.934485	0.724553	0.863737	0.654929
-1.93778	-3.24495	-2.5552	-0.83899	-0.557288	-0.0294932	0.177218	-0.0359548	-0.0745102	CHR13_JGVV67_222_T01	VIT_13s0067g00400	13.1.6.5.1	amino acid metabolism.synthesis.aromatic aa.tryptophan.anthranilate synthase	Symbols: ASA1, TRP5, AMT1, WEI2 | ASA1 (ANTHRANILATE SYNTHASE ALPHA SUBUNIT 1); anthranilate synthase | chr5:1719557-1722903 REVERSE	Anthranilate synthase alpha 1	4.81271e-06	6.10273e-12	4.11201e-07	0.0238413	0.195747	0.96809	0.709962	0.948308	0.893926
-0.300672	-1.15637	-0.650556	-0.452948	0.171218	0.271125	0.612366	0.385641	-0.372756	CHR14_JGVV66_86_T01	VIT_14s0066g00970	13.1.6.5.2	amino acid metabolism.synthesis.aromatic aa.tryptophan.anthranilate phosphoribosyltransferase	Symbols: TRP1, pat1 | TRP1 (tryptophan biosynthesis 1); anthranilate phosphoribosyltransferase | chr5:5957213-5959905 FORWARD	Anthranilate phosphoribosyltransferase, chloroplast precursor	0.158746	1.39208e-08	0.00401851	0.0132205	0.479129	0.177299	0.000851699	0.0363849	0.0476763
-1.46571	-1.57072	-1.06869	-1.22422	-0.478626	-0.429757	-0.73998	-0.878971	-0.31929	CHR17_JGVV0_154_T01	VIT_17s0000g08660	13.1.6.5.2	amino acid metabolism.synthesis.aromatic aa.tryptophan.anthranilate phosphoribosyltransferase	Symbols: TRP1, pat1 | TRP1 (tryptophan biosynthesis 1); anthranilate phosphoribosyltransferase | chr5:5957213-5959905 FORWARD	Anthranilate phosphoribosyltransferase, chloroplast precursor	3.08444e-14	2.87686e-16	3.50324e-09	1.0644e-12	0.000320803	0.000743959	9.70202e-08	3.5104e-09	0.0105747
0.0270526	1.08008	0.335974	-0.132432	0.217454	-0.163535	-0.112621	0.0774563	0.148419	CHR14_JGVV83_38_T01	VIT_14s0083g00460	13.1.6.5.5	amino acid metabolism.synthesis.aromatic aa.tryptophan.tryptophan synthase	tryptophan synthase-related | chr5:15424038-15426470 FORWARD	Tryptophan synthase beta chain 2	0.969703	0.000488676	0.529315	0.774787	0.644727	0.729059	0.794158	0.86284	0.727905
-0.258785	-0.374337	-0.375392	-0.495505	-0.798152	-0.494247	-0.500001	-1.03543	-0.549391	CHR7_JGVV141_11_T01	VIT_07s0141g00210	13.1.6.5.5	amino acid metabolism.synthesis.aromatic aa.tryptophan.tryptophan synthase	Symbols: TSA1, TRP3 | TSA1 (TRYPTOPHAN SYNTHASE ALPHA CHAIN); tryptophan synthase | chr3:20223148-20225523 REVERSE	Tryptophan synthase, alpha subunit	0.27055	0.0388477	0.142576	0.00943544	0.000133156	0.0117625	0.00838156	9.27794e-07	0.00468836
0.089948	0.281437	0.240435	-0.391709	-0.398227	-0.18684	-1.3457	-0.948042	-0.0205565	CHR8_JGVV7_543_T01	VIT_08s0007g03280	13.1.7.3	amino acid metabolism.synthesis.histidine.N-5-phosphoribosyl-formimino-5-aminoimidazole-4-carboxamide ribonucleotide isomerase	Symbols: APG10, HISN3 | APG10 (ALBINO AND PALE GREEN 10); 1-(5-phosphoribosyl)-5-[(5-phosphoribosylamino)methylideneamino]imidazole-4-carboxamide isomerase | chr2:15193694-15195538 REVERSE	Phosphoribosylformimino-5-aminoimidazole carboxamide ribotide isomerase	0.75561	0.0917961	0.356154	0.0251484	0.0348564	0.366093	4.42657e-10	8.44043e-07	0.940244
0.725149	1.23481	0.856796	1.43543	0.90738	0.85592	0.929873	1.1675	1.52573	CHR19_JGVV90_71_T01	VIT_19s0090g00810	13.1.7.4	amino acid metabolism.synthesis.histidine.glutamine amidotransferase/cyclase	Symbols: AT-HF, HISN4 | AT-HF (HIS HF); imidazoleglycerol-phosphate synthase | chr4:13515478-13519855 FORWARD	Imidazole glycerol phosphate synthase hisHF, chloroplast	0.000256733	2.84643e-09	0.000181248	3.00582e-10	9.75079e-06	1.3571e-05	2.02054e-06	3.42132e-08	2.12029e-10
-1.13051	0.0554338	-0.248996	-1.03802	-0.636282	-0.526269	-0.433772	-0.306742	0.0701788	CHR14_JGVV66_113_T01	VIT_14s0066g01240	13.2.1.2	amino acid metabolism.degradation.central amino acid metabolism.aspartate	Symbols: AO | AO (L-ASPARTATE OXIDASE); L-aspartate oxidase/ electron carrier/ oxidoreductase | chr5:4768468-4772153 FORWARD	L-aspartate oxidase	4.85372e-08	0.770069	0.31174	6.84006e-08	0.00045044	0.00233366	0.00936902	0.0738385	0.757275
0.52115	2.24625	0.952584	-0.339754	-0.682598	-0.654313	-0.175261	-1.24313	-0.839155	CHR14_JGVV83_44_T01	VIT_14s0083g00520	13.2.2.2	amino acid metabolism.degradation.glutamate family.proline	proline oxidase, putative / osmotic stress-responsive proline dehydrogenase, putative | chr5:15501245-15504109 FORWARD	Proline oxidase	0.242724	2.91812e-08	0.0413674	0.437819	0.0959791	0.0942774	0.712121	0.000826937	0.0254459
-0.0695865	-1.00458	-0.551519	-0.255489	-0.0985215	-0.28008	-0.22865	-0.268169	-0.43797	CHR10_JGVV3_346_T01	VIT_10s0003g03870	13.2.2.3	amino acid metabolism.degradation.glutamate family.arginine	Symbols: DELTA-OAT | delta-OAT; ornithine-oxo-acid transaminase | chr5:18718475-18721375 REVERSE	Ornithine aminotransferase	0.622606	3.65023e-14	7.18451e-06	0.00653924	0.413783	0.00372509	0.0144609	0.00439594	1.50486e-05
0.246421	0.349153	0.435507	0.336092	0.305854	0.334323	0.126612	0.618617	1.02481	CHR17_JGVV0_55_T01	VIT_17s0000g09840	13.2.3.4	amino acid metabolism.degradation.aspartate family.methionine	Symbols: HOG1, EMB1395, SAHH1, MEE58, ATSAHH1 | MEE58 (MATERNAL EFFECT EMBRYO ARREST 58); adenosylhomocysteinase/ copper ion binding | chr4:8054862-8057139 FORWARD	Adenosylhomocysteinase 1	0.271398	0.0434897	0.0625495	0.0719028	0.140224	0.0831403	0.56227	0.000789034	6.70542e-07
0.483602	1.15934	0.132308	-0.733085	-0.207293	0.154363	-0.0677442	-0.146623	-0.187827	CHR18_JGVV1_1044_T01	VIT_18s0001g14030	13.2.3.5	amino acid metabolism.degradation.aspartate family.lysine	carboxy-lyase | chr5:1921744-1925370 REVERSE	Lysine decarboxylase	0.14111	3.88254e-05	0.832746	0.00970731	0.609724	0.706938	0.866319	0.683453	0.593755
-0.38181	-1.3244	-0.598243	-0.589532	-0.426039	-0.234644	-0.462563	-0.554234	-0.442102	CHR19_JGVV90_146_T01	VIT_19s0090g01580	13.2.3.5	amino acid metabolism.degradation.aspartate family.lysine	lysine decarboxylase family protein | chr1:18728719-18730409 REVERSE	Lysine decarboxylase	0.00654403	1.40374e-13	0.000256771	1.74811e-05	0.00224792	0.0900935	0.000439754	4.55957e-05	0.000940908
0.372723	-0.649565	0.241158	1.37896	0.952092	1.03428	-0.068155	0.618726	0.0785616	CHR18_JGVV1_1133_T01	VIT_18s0001g14980	13.2.4.1	amino acid metabolism.degradation.branched-chain group.shared	2-oxoisovalerate dehydrogenase, putative / 3-methyl-2-oxobutanoate dehydrogenase, putative / branched-chain alpha-keto acid dehydrogenase E1 alpha subunit, putative | chr1:7493426-7496710 FORWARD	3-methyl-2-oxobutanoate dehydrogenase	0.0291416	3.06809e-05	0.285142	2.31967e-11	3.35872e-07	2.93756e-08	0.739388	0.00012558	0.700281
0.0817086	-0.226344	0.668471	-0.470926	0.368958	0.115466	0.709862	1.36375	0.633486	CHR7_JGVV5_507_T01	VIT_07s0005g05610	13.2.4.1	amino acid metabolism.degradation.branched-chain group.shared	Symbols: PKT3, PED1, KAT2 | PKT3 (PEROXISOMAL 3-KETOACYL-COA THIOLASE 3); acetyl-CoA C-acyltransferase | chr2:14047478-14051140 REVERSE	3-ketoacyl-CoA thiolase PED1	0.725694	0.101917	0.000226473	0.0011439	0.016978	0.534525	3.90718e-06	4.97663e-12	3.51836e-05
0.503033	0.31188	0.875208	-0.088737	-0.408811	-0.203992	-1.1787	-1.71572	-0.941369	CHR4_JGVV44_52_T01	VIT_04s0044g01490	13.2.4.1	amino acid metabolism.degradation.branched-chain group.shared	2-oxoisovalerate dehydrogenase, putative / 3-methyl-2-oxobutanoate dehydrogenase, putative / branched-chain alpha-keto acid dehydrogenase E1 alpha subunit, putative | chr5:2884179-2886863 REVERSE	2-oxoisovalerate dehydrogenase alpha subunit, mitochondrial precursor	0.48898	0.580888	0.238791	0.919571	0.580898	0.807355	0.0252336	0.00125705	0.0875492
-0.00918859	1.21594	0.301341	0.128595	-0.250165	-0.204902	-0.109737	-0.306407	-0.238141	CHR6_JGVV9_98_T01	VIT_06s0009g02640	13.2.4.4	amino acid metabolism.degradation.branched-chain group.leucine	hydroxymethylglutaryl-CoA lyase, putative / 3-hydroxy-3-methylglutarate-CoA lyase, putative / HMG-CoA lyase, putative | chr2:11429022-11432732 REVERSE	Hydroxymethylglutaryl-CoA lyase	0.971411	4.61589e-14	0.0383683	0.32209	0.0456204	0.0931326	0.395295	0.00761192	0.0436712
0.594508	1.08375	0.217832	-0.35708	0.106512	-0.0244374	0.19645	0.583558	0.0606796	CHR14_JGVV36_80_T01	VIT_14s0036g00520	13.2.5.2	amino acid metabolism.degradation.serine-glycine-cysteine group.glycine	Symbols: THA1 | THA1 (Threonine Aldolase 1); aldehyde-lyase/ threonine aldolase | chr1:2743761-2746939 REVERSE	L-allo-threonine aldolase	0.00361936	1.17245e-07	0.475694	0.0656525	0.718638	0.945491	0.349875	0.00221116	0.821081
0.607651	1.56543	1.14876	-2.59048	0.71542	-0.697666	-0.84994	0.551831	-0.201053	CHR19_JGVV14_192_T01	VIT_19s0014g02190	13.2.6.2	amino acid metabolism.degradation.aromatic aa.tyrosine	aminotransferase, putative | chr5:21910533-21912777 FORWARD	Tyrosine aminotransferase	0.198841	6.62337e-05	0.020978	2.31731e-08	0.10871	0.0998405	0.0327428	0.189715	0.698021
-0.0117847	-1.04958	0.00277726	0.128841	0.543702	0.316151	0.311303	0.407911	0.0461239	CHR9_JGVV2_642_T01	VIT_09s0002g07160	13.2.6.3	amino acid metabolism.degradation.aromatic aa.tryptophan	Symbols: CHY1 | CHY1 (BETA-HYDROXYISOBUTYRYL-COA HYDROLASE 1); 3-hydroxyisobutyryl-CoA hydrolase | chr5:26376610-26379235 REVERSE	5-hydroxyisobutyryl-coenzyme A hydrolase	0.969768	3.83324e-10	0.995231	0.445782	0.000375173	0.0308088	0.0276167	0.00396886	0.817329
-0.702013	-0.712046	-0.859977	-1.13636	-0.711017	-0.0169518	-0.684421	-0.664009	0.0204748	CHRUN_JGVV229_10_T01	VIT_00s0229g00140	13.2.6.3	amino acid metabolism.degradation.aromatic aa.tryptophan	enoyl-CoA hydratase/isomerase family protein | chr3:22356952-22360147 REVERSE	Enoyl-CoA hydratase	0.00089411	0.000185541	0.000430979	2.21591e-07	0.000717544	0.964732	0.000517254	0.000784459	0.947314
-0.702013	-0.712046	-0.859977	-1.13636	-0.711017	-0.0169518	-0.684421	-0.664009	0.0204748	CHRUN_JGVV229_10_T01	VIT_00s0229g00140	13.2.6.3	amino acid metabolism.degradation.aromatic aa.tryptophan	enoyl-CoA hydratase/isomerase family protein | chr3:22356952-22360147 REVERSE	Enoyl-CoA hydratase	0.00089411	0.000185541	0.000430979	2.21591e-07	0.000717544	0.964732	0.000517254	0.000784459	0.947314
0.286199	0.223079	0.651515	1.12777	0.4646	0.775974	0.164985	0.419785	0.756666	CHR18_JGVV1_1135_T01	VIT_18s0001g15000	13.99	amino acid metabolism.misc	Symbols: ACR3 | ACR3; amino acid binding | chr1:28932162-28935539 FORWARD	ACT domain containing protein (ACR4)	0.00538278	0.0135259	5.40822e-07	1.34689e-14	1.4954e-05	3.52185e-10	0.0906552	2.87185e-05	7.39554e-10
-0.710081	-0.208656	0.21225	-0.00416933	0.164896	1.15193	0.369345	0.520445	1.42411	CHR1_JGVV11_626_T01	VIT_01s0011g00030	13.99	amino acid metabolism.misc	Symbols: ACR4 | ACR4 (ACT REPEAT 4); amino acid binding | chr1:25957819-25960307 FORWARD	ACT domain containing protein (ACR4)	0.0318761	0.512319	0.716263	0.995198	0.728117	0.000273406	0.255194	0.0938266	1.27406e-05
0.12351	1.03818	0.0895416	-0.264901	-0.0824232	0.154987	-0.156265	0.172173	0.377437	CHR18_JGVV1_1042_T01	VIT_18s0001g14010	14.1	S-assimilation.APS	Symbols: APS2, ASA1 | APS2; sulfate adenylyltransferase (ATP) | chr1:6914613-6916805 REVERSE	Sulfate adenylyltransferase	0.488075	5.73989e-11	0.720537	0.0432199	0.669823	0.299375	0.261182	0.212212	0.00412668
0.0651518	0.419565	-0.0748515	0.937489	0.644937	0.532675	0.8944	1.14797	0.384626	CHR8_JGVV7_158_T01	VIT_08s0007g07370	14.15	S-assimilation.AKN	adenylylsulfate kinase, putative | chr3:1002975-1004271 REVERSE	Adenylyl-sulfate kinase, chloroplast precursor	0.75652	0.000577575	0.771671	1.429e-09	7.08674e-06	7.35458e-05	3.22839e-09	1.47551e-11	0.00285729
-0.266975	-1.55277	-0.14912	0.258034	0.0192375	0.186306	0.605345	0.33306	0.294516	CHR3_JGVV91_36_T01	VIT_03s0091g00870	14.15	S-assimilation.AKN	Symbols: APK, AKN1, ATAKN1 | APK (APS KINASE); ATP binding / adenylylsulfate kinase/ kinase/ transferase, transferring phosphorus-containing groups | chr2:6314032-6315766 FORWARD	Adenylylsulfate kinase 1 (AKN1)	0.197456	4.26261e-12	0.636106	0.164323	0.956471	0.368513	0.00057151	0.0599262	0.108264
-0.225929	0.908355	-0.0461118	-1.47619	0.016327	0.187414	-0.34043	-0.0412365	-0.539245	CHR10_JGVV116_94_T01	VIT_10s0116g01650	14.2	S-assimilation.APR	Symbols: APR1, APR, PRH19, ATAPR1 | APR1 (APS REDUCTASE 1); adenylyl-sulfate reductase | chr4:2325003-2327013 FORWARD	5'-adenylylsulfate reductase (APR1)	0.743162	0.0221679	0.969421	0.000515049	0.984485	0.769471	0.484854	0.947735	0.24325
-0.457432	0.672423	-0.0885985	-1.57667	-0.195142	-0.233013	-0.28735	-0.162279	-0.510859	CHRUN_JGVV1490_1_T01	VIT_00s1490g00010	14.2	S-assimilation.APR	Symbols: APR1, APR, PRH19, ATAPR1 | APR1 (APS REDUCTASE 1); adenylyl-sulfate reductase | chr4:2325003-2327013 FORWARD	5'-adenylylsulfate reductase (APR1)	0.424407	0.103914	0.93783	0.000313837	0.781186	0.707985	0.579425	0.776969	0.287297
-0.909015	-0.671998	-1.01448	-1.74695	-0.470849	0.389834	-0.172281	-0.15079	0.248829	CHR12_JGVV59_71_T01	VIT_12s0059g00760	14.2	S-assimilation.APR	Symbols: APR3, PRH-26, PRH26, ATAPR3 | APR3 (APS REDUCTASE 3); adenylyl-sulfate reductase | chr4:11657008-11659105 REVERSE	Adenosine 5' phosphosulfate reductase	0.0482895	0.0928607	0.0575921	5.41383e-05	0.36669	0.448126	0.753282	0.786484	0.637323
0.245976	0.235244	-0.233277	0.418954	0.543724	0.103065	1.43317	1.01	0.136046	CHR19_JGVV177_14_T01	VIT_19s0177g00160	15	metal handling	Symbols: COBL10 | COBL10 (COBRA-LIKE PROTEIN 10 PRECURSOR) | chr3:7187856-7190562 REVERSE	Phytochelatin synthetase	0.402612	0.294116	0.530749	0.0667264	0.0238657	0.760638	2.68391e-08	1.88553e-05	0.628766
0.28327	1.15735	0.649644	0.712475	0.230422	0.0670751	-0.129883	-1.25182	-0.316931	CHR14_JGVV60_54_T01	VIT_14s0060g02090	15	metal handling	heavy-metal-associated domain-containing protein | chr5:9803764-9805160 FORWARD	Copper chaperone (CCH)	0.490851	7.98347e-05	0.096087	0.0169348	0.581804	0.89892	0.739266	5.40975e-05	0.349533
0.0417124	-1.32482	-0.230057	-0.218459	0.104988	-0.217712	0.178936	0.31711	-0.237137	CHR5_JGVV20_259_T01	VIT_05s0020g02770	15	metal handling	Symbols: ATAILP1, AILP1 | AILP1 | chr5:6423269-6426166 FORWARD	Unknown protein	0.831332	1.42052e-15	0.113404	0.0503077	0.467832	0.0587963	0.113054	0.00394894	0.0354444
0.145423	1.26291	-0.0369763	-0.187297	-0.238833	-0.184776	0.865191	0.356394	-0.334876	CHR5_JGVV77_118_T01	VIT_05s0077g01470	15	metal handling	Symbols: ATSEB1, COBL7, SEB1 | COBL7 (COBRA-LIKE 7) | chr4:9116302-9119317 REVERSE	Phytochelatin synthetase	0.583766	1.71712e-09	0.938795	0.372429	0.275218	0.39757	6.91976e-06	0.0526032	0.0760624
-0.310783	0.606803	-0.424777	0.661012	-0.632875	-1.07174	0.370968	-0.108966	-0.13135	CHR12_JGVV57_126_T01	VIT_12s0057g01430	15	metal handling	heavy-metal-associated domain-containing protein | chr3:2424117-2425022 REVERSE	Heavy-metal-associated domain-containing protein	0.476513	0.0449397	0.379916	0.0403506	0.0720531	0.00114575	0.282441	0.799746	0.760845
-0.304949	-0.794607	0.311067	-0.282992	-1.322	-0.801093	-0.631918	-0.329001	-0.00817402	CHR15_JGVV46_30_T01	VIT_15s0046g03430	15	metal handling	heavy-metal-associated domain-containing protein | chr3:2424117-2425022 REVERSE	Metal ion binding	0.531051	0.014852	0.61061	0.503527	0.000388036	0.0246126	0.0709286	0.401541	0.988941
0.347846	2.5455	0.790151	1.23889	2.88677	1.38361	1.78286	2.24175	0.274657	CHR16_JGVV50_161_T01	VIT_16s0050g00980	15.1	metal handling.acquisition	Symbols: FRO2, FRD1, ATFRO2 | FRO2 (FERRIC REDUCTION OXIDASE 2); ferric-chelate reductase | chr1:209395-213041 FORWARD	ferric reduction oxidase 2	0.61327	2.2754e-07	0.218144	0.00714797	1.94669e-07	0.00346883	0.0001502	5.90128e-06	0.638121
0.271012	-1.15505	0.0468576	1.08153	0.984084	1.15409	0.198022	0.707842	0.264227	CHR12_JGVV35_14_T01	VIT_12s0035g02150	15.1	metal handling.acquisition	Symbols: ATFRO7, FRO7 | ATFRO7 (FERRIC REDUCTION OXIDASE 7); ferric-chelate reductase/ oxidoreductase | chr5:20205342-20208730 REVERSE	ferric reduction oxidase 7 FRO7	0.0890863	3.59877e-11	0.89007	6.4655e-10	2.13191e-08	3.10075e-10	0.181518	3.57863e-06	0.0716333
-0.873199	-1.70905	-0.850611	-0.99247	-0.338348	-0.561771	-0.835667	-1.27035	-0.357179	CHR16_JGVV50_160_T01	VIT_16s0050g00990	15.1	metal handling.acquisition	Symbols: ATFRO4, FRO4 | FRO4 (FERRIC REDUCTION OXIDASE 4); ferric-chelate reductase | chr5:8098052-8101323 REVERSE	ferric reduction oxidase 4	0.00791324	1.70402e-07	0.0264648	0.00120576	0.377663	0.0818354	0.00580119	6.10098e-05	0.295739
-0.803486	-1.54569	-0.920765	1.01391	0.920258	0.0546172	0.796105	-0.148784	0.736139	CHR18_JGVV1_270_T01	VIT_18s0001g04800	15.2	metal handling.binding, chelation and storage	heavy-metal-associated domain-containing protein / copper chaperone (CCH)-related | chr4:18424265-18424906 FORWARD	Hyperosmotically inducible periplasmic protein	0.035172	1.08697e-05	0.0367325	0.00356401	0.0135097	0.931679	0.0217355	0.744079	0.0394456
0.278773	1.49352	0.344418	0.396391	0.64389	0.34904	0.796432	0.73135	0.338775	CHR19_JGVV14_240_T01	VIT_19s0014g02730	15.2	metal handling.binding, chelation and storage	Symbols: ATCOX17, COX17 | ATCOX17; copper chaperone | chr3:5179413-5180665 FORWARD	Cytochrome c oxidase subunit XVII assembly protein	0.119201	6.79903e-13	0.0913361	0.0110953	0.000157589	0.0308233	2.19096e-06	1.08297e-05	0.0344359
1.00882	3.19467	0.931476	-0.525973	0.176365	0.149726	1.74266	0.983573	-0.0223221	CHR8_PDVV7_91_T01	VIT_08s0007g08040	15.2	metal handling.binding, chelation and storage	Symbols: ATSERAT2;1, SAT5, SAT1 | ATSERAT2;1 (SERINE ACETYLTRANSFERASE 2;1); serine O-acetyltransferase | chr1:20912116-20913447 FORWARD	No hit	0.00317787	1.86152e-13	0.0189683	0.111718	0.722463	0.754586	5.88014e-07	0.00207738	0.965882
0.203548	1.75691	1.56618	-1.33159	0.155504	-0.628884	-0.54951	-0.494346	0.229973	CHR6_JGVV61_105_T01	VIT_06s0061g00500	15.2	metal handling.binding, chelation and storage	Symbols: MAT3 | MAT3 (methionine adenosyltransferase 3); copper ion binding / methionine adenosyltransferase | chr2:15479366-15481412 REVERSE	S-adenosylmethionine synthetase	0.770182	2.30064e-05	0.00226045	0.00139684	0.823875	0.166147	0.211776	0.273497	0.665894
0.203548	1.75691	1.56618	-1.33159	0.155504	-0.628884	-0.54951	-0.494346	0.229973	CHR6_JGVV61_105_T01	VIT_06s0061g00500	15.2	metal handling.binding, chelation and storage	Symbols: MAT3 | MAT3 (methionine adenosyltransferase 3); copper ion binding / methionine adenosyltransferase | chr2:15479366-15481412 REVERSE	S-adenosylmethionine synthetase	0.770182	2.30064e-05	0.00226045	0.00139684	0.823875	0.166147	0.211776	0.273497	0.665894
-0.0454751	-0.272774	-0.375708	0.343448	0.0987968	0.200512	-1.72445	-0.3747	1.03197	CHR8_JGVV7_819_T01	VIT_08s0007g00330	15.2	metal handling.binding, chelation and storage	Symbols: MT2A, ATMT-K, ATMT-1 | MT2A (METALLOTHIONEIN 2A); copper ion binding | chr3:2889486-2890229 REVERSE	Metallothionein	0.965573	0.60046	0.678896	0.577031	0.912153	0.789884	0.000419104	0.512277	0.0377859
0.261	-0.16684	0.264658	-0.322343	0.0740749	0.135408	1.14972	0.472779	-0.401139	CHR6_JGVV4_125_T01	VIT_06s0004g07160	15.2	metal handling.binding, chelation and storage	Symbols: ATFER2 | ATFER2 (ferritin 2); binding / ferric iron binding / oxidoreductase/ transition metal ion binding | chr3:3463598-3465506 FORWARD	Ferritin	0.639225	0.679554	0.706137	0.466368	0.913233	0.817869	0.0016954	0.229102	0.333409
-0.559965	-1.42417	-1.6292	-0.213072	-0.0932158	0.286959	-0.0203094	0.0319233	0.0161018	CHR6_JGVV4_354_T01	VIT_06s0004g04640	15.2	metal handling.binding, chelation and storage	Symbols: MT2A, ATMT-K, ATMT-1 | MT2A (METALLOTHIONEIN 2A); copper ion binding | chr3:2889486-2890229 REVERSE	Metallothionein 2b	0.0360706	7.31686e-08	7.86438e-07	0.469327	0.819051	0.309394	0.956345	0.927528	0.967912
0.170482	0.556903	-0.0969188	-0.0107867	-0.104822	-0.484218	1.67675	0.319993	-0.449598	CHR10_JGVV3_111_T01	VIT_10s0003g01220	15.2	metal handling.binding, chelation and storage	copper-binding family protein | chr1:1931671-1932266 REVERSE	Copper-binding family protein	0.644145	0.0151913	0.861632	0.9804	0.79244	0.0566584	5.29918e-09	0.216919	0.0747014
-0.346587	-1.10098	-0.490871	-0.630618	-0.117275	-1.01518	-0.348263	0.135147	-0.693603	CHR8_JGVV40_65_T01	VIT_08s0040g02700	15.2	metal handling.binding, chelation and storage	heavy-metal-associated domain-containing protein | chr2:15694215-15695825 FORWARD	Heavy-metal-associated domain-containing protein	0.402802	0.000310194	0.278692	0.0484948	0.824772	0.00175039	0.311518	0.742885	0.0316528
0.194785	1.6367	0.791277	-0.128477	-0.155583	-0.171859	-0.0593849	-0.064739	-0.486256	CHRUN_JGVV279_9_T01	VIT_00s0279g00100	15.2	metal handling.binding, chelation and storage	copper-binding family protein | chr5:8410258-8412240 REVERSE	No hit	0.838461	0.00121976	0.304585	0.878895	0.867576	0.845807	0.940306	0.932877	0.431044
0.128568	1.62933	0.975437	-0.0986571	-0.170257	-0.165166	-0.20002	-0.0142074	-0.685571	CHRUN_JGVV188_3_T01	VIT_00s0188g00030	15.2	metal handling.binding, chelation and storage	copper-binding family protein | chr5:8410258-8412240 REVERSE	Copper-binding family protein	0.919191	0.0057109	0.274657	0.924493	0.877433	0.877357	0.813682	0.988606	0.329314
-0.533068	-0.835884	-0.40972	-2.01463	-0.186508	-1.32657	-1.09458	-0.86734	-1.17982	CHR8_JGVV7_379_T01	VIT_08s0007g05000	15.2	metal handling.binding, chelation and storage	Symbols: MAT3 | MAT3 (methionine adenosyltransferase 3); copper ion binding / methionine adenosyltransferase | chr2:15479366-15481412 REVERSE	S-adenosylmethionine synthetase	0.399059	0.0691777	0.638859	5.54744e-05	0.816911	0.00723641	0.0226267	0.0779399	0.0160619
-0.533068	-0.835884	-0.40972	-2.01463	-0.186508	-1.32657	-1.09458	-0.86734	-1.17982	CHR8_JGVV7_379_T01	VIT_08s0007g05000	15.2	metal handling.binding, chelation and storage	Symbols: MAT3 | MAT3 (methionine adenosyltransferase 3); copper ion binding / methionine adenosyltransferase | chr2:15479366-15481412 REVERSE	S-adenosylmethionine synthetase	0.399059	0.0691777	0.638859	5.54744e-05	0.816911	0.00723641	0.0226267	0.0779399	0.0160619
0.585064	2.00462	0.179657	-0.0908023	-0.2185	0.248342	-0.205501	-0.317559	0.189842	CHRUN_JGVV279_8_T01	VIT_00s0279g00090	15.2	metal handling.binding, chelation and storage	copper-binding family protein | chr5:8410258-8412240 REVERSE	Copper-binding family protein	0.182642	3.64432e-07	0.82435	0.878188	0.702684	0.624008	0.660814	0.461074	0.694813
0.155876	1.56336	1.05039	-0.144526	-0.218672	-0.116452	-0.216301	-0.0360298	-0.627891	CHR15_JGVV45_3_T01	VIT_15s0045g00040	15.2	metal handling.binding, chelation and storage	copper-binding family protein | chr5:8410258-8412240 REVERSE	Copper-binding family protein	0.899794	0.00868936	0.234935	0.886338	0.837562	0.917629	0.798705	0.970486	0.386324
0.230458	1.423	0.998996	-0.225527	-0.226832	-0.118456	-0.0948682	0.0616782	-0.589231	CHRUN_JGVV230_4_T01	VIT_00s0230g00080	15.2	metal handling.binding, chelation and storage	copper-binding family protein | chr5:8410258-8412240 REVERSE	Copper-binding family protein	0.835389	0.0147543	0.253823	0.804577	0.827268	0.914635	0.916351	0.946682	0.410861
-0.354681	0.254448	-0.495956	-0.135114	-0.289318	1.19123	0.502623	-0.777885	-1.0981	CHR7_JGVV31_102_T01	VIT_07s0031g01160	15.2	metal handling.binding, chelation and storage	heavy-metal-associated domain-containing protein / copper chaperone (CCH)-related | chr4:18424265-18424906 FORWARD	Hyperosmotically inducible periplasmic protein	0.35881	0.410342	0.241562	0.751946	0.46291	0.000163283	0.102127	0.00960906	0.000401595
-0.381989	-2.39514	0.204273	-0.392341	-0.311464	0.175481	-0.42655	-0.571708	-0.201305	CHR13_JGVV67_134_T01	VIT_13s0067g01840	15.2	metal handling.binding, chelation and storage	Symbols: ATFER2 | ATFER2 (ferritin 2); binding / ferric iron binding / oxidoreductase/ transition metal ion binding | chr3:3463598-3465506 FORWARD	ferritin	0.00245163	6.11785e-22	0.207982	0.000882013	0.0129654	0.171711	0.000322016	5.53681e-06	0.10158
-0.0166864	-0.742177	0.0468818	-0.532667	-0.32798	0.827697	-1.06674	-0.0936876	0.897608	CHR11_JGVV16_378_T01	VIT_11s0016g04220	15.2	metal handling.binding, chelation and storage	copper-binding family protein | chr3:8880065-8881722 REVERSE	Copper-binding family protein	0.979648	0.00868366	0.952914	0.0835115	0.384374	0.006931	0.00041093	0.817807	0.00317519
-1.68246	-2.13009	-1.05769	-0.596686	-0.557821	-0.127137	-0.323925	-0.131876	0.745916	CHR14_JGVV60_141_T01	VIT_14s0060g01190	15.2	metal handling.binding, chelation and storage	Symbols: NAS3, ATNAS3 | NAS3 (NICOTIANAMINE SYNTHASE 3); nicotianamine synthase | chr1:2984881-2986130 FORWARD	Nicotianamine synthase	2.1524e-05	3.66442e-08	0.0161604	0.102665	0.17003	0.82342	0.417265	0.778581	0.0393387
-0.0759647	-0.373385	0.317141	-1.18775	-0.660576	-0.765751	-2.00431	-2.32246	-1.18738	CHR5_JGVV77_141_T01	VIT_05s0077g01700	15.2	metal handling.binding, chelation and storage	copper chaperone (CCH)-related | chr1:21035618-21037211 FORWARD	Copper-binding family protein	0.87256	0.123494	0.413865	8.50875e-06	0.0139499	0.00298183	2.06129e-10	8.83469e-12	1.1851e-05
-0.407343	-2.23455	0.18931	-0.40116	-1.97265	-3.20904	0.281838	-0.00790537	-2.81314	CHR8_JGVV40_305_T01	VIT_08s0040g00130	15.2	metal handling.binding, chelation and storage	metal ion binding | chr3:21064199-21064922 REVERSE	Copper-binding family protein	0.796347	0.00994817	0.937718	0.759317	0.0487337	0.000738601	0.822569	0.995106	0.00260862
-0.0820575	0.931458	-0.23266	0.447869	1.71458	0.104514	2.19697	2.48912	-0.140287	CHR4_JGVV8_280_T01	VIT_04s0008g02990	16.1	secondary metabolism.isoprenoids	Symbols: CAMS1 | CAMS1 (Camelliol C synthase 1); beta-amyrin synthase | chr1:29689153-29694255 REVERSE	Cycloartenol synthase	0.91752	0.011458	0.769596	0.307079	6.63051e-05	0.875755	3.47923e-07	3.9996e-08	0.794922
-0.266861	0.503288	0.25694	0.38777	1.20426	0.0813341	1.73727	2.23842	-0.271549	CHR4_JGVV8_279_T01	VIT_04s0008g02980	16.1	secondary metabolism.isoprenoids	Symbols: CAMS1 | CAMS1 (Camelliol C synthase 1); beta-amyrin synthase | chr1:29689153-29694255 REVERSE	Lupeol synthase	0.69136	0.23441	0.767211	0.447589	0.00830648	0.91543	7.63002e-05	1.66614e-06	0.611132
-0.168497	0.89376	-0.142591	0.3105	1.09422	-0.0156103	1.55008	1.87722	-0.0472876	CHR4_JGVV8_281_T01	VIT_04s0008g03000	16.1	secondary metabolism.isoprenoids	Symbols: CAMS1 | CAMS1 (Camelliol C synthase 1); beta-amyrin synthase | chr1:29689153-29694255 REVERSE	Cycloartenol synthase	0.804624	0.0158866	0.876491	0.521902	0.00899037	0.985057	0.000111284	7.53716e-06	0.939244
-0.286181	-1.74981	0.0182703	0.69006	1.01969	2.3128	-0.64624	-0.38989	0.322844	CHR9_GSVIVT00029485001_T01	VIT_09s0054g01440	16.1	secondary metabolism.isoprenoids	Symbols: CAMS1 | CAMS1 (Camelliol C synthase 1); beta-amyrin synthase | chr1:29689153-29694255 REVERSE	Beta-amyrin synthase	0.72791	0.000363646	0.990483	0.209562	0.0681037	2.29981e-05	0.232385	0.516092	0.610621
-0.530769	-1.13044	-0.483932	-0.00369452	0.536297	0.50822	0.882189	1.06005	-0.0890705	CHR3_JGVV17_76_T01	VIT_03s0017g01330	16.1	secondary metabolism.isoprenoids	Symbols: ABC4 | ABC4 (ABERRANT CHLOROPLAST DEVELOPMENT 4); 1,4-dihydroxy-2-naphthoate octaprenyltransferase/ prenyltransferase | chr1:22324645-22327359 REVERSE	1,4-dihydroxy-2-naphthoate octaprenyltransferase	0.00971386	5.2224e-08	0.0457875	0.992373	0.00830841	0.00915631	1.08269e-05	5.60095e-07	0.724026
0.274634	0.216429	0.367354	-0.084243	-0.0203884	1.56307	-1.27214	0.0141891	1.55309	CHR4_JGVV8_210_T01	VIT_04s0008g02250	16.1	secondary metabolism.isoprenoids	Symbols: FDH, KCS10 | KCS10 (3-KETOACYL-COA SYNTHASE 10); acyltransferase/ catalytic/ transferase, transferring acyl groups other than amino-acyl groups | chr2:11170418-11173142 REVERSE	Beta-ketoacyl-CoA synthase	0.409559	0.404181	0.323295	0.82422	0.969143	1.09056e-07	2.70397e-06	0.971119	1.26809e-07
-1.19314	-1.79485	-1.06508	-0.221768	-0.324728	0.203655	-0.162611	-0.178134	-0.113806	CHR9_JGVV54_57_T01	VIT_09s0054g01170	16.1	secondary metabolism.isoprenoids	Symbols: CAMS1 | CAMS1 (Camelliol C synthase 1); beta-amyrin synthase | chr1:29689153-29694255 REVERSE	Beta-amyrin synthase	5.72773e-05	3.63187e-09	0.00125553	0.496549	0.321866	0.559431	0.620584	0.581458	0.751539
-0.189458	0.827412	0.310418	0.16308	-0.081136	0.723943	-0.419827	-0.410166	1.04859	CHR17_JGVV0_364_T01	VIT_17s0000g06280	16.1.1	secondary metabolism.isoprenoids.non-mevalonate pathway	geranylgeranyl reductase | chr1:27991165-27993006 FORWARD	Geranylgeranyl reductase	0.467843	1.61755e-05	0.251574	0.482116	0.796539	0.00029189	0.0278949	0.0329982	1.04531e-06
0.0511927	-1.0525	-0.341045	0.307017	-0.277035	0.143336	-1.4286	-0.800417	-0.642625	CHR9_JGVV2_181_T01	VIT_09s0002g02050	16.1.1.1	secondary metabolism.isoprenoids.non-mevalonate pathway.DXS	Symbols: CLA1, DEF, CLA, DXS, DXPS2 | CLA1 (CLOROPLASTOS ALTERADOS 1); 1-deoxy-D-xylulose-5-phosphate synthase | chr4:8883907-8887565 FORWARD	1-deoxy-D-xylulose 5-phosphate synthase	0.94833	0.00275363	0.599015	0.497026	0.597719	0.806538	0.000150481	0.0313772	0.0971492
0.0389037	-0.968886	-0.199265	0.418791	-0.285679	0.113378	-1.09075	-0.537752	-0.325826	CHR5_JGVV20_197_T01	VIT_05s0020g02130	16.1.1.1	secondary metabolism.isoprenoids.non-mevalonate pathway.DXS	Symbols: CLA1, DEF, CLA, DXS, DXPS2 | CLA1 (CLOROPLASTOS ALTERADOS 1); 1-deoxy-D-xylulose-5-phosphate synthase | chr4:8883907-8887565 FORWARD	1-deoxy-D-xylulose-5-phosphate synthase, chloroplast precursor	0.951421	0.000787267	0.736336	0.195989	0.470487	0.813129	0.000333683	0.0799308	0.338577
0.0425471	-0.691995	-0.303897	-0.291096	-0.779623	0.621067	-1.57253	-1.16063	1.17493	CHR11_JGVV52_7_T01	VIT_11s0052g01780	16.1.1.1	secondary metabolism.isoprenoids.non-mevalonate pathway.DXS	Symbols: CLA1, DEF, CLA, DXS, DXPS2 | CLA1 (CLOROPLASTOS ALTERADOS 1); 1-deoxy-D-xylulose-5-phosphate synthase | chr4:8883907-8887565 FORWARD	1-deoxy-D-xylulose-5-phosphate synthase	0.919877	0.00052627	0.317491	0.191408	0.000479052	0.00348276	6.4405e-10	4.99421e-07	5.67505e-07
-0.302034	-0.716299	-0.132574	-0.229142	-0.880196	1.31734	-2.72627	-1.88709	1.80038	CHR11_JGVV52_10_T01	VIT_11s0052g01730	16.1.1.1	secondary metabolism.isoprenoids.non-mevalonate pathway.DXS	Symbols: CLA1, DEF, CLA, DXS, DXPS2 | CLA1 (CLOROPLASTOS ALTERADOS 1); 1-deoxy-D-xylulose-5-phosphate synthase | chr4:8883907-8887565 FORWARD	1-deoxy-D-xylulose-5-phosphate synthase	0.479883	0.0149877	0.850035	0.560223	0.00813107	6.83127e-05	2.28913e-11	1.15077e-07	4.05198e-07
0.968438	0.981565	0.769041	1.31622	0.46781	0.767121	0.449528	0.68842	1.07698	CHR5_JGVV20_113_T01	VIT_05s0020g01240	16.1.1.10	secondary metabolism.isoprenoids.non-mevalonate pathway.geranylgeranyl pyrophosphate synthase	Symbols: GGPS1 | GGPS1 (GERANYLGERANYL PYROPHOSPHATE SYNTHASE 1); farnesyltranstransferase | chr4:17343374-17344865 FORWARD	Geranylgeranyl pyrophosphate synthase	0.000431454	8.0597e-05	0.0147149	1.7373e-06	0.0973927	0.00314526	0.0806113	0.00649565	5.64399e-05
0.188537	1.48612	0.615057	-0.268565	0.299289	0.20211	-0.453154	-0.176197	0.763682	CHR4_JGVV23_246_T01	VIT_04s0023g01210	16.1.1.10	secondary metabolism.isoprenoids.non-mevalonate pathway.geranylgeranyl pyrophosphate synthase	Symbols: GGPS1 | GGPS1 (GERANYLGERANYL PYROPHOSPHATE SYNTHASE 1); farnesyltranstransferase | chr4:17343374-17344865 FORWARD	Geranylgeranyl pyrophosphate synthetase 1, chloroplast precursor	0.708336	4.03997e-06	0.146082	0.483164	0.471275	0.641227	0.169284	0.654176	0.0173435
-0.14464	-0.561249	-0.466654	-0.715653	-0.341811	-1.11418	-0.59212	-1.00227	-0.448983	CHRUN_GSVIVT00003497001_T01	VIT_00s0194g00320	16.1.1.7	secondary metabolism.isoprenoids.non-mevalonate pathway.HDR	Symbols: CLB6, ISPH, HDR | HDR (4-HYDROXY-3-METHYLBUT-2-ENYL DIPHOSPHATE REDUCTASE); 4-hydroxy-3-methylbut-2-en-1-yl diphosphate reductase/ 4-hydroxy-3-methylbut-2-en-1-yl diphosphate synthase | chr4:16428480-16431114 REVERSE	No hit	0.829594	0.123608	0.427664	0.0632837	0.49834	0.00402375	0.128664	0.00792411	0.28657
-0.274164	-1.5307	-0.596898	-0.306398	0.0208582	-0.118643	0.228319	0.0664223	-0.113243	CHR14_JGVV36_58_T01	VIT_14s0036g00810	16.1.2.2	secondary metabolism.isoprenoids.mevalonate pathway.HMG-CoA synthase	Symbols: MVA1 | MVA1; acetyl-CoA C-acetyltransferase/ hydroxymethylglutaryl-CoA synthase | chr4:7108915-7112030 REVERSE	HMG-CoA synthase 2	0.176634	4.67845e-12	0.00517727	0.0845935	0.951832	0.610785	0.211746	0.771975	0.597296
-0.28256	-1.27412	-0.639262	-0.349985	-0.0121199	-0.152587	0.0556789	0.0395623	-0.0367978	CHR2_JGVV25_415_T01	VIT_02s0025g04580	16.1.2.2	secondary metabolism.isoprenoids.mevalonate pathway.HMG-CoA synthase	Symbols: MVA1 | MVA1; acetyl-CoA C-acetyltransferase/ hydroxymethylglutaryl-CoA synthase | chr4:7108915-7112030 REVERSE	Hydroxymethylglutaryl-CoA synthase	0.0054171	6.56353e-17	6.24748e-07	0.000273255	0.948566	0.134639	0.63522	0.749903	0.775651
-0.349477	-1.05694	-0.653203	-0.439883	-0.426044	-0.488577	-0.261011	-0.551543	-0.11735	CHR17_JGVV0_676_T01	VIT_17s0000g02800	16.1.2.2	secondary metabolism.isoprenoids.mevalonate pathway.HMG-CoA synthase	Symbols: MVA1 | MVA1; acetyl-CoA C-acetyltransferase/ hydroxymethylglutaryl-CoA synthase | chr4:7108915-7112030 REVERSE	Hydroxymethylglutaryl coenzyme A synthase	0.0605991	1.45583e-08	0.00161313	0.00852697	0.017789	0.00447121	0.131499	0.00110172	0.568602
-0.16564	-0.384494	-0.24178	-0.168998	0.500387	0.843474	0.233076	0.829107	1.22327	CHR18_JGVV122_73_T01	VIT_18s0122g00610	16.1.2.3	secondary metabolism.isoprenoids.mevalonate pathway.HMG-CoA reductase	Symbols: HMG1, HMGR1 | HMG1 (HYDROXY METHYLGLUTARYL COA REDUCTASE 1); hydroxymethylglutaryl-CoA reductase | chr1:28695760-28698793 FORWARD	3-hydroxy-3-methylglutaryl-coenzyme A reductase 3	0.465545	0.0144664	0.323623	0.381755	0.00480671	4.13143e-06	0.181811	3.91919e-06	3.55374e-09
0.376727	-0.158148	0.548385	-0.102715	-0.475673	0.502819	-0.744759	-1.05918	0.606986	CHR4_JGVV44_29_T01	VIT_04s0044g01740	16.1.2.3	secondary metabolism.isoprenoids.mevalonate pathway.HMG-CoA reductase	Symbols: HMG1, HMGR1 | HMG1 (HYDROXY METHYLGLUTARYL COA REDUCTASE 1); hydroxymethylglutaryl-CoA reductase | chr1:28695760-28698793 FORWARD	3-hydroxy-3-methylglutaryl-coenzyme A reductase 3	0.188631	0.53829	0.0814967	0.767532	0.075557	0.0464877	0.00206091	3.06785e-05	0.0137176
0.476647	1.51378	0.528472	-0.481075	-0.825393	-0.53486	-0.736899	-0.998919	-1.08247	CHR3_JGVV38_65_T01	VIT_03s0038g04100	16.1.2.3	secondary metabolism.isoprenoids.mevalonate pathway.HMG-CoA reductase	Symbols: HMG1, HMGR1 | HMG1 (HYDROXY METHYLGLUTARYL COA REDUCTASE 1); hydroxymethylglutaryl-CoA reductase | chr1:28695760-28698793 FORWARD	3-hydroxy-3-methylglutaryl-coenzyme A reductase 3	0.00160354	2.79075e-14	0.00228085	0.000677522	6.13591e-07	0.000267693	1.28342e-06	3.84219e-09	1.3013e-09
-0.266297	-1.14677	-0.333651	0.0328685	-0.000138163	0.0155233	-0.32211	-0.152257	-0.068185	CHR13_JGVV106_62_T01	VIT_13s0106g00790	16.1.2.6	secondary metabolism.isoprenoids.mevalonate pathway.mevalonate diphosphate decarboxylase	mevalonate diphosphate decarboxylase, putative | chr3:20082299-20084732 REVERSE	Mevalonate diphosphate decarboxylase (MVD1)	0.00778985	7.60267e-16	0.00366301	0.811431	0.99927	0.926349	0.000576053	0.112483	0.546538
0.0947568	-1.23532	0.102672	0.525349	1.19746	1.25399	-0.159583	0.904218	2.15433	CHR12_JGVV28_76_T01	VIT_12s0028g03210	16.1.3	secondary metabolism.isoprenoids.tocopherol biosynthesis	aminotransferase-related | chr5:14233110-14235151 REVERSE	Tyrosine aminotransferase	0.847454	6.73902e-06	0.870391	0.0562111	6.01074e-05	1.74524e-05	0.634723	0.00092607	6.45595e-10
0.45517	1.46653	0.187602	-0.0181511	0.16711	0.0950667	0.260512	0.215429	0.0870401	CHR4_JGVV8_560_T01	VIT_04s0008g06020	16.1.3.2	secondary metabolism.isoprenoids.tocopherol biosynthesis.homogentisate phytyltransferase	Symbols: HPT1, TPT1, ATHPT, VTE2 | HPT1 (HOMOGENTISATE PHYTYLTRANSFERASE 1); homogentisate phytyltransferase/ prenyltransferase | chr2:8207342-8210463 FORWARD	Homogentisate geranylgeranyl transferase [Vitis vinifera]	0.422549	0.000377411	0.844275	0.981194	0.814618	0.899853	0.61993	0.691609	0.892609
0.715725	0.850219	0.843683	0.915023	1.0374	0.535571	0.42807	1.21879	1.13017	CHR16_JGVV39_82_T01	VIT_16s0039g01410	16.1.3.5	secondary metabolism.isoprenoids.tocopherol biosynthesis.tocopherol methyltransferase	Symbols: G-TMT, TMT1, VTE4 | G-TMT (GAMMA-TOCOPHEROL METHYLTRANSFERASE); tocopherol O-methyltransferase | chr1:24134085-24136109 REVERSE	Tocopherol O-methyltransferase, chloroplast precursor	0.000310755	4.65792e-06	0.000229306	3.09652e-06	1.10747e-06	0.00411961	0.0180644	1.4524e-08	1.05801e-07
1.24511	3.02081	1.65076	0.866693	0.98973	0.768666	0.911286	1.0705	1.5883	CHR16_JGVV50_151_T01	VIT_16s0050g01090	16.1.4	secondary metabolism.isoprenoids.carotenoids	Symbols: BETA-OHASE 2, B2, CHY2 | BETA-OHASE 2 (BETA-CAROTENE HYDROXYLASE 2); carotene beta-ring hydroxylase | chr5:21334793-21337002 REVERSE	Beta-carotene hydroxylase	5.22902e-08	4.33357e-19	2.26421e-09	1.10787e-05	3.63916e-06	9.56606e-05	4.41421e-06	3.12157e-07	1.48815e-10
0.54421	-0.197651	0.531875	1.15725	0.519128	0.432053	0.308279	0.577728	0.704784	CHR12_JGVV55_37_T01	VIT_12s0055g00480	16.1.4	secondary metabolism.isoprenoids.carotenoids	amine oxidase family protein | chr3:2942504-2944078 REVERSE	Amine oxidase	0.000110792	0.107489	0.000788657	1.15063e-11	0.000186654	0.0010642	0.0150868	1.82944e-05	9.25457e-07
0.0399524	0.215554	0.446232	0.410455	0.0522498	0.0826299	-1.02083	-0.395081	-0.233352	CHR4_JGVV23_199_T01	VIT_04s0023g01790	16.1.4	secondary metabolism.isoprenoids.carotenoids	amine oxidase-related | chr5:20107229-20110636 REVERSE	Phytoene dehydrogenase	0.936038	0.36892	0.161709	0.0914821	0.90372	0.829874	3.01928e-05	0.103535	0.389638
-0.240128	-1.15258	-0.466506	-0.609899	-0.245712	-0.117397	-0.850888	-0.270158	0.35684	CHR8_JGVV32_65_T01	VIT_08s0032g00800	16.1.4	secondary metabolism.isoprenoids.carotenoids	Symbols: CRTISO, CCR2 | CRTISO (CAROTENOID ISOMERASE); carotenoid isomerase | chr1:2092946-2096232 REVERSE	Carotenoid isomerase, chloroplast precursor	0.0676439	3.79715e-13	0.00137403	1.89613e-06	0.0571109	0.409906	1.99962e-09	0.0222481	0.00294213
-1.23262	-1.12914	-0.736831	-1.14715	-0.324859	0.221275	-0.773237	-0.157313	0.07317	CHR12_JGVV35_105_T01	VIT_12s0035g01080	16.1.4	secondary metabolism.isoprenoids.carotenoids	amine oxidase family | chr1:21395196-21398280 FORWARD	Carotenoid isomerase 1, chloroplast precursor	7.93754e-08	4.03635e-08	0.00150417	8.44083e-08	0.126234	0.308991	6.36202e-05	0.471086	0.775712
-0.240094	0.314146	-0.262123	-1.55815	-0.391778	-0.66655	-1.37528	-2.1322	-1.65435	CHR2_JGVV25_22_T01	VIT_02s0025g00240	16.1.4	secondary metabolism.isoprenoids.carotenoids	Symbols: BETA-OHASE 2, B2, CHY2 | BETA-OHASE 2 (BETA-CAROTENE HYDROXYLASE 2); carotene beta-ring hydroxylase | chr5:21334793-21337002 REVERSE	Beta-carotene hydroxylase	0.647127	0.369822	0.685358	1.68289e-05	0.361392	0.065075	9.49199e-05	7.26921e-08	9.01108e-06
-0.420935	-1.08396	-0.0426437	-1.82731	-0.706125	-0.327762	-0.85472	-0.355325	0.424185	CHR12_JGVV28_288_T01	VIT_12s0028g00960	16.1.4.1	secondary metabolism.isoprenoids.carotenoids.phytoene synthase	phytoene synthase (PSY) / geranylgeranyl-diphosphate geranylgeranyl transferase | chr5:5659613-5662865 REVERSE	Phytoene synthase, chloroplast precursor	0.0241112	1.41334e-08	0.923125	2.08176e-13	0.000159685	0.0695925	3.27109e-06	0.0400444	0.0150363
-0.562481	-0.460106	-0.580057	-1.35321	-1.2141	-2.14983	-0.763583	-1.1118	-1.13086	CHR6_JGVV4_702_T01	VIT_06s0004g00820	16.1.4.1	secondary metabolism.isoprenoids.carotenoids.phytoene synthase	phytoene synthase (PSY) / geranylgeranyl-diphosphate geranylgeranyl transferase | chr5:5659613-5662865 REVERSE	Ribosomal protein S2; Squalene/phytoene synthase	0.05976	0.0734235	0.100194	3.06838e-06	4.59774e-05	5.13499e-10	0.00427288	6.74695e-05	6.70497e-05
-0.0326322	0.219211	0.351196	-1.06011	-0.661585	-0.712737	-1.19544	-0.688678	-0.312026	CHR14_JGVV30_54_T01	VIT_14s0030g01740	16.1.4.3	secondary metabolism.isoprenoids.carotenoids.zeta-carotene desaturase	Symbols: ZDS, PDE181 | ZDS (ZETA-CAROTENE DESATURASE); carotene 7,8-desaturase | chr3:1342718-1346387 FORWARD	Zeta-carotene desaturase ZDS1	0.920513	0.160158	0.0936533	1.63972e-08	0.000154934	3.29036e-05	9.76494e-10	3.88819e-05	0.0593953
-0.344901	-1.35384	-0.300001	0.716035	0.505011	0.87755	-0.571996	-0.513539	0.362714	CHR11_JGVV16_157_T01	VIT_11s0016g01880	16.1.4.4	secondary metabolism.isoprenoids.carotenoids.lycopene epsilon cyclase	Symbols: LUT2 | LUT2 (LUTEIN DEFICIENT 2); lycopene epsilon cyclase | chr5:23077265-23080053 FORWARD	Lycopene epsilon cyclase, chloroplast precursor	0.0703386	7.48544e-11	0.203353	5.28489e-05	0.00556444	3.22867e-06	0.000842127	0.00269128	0.0383115
-0.161715	-0.334125	0.141587	-0.159617	-0.311814	0.139179	-1.16195	-1.31975	-0.343092	CHR6_JGVV80_42_T01	VIT_06s0080g00810	16.1.4.5	secondary metabolism.isoprenoids.carotenoids.lycopene beta cyclase	Symbols: LYC | LYC (LYCOPENE CYCLASE); lycopene beta cyclase | chr3:3164075-3166038 REVERSE	Lycopene beta cyclase (LYC)	0.468603	0.0308038	0.63043	0.405001	0.0853987	0.501491	2.79934e-09	2.35204e-10	0.0408985
0.0714321	-1.53002	-0.0244369	1.60652	1.63074	3.12858	0.26822	0.877288	0.478996	CHR9_JGVV54_53_T01	VIT_09s0054g01220	16.1.5	secondary metabolism.isoprenoids.terpenoids	beta-amyrin synthase, putative | chr1:29684432-29688673 REVERSE	Cycloartenol synthase	0.947388	0.00158592	0.987128	0.00158785	0.00264309	1.16383e-07	0.676541	0.0917762	0.416971
0.2427	-1.03614	-0.18607	1.15722	1.17517	2.48225	-0.266652	0.128047	0.865981	CHR9_JGVV54_32_T01	VIT_09s0054g01520	16.1.5	secondary metabolism.isoprenoids.terpenoids	beta-amyrin synthase, putative | chr1:29684432-29688673 REVERSE	Beta-amyrin synthase	0.62324	0.00100089	0.784545	0.000505923	0.000862287	1.77873e-09	0.484422	0.768899	0.00950751
0.402305	-1.26039	-0.105926	0.662436	0.900764	1.58264	-0.485298	-0.142122	0.342089	CHR9_JGVV54_44_T01	VIT_09s0054g01360	16.1.5	secondary metabolism.isoprenoids.terpenoids	beta-amyrin synthase, putative | chr1:29684432-29688673 REVERSE	Cycloartenol synthase	0.326573	7.77206e-05	0.892283	0.0434983	0.00927853	7.68944e-06	0.149068	0.736389	0.353621
0.0324001	-1.21978	-0.234516	0.695124	0.800239	1.80503	-0.770382	-0.384485	0.334395	CHR9_JGVV54_43_T01	VIT_09s0054g01370	16.1.5	secondary metabolism.isoprenoids.terpenoids	beta-amyrin synthase, putative | chr1:29684432-29688673 REVERSE	Beta-amyrin synthase	0.963435	0.000129758	0.707354	0.0344523	0.0224916	8.69123e-07	0.0174883	0.278713	0.369934
0.0513288	-0.812987	-0.257138	0.651962	0.787888	1.75811	-0.663559	-0.272368	0.277826	CHR9_JGVV54_35_T01	VIT_09s0054g01470	16.1.5	secondary metabolism.isoprenoids.terpenoids	beta-amyrin synthase, putative | chr1:29684432-29688673 REVERSE	Beta-amyrin synthase	0.93531	0.00423907	0.63451	0.0308274	0.0140297	2.95626e-07	0.0265659	0.427287	0.426715
-0.296012	-1.10952	-0.247966	0.340469	0.696972	1.76894	-0.59552	-0.239642	0.493999	CHR9_JGVV54_48_T01	VIT_09s0054g01290	16.1.5	secondary metabolism.isoprenoids.terpenoids	beta-amyrin synthase, putative | chr1:29684432-29688673 REVERSE	Beta-amyrin synthase	0.608432	0.00269453	0.749911	0.46834	0.110019	2.35093e-05	0.138962	0.615637	0.248864
0.199172	-0.758724	-0.603379	0.0654375	0.304915	1.15887	-0.833913	-0.208007	0.577501	CHR9_JGVV54_52_T01	VIT_09s0054g01230	16.1.5	secondary metabolism.isoprenoids.terpenoids	beta-amyrin synthase, putative | chr1:29684432-29688673 REVERSE	Beta-amyrin synthase	0.638568	0.00420692	0.0997632	0.884302	0.387644	9.00484e-05	0.00273144	0.531794	0.0444632
-0.541884	-1.18748	-0.592695	0.0741329	0.289751	-0.0988357	0.15871	0.161787	-0.233732	CHR19_PDVV15_168_T01	VIT_19s0015g02070	16.1.5	secondary metabolism.isoprenoids.terpenoids	Symbols: ATTPS21, TPS21 | TPS21 (TERPENE SYNTHASE 21); (-)-E-beta-caryophyllene synthase/ alpha-humulene synthase | chr5:8092969-8095128 FORWARD	(-)-germacrene D synthase	0.13523	0.000115524	0.164298	0.883662	0.488666	0.85124	0.692012	0.684882	0.54075
-0.590955	-1.97098	-0.963989	-0.112932	0.114496	0.754169	-0.598611	-0.512903	-0.241498	CHR9_JGVV54_58_T01	VIT_09s0054g01160	16.1.5	secondary metabolism.isoprenoids.terpenoids	Symbols: ATLUP2 | ATLUP2; beta-amyrin synthase/ lupeol synthase | chr1:29696470-29701263 FORWARD	Beta-amyrin synthase	0.00370199	7.23182e-14	6.56519e-05	0.654348	0.690729	0.000153381	0.00155189	0.00671803	0.246725
1.43874	0.0479379	2.70294	0.208256	0.10758	-0.0484216	-0.00707976	0.0592411	-0.111238	CHRUN_JGVV724_1_T01	VIT_00s0724g00010	16.1.5	secondary metabolism.isoprenoids.terpenoids	Symbols: ATTPS-CIN | ATTPS-CIN (terpene synthase-like sequence-1,8-cineole); (E)-beta-ocimene synthase/ myrcene synthase | chr3:9439246-9442173 FORWARD	Pinene synthase	3.90003e-06	0.882589	1.12636e-10	0.537242	0.811747	0.920566	0.986629	0.875688	0.761524
0.996651	0.031481	1.90094	0.106568	0.0976213	-0.113998	-0.0620232	-0.0479523	-0.473142	CHRUN_JGVV2271_1_T01	VIT_00s2271g00010	16.1.5	secondary metabolism.isoprenoids.terpenoids	lyase/ magnesium ion binding | chr4:9402898-9406003 FORWARD	Pinene synthase	0.00114806	0.928374	7.69417e-07	0.798502	0.839129	0.797533	0.877795	0.905534	0.113799
-0.509102	-1.61784	-0.997481	-0.469476	0.00407137	0.144395	-0.254549	-0.378435	0.0014596	CHR9_JGVV54_60_T01	VIT_09s0054g01140	16.1.5	secondary metabolism.isoprenoids.terpenoids	beta-amyrin synthase, putative | chr1:29684432-29688673 REVERSE	Lupeol synthase 2	0.458218	0.000851803	0.140302	0.434646	0.996208	0.866775	0.692756	0.52884	0.99884
-1.06244	-1.17732	-0.454496	0.139856	-0.0442217	0.396135	-0.12774	-0.445709	-0.120589	CHR19_JGVV14_435_T01	VIT_19s0014g04900	16.1.5	secondary metabolism.isoprenoids.terpenoids	Symbols: ATTPS21, TPS21 | TPS21 (TERPENE SYNTHASE 21); (-)-E-beta-caryophyllene synthase/ alpha-humulene synthase | chr5:8092969-8095128 FORWARD	(-)-germacrene D synthase	0.00084679	5.27162e-05	0.283895	0.736558	0.939007	0.230991	0.740489	0.147684	0.762338
0.167538	0.0107307	0.236484	0.120175	-0.0898107	-0.587359	-0.828767	-0.451116	-1.01311	CHR19_JGVV14_436_T01	VIT_19s0014g04920	16.1.5	secondary metabolism.isoprenoids.terpenoids	Symbols: ATTPS21, TPS21 | TPS21 (TERPENE SYNTHASE 21); (-)-E-beta-caryophyllene synthase/ alpha-humulene synthase | chr5:8092969-8095128 FORWARD	(-)-germacrene D synthase	0.783617	0.980989	0.738595	0.823459	0.890141	0.129	0.0204723	0.243498	0.00548342
0.33808	-0.153703	0.0401015	-0.227522	-0.100603	-0.693208	-0.833983	0.322421	-2.70643	CHR12_JGVV134_3_T01	VIT_12s0134g00030	16.1.5	secondary metabolism.isoprenoids.terpenoids	Symbols: ATTPS-CIN | ATTPS-CIN (terpene synthase-like sequence-1,8-cineole); (E)-beta-ocimene synthase/ myrcene synthase | chr3:9439246-9442173 FORWARD	E-beta-ocimene synthase	0.810718	0.873341	0.986868	0.856842	0.950043	0.497927	0.351476	0.762766	0.00107674
-0.155715	0.0285342	0.414271	-0.0277169	-0.228176	-1.3684	-2.05714	-0.610286	-2.36393	CHR19_JGVV14_430_T01	VIT_19s0014g04850	16.1.5	secondary metabolism.isoprenoids.terpenoids	Symbols: ATTPS21, TPS21 | TPS21 (TERPENE SYNTHASE 21); (-)-E-beta-caryophyllene synthase/ alpha-humulene synthase | chr5:8092969-8095128 FORWARD	Germacrene-D synthase	0.865214	0.962661	0.643701	0.974742	0.775057	0.00667119	5.11346e-05	0.250817	9.22681e-06
-0.224184	-0.0170328	-0.306642	-1.24758	-0.23188	0.182343	0.0290107	-0.193893	0.259598	CHRUN_JGVV271_3_T01	VIT_00s0271g00030	16.1.5	secondary metabolism.isoprenoids.terpenoids	Symbols: TPS14, ATTPS14 | TPS14 (TERPENE SYNTHASE 14); S-linalool synthase | chr1:22772455-22774687 REVERSE	Myrcene synthase	0.636089	0.964923	0.565454	0.000106096	0.602895	0.68054	0.951292	0.613204	0.485439
-1.07814	-2.44035	-1.40507	-0.740273	-0.388215	0.401098	-1.28748	-1.57447	-0.298932	CHR9_JGVV54_54_T01	VIT_09s0054g01210	16.1.5	secondary metabolism.isoprenoids.terpenoids	beta-amyrin synthase, putative | chr1:29684432-29688673 REVERSE	Beta-amyrin synthase	0.002629	5.14492e-10	0.000697954	0.0271058	0.348085	0.295869	0.000150398	9.27711e-06	0.444184
0.0353798	-0.0633686	-0.155439	-1.07851	-0.446036	0.383349	-0.0456542	-0.539227	-0.14864	CHRUN_JGVV522_2_T01	VIT_00s0522g00020	16.1.5	secondary metabolism.isoprenoids.terpenoids	Symbols: TPS14, ATTPS14 | TPS14 (TERPENE SYNTHASE 14); S-linalool synthase | chr1:22772455-22774687 REVERSE	1,8-cineole synthase, chloroplast	0.944649	0.818737	0.744933	1.87284e-05	0.0948625	0.139494	0.89408	0.0249503	0.621166
-0.289417	-0.133062	0.247112	0.0322218	-0.503282	-1.80629	-1.62816	-0.501286	-2.22298	CHR19_JGVV14_437_T01	VIT_19s0014g04930	16.1.5	secondary metabolism.isoprenoids.terpenoids	Symbols: ATTPS21, TPS21 | TPS21 (TERPENE SYNTHASE 21); (-)-E-beta-caryophyllene synthase/ alpha-humulene synthase | chr5:8092969-8095128 FORWARD	Germacrene-D synthase	0.677251	0.794353	0.792277	0.96712	0.3684	0.000127335	0.000320829	0.307445	5.38581e-06
-0.937822	-2.0128	-0.738135	-1.59406	-0.532599	-0.712603	-1.33785	-1.16497	0.0129388	CHR9_JGVV54_56_T01	VIT_09s0054g01180	16.1.5	secondary metabolism.isoprenoids.terpenoids	beta-amyrin synthase, putative | chr1:29684432-29688673 REVERSE	Cycloartenol synthase	0.0120802	7.97908e-08	0.104747	1.30323e-05	0.183972	0.0482305	0.000149543	0.000861843	0.982402
-0.213434	0.0327732	-0.205579	-1.55452	-0.564417	-0.153901	0.112859	-0.079387	-0.339553	CHRUN_JGVV271_5_T01	VIT_00s0271g00060	16.1.5	secondary metabolism.isoprenoids.terpenoids	Symbols: TPS14, ATTPS14 | TPS14 (TERPENE SYNTHASE 14); S-linalool synthase | chr1:22772455-22774687 REVERSE	Linalool synthase	0.465646	0.898835	0.577603	2.2836e-09	0.0138907	0.590387	0.678172	0.78063	0.135979
0.102198	-0.207146	-0.00755796	-1.14903	-0.653636	0.399559	-0.24077	-0.654181	-0.212913	CHRUN_JGVV372_10_T01	VIT_00s0372g00100	16.1.5	secondary metabolism.isoprenoids.terpenoids	Symbols: TPS14, ATTPS14 | TPS14 (TERPENE SYNTHASE 14); S-linalool synthase | chr1:22772455-22774687 REVERSE	Myrcene synthase Oc15 [Antirrhinum majus]	0.7578	0.30053	0.989704	2.60523e-07	0.00217004	0.0554345	0.260927	0.00113887	0.347034
0.165192	-0.166392	0.113696	-1.53014	-0.692339	0.548996	-0.706543	-0.68747	-0.0514296	CHRUN_JGVV372_2_T01	VIT_00s0372g00020	16.1.5	secondary metabolism.isoprenoids.terpenoids	Symbols: TPS14, ATTPS14 | TPS14 (TERPENE SYNTHASE 14); S-linalool synthase | chr1:22772455-22774687 REVERSE	Linalool synthase	0.669749	0.529694	0.83778	8.20369e-08	0.00960765	0.0341803	0.00446567	0.0059796	0.891631
0.309806	-0.275267	-0.408797	-1.31956	-0.697901	0.517024	-0.81695	-0.983306	-0.0191035	CHRUN_JGVV385_2_T01	VIT_00s0385g00020	16.1.5	secondary metabolism.isoprenoids.terpenoids	Symbols: TPS14, ATTPS14 | TPS14 (TERPENE SYNTHASE 14); S-linalool synthase | chr1:22772455-22774687 REVERSE	Linalool synthase	0.505948	0.426582	0.435969	0.000125728	0.0573467	0.156653	0.0141449	0.00337298	0.972767
-0.166721	-0.0434648	-0.21179	-0.312427	-0.75804	-0.751604	0.0229131	0.457116	1.28312	CHR19_JGVV14_426_T01	VIT_19s0014g04810	16.1.5	secondary metabolism.isoprenoids.terpenoids	Symbols: ATTPS21, TPS21 | TPS21 (TERPENE SYNTHASE 21); (-)-E-beta-caryophyllene synthase/ alpha-humulene synthase | chr5:8092969-8095128 FORWARD	Vetispiradiene synthase	0.695275	0.893356	0.672889	0.301529	0.00838757	0.00650109	0.955634	0.0989132	1.05414e-05
0.0718343	-0.0840188	-0.00402283	-0.169707	-0.850558	-0.162549	-0.0942424	0.709665	1.6283	CHR19_JGVV14_425_T01	VIT_19s0014g04800	16.1.5	secondary metabolism.isoprenoids.terpenoids	Symbols: ATTPS21, TPS21 | TPS21 (TERPENE SYNTHASE 21); (-)-E-beta-caryophyllene synthase/ alpha-humulene synthase | chr5:8092969-8095128 FORWARD	(-)-germacrene D synthase	0.9091	0.816058	0.996597	0.69152	0.0111895	0.723989	0.826855	0.0240664	2.64157e-06
-0.0988863	-0.359642	-0.366178	-1.69831	-0.865116	0.7689	-1.00057	-0.860799	-0.171078	CHRUN_JGVV372_6_T01	VIT_00s0372g00060	16.1.5	secondary metabolism.isoprenoids.terpenoids	Symbols: TPS14, ATTPS14 | TPS14 (TERPENE SYNTHASE 14); S-linalool synthase | chr1:22772455-22774687 REVERSE	Linalool synthase	0.87802	0.290162	0.510906	3.32045e-06	0.0174573	0.0283567	0.00304091	0.0111623	0.698769
-0.258749	-0.0821475	0.208373	-1.232	-0.86591	0.622047	-0.614153	-0.60739	-0.281389	CHRUN_JGVV266_2_T01	VIT_00s0266g00020	16.1.5	secondary metabolism.isoprenoids.terpenoids	Symbols: TPS14, ATTPS14 | TPS14 (TERPENE SYNTHASE 14); S-linalool synthase | chr1:22772455-22774687 REVERSE	1,8-cineole synthase, chloroplast	0.591561	0.82918	0.751739	0.000232832	0.0136843	0.0720868	0.0643583	0.0691104	0.468626
-0.145902	-0.139539	-0.109568	-1.24286	-0.911033	0.784477	-0.51431	-0.228666	0.022962	CHRUN_JGVV266_3_T01	VIT_00s0266g00040	16.1.5	secondary metabolism.isoprenoids.terpenoids	Symbols: TPS14, ATTPS14 | TPS14 (TERPENE SYNTHASE 14); S-linalool synthase | chr1:22772455-22774687 REVERSE	1,8-cineole synthase, chloroplast	0.7051	0.59001	0.838257	2.09404e-06	0.000469017	0.00162031	0.0334476	0.405111	0.953154
-0.0148443	-0.175802	0.0231608	-1.38437	-1.03082	0.65437	-0.737148	-0.584468	-0.150197	CHRUN_JGVV271_1_T01	VIT_00s0271g00010	16.1.5	secondary metabolism.isoprenoids.terpenoids	Symbols: TPS14, ATTPS14 | TPS14 (TERPENE SYNTHASE 14); S-linalool synthase | chr1:22772455-22774687 REVERSE	1,8-cineole synthase, chloroplast	0.979934	0.540306	0.978097	2.28831e-06	0.000412906	0.0188492	0.0060435	0.0317749	0.66493
1.96866	4.23728	-0.191039	3.18191	1.19197	-1.64923	1.06135	1.13375	-0.921365	CHR18_JGVV75_45_T01	VIT_18s0075g00600	16.10	secondary metabolism.simple phenols	Symbols: TT10, LAC15, ATLAC15 | TT10 (TRANSPARENT TESTA 10); copper ion binding / laccase | chr5:19489327-19492744 REVERSE	Laccase	0.00647704	1.45123e-08	0.909507	8.27717e-06	0.11422	0.0170051	0.125344	0.100973	0.207378
0.169422	0.196502	0.26927	0.863862	1.19167	-0.141685	1.28173	0.870918	0.256188	CHR15_JGVV46_311_T01	VIT_15s0046g00190	16.10	secondary metabolism.simple phenols	Symbols: LAC6 | LAC6 (laccase 6); laccase | chr2:19126872-19129069 FORWARD	Laccase	0.646099	0.432725	0.493837	0.000433051	1.23361e-05	0.679079	1.12655e-06	0.000408374	0.352177
0.775309	2.62372	0.142039	2.06558	1.02558	-1.75048	0.352106	-0.286125	-1.94117	CHRUN_JGVV1212_1_T01	VIT_00s1212g00010	16.10	secondary metabolism.simple phenols	Symbols: LAC14 | LAC14 (laccase 14); laccase | chr5:2906426-2908658 REVERSE	Diphenol oxidase	0.273074	6.97146e-06	0.923576	0.000401017	0.112275	0.0030403	0.618882	0.696728	0.000991069
0.532827	1.28759	-0.117106	0.932467	0.955658	-0.962192	1.11726	0.702805	0.275066	CHRUN_JGVV413_1_T01	VIT_00s0413g00010	16.10	secondary metabolism.simple phenols	Symbols: LAC14 | LAC14 (laccase 14); laccase | chr5:2906426-2908658 REVERSE	Laccase (diphenol oxidase) family protein	0.262047	0.00057015	0.90269	0.0163251	0.0220649	0.0159502	0.00378413	0.0760642	0.563009
0.804227	2.49792	-0.753147	1.92946	0.947847	-1.2954	-0.31007	-0.215463	-2.18605	CHR18_JGVV117_2_T01	VIT_18s0117g00590	16.10	secondary metabolism.simple phenols	Symbols: LAC14 | LAC14 (laccase 14); laccase | chr5:2906426-2908658 REVERSE	Laccase	0.22057	6.82612e-06	0.358095	0.000494716	0.12529	0.0216718	0.651188	0.76606	0.000131412
0.0299447	0.159852	-0.373769	0.236846	0.924263	-0.941462	0.195803	0.659072	-1.1701	CHR18_JGVV75_40_T01	VIT_18s0075g00530	16.10	secondary metabolism.simple phenols	Symbols: LAC14 | LAC14 (laccase 14); laccase | chr5:2906426-2908658 REVERSE	Laccase	0.975703	0.747568	0.642367	0.695824	0.0564919	0.0404939	0.734378	0.154897	0.00921068
0.19719	1.31258	-0.541969	1.34635	0.916886	-1.84629	-0.666365	-0.621364	-2.74033	CHR18_JGVV75_78_T01	VIT_18s0075g01030	16.10	secondary metabolism.simple phenols	Symbols: LAC14 | LAC14 (laccase 14); laccase | chr5:2906426-2908658 REVERSE	Laccase	0.82525	0.00592092	0.512991	0.00740903	0.103653	0.000432396	0.211646	0.25348	1.19783e-06
1.55373	3.42363	-0.27111	2.49643	0.891792	-1.56646	0.440887	0.231741	-1.26894	CHR18_JGVV75_72_T01	VIT_18s0075g00960	16.10	secondary metabolism.simple phenols	Symbols: LAC1, ATLAC1 | LAC1 (Laccase 1); laccase | chr1:6238844-6241436 REVERSE	Laccase	0.0209824	2.27757e-07	0.845612	9.43077e-05	0.222055	0.0139802	0.551887	0.778786	0.0468162
0.774748	1.61093	-0.0482685	1.16924	0.84775	-1.27845	0.491695	0.315811	-1.19645	CHR18_JGVV75_61_T01	VIT_18s0075g00810	16.10	secondary metabolism.simple phenols	Symbols: LAC14 | LAC14 (laccase 14); laccase | chr5:2906426-2908658 REVERSE	Laccase	0.0820278	4.14511e-05	0.965133	0.00316124	0.0501165	0.0017233	0.246658	0.497216	0.00301806
0.179427	1.72824	-0.113519	1.29327	0.835566	-1.71877	-0.514348	0.141559	-2.85121	CHR18_JGVV117_4_T01	VIT_18s0117g00550	16.10	secondary metabolism.simple phenols	Symbols: LAC14 | LAC14 (laccase 14); laccase | chr5:2906426-2908658 REVERSE	Laccase	0.838231	0.000254167	0.928057	0.00776803	0.129547	0.000667	0.337589	0.831555	3.18899e-07
1.16227	3.47946	-0.193442	2.49014	0.753806	-1.77013	0.167457	-0.0805684	-1.58091	CHRUN_JGVV481_1_T01	VIT_00s0481g00020	16.10	secondary metabolism.simple phenols	Symbols: LAC14 | LAC14 (laccase 14); laccase | chr5:2906426-2908658 REVERSE	Diphenol oxidase	0.0658864	2.63694e-08	0.885832	2.71806e-05	0.268413	0.00238588	0.829872	0.921116	0.00606582
0.208994	0.259181	-0.8349	0.505788	0.664138	-0.99319	0.219061	0.146593	-1.72956	CHR18_JGVV75_43_T01	VIT_18s0075g00580	16.10	secondary metabolism.simple phenols	Symbols: TT10, LAC15, ATLAC15 | TT10 (TRANSPARENT TESTA 10); copper ion binding / laccase | chr5:19489327-19492744 REVERSE	Laccase	0.723119	0.499141	0.0779736	0.199706	0.104612	0.00801506	0.628348	0.761333	1.17208e-05
0.714913	1.84529	-0.665641	1.74525	0.650553	-1.04824	0.533097	0.475482	-1.15824	CHR18_JGVV75_44_T01	VIT_18s0075g00590	16.10	secondary metabolism.simple phenols	Symbols: LAC14 | LAC14 (laccase 14); laccase | chr5:2906426-2908658 REVERSE	Laccase	0.242766	0.000175715	0.386245	0.000619011	0.287669	0.0462393	0.337846	0.40749	0.0245093
0.297407	0.970024	-0.1475	0.460782	0.633603	-1.12438	-0.25683	0.0583515	-1.90876	CHR18_JGVV75_48_T01	VIT_18s0075g00630	16.10	secondary metabolism.simple phenols	Symbols: LAC14 | LAC14 (laccase 14); laccase | chr5:2906426-2908658 REVERSE	Laccase	0.588987	0.00634983	0.864283	0.268283	0.137329	0.00351288	0.569261	0.913494	3.73498e-06
-0.913919	-2.56687	0.0575229	-0.637404	0.493208	0.119503	-0.269585	-0.491825	-0.0846384	CHR6_JGVV4_410_T01	VIT_06s0004g04050	16.10	secondary metabolism.simple phenols	Symbols: LAC17, ATLAC17 | LAC17 (laccase 17); laccase | chr5:24167996-24170462 FORWARD	Laccase	0.346892	0.000458239	0.980855	0.490932	0.661949	0.931303	0.791425	0.594611	0.943865
0.687093	1.92905	0.338088	1.79849	0.416351	-1.37522	0.426124	-0.086504	-1.24106	CHRUN_JGVV444_1_T01	VIT_00s0444g00010	16.10	secondary metabolism.simple phenols	Symbols: LAC14 | LAC14 (laccase 14); laccase | chr5:2906426-2908658 REVERSE	Laccase	0.335494	0.000374159	0.76664	0.00139424	0.602208	0.0171751	0.518616	0.914327	0.030651
-0.0102493	0.191559	-0.0166385	-0.147008	0.277419	-0.803264	-0.970055	0.197187	-2.12698	CHR18_JGVV75_58_T01	VIT_18s0075g00780	16.10	secondary metabolism.simple phenols	Symbols: LAC14 | LAC14 (laccase 14); laccase | chr5:2906426-2908658 REVERSE	Laccase	0.98936	0.609999	0.987128	0.768356	0.566692	0.0254828	0.00499465	0.648852	1.42054e-07
0.109765	0.665124	-0.0635829	0.66692	0.274773	-0.497327	1.01144	0.137184	0.219785	CHR18_JGVV75_53_T01	VIT_18s0075g00700	16.10	secondary metabolism.simple phenols	Symbols: LAC14 | LAC14 (laccase 14); laccase | chr5:2906426-2908658 REVERSE	Laccase	0.80244	0.0054984	0.922758	0.00823749	0.39041	0.0607302	9.49226e-05	0.66558	0.461439
-0.107653	0.541903	0.1835	0.693551	0.227539	-0.671745	0.297693	0.174316	-1.36335	CHRUN_JGVV731_1_T01	VIT_00s0731g00010	16.10	secondary metabolism.simple phenols	Symbols: LAC14 | LAC14 (laccase 14); laccase | chr5:2906426-2908658 REVERSE	Laccase	0.860526	0.0874936	0.791427	0.0380957	0.637765	0.0521334	0.429146	0.677222	8.84106e-05
0.0385331	-0.16291	-0.0677493	-0.0726513	0.218663	-1.21453	-1.43098	-1.51482	-4.35188	CHR18_JGVV75_47_T01	VIT_18s0075g00620	16.10	secondary metabolism.simple phenols	Symbols: LAC14 | LAC14 (laccase 14); laccase | chr5:2906426-2908658 REVERSE	Laccase	0.976806	0.815865	0.968954	0.94413	0.831027	0.0559601	0.0178072	0.0125928	5.93404e-09
0.106304	-0.165777	-0.0544271	0.0256456	0.198694	-0.438074	0.101838	0.29932	-1.94548	CHR18_JGVV75_51_T01	VIT_18s0075g00670	16.10	secondary metabolism.simple phenols	Symbols: LAC14 | LAC14 (laccase 14); laccase | chr5:2906426-2908658 REVERSE	Laccase	0.849962	0.617814	0.947709	0.961512	0.663927	0.19814	0.806978	0.388715	7.31078e-08
-0.131342	0.0855863	-0.20297	0.232313	0.184245	-0.495042	-0.638904	-0.518641	-2.85193	CHR18_JGVV75_46_T01	VIT_18s0075g00610	16.10	secondary metabolism.simple phenols	Symbols: LAC10 | LAC10 (laccase 10); laccase | chr5:72392-74756 FORWARD	Laccase	0.867758	0.863542	0.824491	0.684303	0.789238	0.310039	0.143081	0.254465	1.91253e-08
-2.05751	-1.62333	0.056133	0.108937	0.165968	0.2885	-0.180761	0.0802761	-0.216515	CHR8_JGVV7_794_T01	VIT_08s0007g00600	16.10	secondary metabolism.simple phenols	Symbols: LAC17, ATLAC17 | LAC17 (laccase 17); laccase | chr5:24167996-24170462 FORWARD	Laccase-17 precursor	0.000173278	0.000717999	0.968721	0.892359	0.84656	0.684299	0.786568	0.910216	0.746913
-0.615427	-1.24582	-0.462009	-0.210082	0.165292	0.0445928	-0.0171356	-0.2173	-0.729943	CHR8_JGVV7_789_T01	VIT_08s0007g00660	16.10	secondary metabolism.simple phenols	Symbols: LAC17, ATLAC17 | LAC17 (laccase 17); laccase | chr5:24167996-24170462 FORWARD	Laccase	0.468617	0.0344663	0.695122	0.821366	0.881812	0.972023	0.985684	0.794769	0.294171
-0.0486899	0.15365	-0.0737446	0.677221	0.161522	-1.23498	-0.250887	-0.359068	-2.25076	CHRUN_JGVV2280_1_T01	VIT_00s2280g00010	16.10	secondary metabolism.simple phenols	Symbols: LAC14 | LAC14 (laccase 14); laccase | chr5:2906426-2908658 REVERSE	Laccase	0.945098	0.676058	0.932869	0.0454485	0.764486	0.000393575	0.524279	0.33219	2.14125e-08
-1.62783	-0.496925	0.289603	-0.0144348	0.053783	0.0396212	0.279206	0.0949691	-0.555143	CHR8_JGVV7_671_T01	VIT_08s0007g01910	16.10	secondary metabolism.simple phenols	Symbols: IRX12, LAC4 | IRX12 (IRREGULAR XYLEM 12); laccase | chr2:15934460-15937616 FORWARD	Laccase	0.0435622	0.520188	0.863379	0.992298	0.972179	0.979376	0.773926	0.928392	0.531015
-0.584055	-2.01943	-0.601931	0.175202	0.0202173	0.101484	-0.0139441	-0.349349	-0.411446	CHR17_JGVV0_695_T01	VIT_17s0000g02590	16.10	secondary metabolism.simple phenols	Symbols: LAC1, ATLAC1 | LAC1 (Laccase 1); laccase | chr1:6238844-6241436 REVERSE	Laccase	0.158586	1.26099e-07	0.224324	0.724511	0.978515	0.866736	0.979674	0.383196	0.301618
-0.606529	-1.24261	-0.15879	-0.234026	-0.162075	0.175062	-0.150059	-0.167074	0.0689024	CHR8_JGVV7_787_T01	VIT_08s0007g00680	16.10	secondary metabolism.simple phenols	Symbols: LAC17, ATLAC17 | LAC17 (laccase 17); laccase | chr5:24167996-24170462 FORWARD	Laccase	0.428946	0.0221443	0.912533	0.777675	0.87335	0.856552	0.852509	0.831555	0.939536
-0.895947	-1.36499	-0.115635	-0.182851	-0.179934	0.130111	-0.0300511	-0.00116729	0.0211944	CHR6_JGVV4_435_T01	VIT_06s0004g03760	16.10	secondary metabolism.simple phenols	Symbols: LAC17, ATLAC17 | LAC17 (laccase 17); laccase | chr5:24167996-24170462 FORWARD	Laccase	0.118768	0.00411988	0.929222	0.805024	0.831638	0.880055	0.969033	0.998507	0.979918
-1.30727	-0.605091	-1.0426	-0.302499	-0.276312	-0.555908	-0.563888	-0.340197	0.269632	CHR13_JGVV67_124_T01	VIT_13s0067g01970	16.10	secondary metabolism.simple phenols	Symbols: LAC12 | LAC12 (laccase 12); laccase | chr5:1594753-1597042 FORWARD	Laccase	0.00212536	0.112006	0.0372762	0.539962	0.629798	0.20633	0.17282	0.456252	0.58034
-1.06166	-0.241063	0.254251	-0.697974	-1.18981	-1.44548	-0.239913	-1.00487	-1.26929	CHR18_JGVV164_14_T01	VIT_18s0164g00170	16.10	secondary metabolism.simple phenols	Symbols: LAC14 | LAC14 (laccase 14); laccase | chr5:2906426-2908658 REVERSE	Diphenol oxidase	0.00540966	0.519195	0.708898	0.0528922	0.00172276	0.000113775	0.573965	0.0046399	0.000515085
-0.408046	1.62968	-0.225521	-2.18968	-1.78726	-0.25586	-1.01208	-1.78771	-0.567472	CHR18_JGVV1_539_T01	VIT_18s0001g08590	16.10	secondary metabolism.simple phenols	Symbols: LAC16 | LAC16 (laccase 16); laccase | chr5:23789522-23791681 REVERSE	No hit	0.329553	1.80046e-06	0.725073	1.55282e-08	2.70367e-06	0.551658	0.00211136	9.28748e-07	0.101361
-1.2735	-0.593361	0.273303	-0.690587	-1.91455	-2.7181	-0.360886	-1.24828	-2.14398	CHR18_JGVV164_9_T01	VIT_18s0164g00100	16.10	secondary metabolism.simple phenols	Symbols: LAC14 | LAC14 (laccase 14); laccase | chr5:2906426-2908658 REVERSE	Laccase	0.0172671	0.224731	0.792168	0.194451	0.000340527	9.79913e-07	0.538728	0.0115391	4.29684e-05
0.35205	-0.666057	0.209481	0.343013	1.18577	1.46978	-0.0633106	-0.0514075	0.218708	CHR11_JGVV37_53_T01	VIT_11s0037g00580	16.2	secondary metabolism.phenylpropanoids	Symbols: SHT | SHT (SPERMIDINE HYDROXYCINNAMOYL TRANSFERASE); N-acyltransferase/ hydroxycinnamoyltransferase/ spermidine:caffeoyl CoA N-acyltransferase/ spermidine:coumaroyl CoA N-acyltransferase/ spermidine:feruloyl CoA N-acyltransferase/ spermidine:sinapoyl CoA N-acyl | chr2:8260038-8261985 REVERSE	Anthranilate N-hydroxycinnamoyl/benzoyltransferase	0.410855	0.0300924	0.746376	0.356898	0.000672103	2.50518e-05	0.891593	0.911663	0.585484
0.499382	0.434003	0.269675	0.474974	0.754116	1.15101	-0.500469	0.134595	-0.0380531	CHR11_JGVV37_52_T01	VIT_11s0037g00570	16.2	secondary metabolism.phenylpropanoids	Symbols: SHT | SHT (SPERMIDINE HYDROXYCINNAMOYL TRANSFERASE); N-acyltransferase/ hydroxycinnamoyltransferase/ spermidine:caffeoyl CoA N-acyltransferase/ spermidine:coumaroyl CoA N-acyltransferase/ spermidine:feruloyl CoA N-acyltransferase/ spermidine:sinapoyl CoA N-acyl | chr2:8260038-8261985 REVERSE	Anthranilate N-benzoyltransferase	0.159149	0.14062	0.618211	0.137249	0.0210199	0.000292438	0.108321	0.733389	0.937058
-0.149317	-1.37377	0.211236	0.652749	0.712929	0.807832	0.218247	0.375683	0.749906	CHR18_JGVV122_72_T01	VIT_18s0122g00620	16.2	secondary metabolism.phenylpropanoids	cinnamoyl-CoA reductase family | chr2:14224268-14226602 FORWARD	Cinnamoyl-CoA reductase	0.790658	2.78113e-05	0.747954	0.0506411	0.0468007	0.0170001	0.582644	0.29709	0.0255425
-0.202262	-1.39053	-0.351119	-0.415047	0.52095	-0.181126	0.0165791	0.216116	1.67909	CHR12_JGVV59_169_T01	VIT_12s0059g01790	16.2	secondary metabolism.phenylpropanoids	O-methyltransferase family 2 protein | chr4:16730760-16732811 REVERSE	Caffeic acid O-methyltransferase	0.384916	1.21089e-10	0.142211	0.0205236	0.00631237	0.399798	0.951292	0.264926	1.61597e-11
0.298158	0.27269	0.490636	0.278495	0.491405	0.0945345	1.19573	1.40854	0.596315	CHR12_JGVV28_107_T01	VIT_12s0028g02890	16.2	secondary metabolism.phenylpropanoids	O-methyltransferase family 2 protein | chr4:16730760-16732811 REVERSE	O-methyltransferase	0.204711	0.155495	0.0514523	0.189102	0.0204828	0.749073	8.51679e-08	3.64856e-09	0.00299279
0.572912	1.26942	0.615003	0.651652	0.482574	0.324873	0.58111	0.307527	0.433789	CHR10_JGVV42_77_T01	VIT_10s0042g01020	16.2	secondary metabolism.phenylpropanoids	Symbols: NIC2 | NIC2 (NICOTINAMIDASE 2); catalytic/ nicotinamidase | chr5:7825882-7826611 REVERSE	Isochorismatase	0.000255004	4.88761e-12	0.000576524	1.60745e-05	0.00165539	0.0283975	7.9357e-05	0.0330581	0.00295796
-0.0721387	0.050354	-0.226445	0.7691	0.403169	0.735796	-0.378271	1.47988	0.576071	CHR10_JGVV3_42_T01	VIT_10s0003g00440	16.2	secondary metabolism.phenylpropanoids	O-methyltransferase family 2 protein | chr4:16730760-16732811 REVERSE	Isoflavone methyltransferase/ Orcinol O-methyltransferase 1 oomt1	0.939341	0.92675	0.812372	0.093964	0.497025	0.123852	0.459579	0.000972641	0.238019
0.16043	0.102717	0.0169005	0.00299846	0.349356	0.432231	1.12421	1.65162	0.89845	CHR12_JGVV28_104_T01	VIT_12s0028g02920	16.2	secondary metabolism.phenylpropanoids	O-methyltransferase family 2 protein | chr4:16730760-16732811 REVERSE	Isoflavone methyltransferase/ Orcinol O-methyltransferase 1 oomt1	0.790658	0.799294	0.987128	0.997447	0.448174	0.286398	0.00146535	1.11301e-05	0.0123797
-0.0244549	-0.287539	0.128923	1.24744	0.331464	0.835618	0.815081	0.915168	1.09744	CHR17_JGVV0_765_T01	VIT_17s0000g01790	16.2	secondary metabolism.phenylpropanoids	4-coumarate--CoA ligase family protein / 4-coumaroyl-CoA synthase family protein | chr5:25387411-25390063 REVERSE	4-coumarate-CoA ligase 2	0.956047	0.148346	0.754544	8.97145e-08	0.158402	0.000112262	0.000102338	2.23304e-05	1.56793e-06
-0.0494474	-0.113191	-0.0781731	-0.0622426	0.292536	0.530165	0.966678	1.43124	0.651646	CHR12_JGVV28_108_T01	VIT_12s0028g02880	16.2	secondary metabolism.phenylpropanoids	O-methyltransferase family 2 protein | chr4:16730760-16732811 REVERSE	Isoflavone methyltransferase/ Orcinol O-methyltransferase 1 oomt1	0.956047	0.812179	0.943419	0.9289	0.62517	0.259787	0.0191198	0.000649048	0.139393
0.410617	0.230256	-0.13236	0.245993	0.250291	-0.224986	1.43193	0.117162	-0.341579	CHR10_JGVV3_44_T01	VIT_10s0003g00470	16.2	secondary metabolism.phenylpropanoids	O-methyltransferase family 2 protein | chr4:16730760-16732811 REVERSE	Isoflavone methyltransferase/ Orcinol O-methyltransferase 1 oomt1	0.640221	0.721201	0.930056	0.767077	0.792067	0.805875	0.0127752	0.886098	0.642059
-0.140486	-0.124499	-0.00357395	-0.0114032	0.248791	0.424197	0.641069	1.24294	0.620144	CHR12_JGVV28_101_T01	VIT_12s0028g02950	16.2	secondary metabolism.phenylpropanoids	O-methyltransferase family 2 protein | chr4:16730760-16732811 REVERSE	Isoflavone methyltransferase/ Orcinol O-methyltransferase 1 oomt1	0.828673	0.762887	0.997555	0.986937	0.642161	0.317878	0.0848191	0.000770892	0.106315
0.881216	-0.433861	0.31095	0.832548	0.23595	1.33941	-0.79672	-0.205236	1.26465	CHR16_JGVV39_107_T01	VIT_16s0039g01670	16.2	secondary metabolism.phenylpropanoids	cinnamoyl-CoA reductase-related | chr2:10177834-10180064 FORWARD	Cinnamoyl-CoA reductase	0.00143424	0.0767888	0.440479	0.00123111	0.489557	2.46569e-06	0.0018566	0.495168	6.16697e-06
0.167443	1.11192	-0.259029	0.697719	0.196144	0.648865	0.310622	0.119507	0.597034	CHR1_JGVV10_202_T01	VIT_01s0010g02740	16.2	secondary metabolism.phenylpropanoids	4-coumarate--CoA ligase family protein / 4-coumaroyl-CoA synthase family protein | chr5:25387411-25390063 REVERSE	4-coumarate-CoA ligase	0.800944	0.00232575	0.728604	0.0763214	0.748257	0.11464	0.485211	0.818756	0.143914
1.15707	0.425877	0.607825	-0.0123302	0.170023	-0.324418	0.0753215	0.169881	0.0233352	CHR15_JGVV48_51_T01	VIT_15s0048g02460	16.2	secondary metabolism.phenylpropanoids	O-methyltransferase family 2 protein | chr1:29130403-29132180 FORWARD	Quercetin 3-O-methyltransferase 1	0.000167125	0.11438	0.0974704	0.980577	0.68932	0.318718	0.847059	0.621689	0.959727
-0.563499	-0.917839	-0.730835	-2.06409	0.104698	-0.563369	-0.416794	-0.100358	-0.701189	CHR2_JGVV33_21_T01	VIT_02s0033g00270	16.2	secondary metabolism.phenylpropanoids	Symbols: ATPRR1, PRR1 | PRR1 (PINORESINOL REDUCTASE 1); pinoresinol reductase | chr1:11546338-11547994 REVERSE	Pinoresinol-lariciresinol reductase	0.0281404	7.51277e-05	0.0125583	2.56467e-11	0.785219	0.0202346	0.0816857	0.744717	0.00340555
-0.804453	-3.59708	-2.68846	0.0451235	0.0815449	0.446287	1.5241	0.746691	0.436296	CHR3_JGVV38_161_T01	VIT_03s0038g03090	16.2	secondary metabolism.phenylpropanoids	O-methyltransferase family 2 protein | chr4:16730760-16732811 REVERSE	Catechol O-methyltransferase	0.0173441	4.89926e-15	4.26435e-09	0.93129	0.884131	0.197051	4.62626e-06	0.0169651	0.197919
-0.108077	0.0102496	0.123692	-0.0275883	0.0159604	-0.380037	-0.698865	-0.527848	-2.11569	CHR9_JGVV96_18_T01	VIT_09s0096g00210	16.2	secondary metabolism.phenylpropanoids	transferase family protein | chr1:11925426-11926908 FORWARD	Coniferyl alcohol acyltransferase	0.895173	0.98475	0.905813	0.970374	0.98481	0.469099	0.105532	0.245051	4.58341e-06
0.017123	0.293975	-0.086465	0.0406879	-0.0507387	-0.46459	-2.49267	-1.9034	-2.50134	CHR9_JGVV96_41_T01	VIT_09s0096g00520	16.2	secondary metabolism.phenylpropanoids	transferase family protein | chr1:11925426-11926908 FORWARD	Coniferyl alcohol acyltransferase	0.98601	0.531934	0.941722	0.957427	0.955022	0.38084	3.75563e-07	4.05041e-05	6.47414e-07
-0.688726	-1.32746	-0.594489	-0.0308619	-0.0658001	-0.195914	-0.399616	-0.0132036	-0.163928	CHR2_JGVV33_22_T01	VIT_02s0033g00290	16.2	secondary metabolism.phenylpropanoids	Symbols: ATPRR1, PRR1 | PRR1 (PINORESINOL REDUCTASE 1); pinoresinol reductase | chr1:11546338-11547994 REVERSE	Pinoresinol-lariciresinol reductase	0.000631672	9.46539e-10	0.0100387	0.920789	0.833808	0.376875	0.0316645	0.962826	0.453771
-0.956179	-1.63329	-0.489214	0.0497617	-0.144316	0.0741621	-0.0215254	-0.221733	-0.347103	CHR3_JGVV38_162_T01	VIT_03s0038g03080	16.2	secondary metabolism.phenylpropanoids	O-methyltransferase family 2 protein | chr4:16730760-16732811 REVERSE	Catechol O-methyltransferase	0.0094118	3.14475e-06	0.332686	0.931127	0.797307	0.902228	0.967636	0.593751	0.375559
-0.71356	-1.5034	-0.405958	-1.01391	-0.176365	0.271697	-0.679309	-0.710086	-0.343888	CHR17_JGVV53_37_T01	VIT_17s0053g00460	16.2	secondary metabolism.phenylpropanoids	Symbols: ATPRR1, PRR1 | PRR1 (PINORESINOL REDUCTASE 1); pinoresinol reductase | chr1:11546338-11547994 REVERSE	Pinoresinol-lariciresinol reductase	0.0291786	1.36572e-06	0.369612	0.000794064	0.701721	0.466268	0.022984	0.0180491	0.306828
0.0966157	1.38419	0.225612	0.398361	-0.371927	-0.977818	0.177002	0.189355	-0.392272	CHR10_JGVV3_45_T01	VIT_10s0003g00480	16.2	secondary metabolism.phenylpropanoids	O-methyltransferase family 2 protein | chr4:16730760-16732811 REVERSE	Isoflavone methyltransferase/ Orcinol O-methyltransferase 1 oomt1	0.884878	5.3141e-05	0.743227	0.306481	0.397509	0.00590559	0.687892	0.662697	0.313938
1.37545	1.77312	1.50652	-0.302664	-0.676137	0.0235647	-0.37385	0.237046	-0.511693	CHR15_JGVV45_107_T01	VIT_15s0045g01490	16.2	secondary metabolism.phenylpropanoids	O-methyltransferase family 2 protein | chr4:16730760-16732811 REVERSE	Isoflavone methyltransferase/Orcinol O-methyltransferase 2 oomt2	0.00526347	8.32398e-05	0.00799634	0.610666	0.207097	0.980727	0.481726	0.682987	0.321452
1.09817	0.384424	-0.290919	0.0384776	-0.844075	-0.140816	0.127537	-0.606425	-0.0520108	CHRUN_JGVV410_2_T01	VIT_00s0410g00040	16.2	secondary metabolism.phenylpropanoids	transferase family protein | chr5:2513794-2515418 FORWARD	Anthranilate N-benzoyltransferase protein 1	0.0144403	0.362981	0.716615	0.956953	0.0646434	0.83737	0.822708	0.164685	0.937058
0.897695	0.196698	0.268481	-0.392314	-1.09054	-0.0115169	-0.475145	-0.458644	-0.372438	CHR2_JGVV109_4_T01	VIT_02s0109g00390	16.2	secondary metabolism.phenylpropanoids	transferase family protein | chr5:2513794-2515418 FORWARD	N-hydroxycinnamoyl/benzoyltransferase 5	0.0474827	0.661935	0.741422	0.418032	0.0130456	0.990465	0.28523	0.309518	0.438353
-0.171365	-0.446288	0.384036	0.0442811	-1.14263	-1.56596	-0.474466	-0.4079	-1.05856	CHR9_PDVV96_56_T01	VIT_09s0096g00720	16.2	secondary metabolism.phenylpropanoids	transferase family protein | chr1:11925426-11926908 FORWARD	C2-HC type zinc finger protein C.e-MyT1	0.796373	0.244206	0.556828	0.946574	0.00553976	0.000120228	0.251436	0.341898	0.00694264
1.81982	0.793971	-0.348415	0.330226	-1.68396	-0.913274	0.255533	-0.484654	-0.276689	CHR18_JGVV1_690_T01	VIT_18s0001g10230	16.2	secondary metabolism.phenylpropanoids	transferase family protein | chr5:17176384-17178018 FORWARD	N-hydroxycinnamoyl/benzoyltransferase 3	0.00116014	0.112276	0.731358	0.627701	0.00242295	0.0986216	0.700692	0.412635	0.679721
0.403192	-2.92171	-0.158177	0.420353	-0.231262	0.338338	0.272328	-0.431689	-0.225217	CHR16_JGVV22_49_T01	VIT_16s0022g01970	16.2.1	secondary metabolism.phenylpropanoids.lignin biosynthesis	Symbols: UGT72E1 | UGT72E1 (UDP-glucosyl transferase 72E1); UDP-glycosyltransferase/ coniferyl-alcohol glucosyltransferase/ transferase, transferring glycosyl groups | chr3:18855161-18856884 REVERSE	Anthocyanidin 3-O-glucosyltransferase	0.251943	1.5437e-13	0.794571	0.172814	0.564714	0.312192	0.402606	0.15359	0.517188
0.16492	-1.0025	-0.10974	0.0691448	-0.335117	0.183214	-0.269008	-0.185943	0.0658209	CHR4_JGVV23_243_T01	VIT_04s0023g01240	16.2.1	secondary metabolism.phenylpropanoids.lignin biosynthesis	Symbols: UGT72E1 | UGT72E1 (UDP-glucosyl transferase 72E1); UDP-glycosyltransferase/ coniferyl-alcohol glucosyltransferase/ transferase, transferring glycosyl groups | chr3:18855161-18856884 REVERSE	Anthocyanidin 3-O-glucosyltransferase	0.806359	0.00614444	0.909687	0.914314	0.521696	0.752028	0.561315	0.707632	0.911792
0.263751	-0.0609807	0.247114	-0.12772	-0.459853	-0.736411	-1.21987	-1.20456	-1.34417	CHR4_JGVV23_239_T01	VIT_04s0023g01290	16.2.1	secondary metabolism.phenylpropanoids.lignin biosynthesis	Symbols: UGT72E1 | UGT72E1 (UDP-glucosyl transferase 72E1); UDP-glycosyltransferase/ coniferyl-alcohol glucosyltransferase/ transferase, transferring glycosyl groups | chr3:18855161-18856884 REVERSE	Anthocyanidin 3-O-glucosyltransferase	0.749497	0.920503	0.819847	0.872073	0.490241	0.181284	0.0142065	0.0162485	0.00823132
-0.152769	1.51774	0.191034	-0.159678	-0.0853989	-0.139916	-0.376564	-0.33084	-0.14439	CHR13_JGVV19_80_T01	VIT_13s0019g04460	16.2.1.1	secondary metabolism.phenylpropanoids.lignin biosynthesis.PAL	Symbols: pal1, ATPAL1 | pal1 (Phe ammonia lyase 1); phenylalanine ammonia-lyase | chr2:15557376-15560363 REVERSE	Phenylalanine ammonia-lyase 2 (PAL2)	0.860456	0.000760598	0.858612	0.819777	0.923161	0.859665	0.490158	0.556359	0.828326
-0.605638	-1.80527	0.951085	-1.01252	-0.334868	-0.0963667	-1.39033	-1.47947	-0.468395	CHR6_JGVV4_543_T01	VIT_06s0004g02620	16.2.1.1	secondary metabolism.phenylpropanoids.lignin biosynthesis.PAL	Symbols: pal1, ATPAL1 | pal1 (Phe ammonia lyase 1); phenylalanine ammonia-lyase | chr2:15557376-15560363 REVERSE	Phenylalanine ammonia-lyase	0.360873	0.000295711	0.174832	0.0529268	0.66119	0.916681	0.00647984	0.00406847	0.436447
0.540085	1.03815	0.556803	1.2874	-1.16625	-2.49721	1.33305	-0.0902849	-0.798264	CHR16_JGVV39_64_T01	VIT_16s0039g01110	16.2.1.1	secondary metabolism.phenylpropanoids.lignin biosynthesis.PAL	Symbols: pal1, ATPAL1 | pal1 (Phe ammonia lyase 1); phenylalanine ammonia-lyase | chr2:15557376-15560363 REVERSE	Phenylalanin ammonia-lyase [Vitis vinifera]	0.184284	0.00161147	0.255084	0.000248623	0.00157041	4.29194e-09	0.000149631	0.850283	0.0232139
0.547978	2.79338	1.56527	1.05382	-1.18946	-4.10673	1.70234	-1.28777	-1.95033	CHR8_JGVV40_155_T01	VIT_08s0040g01710	16.2.1.1	secondary metabolism.phenylpropanoids.lignin biosynthesis.PAL	Symbols: pal1, ATPAL1 | pal1 (Phe ammonia lyase 1); phenylalanine ammonia-lyase | chr2:15557376-15560363 REVERSE	Phenylalanine ammonia-lyase	0.652797	0.000292368	0.14162	0.224893	0.200154	3.04112e-06	0.0324718	0.117797	0.0159578
0.624699	2.64402	1.32803	1.75778	-2.04893	-4.6662	1.99836	-1.0692	-1.47788	CHR16_JGVV39_73_T01	VIT_16s0039g01280	16.2.1.1	secondary metabolism.phenylpropanoids.lignin biosynthesis.PAL	Symbols: pal1, ATPAL1 | pal1 (Phe ammonia lyase 1); phenylalanine ammonia-lyase | chr2:15557376-15560363 REVERSE	Phenylalanin ammonia-lyase [Vitis vinifera]	0.580856	0.000411237	0.217842	0.0238775	0.0134694	1.81928e-07	0.00935605	0.192407	0.0655108
0.515446	2.59551	1.40312	2.06956	-2.19096	-4.90468	2.18241	-1.30614	-1.43052	CHRUN_JGVV2849_1_T01	VIT_00s2849g00010	16.2.1.1	secondary metabolism.phenylpropanoids.lignin biosynthesis.PAL	Symbols: PAL2, ATPAL2 | PAL2; phenylalanine ammonia-lyase | chr3:19744051-19746780 REVERSE	Phenylalanine ammonia-lyase	0.647537	0.000290839	0.160594	0.00504151	0.00547737	2.68032e-08	0.00300862	0.0840136	0.0611451
0.706268	2.64	1.4183	1.93758	-2.20349	-4.84783	2.17573	-1.27592	-1.46534	CHR16_JGVV39_72_T01	VIT_16s0039g01240	16.2.1.1	secondary metabolism.phenylpropanoids.lignin biosynthesis.PAL	Symbols: pal1, ATPAL1 | pal1 (Phe ammonia lyase 1); phenylalanine ammonia-lyase | chr2:15557376-15560363 REVERSE	Phenylalanin ammonia-lyase [Vitis vinifera]	0.49474	0.000276854	0.161707	0.00952738	0.00582559	4.43735e-08	0.00347499	0.0972303	0.0579483
0.375916	2.17222	1.41675	2.09314	-2.53494	-4.89139	1.92259	-1.28802	-1.37625	CHR16_JGVV39_77_T01	VIT_16s0039g01360	16.2.1.1	secondary metabolism.phenylpropanoids.lignin biosynthesis.PAL	Symbols: pal1, ATPAL1 | pal1 (Phe ammonia lyase 1); phenylalanine ammonia-lyase | chr2:15557376-15560363 REVERSE	Phenylalanin ammonia-lyase [Vitis vinifera]	0.763368	0.00234713	0.163098	0.0051873	0.0015805	3.8415e-08	0.00978035	0.0943752	0.0776098
0.610074	2.66682	1.43966	2.08222	-2.58618	-5.36872	2.11701	-1.32343	-1.55756	CHR16_JGVV39_74_T01	VIT_16s0039g01300	16.2.1.1	secondary metabolism.phenylpropanoids.lignin biosynthesis.PAL	Symbols: pal1, ATPAL1 | pal1 (Phe ammonia lyase 1); phenylalanine ammonia-lyase | chr2:15557376-15560363 REVERSE	Phenylalanine ammonia-lyase [Vitis vinifera]	0.598842	0.000434449	0.178985	0.0079063	0.00207828	1.43261e-08	0.00657751	0.101534	0.0543943
0.530597	2.30494	0.899036	2.36531	-2.74638	-5.00399	2.15815	-1.0764	-1.2343	CHR16_JGVV39_65_T01	VIT_16s0039g01120	16.2.1.1	secondary metabolism.phenylpropanoids.lignin biosynthesis.PAL	Symbols: pal1, ATPAL1 | pal1 (Phe ammonia lyase 1); phenylalanine ammonia-lyase | chr2:15557376-15560363 REVERSE	Phenylalanin ammonia-lyase [Vitis vinifera]	0.623622	0.000839175	0.420029	0.00107427	0.000401668	1.01387e-08	0.00258883	0.152908	0.101947
0.463041	2.04183	1.1489	2.46355	-2.76979	-5.35457	1.99355	-1.17105	-1.50634	CHRUN_JGVV2508_1_T01	VIT_00s2508g00010	16.2.1.1	secondary metabolism.phenylpropanoids.lignin biosynthesis.PAL	Symbols: pal1, ATPAL1 | pal1 (Phe ammonia lyase 1); phenylalanine ammonia-lyase | chr2:15557376-15560363 REVERSE	Phenylalanine ammonia-lyase	0.678408	0.00275105	0.260222	0.000665829	0.000353091	2.25938e-09	0.00511449	0.11404	0.0407764
0.778791	1.96701	1.11025	2.59143	-2.81452	-5.31829	2.23676	-1.07049	-1.34802	CHR16_JGVV39_63_T01	VIT_16s0039g01100	16.2.1.1	secondary metabolism.phenylpropanoids.lignin biosynthesis.PAL	Symbols: pal1, ATPAL1 | pal1 (Phe ammonia lyase 1); phenylalanine ammonia-lyase | chr2:15557376-15560363 REVERSE	Phenylalanin ammonia-lyase [Vitis vinifera]	0.379319	0.0024552	0.250313	0.000201804	0.000156104	9.09936e-10	0.00106864	0.131266	0.0554633
0.67182	2.41539	0.565991	2.07003	-2.87563	-4.84772	2.1748	-1.55943	-1.77461	CHR16_JGVV39_75_T01	VIT_16s0039g01320	16.2.1.1	secondary metabolism.phenylpropanoids.lignin biosynthesis.PAL	Symbols: pal1, ATPAL1 | pal1 (Phe ammonia lyase 1); phenylalanine ammonia-lyase | chr2:15557376-15560363 REVERSE	Phenylalanin ammonia-lyase [Vitis vinifera]	0.539775	0.00108223	0.700337	0.00723078	0.000538414	8.13666e-08	0.00455507	0.0455174	0.0242605
0.528061	1.86373	0.767509	2.55963	-3.05735	-5.19884	2.32236	-1.30447	-1.33634	CHR16_JGVV39_68_T01	VIT_16s0039g01170	16.2.1.1	secondary metabolism.phenylpropanoids.lignin biosynthesis.PAL	Symbols: pal1, ATPAL1 | pal1 (Phe ammonia lyase 1); phenylalanine ammonia-lyase | chr2:15557376-15560363 REVERSE	Phenylalanine ammonium lyase	0.626779	0.00635448	0.519382	0.000460123	0.000108711	4.79753e-09	0.0012947	0.0764452	0.0746812
0.533665	1.4261	0.303248	3.20441	-3.6149	-5.79028	2.30946	-1.44518	-1.39929	CHR16_JGVV39_66_T01	VIT_16s0039g01130	16.2.1.1	secondary metabolism.phenylpropanoids.lignin biosynthesis.PAL	Symbols: pal1, ATPAL1 | pal1 (Phe ammonia lyase 1); phenylalanine ammonia-lyase | chr2:15557376-15560363 REVERSE	Phenylalanin ammonia-lyase [Vitis vinifera]	0.611975	0.0327434	0.848472	1.6188e-05	6.40002e-06	2.77251e-10	0.00108233	0.0423355	0.0543741
-0.335955	-1.73905	-0.259021	0.356333	0.608656	-0.200465	-0.132845	0.223746	1.03878	CHRUN_JGVV346_8_T01	VIT_00s0346g00080	16.2.1.10	secondary metabolism.phenylpropanoids.lignin biosynthesis.CAD	Symbols: ATCAD6, CAD6 | CAD6 (CINNAMYL ALCOHOL DEHYDROGENASE 6); binding / catalytic/ oxidoreductase/ zinc ion binding | chr4:17849648-17852246 FORWARD	Sinapyl alcohol dehydrogenase	0.298376	3.81322e-09	0.554607	0.203215	0.0295683	0.552248	0.68703	0.454384	0.000125655
-0.0181728	-0.107212	-0.0118781	0.819301	0.583632	-1.52736	2.66409	2.00691	1.22907	CHRUN_JGVV615_3_T01	VIT_00s0615g00030	16.2.1.10	secondary metabolism.phenylpropanoids.lignin biosynthesis.CAD	Symbols: ELI3-2, ELI3, ATCAD8, CAD-B2 | ELI3-2 (ELICITOR-ACTIVATED GENE 3-2); aryl-alcohol dehydrogenase/ mannitol dehydrogenase | chr4:17855876-17857639 FORWARD	Mannitol dehydrogenase (ELI3-1)	0.975537	0.715411	0.98804	0.00195986	0.0423101	3.87815e-07	7.05712e-13	9.13515e-10	1.51566e-05
-0.061668	-0.231716	-0.387746	-0.000888447	0.490181	-0.69542	1.36126	1.26321	-1.51555	CHR18_JGVV122_85_T01	VIT_18s0122g00450	16.2.1.10	secondary metabolism.phenylpropanoids.lignin biosynthesis.CAD	Symbols: ATCAD6, CAD6 | CAD6 (CINNAMYL ALCOHOL DEHYDROGENASE 6); binding / catalytic/ oxidoreductase/ zinc ion binding | chr4:17849648-17852246 FORWARD	Sinapyl alcohol dehydrogenase	0.942551	0.591807	0.576143	0.998977	0.322308	0.106392	0.000775543	0.00182564	0.000285475
-0.46296	-2.06746	-0.358252	0.156338	0.488541	-0.278373	-0.23492	0.270802	0.214556	CHRUN_JGVV371_9_T01	VIT_00s0371g00100	16.2.1.10	secondary metabolism.phenylpropanoids.lignin biosynthesis.CAD	Symbols: ATCAD6, CAD6 | CAD6 (CINNAMYL ALCOHOL DEHYDROGENASE 6); binding / catalytic/ oxidoreductase/ zinc ion binding | chr4:17849648-17852246 FORWARD	Mannitol dehydrogenase	0.215166	5.04456e-09	0.474933	0.718914	0.175251	0.474917	0.522978	0.451895	0.576518
-0.157375	-0.238179	-0.194863	1.25668	0.239419	-1.80762	2.76949	1.54671	0.60708	CHRUN_JGVV218_1_T01	VIT_00s0218g00010	16.2.1.10	secondary metabolism.phenylpropanoids.lignin biosynthesis.CAD	Symbols: ELI3-2, ELI3, ATCAD8, CAD-B2 | ELI3-2 (ELICITOR-ACTIVATED GENE 3-2); aryl-alcohol dehydrogenase/ mannitol dehydrogenase | chr4:17855876-17857639 FORWARD	Cinnamyl alcohol dehydrogenase	0.7205	0.394402	0.710125	1.31973e-05	0.516076	2.78664e-08	6.22445e-13	4.08737e-07	0.0297067
-0.0197772	-0.125026	-0.187095	0.658532	0.117722	-1.45301	1.83735	1.09796	1.10972	CHRUN_JGVV615_2_T01	VIT_00s0615g00020	16.2.1.10	secondary metabolism.phenylpropanoids.lignin biosynthesis.CAD	Symbols: ELI3-2, ELI3, ATCAD8, CAD-B2 | ELI3-2 (ELICITOR-ACTIVATED GENE 3-2); aryl-alcohol dehydrogenase/ mannitol dehydrogenase | chr4:17855876-17857639 FORWARD	Cinnamyl alcohol dehydrogenase	0.969971	0.630542	0.676101	0.00591837	0.760484	1.60236e-07	5.26686e-10	1.5131e-05	1.62225e-05
-0.1754	-1.3973	-0.616435	-0.385733	-0.302837	-0.228936	0.0748523	0.092495	0.425937	CHRUN_GSVIVT00006454001_T01	VIT_00s0371g00010	16.2.1.10	secondary metabolism.phenylpropanoids.lignin biosynthesis.CAD	Symbols: ATCAD9, CAD9 | CAD9 (CINNAMYL ALCOHOL DEHYDROGENASE 9); binding / catalytic/ oxidoreductase/ zinc ion binding | chr4:18291218-18293383 FORWARD	Cinnamyl alcohol dehydrogenase	0.735706	1.32309e-05	0.150152	0.276394	0.470589	0.59004	0.868457	0.831991	0.221703
0.71203	2.34507	1.20512	-2.3814	-0.345608	-0.490043	1.62674	-1.21042	0.370356	CHR4_JGVV44_150_T01	VIT_04s0044g00210	16.2.1.10	secondary metabolism.phenylpropanoids.lignin biosynthesis.CAD	Symbols: ATCAD9, CAD9 | CAD9 (CINNAMYL ALCOHOL DEHYDROGENASE 9); binding / catalytic/ oxidoreductase/ zinc ion binding | chr4:18291218-18293383 FORWARD	Mannitol dehydrogenase	0.633246	0.0119686	0.435675	0.0159063	0.836129	0.737169	0.108045	0.25724	0.784707
-0.0887586	-1.34295	-0.511965	-0.354144	-0.346476	-0.425004	0.0127439	-0.0869303	0.31854	CHRUN_JGVV346_10_T01	VIT_00s0346g00100	16.2.1.10	secondary metabolism.phenylpropanoids.lignin biosynthesis.CAD	Symbols: ELI3-2, ELI3, ATCAD8, CAD-B2 | ELI3-2 (ELICITOR-ACTIVATED GENE 3-2); aryl-alcohol dehydrogenase/ mannitol dehydrogenase | chr4:17855876-17857639 FORWARD	Sinapyl alcohol dehydrogenase	0.864587	2.81969e-06	0.178741	0.249313	0.309432	0.163257	0.976411	0.818854	0.309715
-0.292245	-2.05402	-0.912765	-0.257385	-0.352374	-0.240787	-0.389526	-0.126238	0.346901	CHRUN_JGVV1389_1_T01	VIT_00s1389g00010	16.2.1.10	secondary metabolism.phenylpropanoids.lignin biosynthesis.CAD	Symbols: ELI3-2, ELI3, ATCAD8, CAD-B2 | ELI3-2 (ELICITOR-ACTIVATED GENE 3-2); aryl-alcohol dehydrogenase/ mannitol dehydrogenase | chr4:17855876-17857639 FORWARD	Cinnamyl alcohol dehydrogenase	0.107837	2.3628e-16	1.09422e-05	0.122907	0.0425248	0.168185	0.0140856	0.500946	0.0340763
-0.654734	-1.27561	-0.522266	-0.870082	-0.411292	0.715551	-1.16214	-2.13373	0.843	CHR18_JGVV1_1126_T01	VIT_18s0001g14910	16.2.1.10	secondary metabolism.phenylpropanoids.lignin biosynthesis.CAD	Symbols: ATCAD9, CAD9 | CAD9 (CINNAMYL ALCOHOL DEHYDROGENASE 9); binding / catalytic/ oxidoreductase/ zinc ion binding | chr4:18291218-18293383 FORWARD	Mannitol dehydrogenase	0.0265988	4.11721e-06	0.152132	0.00137717	0.191669	0.0100151	3.52636e-05	3.99302e-10	0.00227681
-0.538809	-2.30443	-0.808374	-0.439419	-0.411977	-0.247226	-0.557628	-0.293543	0.474658	CHRUN_JGVV346_11_T01	VIT_00s0346g00110	16.2.1.10	secondary metabolism.phenylpropanoids.lignin biosynthesis.CAD	Symbols: ELI3-2, ELI3, ATCAD8, CAD-B2 | ELI3-2 (ELICITOR-ACTIVATED GENE 3-2); aryl-alcohol dehydrogenase/ mannitol dehydrogenase | chr4:17855876-17857639 FORWARD	Mannitol dehydrogenase	0.013251	5.79202e-15	0.00117882	0.0302158	0.0623914	0.284088	0.00527475	0.165281	0.0206825
-0.384	-2.16078	-0.873379	-0.308235	-0.420654	-0.268295	-0.428898	-0.18677	0.332825	CHRUN_JGVV615_1_T01	VIT_00s0615g00010	16.2.1.10	secondary metabolism.phenylpropanoids.lignin biosynthesis.CAD	Symbols: ELI3-2, ELI3, ATCAD8, CAD-B2 | ELI3-2 (ELICITOR-ACTIVATED GENE 3-2); aryl-alcohol dehydrogenase/ mannitol dehydrogenase | chr4:17855876-17857639 FORWARD	Cinnamyl alcohol dehydrogenase	0.0427033	4.75226e-16	6.90486e-05	0.0819161	0.0232403	0.15193	0.0121562	0.32668	0.0615929
-0.745974	-2.98791	-1.49718	-0.558925	-0.534904	-0.325074	-0.644279	-0.093269	0.414848	CHRUN_JGVV371_4_T01	VIT_00s0371g00050	16.2.1.10	secondary metabolism.phenylpropanoids.lignin biosynthesis.CAD	Symbols: ELI3-2, ELI3, ATCAD8, CAD-B2 | ELI3-2 (ELICITOR-ACTIVATED GENE 3-2); aryl-alcohol dehydrogenase/ mannitol dehydrogenase | chr4:17855876-17857639 FORWARD	Mannitol dehydrogenase	0.00455077	9.77637e-16	3.49529e-06	0.0226353	0.0444634	0.237098	0.0078455	0.774004	0.106054
-0.23045	-0.263246	-0.61166	0.621397	-0.856555	-1.60255	0.447444	-0.292061	-0.57309	CHR10_JGVV3_424_T01	VIT_10s0003g04910	16.2.1.10	secondary metabolism.phenylpropanoids.lignin biosynthesis.CAD	Symbols: ATCAD9, CAD9 | CAD9 (CINNAMYL ALCOHOL DEHYDROGENASE 9); binding / catalytic/ oxidoreductase/ zinc ion binding | chr4:18291218-18293383 FORWARD	Sinapyl alcohol dehydrogenase	0.739098	0.559523	0.327433	0.168693	0.0661332	0.000294821	0.33779	0.566611	0.214848
-0.317964	-1.81192	-0.783379	-1.00437	-1.09967	-0.705224	-0.116082	-1.13726	-0.655047	CHR4_JGVV44_151_T01	VIT_04s0044g00190	16.2.1.10	secondary metabolism.phenylpropanoids.lignin biosynthesis.CAD	Symbols: ATCAD9, CAD9 | CAD9 (CINNAMYL ALCOHOL DEHYDROGENASE 9); binding / catalytic/ oxidoreductase/ zinc ion binding | chr4:18291218-18293383 FORWARD	Mannitol dehydrogenase	0.661475	9.06606e-05	0.236806	0.0345373	0.0308201	0.171994	0.861506	0.0159099	0.200403
-0.0336971	0.77105	0.59592	2.57278	-1.53874	-2.04018	2.5067	0.0868897	-1.1593	CHR11_JGVV78_20_T01	VIT_11s0078g00290	16.2.1.2	secondary metabolism.phenylpropanoids.lignin biosynthesis.C4H	Symbols: ATC4H, C4H, CYP73A5 | C4H (CINNAMATE-4-HYDROXYLASE); trans-cinnamate 4-monooxygenase | chr2:12993663-12995770 REVERSE	Cinnamate 4-hydroxylase	0.97744	0.149897	0.509987	1.06079e-05	0.00897379	0.000387224	1.46358e-05	0.91205	0.0405528
-0.141537	0.88493	-0.115878	2.97275	-2.22671	-2.40619	3.00363	0.199649	-1.12613	CHR11_JGVV65_30_T01	VIT_11s0065g00350	16.2.1.2	secondary metabolism.phenylpropanoids.lignin biosynthesis.C4H	Symbols: ATC4H, C4H, CYP73A5 | C4H (CINNAMATE-4-HYDROXYLASE); trans-cinnamate 4-monooxygenase | chr2:12993663-12995770 REVERSE	Trans-cinnamate 4-monooxygenase	0.921215	0.198082	0.950866	4.42814e-05	0.00289918	0.000890045	3.47054e-05	0.835226	0.128719
-0.0797531	0.912955	0.819249	-0.585507	-0.578311	-0.245695	0.0963399	-1.06911	-0.328235	CHR16_JGVV39_134_T01	VIT_16s0039g02040	16.2.1.3	secondary metabolism.phenylpropanoids.lignin biosynthesis.4CL	Symbols: 4CL3 | 4CL3; 4-coumarate-CoA ligase | chr1:24167202-24171502 REVERSE	4-coumarate-CoA ligase 3	0.787495	5.72785e-07	0.000181248	0.000817856	0.00185313	0.202477	0.659137	8.31907e-08	0.0682622
-0.0373196	1.08995	-0.327772	0.777066	-0.911758	-2.75175	0.812618	-0.803054	-1.20744	CHR11_JGVV52_73_T01	VIT_11s0052g01090	16.2.1.3	secondary metabolism.phenylpropanoids.lignin biosynthesis.4CL	Symbols: 4CL1, 4CL.1, AT4CL1 | 4CL1 (4-COUMARATE:COA LIGASE 1); 4-coumarate-CoA ligase | chr1:19158752-19161552 REVERSE	4-coumarate-CoA ligase 2	0.970069	0.0109165	0.705284	0.0974436	0.0676587	1.56088e-07	0.0774468	0.0830953	0.00870162
-1.20415	-0.832979	-1.20889	-0.701815	0.847904	-0.444922	-0.195716	0.346564	-0.0565833	CHR12_JGVV28_86_T01	VIT_12s0028g03110	16.2.1.6	secondary metabolism.phenylpropanoids.lignin biosynthesis.CCoAOMT	caffeoyl-CoA 3-O-methyltransferase, putative | chr4:16310775-16312216 FORWARD	Caffeoyl-CoA 3-O-methyltransferase	0.000150045	0.00245278	0.000754969	0.0151328	0.00598076	0.157645	0.573278	0.269375	0.897304
0.371846	2.34898	0.714488	-0.0130345	0.068597	0.0494053	0.633358	0.0318238	0.0730727	CHR11_JGVV16_226_T01	VIT_11s0016g02610	16.2.1.6	secondary metabolism.phenylpropanoids.lignin biosynthesis.CCoAOMT	caffeoyl-CoA 3-O-methyltransferase, putative | chr4:13283576-13285323 FORWARD	Caffeoyl-CoA O-methyltransferase	0.732121	0.000284003	0.516362	0.99235	0.95932	0.971035	0.399244	0.975012	0.945024
-0.0373444	2.04575	0.138766	-1.09246	-0.417747	-1.0899	0.377368	0.525529	-0.38482	CHR7_JGVV31_32_T01	VIT_07s0031g00350	16.2.1.6	secondary metabolism.phenylpropanoids.lignin biosynthesis.CCoAOMT	caffeoyl-CoA 3-O-methyltransferase, putative | chr4:16310775-16312216 FORWARD	Caffeoyl-CoA O-methyltransferase 1	0.98075	0.00223405	0.941091	0.139517	0.697761	0.154089	0.670471	0.529269	0.67032
0.196091	0.999882	-0.0958781	1.97426	0.666926	-1.14898	2.53099	1.84512	0.544553	CHR14_JGVV66_104_T01	VIT_14s0066g01150	16.2.1.7	secondary metabolism.phenylpropanoids.lignin biosynthesis.CCR1	cinnamoyl-CoA reductase-related | chr5:4740252-4743446 REVERSE	Cinnamoyl-CoA reductase	0.677701	0.000609303	0.895975	2.30974e-08	0.043345	0.000289686	7.01743e-11	1.04243e-07	0.084949
-0.458187	0.162643	-0.711582	-0.573606	-0.84943	-1.94018	-0.453832	-1.31892	-1.41715	CHR9_JGVV70_21_T01	VIT_09s0070g00240	16.2.1.7	secondary metabolism.phenylpropanoids.lignin biosynthesis.CCR1	Symbols: CCR1, IRX4, ATCCR1 | CCR1 (CINNAMOYL COA REDUCTASE 1); cinnamoyl-CoA reductase | chr1:5478754-5482180 FORWARD	Cinnamoyl-CoA reductase	0.452414	0.747791	0.269433	0.247226	0.0899201	5.2859e-05	0.365741	0.00344137	0.00204202
0.411393	2.28571	-0.0281716	-0.120415	-0.34591	-1.48158	-0.318283	0.676012	-0.55061	CHR4_JGVV23_99_T01	VIT_04s0023g02900	16.2.1.8	secondary metabolism.phenylpropanoids.lignin biosynthesis.F5H	Symbols: FAH1, CYP84A1 | FAH1 (FERULIC ACID 5-HYDROXYLASE 1); ferulate 5-hydroxylase/ monooxygenase | chr4:17137344-17139635 REVERSE	Ferulate-5-hydroxylase	0.538575	2.4989e-06	0.984496	0.872029	0.607695	0.00224962	0.575062	0.173322	0.29737
0.002313	0.109366	-0.27151	0.210559	-0.666688	-1.24806	0.257756	0.227908	-1.49549	CHR17_JGVV0_580_T01	VIT_17s0000g03910	16.2.1.8	secondary metabolism.phenylpropanoids.lignin biosynthesis.F5H	Symbols: FAH1, CYP84A1 | FAH1 (FERULIC ACID 5-HYDROXYLASE 1); ferulate 5-hydroxylase/ monooxygenase | chr4:17137344-17139635 REVERSE	flavonoid 3-monooxygenase	0.997281	0.752234	0.620551	0.594155	0.0468007	0.000120402	0.467942	0.53403	7.70107e-06
-0.290186	-0.484825	-0.385652	-0.156942	-1.49973	-1.73198	-1.05212	-1.48809	-0.797039	CHR7_JGVV31_123_T01	VIT_07s0031g01380	16.2.1.8	secondary metabolism.phenylpropanoids.lignin biosynthesis.F5H	Symbols: FAH1, CYP84A1 | FAH1 (FERULIC ACID 5-HYDROXYLASE 1); ferulate 5-hydroxylase/ monooxygenase | chr4:17137344-17139635 REVERSE	ferulate 5-hydroxylase	0.504087	0.107196	0.429403	0.718762	1.87227e-05	8.70697e-07	0.000811366	8.3255e-06	0.012165
-0.166024	-1.22138	1.3471	-0.0337173	0.126413	-0.354022	0.187807	-0.266243	0.0386309	CHR18_JGVV72_34_T01	VIT_18s0072g00920	16.2.1.9	secondary metabolism.phenylpropanoids.lignin biosynthesis.COMT	Symbols: ATOMT1, OMT1 | ATOMT1 (O-METHYLTRANSFERASE 1); caffeate O-methyltransferase/ myricetin 3-O-methyltransferase/ quercetin 3-O-methyltransferase | chr5:21981996-21984363 FORWARD	Caffeate 3-O-methyltransferase 1	0.689828	5.85712e-06	6.67868e-05	0.940575	0.768246	0.234955	0.553065	0.370973	0.925405
-0.698774	-1.14251	-0.202053	-0.535557	-0.108414	0.236159	-0.0161484	-0.394174	0.866761	CHR8_JGVV32_89_T01	VIT_08s0032g01130	16.2.1.9	secondary metabolism.phenylpropanoids.lignin biosynthesis.COMT	Symbols: ATOMT1, OMT1 | ATOMT1 (O-METHYLTRANSFERASE 1); caffeate O-methyltransferase/ myricetin 3-O-methyltransferase/ quercetin 3-O-methyltransferase | chr5:21981996-21984363 FORWARD	Caffeic acid methyltransferase	0.000864271	6.22343e-08	0.531862	0.00569372	0.719715	0.289211	0.956359	0.0442552	2.78332e-05
-0.663329	-1.0715	-0.0934275	-0.693742	-0.142852	0.117212	-0.392676	-0.257571	0.127734	CHR19_JGVV135_2_T01	VIT_19s0135g00030	16.2.1.9	secondary metabolism.phenylpropanoids.lignin biosynthesis.COMT	Symbols: ATOMT1, OMT1 | ATOMT1 (O-METHYLTRANSFERASE 1); caffeate O-methyltransferase/ myricetin 3-O-methyltransferase/ quercetin 3-O-methyltransferase | chr5:21981996-21984363 FORWARD	Caffeate 3-O-methyltransferase 1	0.0359875	0.000144083	0.893532	0.0162571	0.758578	0.794549	0.196885	0.437541	0.740685
-1.37906	-1.0478	-0.0267475	-0.752587	-0.251678	0.200822	-0.054395	0.0481867	0.267725	CHR18_JGVV1_160_T01	VIT_18s0001g02610	16.2.1.9	secondary metabolism.phenylpropanoids.lignin biosynthesis.COMT	Symbols: ATOMT1, OMT1 | ATOMT1 (O-METHYLTRANSFERASE 1); caffeate O-methyltransferase/ myricetin 3-O-methyltransferase/ quercetin 3-O-methyltransferase | chr5:21981996-21984363 FORWARD	Caffeic acid methyltransferase	4.48248e-05	0.000355013	0.977256	0.0130272	0.545191	0.627231	0.900876	0.911474	0.452887
0.303702	1.70758	0.755553	0.43508	-0.300139	-0.922889	1.03141	0.267684	-0.0200407	CHR2_JGVV25_270_T01	VIT_02s0025g02930	16.2.1.9	secondary metabolism.phenylpropanoids.lignin biosynthesis.COMT	Symbols: ATOMT1, OMT1 | ATOMT1 (O-METHYLTRANSFERASE 1); caffeate O-methyltransferase/ myricetin 3-O-methyltransferase/ quercetin 3-O-methyltransferase | chr5:21981996-21984363 FORWARD	Caffeic acid O-3-methyltransferase	0.405704	2.46357e-08	0.0306083	0.135373	0.392797	0.00127206	0.000248655	0.394548	0.965193
0.838078	1.757	0.392074	0.596942	-0.381241	-1.00348	0.979683	0.259679	-0.0712654	CHR2_JGVV25_269_T01	VIT_02s0025g02920	16.2.1.9	secondary metabolism.phenylpropanoids.lignin biosynthesis.COMT	Symbols: ATOMT1, OMT1 | ATOMT1 (O-METHYLTRANSFERASE 1); caffeate O-methyltransferase/ myricetin 3-O-methyltransferase/ quercetin 3-O-methyltransferase | chr5:21981996-21984363 FORWARD	Quercetin 3-O-methyltransferase 1	0.00062193	1.22521e-10	0.210553	0.0081238	0.137498	3.36157e-05	2.99492e-05	0.293454	0.82349
-0.449492	0.200569	-0.0859685	-0.849593	-0.847761	-1.01281	-0.460126	-0.415091	0.231608	CHR16_JGVV98_106_T01	VIT_16s0098g00850	16.2.1.9	secondary metabolism.phenylpropanoids.lignin biosynthesis.COMT	Symbols: ATOMT1, OMT1 | ATOMT1 (O-METHYLTRANSFERASE 1); caffeate O-methyltransferase/ myricetin 3-O-methyltransferase/ quercetin 3-O-methyltransferase | chr5:21981996-21984363 FORWARD	Caffeic acid O-methyltransferase	0.199359	0.518354	0.906637	0.00388186	0.00700177	0.000891489	0.130413	0.18165	0.513094
0.303238	-0.771127	0.732594	0.493053	0.0665033	1.40248	-0.021899	-0.0764621	0.436399	CHR8_JGVV7_345_T01	VIT_08s0007g05360	16.4.1	secondary metabolism.N misc.alkaloid-like	strictosidine synthase family protein | chr2:17210428-17212959 REVERSE	Strictosidine synthase	0.487536	0.0101691	0.0743445	0.140108	0.909798	3.64096e-05	0.964254	0.862964	0.206442
0.0252484	-1.02429	-0.126622	-0.336362	0.0607311	0.488165	0.090392	0.487327	1.17536	CHR4_JGVV210_3_T01	VIT_04s0210g00030	16.4.1	secondary metabolism.N misc.alkaloid-like	Symbols: YLS2 | YLS2; strictosidine synthase | chr3:19086465-19088110 FORWARD	Strictosidine synthase	0.961685	1.94845e-05	0.803127	0.191847	0.888044	0.0510613	0.776443	0.0439387	6.697e-06
-0.0952217	-0.949462	-0.25864	-0.585673	0.0362271	0.440133	0.0221641	0.585748	1.33494	CHR4_JGVV210_5_T01	VIT_04s0210g00050	16.4.1	secondary metabolism.N misc.alkaloid-like	Symbols: YLS2 | YLS2; strictosidine synthase | chr3:19086465-19088110 FORWARD	Strictosidine synthase	0.771058	2.27639e-06	0.382353	0.00267691	0.92168	0.0290478	0.939316	0.00272725	1.55926e-08
-1.25932	-2.13579	-1.417	-0.0615418	-0.0619818	-0.0618219	0.0515349	-0.237792	-0.0846277	CHR10_JGVV3_377_T01	VIT_10s0003g04240	16.4.1	secondary metabolism.N misc.alkaloid-like	tyrosine decarboxylase, putative | chr2:8779735-8782772 FORWARD	Tyrosine decarboxylase	0.000238995	2.75419e-09	0.000308534	0.904851	0.915144	0.912224	0.910902	0.522619	0.852296
-0.112856	-0.638484	-0.13495	-1.20203	-0.595142	-0.569886	-0.57335	-0.825925	-0.553975	CHR11_JGVV16_283_T01	VIT_11s0016g03200	16.4.1	secondary metabolism.N misc.alkaloid-like	oxidoreductase, 2OG-Fe(II) oxygenase family protein | chr1:12890423-12892874 FORWARD	Gibberellin oxidase	0.342134	2.35519e-09	0.325218	1.10385e-15	1.26261e-07	1.34779e-07	6.10817e-08	2.44486e-11	2.42176e-07
1.52389	3.14799	0.665615	1.84775	1.54375	-0.213649	2.37411	1.90177	-0.0455158	CHR17_JGVV0_241_T01	VIT_17s0000g07670	16.4.2.1	secondary metabolism.N misc.betaine.betaine-aldehyde dehydrogenase	Symbols: ALDH10A8 | ALDH10A8; 3-chloroallyl aldehyde dehydrogenase/ oxidoreductase | chr1:28139009-28142744 REVERSE	Betaine-aldehyde dehydrogenase	0.000135566	8.19064e-12	0.178876	2.49503e-06	0.000103445	0.676782	1.74913e-08	1.65708e-06	0.937058
0.392082	0.231354	-0.0561691	0.333923	-0.547283	-2.06089	0.827923	0.301449	0.239416	CHR12_JGVV28_73_T01	VIT_12s0028g03260	16.5.1.1.4.2	secondary metabolism.sulfur-containing.glucosinolates.synthesis.shared.alkylthiohydroximate C-S lyase	Symbols: SUR1, HLS3, RTY, ALF1, RTY1 | SUR1 (SUPERROOT 1); S-alkylthiohydroximate lyase/ carbon-sulfur lyase/ transaminase | chr2:8877960-8880388 REVERSE	Rooty/superroot1	0.504087	0.612183	0.960872	0.523296	0.285123	7.88963e-06	0.0516798	0.551274	0.657699
0.392082	0.231354	-0.0561691	0.333923	-0.547283	-2.06089	0.827923	0.301449	0.239416	CHR12_JGVV28_73_T01	VIT_12s0028g03260	16.5.1.1.4.2	secondary metabolism.sulfur-containing.glucosinolates.synthesis.shared.alkylthiohydroximate C-S lyase	Symbols: SUR1, HLS3, RTY, ALF1, RTY1 | SUR1 (SUPERROOT 1); S-alkylthiohydroximate lyase/ carbon-sulfur lyase/ transaminase | chr2:8877960-8880388 REVERSE	Rooty/superroot1	0.504087	0.612183	0.960872	0.523296	0.285123	7.88963e-06	0.0516798	0.551274	0.657699
-0.0809036	-1.19418	-1.47809	0.0783259	0.0842661	-0.0576464	-0.267503	-0.383574	-0.886149	CHR18_JGVV157_11_T01	VIT_18s0157g00140	16.5.99.1	secondary metabolism.sulfur-containing.misc.alliinase	alliinase family protein | chr1:12374433-12376179 FORWARD	Alliin lyase	0.879595	2.03876e-05	3.9147e-05	0.857836	0.864085	0.908155	0.395534	0.196412	0.00192882
-0.857298	-2.23284	-1.98312	-0.0705579	-0.0662621	-0.0790504	-0.41185	-1.2246	-0.831037	CHR18_JGVV157_13_T01	VIT_18s0157g00170	16.5.99.1	secondary metabolism.sulfur-containing.misc.alliinase	alliinase family protein | chr1:12374433-12376179 FORWARD	Alliin lyase precursor	0.00973331	6.37369e-10	1.50693e-06	0.886338	0.906854	0.881517	0.205424	0.000113146	0.00782884
0.290111	-0.693957	0.227929	-0.694769	-0.587664	-0.897466	-0.262101	-0.673614	-1.57864	CHRUN_JGVV225_23_T01	VIT_00s0225g00230	16.5.99.1	secondary metabolism.sulfur-containing.misc.alliinase	Symbols: WEI8, TAA1, SAV3 | TAA1 (TRYPTOPHAN AMINOTRANSFERASE OF ARABIDOPSIS 1); L-alanine:2-oxoglutarate aminotransferase/ L-glutamine:2-oxoglutarate aminotransferase/ L-leucine:2-oxoglutarate aminotransferase/ L-methionine:2-oxoglutarate aminotransferase/ L-phenylalanine:2-oxoglut | chr1:26604855-26607503 FORWARD	Alliin lyase precursor	0.647835	0.0815468	0.794682	0.108224	0.233007	0.03784	0.606615	0.117915	0.000258805
0.659784	-0.0746936	0.679115	-0.159421	-0.653386	-0.46386	-0.0559199	-0.498928	-1.17522	CHRUN_JGVV394_4_T01	VIT_00s0394g00040	16.5.99.1	secondary metabolism.sulfur-containing.misc.alliinase	Symbols: WEI8, TAA1, SAV3 | TAA1 (TRYPTOPHAN AMINOTRANSFERASE OF ARABIDOPSIS 1); L-alanine:2-oxoglutarate aminotransferase/ L-glutamine:2-oxoglutarate aminotransferase/ L-leucine:2-oxoglutarate aminotransferase/ L-methionine:2-oxoglutarate aminotransferase/ L-phenylalanine:2-oxoglut | chr1:26604855-26607503 FORWARD	Alliinase EGF	0.308168	0.904566	0.38878	0.840272	0.298921	0.471727	0.942154	0.394249	0.0259157
1.52068	2.54414	1.63007	1.97603	1.62435	1.04376	2.61252	1.68682	1.37474	CHRUN_JGVV2300_1_T01	VIT_00s2300g00010	16.7	secondary metabolism.wax	Symbols: AtSAT1 | AtSAT1 (Arabidopsis thaliana sterol O-acyltransferase 1); acyltransferase | chr3:19284339-19285582 FORWARD	Acyltransferase	3.98323e-08	7.26075e-15	1.66861e-07	2.27928e-11	9.72827e-09	1.65624e-05	1.60073e-14	1.14337e-09	1.34271e-07
-0.842117	-1.23459	0.387217	-0.630974	1.39406	0.454468	-2.18864	-1.86256	0.0922625	CHR15_JGVV21_233_T01	VIT_15s0021g00040	16.7	secondary metabolism.wax	Symbols: CER1 | CER1 (ECERIFERUM 1); octadecanal decarbonylase | chr1:418767-422438 FORWARD	Eceriferum 1 (CER1 protein) Sterol desaturase	0.235049	0.0261809	0.737871	0.346515	0.0276397	0.552007	0.0002389	0.00160702	0.91897
-0.837556	-0.893442	0.266413	-0.346873	1.21451	0.144358	-1.20883	-1.06044	0.155088	CHR15_JGVV21_232_T01	VIT_15s0021g00050	16.7	secondary metabolism.wax	Symbols: CER1 | CER1 (ECERIFERUM 1); octadecanal decarbonylase | chr1:418767-422438 FORWARD	Eceriferum 1 (CER1 protein) Sterol desaturase	0.148922	0.0604084	0.801661	0.587494	0.0238833	0.865195	0.0148781	0.0350189	0.826553
-0.730948	-1.66112	0.298018	-0.524864	1.19378	0.345453	-1.36247	-1.20143	0.0824721	CHR15_JGVV45_103_T01	VIT_15s0045g01440	16.7	secondary metabolism.wax	catalytic/ iron ion binding / oxidoreductase | chr2:15810581-15814208 REVERSE	Eceriferum 1 (CER1 protein) Sterol desaturase	0.257617	0.00103754	0.785617	0.395497	0.0374545	0.632926	0.00942087	0.0235131	0.919584
0.450122	1.46456	0.413111	0.890129	0.944007	0.842298	1.89445	1.71871	1.47471	CHR4_GSVIVT00018770001_T01	VIT_04s0023g03530	16.7	secondary metabolism.wax	Symbols: YBR159, KCR1 | YBR159; ketoreductase/ oxidoreductase | chr1:25391460-25393610 FORWARD	No hit	0.0294667	1.41607e-10	0.0957156	9.51044e-06	1.02052e-05	3.30129e-05	8.59381e-13	1.46126e-11	1.10386e-09
-0.677519	-1.19923	0.36237	-0.525485	0.893185	0.18026	-1.50842	-1.81114	0.236975	CHR15_GSVIVT00026811001_T01	VIT_15s0045g01600	16.7	secondary metabolism.wax	catalytic/ iron ion binding / oxidoreductase | chr2:15810581-15814208 REVERSE	Eceriferum 1 (CER1 protein) Sterol desaturase	0.336039	0.0219329	0.740988	0.422082	0.159761	0.845412	0.00603677	0.00117371	0.750442
-0.42677	-3.23035	-1.63854	-0.116207	0.282752	2.53342	-0.374764	-0.0507499	0.721806	CHR9_JGVV18_90_T01	VIT_09s0018g01360	16.7	secondary metabolism.wax	Symbols: FLP1, YRE, CER3, WAX2 | CER3 (ECERIFERUM 3); binding / catalytic/ iron ion binding / oxidoreductase | chr5:23420209-23424052 FORWARD	Cuticle protein	0.167423	9.73822e-16	2.84243e-06	0.757558	0.39939	8.63523e-12	0.175324	0.891773	0.00713782
-0.471692	-3.28618	-1.70715	-0.0274563	0.253519	2.60061	-0.300218	-0.306586	1.1747	CHR9_JGVV18_89_T01	VIT_09s0018g01340	16.7	secondary metabolism.wax	Symbols: FLP1, YRE, CER3, WAX2 | CER3 (ECERIFERUM 3); binding / catalytic/ iron ion binding / oxidoreductase | chr5:23420209-23424052 FORWARD	Cuticle protein	0.153321	4.23619e-15	4.71359e-06	0.954886	0.505017	2.66398e-11	0.336888	0.328862	8.26802e-05
-0.218625	-0.995736	-0.523331	-0.32285	-0.191107	1.60661	-2.32153	-0.896747	1.46413	CHR14_JGVV6_195_T01	VIT_14s0006g02990	16.7	secondary metabolism.wax	Symbols: CUT1, POP1, CER6, G2, KCS6 | KCS6 (3-KETOACYL-COA SYNTHASE 6); catalytic/ transferase, transferring acyl groups other than amino-acyl groups | chr1:25712588-25714807 REVERSE	3-ketoacyl-CoA synthase	0.71072	0.00431598	0.337011	0.467194	0.744335	4.33718e-05	3.73638e-08	0.0148611	0.000138792
-0.70369	-2.6612	-0.939137	-0.183413	-0.351102	-0.106719	0.258527	-0.019961	-0.436937	CHR1_JGVV137_66_T01	VIT_01s0137g00170	16.7	secondary metabolism.wax	Symbols: YBR159, KCR1 | YBR159; ketoreductase/ oxidoreductase | chr1:25391460-25393610 FORWARD	B-keto acyl reductase	0.0353407	7.19516e-12	0.0134218	0.651241	0.355695	0.83046	0.462129	0.96582	0.185149
0.0716371	0.0426702	-0.0256466	-0.545965	-0.63075	-0.0574542	-0.892184	-1.27028	-0.0657048	CHR19_JGVV90_128_T01	VIT_19s0090g01390	16.7	secondary metabolism.wax	long-chain-alcohol O-fatty-acyltransferase family protein / wax synthase family protein | chr5:22439851-22441005 REVERSE	Acyltransferase	0.857408	0.868008	0.966297	0.0115608	0.00630942	0.877313	6.22188e-05	2.10456e-07	0.830766
-0.596285	-1.16637	-1.14943	-1.05424	-0.661837	0.252873	-2.16769	-1.64532	-0.0429925	CHR11_JGVV37_106_T01	VIT_11s0037g01210	16.7	secondary metabolism.wax	Symbols: FLP1, YRE, CER3, WAX2 | CER3 (ECERIFERUM 3); binding / catalytic/ iron ion binding / oxidoreductase | chr5:23420209-23424052 FORWARD	Eceriferum 1 (CER1 protein) Sterol desaturase	0.0206222	1.96598e-06	0.000128802	2.31337e-05	0.00908605	0.370351	8.17064e-12	6.91701e-09	0.906501
-0.10476	-0.612063	-0.306478	0.497708	1.28016	0.565609	0.889676	0.815403	0.676869	CHR15_JGVV46_154_T01	VIT_15s0046g01990	16.8.1	secondary metabolism.flavonoids.anthocyanins	transferase, transferring glycosyl groups | chr2:9592996-9594535 FORWARD	UDP-glucosyltransferase	0.783617	0.00407076	0.364059	0.0275321	1.10747e-06	0.0142383	0.000108417	0.000363658	0.00306471
0.174575	-0.187533	0.0469417	0.271168	1.08356	0.538533	0.897058	1.17903	0.821242	CHR15_JGVV46_156_T01	VIT_15s0046g01970	16.8.1	secondary metabolism.flavonoids.anthocyanins	transferase, transferring glycosyl groups | chr2:9592996-9594535 FORWARD	Anthocyanidine rhamnosyl-transferase	0.618568	0.43945	0.93999	0.302658	3.22411e-05	0.0261454	0.000169951	3.33058e-06	0.00065176
-0.104971	-0.424234	0.0886852	0.339283	1.00891	0.340453	0.636584	1.01105	0.900925	CHR15_JGVV46_155_T01	VIT_15s0046g01980	16.8.1	secondary metabolism.flavonoids.anthocyanins	transferase, transferring glycosyl groups | chr2:9592996-9594535 FORWARD	UDP-glucosyltransferase	0.730325	0.0166847	0.829358	0.0782321	3.00285e-06	0.0868049	0.00073409	1.00911e-06	9.22042e-06
-0.305544	-0.888026	-0.155892	0.279499	0.155471	0.9062	-0.0874862	-0.169354	1.06228	CHRUN_PDVV218_20_T01	VIT_00s0218g00220	16.8.1	secondary metabolism.flavonoids.anthocyanins	transferase, transferring glycosyl groups | chr2:9592996-9594535 FORWARD	UDP-glucoronosyl/UDP-glucosyl transferase	0.559626	0.00995769	0.849625	0.539102	0.795366	0.0156349	0.865495	0.71918	0.00415107
-0.715472	-2.79151	-0.365282	0.192034	-0.181812	-0.151303	-1.33021	-1.04195	-0.459296	CHR8_JGVV105_31_T01	VIT_08s0105g00380	16.8.1	secondary metabolism.flavonoids.anthocyanins	oxidoreductase, 2OG-Fe(II) oxygenase family protein | chr5:1672120-1674739 FORWARD	Leucoanthocyanidin dioxygenase	0.000462996	4.87343e-18	0.147859	0.378263	0.460515	0.532371	3.12966e-09	6.11351e-07	0.0163433
-0.0113679	1.46191	-0.0355678	-0.121067	-0.212808	0.0417456	0.260055	0.0143757	0.152101	CHRUN_JGVV820_2_T01	VIT_00s0820g00020	16.8.1	secondary metabolism.flavonoids.anthocyanins	transferase, transferring glycosyl groups | chr2:9592996-9594535 FORWARD	Anthocyanidine rhamnosyl-transferase	0.977259	6.71288e-11	0.941722	0.61106	0.350856	0.897867	0.175914	0.958518	0.485944
-0.0445824	0.260119	-0.151604	-1.20811	-0.55316	-0.514611	-0.390979	-0.356918	0.578074	CHRUN_JGVV218_20_T01	VIT_00s0218g00200	16.8.1	secondary metabolism.flavonoids.anthocyanins	transferase, transferring glycosyl groups | chr2:9592996-9594535 FORWARD	UDP-glucuronosyl/UDP-glucosyltransferase	0.85578	0.0395117	0.481238	1.15168e-11	0.000144657	0.000230147	0.00320254	0.00739205	4.32352e-05
-0.212233	-1.61493	-0.206355	1.19072	0.600398	0.273	0.0809195	0.174839	-0.292589	CHR11_JGVV16_155_T01	VIT_11s0016g01850	16.8.1.12	secondary metabolism.flavonoids.anthocyanins.anthocyanidin 3-O-glucosyltransferase	UDP-glucoronosyl/UDP-glucosyl transferase family protein | chr5:20189655-20191390 REVERSE	Anthocyanidin-3-glucoside rhamnosyltransferase	0.555949	9.93991e-09	0.655325	8.34782e-06	0.0268152	0.358487	0.813401	0.562708	0.299155
0.499093	1.33144	0.293922	-0.164458	-0.363243	-0.610234	-0.0314277	-0.445963	-0.194145	CHR6_JGVV61_19_T01	VIT_06s0061g01430	16.8.1.12	secondary metabolism.flavonoids.anthocyanins.anthocyanidin 3-O-glucosyltransferase	UDP-glucoronosyl/UDP-glucosyl transferase family protein | chr5:26198304-26199827 REVERSE	flavonoid 1-2 rhamnosyltransferase	0.00761959	1.7182e-10	0.224918	0.42336	0.0562027	0.000703438	0.89998	0.0102112	0.320825
-0.139161	0.0354259	-0.257208	-1.00465	-0.595279	-0.37745	-0.423246	-0.441285	0.588812	CHRUN_JGVV218_15_T01	VIT_00s0218g00150	16.8.1.12	secondary metabolism.flavonoids.anthocyanins.anthocyanidin 3-O-glucosyltransferase	UDP-glucoronosyl/UDP-glucosyl transferase family protein | chr5:26198304-26199827 REVERSE	UDP-rhamnose/rhamnosyltransferase	0.390803	0.802741	0.117567	1.72058e-10	1.85276e-05	0.00304471	0.000696171	0.000464835	1.12045e-05
0.915347	-1.89451	0.666098	1.56813	1.57789	1.47286	0.583336	1.16506	0.702005	CHR12_JGVV134_49_T01	VIT_12s0134g00590	16.8.1.21	secondary metabolism.flavonoids.anthocyanins.anthocyanin 5-aromatic acyltransferase	transferase/ transferase, transferring acyl groups other than amino-acyl groups | chr1:873184-874935 FORWARD	Anthocyanidin 3-O-glucoside-6''-O-malonyltransferase	0.0261023	1.36178e-06	0.201438	6.12115e-05	0.000132148	0.000203626	0.135355	0.00213455	0.0737172
0.849742	-1.94617	0.487334	1.57451	1.105	1.64816	0.22349	0.191258	0.525353	CHR12_JGVV134_51_T01	VIT_12s0134g00630	16.8.1.21	secondary metabolism.flavonoids.anthocyanins.anthocyanin 5-aromatic acyltransferase	transferase/ transferase, transferring acyl groups other than amino-acyl groups | chr1:873184-874935 FORWARD	Quercetin 3-O-glucoside-6''-O-malonyltransferase	0.019072	7.95096e-08	0.321967	9.24632e-06	0.00201606	6.64319e-06	0.579326	0.645243	0.139824
0.187222	-1.23276	0.167471	-0.0751778	0.0445781	-0.0524031	0.126827	-0.146318	0.0253476	CHR12_JGVV134_53_T01	VIT_12s0134g00650	16.8.1.21	secondary metabolism.flavonoids.anthocyanins.anthocyanin 5-aromatic acyltransferase	transferase/ transferase, transferring acyl groups other than amino-acyl groups | chr1:873184-874935 FORWARD	Anthocyanin 5-aromatic acyltransferase	0.456677	4.70103e-09	0.609673	0.778916	0.895171	0.86856	0.569362	0.501907	0.930634
0.712321	-1.00016	0.401296	0.106726	0.0149305	0.104935	0.315523	-0.223036	-0.364688	CHR12_JGVV134_50_T01	VIT_12s0134g00600	16.8.1.21	secondary metabolism.flavonoids.anthocyanins.anthocyanin 5-aromatic acyltransferase	transferase family protein | chr3:11531442-11532825 REVERSE	Anthocyanin 5-aromatic acyltransferase	0.0657033	0.00248178	0.471349	0.841013	0.983076	0.857482	0.423735	0.598481	0.356565
0.0512488	-1.41412	0.615711	-0.0174574	-0.0347368	0.00142476	-0.153665	-0.197145	-0.249327	CHR12_JGVV134_54_T01	VIT_12s0134g00660	16.8.1.21	secondary metabolism.flavonoids.anthocyanins.anthocyanin 5-aromatic acyltransferase	transferase/ transferase, transferring acyl groups other than amino-acyl groups | chr1:873184-874935 FORWARD	Anthocyanidin 3-O-glucoside-6''-O-malonyltransferase	0.933456	2.50703e-06	0.109813	0.973141	0.95275	0.998358	0.678172	0.576047	0.470499
-0.101946	-0.101832	0.567999	0.912748	0.816051	1.92621	0.776878	0.865868	1.57151	CHR19_JGVV14_9_T01	VIT_19s0014g00100	16.8.2	secondary metabolism.flavonoids.chalcones	chalcone-flavanone isomerase-related | chr1:19976415-19977955 REVERSE	Chalcone isomerase 3	0.821021	0.719485	0.0868175	0.00040817	0.00271267	1.732e-09	0.00220844	0.000770892	1.19455e-07
-0.160803	0.335641	0.428806	0.220302	0.403829	0.357514	1.4973	0.618635	-0.193745	CHR3_JGVV38_307_T01	VIT_03s0038g01460	16.8.2	secondary metabolism.flavonoids.chalcones	chalcone and stilbene synthase family protein | chr4:16608313-16609829 FORWARD	Chalcone synthase	0.644836	0.129797	0.168136	0.414332	0.117546	0.151494	1.79328e-08	0.00693363	0.476082
-0.208553	-1.38322	-0.32994	-0.59309	-0.0973298	0.130726	-0.882684	-1.03353	-0.427349	CHR1_JGVV11_22_T01	VIT_01s0011g06460	16.8.2	secondary metabolism.flavonoids.chalcones	aldo/keto reductase, putative | chr1:22068033-22070588 REVERSE	Deoxymugineic acid synthase	0.59993	8.80364e-07	0.433561	0.0285406	0.830376	0.744714	0.00106801	0.000183144	0.134882
-0.155912	-1.09899	-0.178286	-0.28404	-0.304102	-0.285837	0.157966	-0.310759	-0.237088	CHR8_JGVV7_754_T01	VIT_08s0007g01010	16.8.2	secondary metabolism.flavonoids.chalcones	aldo/keto reductase family protein | chr3:19953173-19955290 FORWARD	Aldo/keto reductase	0.549605	3.82397e-08	0.567173	0.138615	0.143004	0.149037	0.449841	0.0972258	0.236377
-0.98306	-0.930527	-1.4251	-0.0189029	-0.524909	-0.376083	-0.405228	-0.612603	-0.288878	CHR1_JGVV11_18_T01	VIT_01s0011g06500	16.8.2	secondary metabolism.flavonoids.chalcones	aldo/keto reductase, putative | chr1:22068033-22070588 REVERSE	NADPH-dependent codeinone reductase	0.000775114	0.000370059	3.96048e-05	0.968367	0.0791938	0.211842	0.148594	0.0238853	0.346666
-0.485652	-1.64514	0.293044	-0.0454879	-0.22339	0.0480884	-0.394912	-0.492259	0.0257054	CHR14_JGVV68_87_T01	VIT_14s0068g00920	16.8.2.1	secondary metabolism.flavonoids.chalcones.naringenin-chalcone synthase	Symbols: CHS, TT4, ATCHS | TT4 (TRANSPARENT TESTA 4); naringenin-chalcone synthase | chr5:4488688-4490264 FORWARD	Chalcone synthase (CHS)	0.266062	5.63728e-06	0.653996	0.940417	0.675597	0.942597	0.309622	0.19155	0.965193
0.0798633	0.169329	-0.124133	0.289888	-0.407631	-0.573214	0.0977415	-0.2422	-1.80933	CHR16_JGVV100_13_T01	VIT_16s0100g01190	16.8.2.1	secondary metabolism.flavonoids.chalcones.naringenin-chalcone synthase	Symbols: CHS, TT4, ATCHS | TT4 (TRANSPARENT TESTA 4); naringenin-chalcone synthase | chr5:4488688-4490264 FORWARD	Stilbene synthase [Vitis vinifera]	0.884878	0.580664	0.847223	0.38406	0.227748	0.0559189	0.800342	0.465847	7.73708e-08
-0.328656	-1.21823	0.0192805	-0.689073	-0.537551	-0.0148164	-0.390354	-0.943325	-0.381792	CHR14_JGVV68_88_T01	VIT_14s0068g00930	16.8.2.1	secondary metabolism.flavonoids.chalcones.naringenin-chalcone synthase	Symbols: CHS, TT4, ATCHS | TT4 (TRANSPARENT TESTA 4); naringenin-chalcone synthase | chr5:4488688-4490264 FORWARD	Chalcone synthase	0.436818	8.56757e-05	0.984141	0.0300683	0.133008	0.982744	0.247993	0.00284577	0.276255
-0.0682832	0.159773	0.148534	0.544181	-1.87966	-1.62843	0.330487	-1.02895	-0.417375	CHR10_JGVV42_68_T01	VIT_10s0042g00910	16.8.2.1	secondary metabolism.flavonoids.chalcones.naringenin-chalcone synthase	Symbols: CHS, TT4, ATCHS | TT4 (TRANSPARENT TESTA 4); naringenin-chalcone synthase | chr5:4488688-4490264 FORWARD	Stilbene synthase [Vitis pseudoreticulata]	0.947411	0.771015	0.90074	0.322881	0.000353157	0.00120063	0.57247	0.0358466	0.468497
0.108455	0.273126	0.0400216	0.82944	-1.90304	-1.89562	0.673544	-1.17626	-2.60292	CHR16_JGVV100_18_T01	VIT_16s0100g01140	16.8.2.1	secondary metabolism.flavonoids.chalcones.naringenin-chalcone synthase	Symbols: CHS, TT4, ATCHS | TT4 (TRANSPARENT TESTA 4); naringenin-chalcone synthase | chr5:4488688-4490264 FORWARD	Stilbene synthase 2	0.923409	0.648515	0.981067	0.155081	0.00124663	0.000875609	0.253922	0.0337757	1.18235e-05
-0.0631987	0.0297902	0.0756761	1.19539	-1.92732	-2.43979	0.932846	-1.03698	-2.05908	CHR16_JGVV100_50_T01	VIT_16s0100g00770	16.8.2.1	secondary metabolism.flavonoids.chalcones.naringenin-chalcone synthase	Symbols: CHS, TT4, ATCHS | TT4 (TRANSPARENT TESTA 4); naringenin-chalcone synthase | chr5:4488688-4490264 FORWARD	Stilbene synthase	0.945098	0.955515	0.94825	0.0056673	5.58319e-05	6.25308e-07	0.0311478	0.0167415	1.07736e-05
0.377826	0.180127	-0.384657	1.74759	-2.53041	-2.8281	1.18686	-1.70278	-2.81917	CHR16_JGVV100_26_T01	VIT_16s0100g01060	16.8.2.1	secondary metabolism.flavonoids.chalcones.naringenin-chalcone synthase	Symbols: CHS, TT4, ATCHS | TT4 (TRANSPARENT TESTA 4); naringenin-chalcone synthase | chr5:4488688-4490264 FORWARD	Stilbene synthase	0.639225	0.763378	0.704559	0.00106611	2.05137e-05	1.75328e-06	0.0250583	0.00144291	1.82573e-06
0.0229465	0.252726	-0.138043	1.76143	-2.75216	-3.04856	0.638064	-1.40815	-2.88596	CHR10_JGVV42_63_T01	VIT_10s0042g00860	16.8.2.1	secondary metabolism.flavonoids.chalcones.naringenin-chalcone synthase	Symbols: CHS, TT4, ATCHS | TT4 (TRANSPARENT TESTA 4); naringenin-chalcone synthase | chr5:4488688-4490264 FORWARD	Stilbene synthase [Vitis pseudoreticulata]	0.983354	0.640667	0.912341	0.000482943	1.91728e-06	1.36686e-07	0.229484	0.00474422	3.94339e-07
0.428538	-0.0368727	0.197776	1.70287	-2.87593	-3.20766	0.83608	-1.84698	-2.4818	CHR10_JGVV42_64_T01	VIT_10s0042g00870	16.8.2.1	secondary metabolism.flavonoids.chalcones.naringenin-chalcone synthase	Symbols: CHS, TT4, ATCHS | TT4 (TRANSPARENT TESTA 4); naringenin-chalcone synthase | chr5:4488688-4490264 FORWARD	Stilbene synthase [Vitis vinifera]	0.584349	0.955515	0.874242	0.00153227	3.11829e-06	2.01337e-07	0.130857	0.000662428	1.62145e-05
0.153775	0.223956	-0.389108	1.60631	-2.95228	-3.08553	0.859418	-1.60867	-2.23328	CHR10_JGVV42_66_T01	VIT_10s0042g00890	16.8.2.1	secondary metabolism.flavonoids.chalcones.naringenin-chalcone synthase	Symbols: CHS, TT4, ATCHS | TT4 (TRANSPARENT TESTA 4); naringenin-chalcone synthase | chr5:4488688-4490264 FORWARD	Stilbene synthase 1 [Vitis vinifera]	0.870004	0.685255	0.678485	0.0013891	5.90841e-07	1.17788e-07	0.0926506	0.00141354	2.84822e-05
2.04456	1.51719	-1.49784	4.35925	-3.04521	-6.16099	0.841788	-1.28177	-2.80179	CHR10_JGVV42_61_T01	VIT_10s0042g00840	16.8.2.1	secondary metabolism.flavonoids.chalcones.naringenin-chalcone synthase	Symbols: CHS, TT4, ATCHS | TT4 (TRANSPARENT TESTA 4); naringenin-chalcone synthase | chr5:4488688-4490264 FORWARD	Stilbene synthase [Vitis pseudoreticulata]	0.0762833	0.126983	0.322716	4.62483e-05	0.00556456	2.01281e-07	0.480255	0.248334	0.00737696
0.400576	0.1371	-0.246599	1.61685	-3.1252	-2.64425	0.903968	-1.56047	-2.40966	CHR16_JGVV100_17_T01	VIT_16s0100g01150	16.8.2.1	secondary metabolism.flavonoids.chalcones.naringenin-chalcone synthase	Symbols: CHS, TT4, ATCHS | TT4 (TRANSPARENT TESTA 4); naringenin-chalcone synthase | chr5:4488688-4490264 FORWARD	Stilbene synthase [Vitis vinifera]	0.632578	0.83151	0.842035	0.00353529	1.37416e-06	1.14369e-05	0.11256	0.00493393	4.2385e-05
0.944199	0.169013	-0.402596	2.61325	-3.13005	-4.36405	0.827008	-1.37101	-3.85094	CHR16_JGVV100_22_T01	VIT_16s0100g01100	16.8.2.1	secondary metabolism.flavonoids.chalcones.naringenin-chalcone synthase	Symbols: CHS, TT4, ATCHS | TT4 (TRANSPARENT TESTA 4); naringenin-chalcone synthase | chr5:4488688-4490264 FORWARD	Stilbene synthase	0.295613	0.842174	0.790785	0.000383198	8.48922e-05	1.83767e-07	0.293717	0.0627413	1.81811e-06
1.23009	1.22499	-0.762231	3.98134	-3.20731	-5.27639	1.19737	-1.20426	-2.76874	CHR16_JGVV100_15_T01	VIT_16s0100g01170	16.8.2.1	secondary metabolism.flavonoids.chalcones.naringenin-chalcone synthase	Symbols: CHS, TT4, ATCHS | TT4 (TRANSPARENT TESTA 4); naringenin-chalcone synthase | chr5:4488688-4490264 FORWARD	Stilbene synthase 1 [Vitis vinifera]	0.165111	0.0915986	0.550992	1.4459e-06	0.000110431	9.93226e-09	0.125278	0.125482	0.000402108
0.618043	0.671827	-0.758954	2.23651	-3.25761	-3.90039	0.97076	-1.62792	-2.88791	CHR16_JGVV100_52_T01	VIT_16s0100g00750	16.8.2.1	secondary metabolism.flavonoids.chalcones.naringenin-chalcone synthase	Symbols: CHS, TT4, ATCHS | TT4 (TRANSPARENT TESTA 4); naringenin-chalcone synthase | chr5:4488688-4490264 FORWARD	Stilbene synthase	0.447202	0.263295	0.415519	0.000267981	2.74351e-06	4.47024e-08	0.117228	0.0068774	9.57266e-06
1.7183	1.58996	-0.503131	3.81921	-3.27842	-4.84484	0.839854	-1.31257	-3.24822	CHR16_JGVV100_16_T01	VIT_16s0100g01160	16.8.2.1	secondary metabolism.flavonoids.chalcones.naringenin-chalcone synthase	Symbols: CHS, TT4, ATCHS | TT4 (TRANSPARENT TESTA 4); naringenin-chalcone synthase | chr5:4488688-4490264 FORWARD	Stilbene synthase [Vitis vinifera]	0.0658497	0.0456576	0.767816	1.55394e-05	0.000303014	3.87967e-07	0.368942	0.132104	0.000195414
2.67766	2.40354	-2.19528	5.03355	-3.27906	-6.34644	0.661018	-1.34009	-2.72509	CHR16_JGVV100_49_T01	VIT_16s0100g00780	16.8.2.1	secondary metabolism.flavonoids.chalcones.naringenin-chalcone synthase	Symbols: CHS, TT4, ATCHS | TT4 (TRANSPARENT TESTA 4); naringenin-chalcone synthase | chr5:4488688-4490264 FORWARD	Stilbene synthase	0.0216275	0.0178666	0.123691	9.87571e-06	0.00421003	2.56105e-07	0.616365	0.247152	0.0124995
0.462798	0.34874	-0.194792	2.56711	-3.30663	-4.12326	0.830959	-1.99669	-3.09547	CHR10_JGVV42_70_T01	VIT_10s0042g00930	16.8.2.1	secondary metabolism.flavonoids.chalcones.naringenin-chalcone synthase	Symbols: CHS, TT4, ATCHS | TT4 (TRANSPARENT TESTA 4); naringenin-chalcone synthase | chr5:4488688-4490264 FORWARD	Stilbene synthase [Vitis pseudoreticulata]	0.646985	0.626997	0.90559	0.000155335	9.97801e-06	9.72732e-08	0.240642	0.00265492	1.4255e-05
0.55503	0.808953	-0.196079	2.52652	-3.39656	-4.25297	1.0127	-1.53704	-2.16636	CHR16_JGVV100_28_T01	VIT_16s0100g01040	16.8.2.1	secondary metabolism.flavonoids.chalcones.naringenin-chalcone synthase	Symbols: CHS, TT4, ATCHS | TT4 (TRANSPARENT TESTA 4); naringenin-chalcone synthase | chr5:4488688-4490264 FORWARD	Stilbene synthase - grape	0.451061	0.123927	0.878158	1.1721e-05	2.09565e-07	8.8471e-10	0.0662484	0.00479806	0.000139934
1.01731	1.35659	-0.913767	3.18228	-3.44518	-5.19608	0.585441	-1.35121	-3.9393	CHR16_JGVV100_12_T01	VIT_16s0100g01200	16.8.2.1	secondary metabolism.flavonoids.chalcones.naringenin-chalcone synthase	Symbols: CHS, TT4, ATCHS | TT4 (TRANSPARENT TESTA 4); naringenin-chalcone synthase | chr5:4488688-4490264 FORWARD	Stilbene synthase	0.280119	0.0620425	0.448378	5.72166e-05	4.5792e-05	1.55266e-08	0.514032	0.0833127	2.91621e-06
0.569723	0.825574	-0.573881	3.2765	-3.46411	-5.07681	1.32447	-1.67618	-2.93048	CHR16_JGVV100_45_T01	VIT_16s0100g00830	16.8.2.1	secondary metabolism.flavonoids.chalcones.naringenin-chalcone synthase	Symbols: CHS, TT4, ATCHS | TT4 (TRANSPARENT TESTA 4); naringenin-chalcone synthase | chr5:4488688-4490264 FORWARD	Stilbene synthase	0.527357	0.188411	0.613567	2.28609e-06	2.71292e-06	6.24074e-10	0.0390676	0.0088511	1.92413e-05
2.27186	1.77641	-2.2135	4.38024	-3.47762	-6.04476	0.886499	-1.35334	-2.67825	CHR16_JGVV100_51_T01	VIT_16s0100g00760	16.8.2.1	secondary metabolism.flavonoids.chalcones.naringenin-chalcone synthase	Symbols: CHS, TT4, ATCHS | TT4 (TRANSPARENT TESTA 4); naringenin-chalcone synthase | chr5:4488688-4490264 FORWARD	Stilbene synthase 2 [Vitis sp. cv. 'Norton']	0.0304505	0.0517878	0.0749699	1.54287e-05	0.000753392	7.8745e-08	0.415092	0.181919	0.00607552
1.49249	1.50789	-0.669538	3.90427	-3.48171	-5.24713	0.684797	-1.45916	-3.46825	CHR16_JGVV100_25_T01	VIT_16s0100g01070	16.8.2.1	secondary metabolism.flavonoids.chalcones.naringenin-chalcone synthase	Symbols: CHS, TT4, ATCHS | TT4 (TRANSPARENT TESTA 4); naringenin-chalcone synthase | chr5:4488688-4490264 FORWARD	Resveratrol synthase [Vitis vinifera]	0.0955971	0.0445351	0.64131	4.24945e-06	6.58539e-05	2.70929e-08	0.450225	0.0701204	3.68189e-05
0.391081	0.172075	-0.144893	2.38125	-3.55293	-4.31311	0.621135	-1.34886	-1.98062	CHR16_JGVV100_47_T01	VIT_16s0100g00800	16.8.2.1	secondary metabolism.flavonoids.chalcones.naringenin-chalcone synthase	Symbols: CHS, TT4, ATCHS | TT4 (TRANSPARENT TESTA 4); naringenin-chalcone synthase | chr5:4488688-4490264 FORWARD	Stilbene synthase 4	0.668046	0.798552	0.924125	8.96099e-05	3.89912e-07	3.47893e-09	0.339273	0.0225317	0.00103637
1.70544	1.29374	-1.47272	3.76861	-3.58315	-5.33354	1.31439	-1.47171	-2.8678	CHR16_JGVV100_39_T01	VIT_16s0100g00910	16.8.2.1	secondary metabolism.flavonoids.chalcones.naringenin-chalcone synthase	Symbols: CHS, TT4, ATCHS | TT4 (TRANSPARENT TESTA 4); naringenin-chalcone synthase | chr5:4488688-4490264 FORWARD	Stilbene synthase - grape	0.0464147	0.0817127	0.161197	5.62969e-06	3.35797e-05	1.33122e-08	0.0977268	0.0621601	0.000355448
1.18496	0.441879	-0.462919	2.75156	-3.58726	-4.25871	0.914729	-1.70412	-3.1083	CHR10_JGVV42_69_T01	VIT_10s0042g00920	16.8.2.1	secondary metabolism.flavonoids.chalcones.naringenin-chalcone synthase	Symbols: CHS, TT4, ATCHS | TT4 (TRANSPARENT TESTA 4); naringenin-chalcone synthase | chr5:4488688-4490264 FORWARD	Stilbene synthase	0.162485	0.568566	0.750076	0.000207218	1.15657e-05	2.95626e-07	0.238321	0.0191658	5.21706e-05
1.81466	1.84347	-1.4193	4.15375	-3.60203	-5.52139	1.08702	-1.4589	-2.83638	CHR16_JGVV100_20_T01	VIT_16s0100g01120	16.8.2.1	secondary metabolism.flavonoids.chalcones.naringenin-chalcone synthase	Symbols: CHS, TT4, ATCHS | TT4 (TRANSPARENT TESTA 4); naringenin-chalcone synthase | chr5:4488688-4490264 FORWARD	Stilbene synthase	0.0479515	0.0189937	0.22013	3.45474e-06	8.10458e-05	2.65585e-08	0.218288	0.0865991	0.000882342
1.46314	1.80719	-0.429298	5.01164	-3.73654	-5.97099	1.64025	-1.55533	-2.7385	CHR16_JGVV100_35_T01	VIT_16s0100g00950	16.8.2.1	secondary metabolism.flavonoids.chalcones.naringenin-chalcone synthase	Symbols: CHS, TT4, ATCHS | TT4 (TRANSPARENT TESTA 4); naringenin-chalcone synthase | chr5:4488688-4490264 FORWARD	Stilbene synthase 3	0.107236	0.0166196	0.799598	4.82001e-08	2.70554e-05	2.19629e-09	0.0405682	0.0544843	0.000829099
1.73418	1.95599	-0.886931	4.68382	-3.73893	-5.9729	1.43405	-1.49968	-2.6245	CHR16_JGVV100_33_T01	VIT_16s0100g00990	16.8.2.1	secondary metabolism.flavonoids.chalcones.naringenin-chalcone synthase	Symbols: CHS, TT4, ATCHS | TT4 (TRANSPARENT TESTA 4); naringenin-chalcone synthase | chr5:4488688-4490264 FORWARD	Stilbene synthase 2	0.0494477	0.00962863	0.494882	1.87795e-07	2.72376e-05	2.22359e-09	0.0772852	0.0649458	0.00132048
2.13863	2.15896	-1.40362	5.09801	-3.81457	-6.41816	1.35594	-1.49057	-2.5663	CHR16_JGVV100_31_T01	VIT_16s0100g01010	16.8.2.1	secondary metabolism.flavonoids.chalcones.naringenin-chalcone synthase	Symbols: CHS, TT4, ATCHS | TT4 (TRANSPARENT TESTA 4); naringenin-chalcone synthase | chr5:4488688-4490264 FORWARD	Stilbene synthase	0.0345819	0.0134326	0.29456	6.03295e-07	0.000155045	1.04416e-08	0.15893	0.119175	0.00626395
1.57708	1.36619	-0.68116	4.48915	-4.06833	-5.63216	1.29675	-1.58512	-2.84963	CHR16_JGVV100_29_T01	VIT_16s0100g01030	16.8.2.1	secondary metabolism.flavonoids.chalcones.naringenin-chalcone synthase	Symbols: CHS, TT4, ATCHS | TT4 (TRANSPARENT TESTA 4); naringenin-chalcone synthase | chr5:4488688-4490264 FORWARD	Stilbene synthase [Vitis quinquangularis]	0.066207	0.0628726	0.619916	2.10924e-07	4.00027e-06	3.53989e-09	0.0998568	0.0414627	0.000348406
0.321076	0.113357	-0.105709	2.00984	-4.0865	-4.15142	0.623741	-1.41008	-1.64129	CHR16_JGVV100_44_T01	VIT_16s0100g00840	16.8.2.1	secondary metabolism.flavonoids.chalcones.naringenin-chalcone synthase	Symbols: CHS, TT4, ATCHS | TT4 (TRANSPARENT TESTA 4); naringenin-chalcone synthase | chr5:4488688-4490264 FORWARD	Stilbene synthase 4	0.715818	0.861115	0.942188	0.000320882	5.85848e-09	1.77687e-09	0.296541	0.0102728	0.00332334
0.780521	0.00479714	-0.739474	3.25905	-4.32515	-5.6369	1.04	-2.04143	-2.59586	CHR16_JGVV100_37_T01	VIT_16s0100g00930	16.8.2.1	secondary metabolism.flavonoids.chalcones.naringenin-chalcone synthase	Symbols: CHS, TT4, ATCHS | TT4 (TRANSPARENT TESTA 4); naringenin-chalcone synthase | chr5:4488688-4490264 FORWARD	Stilbene synthase 2	0.346554	0.99524	0.479219	3.08409e-06	5.57055e-08	8.8507e-11	0.118884	0.00173065	0.000127207
-0.0547	0.0116317	-0.142736	1.6799	-4.41548	-4.77316	1.56248	-1.92512	-1.74509	CHR16_JGVV100_32_T01	VIT_16s0100g01000	16.8.2.1	secondary metabolism.flavonoids.chalcones.naringenin-chalcone synthase	Symbols: CHS, TT4, ATCHS | TT4 (TRANSPARENT TESTA 4); naringenin-chalcone synthase | chr5:4488688-4490264 FORWARD	Stilbene synthase 4	0.971411	0.989556	0.936726	0.0141439	1.08127e-07	9.77209e-09	0.0220037	0.00495472	0.0121522
2.00873	1.7652	-1.24829	5.04672	-4.57481	-6.96641	1.2757	-1.93356	-2.9196	CHR16_JGVV100_34_T01	VIT_16s0100g00960	16.8.2.1	secondary metabolism.flavonoids.chalcones.naringenin-chalcone synthase	Symbols: CHS, TT4, ATCHS | TT4 (TRANSPARENT TESTA 4); naringenin-chalcone synthase | chr5:4488688-4490264 FORWARD	Stilbene synthase [Vitis pseudoreticulata]	0.0602706	0.0536665	0.396341	1.48849e-06	2.12217e-05	4.29444e-09	0.210569	0.0467836	0.00287941
0.695415	0.152095	-0.714144	3.13405	-4.57858	-5.19455	0.919637	-2.40655	-2.32946	CHR16_JGVV100_42_T01	VIT_16s0100g00860	16.8.2.1	secondary metabolism.flavonoids.chalcones.naringenin-chalcone synthase	Symbols: CHS, TT4, ATCHS | TT4 (TRANSPARENT TESTA 4); naringenin-chalcone synthase | chr5:4488688-4490264 FORWARD	Chalcone synthase	0.398434	0.835074	0.481281	3.51328e-06	8.90919e-09	2.3024e-10	0.159842	0.000186827	0.000336071
0.955994	0.649332	-0.29232	2.91778	-4.5821	-5.06459	0.835724	-1.66574	-2.10023	CHR16_JGVV100_38_T01	VIT_16s0100g00920	16.8.2.1	secondary metabolism.flavonoids.chalcones.naringenin-chalcone synthase	Symbols: CHS, TT4, ATCHS | TT4 (TRANSPARENT TESTA 4); naringenin-chalcone synthase | chr5:4488688-4490264 FORWARD	Stilbene synthase - grape	0.216556	0.318618	0.838357	1.7635e-05	1.54006e-08	8.17354e-10	0.22371	0.00989308	0.00145911
1.16145	0.341878	-0.853016	3.47006	-4.59966	-6.20732	1.10281	-2.05403	-2.90128	CHR16_JGVV100_43_T01	VIT_16s0100g00850	16.8.2.1	secondary metabolism.flavonoids.chalcones.naringenin-chalcone synthase	Symbols: CHS, TT4, ATCHS | TT4 (TRANSPARENT TESTA 4); naringenin-chalcone synthase | chr5:4488688-4490264 FORWARD	Stilbene synthase	0.156083	0.656097	0.439701	4.22946e-06	8.05786e-08	6.1693e-11	0.128423	0.00350186	8.56283e-05
0.866038	0.240245	-0.702858	3.59529	-4.64456	-5.75193	1.12125	-2.14138	-2.86364	CHR16_JGVV100_36_T01	VIT_16s0100g00940	16.8.2.1	secondary metabolism.flavonoids.chalcones.naringenin-chalcone synthase	Symbols: CHS, TT4, ATCHS | TT4 (TRANSPARENT TESTA 4); naringenin-chalcone synthase | chr5:4488688-4490264 FORWARD	Stilbene synthase 3 [Vitis sp. cv. 'Norton']	0.340831	0.764911	0.562214	2.92745e-06	8.77123e-08	4.0279e-10	0.12735	0.00273353	0.000122419
0.73451	0.175518	-0.710989	3.07978	-4.72494	-5.36432	1.13593	-2.0771	-2.46684	CHR16_JGVV100_41_T01	VIT_16s0100g00880	16.8.2.1	secondary metabolism.flavonoids.chalcones.naringenin-chalcone synthase	Symbols: CHS, TT4, ATCHS | TT4 (TRANSPARENT TESTA 4); naringenin-chalcone synthase | chr5:4488688-4490264 FORWARD	Stilbene synthase [Vitis pseudoreticulata]	0.365288	0.807689	0.484728	4.82712e-06	4.60525e-09	1.29165e-10	0.0751364	0.0010634	0.000167357
1.14375	0.832242	-0.840278	3.93171	-4.77018	-6.23457	1.06551	-1.99609	-2.38171	CHR16_JGVV100_46_T01	VIT_16s0100g00810	16.8.2.1	secondary metabolism.flavonoids.chalcones.naringenin-chalcone synthase	Symbols: CHS, TT4, ATCHS | TT4 (TRANSPARENT TESTA 4); naringenin-chalcone synthase | chr5:4488688-4490264 FORWARD	Stilbene synthase [Vitis vinifera]	0.195876	0.262383	0.486258	1.34532e-06	1.24299e-07	1.76823e-10	0.171559	0.0073611	0.00174315
1.50929	1.28269	-0.93588	4.40619	-4.7743	-6.41437	0.983142	-2.21542	-2.76214	CHR16_JGVV100_30_T01	VIT_16s0100g01020	16.8.2.1	secondary metabolism.flavonoids.chalcones.naringenin-chalcone synthase	Symbols: CHS, TT4, ATCHS | TT4 (TRANSPARENT TESTA 4); naringenin-chalcone synthase | chr5:4488688-4490264 FORWARD	Stilbene synthase [Vitis pseudoreticulata]	0.165476	0.156556	0.550992	8.30564e-06	6.28225e-06	1.2045e-08	0.337589	0.017416	0.00350564
0.00515428	0.252865	0.0273652	0.30525	1.44571	1.04865	2.12859	1.76511	-0.189416	CHR8_JGVV7_15_T01	VIT_08s0007g08890	16.8.3	secondary metabolism.flavonoids.dihydroflavonols	UDP-glucoronosyl/UDP-glucosyl transferase family protein | chr2:8063320-8065008 FORWARD	Cis-zeatin O-beta-D-glucosyltransferase	0.993931	0.414228	0.97644	0.382752	1.8124e-05	0.000770765	3.13209e-09	2.13082e-07	0.614843
0.624758	0.336172	0.0220239	1.42426	1.31644	-1.8372	3.97976	3.20288	0.522017	CHR15_JGVV21_70_T01	VIT_15s0021g02060	16.8.3	secondary metabolism.flavonoids.dihydroflavonols	Symbols: GT72B1, UGT72B1 | GT72B1; UDP-glucosyltransferase/ UDP-glycosyltransferase/ transferase, transferring glycosyl groups | chr4:461592-463449 REVERSE	Arbutin synthase	0.0665177	0.270211	0.981276	1.08443e-05	8.72019e-05	1.87079e-07	7.29124e-16	3.86478e-13	0.103781
-0.0675594	0.00757592	-0.102975	-0.186108	1.01464	0.541496	-0.5517	1.35161	-0.554748	CHR15_JGVV46_230_T01	VIT_15s0046g01190	16.8.3	secondary metabolism.flavonoids.dihydroflavonols	Symbols: GT72B1, UGT72B1 | GT72B1; UDP-glucosyltransferase/ UDP-glycosyltransferase/ transferase, transferring glycosyl groups | chr4:461592-463449 REVERSE	Hydroquinone glucosyltransferase	0.944553	0.989835	0.93077	0.777269	0.040701	0.304311	0.260212	0.00309304	0.273502
0.507962	-0.628588	0.290128	1.10614	0.953998	0.681169	0.473512	0.329453	0.646773	CHR19_JGVV14_171_T01	VIT_19s0014g01950	16.8.3	secondary metabolism.flavonoids.dihydroflavonols	glycosyltransferase family protein | chr5:21919781-21921189 REVERSE	Anthocyanidin 3-O-glucosyltransferase	0.106873	0.0163273	0.528446	0.000104076	0.00129682	0.0168236	0.0939818	0.273796	0.0219746
-0.168663	-0.0343992	0.0431008	-0.312837	0.948808	0.450378	-0.467972	1.16522	-0.603077	CHR15_JGVV46_228_T01	VIT_15s0046g01210	16.8.3	secondary metabolism.flavonoids.dihydroflavonols	Symbols: GT72B1, UGT72B1 | GT72B1; UDP-glucosyltransferase/ UDP-glycosyltransferase/ transferase, transferring glycosyl groups | chr4:461592-463449 REVERSE	Arbutin synthase	0.823224	0.947237	0.972453	0.561	0.0405042	0.375048	0.315127	0.00623738	0.190959
1.4587	1.16884	1.16474	-0.406602	0.737857	1.72878	1.5893	1.10465	1.16949	CHR13_JGVV47_72_T01	VIT_13s0047g00210	16.8.3	secondary metabolism.flavonoids.dihydroflavonols	Symbols: DMR6 | DMR6 (DOWNY MILDEW RESISTANT 6); oxidoreductase/ oxidoreductase, acting on paired donors, with incorporation or reduction of molecular oxygen, 2-oxoglutarate as one donor, and incorporation of one atom each of oxygen into both donors | chr5:8378833-8383401 FORWARD	flavonol synthase	0.0172624	0.0291066	0.120844	0.571347	0.280568	0.00293418	0.00469124	0.0540017	0.0444738
-0.799223	-1.55279	-1.24959	-1.45758	0.304479	-0.17438	-0.571456	-0.771901	-0.802787	CHR2_JGVV25_273_T01	VIT_02s0025g02970	16.8.3	secondary metabolism.flavonoids.dihydroflavonols	oxidoreductase, 2OG-Fe(II) oxygenase family protein | chr4:6483867-6485360 FORWARD	flavanone 3-beta-hydroxylase	0.019072	1.80322e-06	0.0013241	1.19193e-05	0.46018	0.700129	0.0733054	0.0142049	0.0120308
0.0423659	-0.765901	-0.950988	-0.986786	-0.069527	-1.04727	-0.830125	-0.895128	-1.3498	CHR2_JGVV25_272_T01	VIT_02s0025g02960	16.8.3	secondary metabolism.flavonoids.dihydroflavonols	oxidoreductase, 2OG-Fe(II) oxygenase family protein | chr4:6483867-6485360 FORWARD	Naringenin,2-oxoglutarate 3-dioxygenase	0.968953	0.103421	0.147727	0.0465975	0.942717	0.0393417	0.0968922	0.072787	0.00662345
-0.143	-1.34127	-0.937032	0.0960682	-0.206632	0.31196	-0.0878246	0.00963648	0.160072	CHR2_JGVV25_114_T01	VIT_02s0025g01240	16.8.3	secondary metabolism.flavonoids.dihydroflavonols	Symbols: GT72B1, UGT72B1 | GT72B1; UDP-glucosyltransferase/ UDP-glycosyltransferase/ transferase, transferring glycosyl groups | chr4:461592-463449 REVERSE	UDP-glucuronosyl/UDP-glucosyltransferase	0.754143	2.30591e-06	0.00597892	0.814598	0.597441	0.332947	0.815473	0.982363	0.648246
-0.627751	-0.333666	-0.561666	-0.463413	-0.657472	0.188943	-1.71798	-1.20226	-0.587034	CHR5_JGVV94_109_T01	VIT_05s0094g01200	16.8.3	secondary metabolism.flavonoids.dihydroflavonols	Symbols: CYP706A7 | CYP706A7; electron carrier/ heme binding / iron ion binding / monooxygenase/ oxygen binding | chr4:7317560-7319739 REVERSE	flavonoid 3'-hydroxylase cytochrome P450	0.0573646	0.260479	0.163611	0.138826	0.0422803	0.645278	2.19682e-07	9.29134e-05	0.0558532
1.47766	1.27754	-0.169706	-1.24669	-3.10419	-3.58784	-0.400594	-0.969417	-1.81571	CHR16_JGVV98_105_T01	VIT_16s0098g00860	16.8.3	secondary metabolism.flavonoids.dihydroflavonols	Symbols: DMR6 | DMR6 (DOWNY MILDEW RESISTANT 6); oxidoreductase/ oxidoreductase, acting on paired donors, with incorporation or reduction of molecular oxygen, 2-oxoglutarate as one donor, and incorporation of one atom each of oxygen into both donors | chr5:8378833-8383401 FORWARD	Flavanone 3-hydroxylase	0.000773859	0.00102457	0.853388	0.00217238	3.10597e-09	6.1693e-11	0.377868	0.0171723	2.75348e-05
0.43705	-1.01846	0.531626	1.39624	0.892812	0.542557	0.45439	0.33742	0.369034	CHR2_JGVV25_116_T01	VIT_02s0025g01260	16.8.3.1	secondary metabolism.flavonoids.dihydroflavonols.dihydrokaempferol 4-reductase	Symbols: BAN | BAN (BANYULS); oxidoreductase | chr1:22791168-22792800 REVERSE	NADPH HC toxin reductase	0.320915	0.00217769	0.291958	0.000101094	0.0170563	0.15274	0.220164	0.393145	0.352177
-0.414713	-1.02507	-0.399328	0.0705555	-0.0799253	0.264816	-0.393742	0.726066	0.897258	CHR16_GSVIVT00024432001_T01	VIT_16s0039g02350	16.8.3.1	secondary metabolism.flavonoids.dihydroflavonols.dihydrokaempferol 4-reductase	Symbols: DFR, TT3, M318 | DFR (DIHYDROFLAVONOL 4-REDUCTASE); dihydrokaempferol 4-reductase | chr5:17164141-17165918 REVERSE	Dihydroflavonol 4-reductase	0.424394	0.0055196	0.541219	0.913232	0.911885	0.616263	0.364379	0.0672581	0.0241221
-0.574366	-1.32275	0.110154	-1.11262	-0.479162	0.196269	-0.916838	-1.0938	0.594185	CHRUN_JGVV361_4_T01	VIT_00s0361g00040	16.8.3.1	secondary metabolism.flavonoids.dihydroflavonols.dihydrokaempferol 4-reductase	Symbols: BAN | BAN (BANYULS); oxidoreductase | chr1:22791168-22792800 REVERSE	Anthocyanidin reductase	0.119473	3.57864e-05	0.885619	0.000629145	0.20301	0.662702	0.00417973	0.00078552	0.0760472
-0.0391562	-0.460492	0.555082	-0.403703	-0.833986	-0.97786	-0.396218	-0.838868	-1.203	CHR18_JGVV1_928_T01	VIT_18s0001g12800	16.8.3.1	secondary metabolism.flavonoids.dihydroflavonols.dihydrokaempferol 4-reductase	Symbols: DFR, TT3, M318 | DFR (DIHYDROFLAVONOL 4-REDUCTASE); dihydrokaempferol 4-reductase | chr5:17164141-17165918 REVERSE	Dihydroflavonol 4-reductase	0.921542	0.0120976	0.0224264	0.0396939	9.08996e-05	4.64477e-06	0.0420539	3.61282e-05	1.10627e-07
0.257138	-0.850571	0.2594	0.918251	1.89084	1.6786	-0.0298731	0.366536	0.91044	CHR11_JGVV16_81_T01	VIT_11s0016g01020	16.8.3.3	secondary metabolism.flavonoids.dihydroflavonols.flavonoid 3-monooxygenase	Symbols: TT7, CYP75B1, D501 | TT7 (TRANSPARENT TESTA 7); flavonoid 3-monooxygenase/ oxygen binding | chr5:2560394-2563109 FORWARD	flavonoid 3-monooxygenase	0.627615	0.0105028	0.698009	0.00891029	3.04706e-06	1.11772e-05	0.95566	0.350241	0.0108467
-0.0743467	-1.26951	0.285586	1.01631	1.65243	2.26987	-0.15138	0.285772	0.63564	CHR11_JGVV16_82_T01	VIT_11s0016g01030	16.8.3.3	secondary metabolism.flavonoids.dihydroflavonols.flavonoid 3-monooxygenase	Symbols: TT7, CYP75B1, D501 | TT7 (TRANSPARENT TESTA 7); flavonoid 3-monooxygenase/ oxygen binding | chr5:2560394-2563109 FORWARD	flavonoid 3-monooxygenase	0.910896	9.27846e-05	0.631865	0.00214544	9.75896e-06	1.34262e-08	0.724127	0.454094	0.0632013
0.174968	-0.861612	0.348834	0.627101	1.08374	0.854042	0.182584	0.180598	0.0629222	CHR11_JGVV16_84_T01	VIT_11s0016g01050	16.8.3.3	secondary metabolism.flavonoids.dihydroflavonols.flavonoid 3-monooxygenase	Symbols: TT7, CYP75B1, D501 | TT7 (TRANSPARENT TESTA 7); flavonoid 3-monooxygenase/ oxygen binding | chr5:2560394-2563109 FORWARD	ferulate 5-hydroxylase	0.710765	0.0021348	0.455008	0.034725	0.000622175	0.00469006	0.613234	0.617455	0.886232
0.0225593	-1.05495	0.218468	0.6257	0.860479	1.56259	-0.00719048	-0.0226073	0.526268	CHR11_JGVV16_83_T01	VIT_11s0016g01040	16.8.3.3	secondary metabolism.flavonoids.dihydroflavonols.flavonoid 3-monooxygenase	Symbols: TT7, CYP75B1, D501 | TT7 (TRANSPARENT TESTA 7); flavonoid 3-monooxygenase/ oxygen binding | chr5:2560394-2563109 FORWARD	CYP92A2v4	0.983333	0.0212737	0.83924	0.239095	0.11396	0.00172834	0.99255	0.975479	0.337501
-0.110812	-2.03478	-0.294916	-0.465193	0.169279	0.756016	-1.18596	-0.399	-0.368309	CHR6_JGVV9_68_T01	VIT_06s0009g03010	16.8.3.3	secondary metabolism.flavonoids.dihydroflavonols.flavonoid 3-monooxygenase	Symbols: TT7, CYP75B1, D501 | TT7 (TRANSPARENT TESTA 7); flavonoid 3-monooxygenase/ oxygen binding | chr5:2560394-2563109 FORWARD	flavonoid 3',5'-hydroxylase [Vitis vinifera]	0.875364	2.7556e-07	0.670261	0.258099	0.780585	0.0520144	0.00144716	0.333862	0.390565
-0.530353	-2.51183	-1.24217	0.0144172	0.163937	0.524042	-0.97437	-0.15433	-0.344544	CHR6_PDVV9_92_T01	VIT_06s0009g02860	16.8.3.3	secondary metabolism.flavonoids.dihydroflavonols.flavonoid 3-monooxygenase	Symbols: TT7, CYP75B1, D501 | TT7 (TRANSPARENT TESTA 7); flavonoid 3-monooxygenase/ oxygen binding | chr5:2560394-2563109 FORWARD	flavonoid 3',5'-hydroxylase [Vitis vinifera]	0.0805342	1.38878e-12	0.00024973	0.976153	0.689505	0.0648438	0.000358788	0.645612	0.246819
-0.466701	-2.2486	-1.06137	0.0139935	0.110838	0.604589	-0.960731	-0.239976	-0.565329	CHR6_JGVV9_69_T01	VIT_06s0009g03000	16.8.3.3	secondary metabolism.flavonoids.dihydroflavonols.flavonoid 3-monooxygenase	Symbols: TT7, CYP75B1, D501 | TT7 (TRANSPARENT TESTA 7); flavonoid 3-monooxygenase/ oxygen binding | chr5:2560394-2563109 FORWARD	Flavonoid 3',5'-hydroxylase	0.200365	4.93486e-10	0.00512933	0.979714	0.83028	0.0598563	0.0016954	0.50598	0.0759708
-0.503333	-2.54553	-1.15713	0.130192	0.0811352	0.479139	-0.926543	-0.15582	-0.394181	CHR6_JGVV9_75_T01	VIT_06s0009g02920	16.8.3.3	secondary metabolism.flavonoids.dihydroflavonols.flavonoid 3-monooxygenase	Symbols: TT7, CYP75B1, D501 | TT7 (TRANSPARENT TESTA 7); flavonoid 3-monooxygenase/ oxygen binding | chr5:2560394-2563109 FORWARD	flavonoid 3',5'-hydroxylase [Vitis vinifera]	0.122724	3.69056e-12	0.00101823	0.747006	0.871481	0.116467	0.00114055	0.661762	0.202129
-0.504146	-2.58479	-1.22902	-0.071804	0.0803512	0.578892	-0.954831	-0.198412	-0.580238	CHR6_JGVV9_67_T01	VIT_06s0009g03040	16.8.3.3	secondary metabolism.flavonoids.dihydroflavonols.flavonoid 3-monooxygenase	Symbols: TT7, CYP75B1, D501 | TT7 (TRANSPARENT TESTA 7); flavonoid 3-monooxygenase/ oxygen binding | chr5:2560394-2563109 FORWARD	Flavonoid 3',5'-hydroxylase	0.123366	2.69511e-12	0.00054865	0.873897	0.873517	0.0520493	0.000851699	0.562406	0.0480976
-0.503591	-2.48563	-1.18985	0.159994	0.0682281	0.435744	-0.875959	-0.124346	-0.385404	CHR6_JGVV9_71_T01	VIT_06s0009g02970	16.8.3.3	secondary metabolism.flavonoids.dihydroflavonols.flavonoid 3-monooxygenase	Symbols: TT7, CYP75B1, D501 | TT7 (TRANSPARENT TESTA 7); flavonoid 3-monooxygenase/ oxygen binding | chr5:2560394-2563109 FORWARD	Flavonoid 3',5'-hydroxylase	0.107273	2.83123e-12	0.000519324	0.664043	0.890974	0.143806	0.00143268	0.726711	0.195634
-0.582922	-2.53006	-1.09643	-0.108233	0.0603178	0.486947	-0.9335	-0.332148	-0.385608	CHR6_JGVV9_82_T01	VIT_06s0009g02830	16.8.3.3	secondary metabolism.flavonoids.dihydroflavonols.flavonoid 3-monooxygenase	Symbols: TT7, CYP75B1, D501 | TT7 (TRANSPARENT TESTA 7); flavonoid 3-monooxygenase/ oxygen binding | chr5:2560394-2563109 FORWARD	Flavonoid 3',5'-hydroxylase	0.0625268	3.31481e-12	0.00162085	0.792561	0.907502	0.105187	0.000940363	0.278364	0.207993
-0.554924	-2.41351	-1.181	-0.00677428	0.00482961	0.456283	-0.94432	-0.271794	-0.368458	CHR6_JGVV9_81_T01	VIT_06s0009g02840	16.8.3.3	secondary metabolism.flavonoids.dihydroflavonols.flavonoid 3-monooxygenase	Symbols: TT7, CYP75B1, D501 | TT7 (TRANSPARENT TESTA 7); flavonoid 3-monooxygenase/ oxygen binding | chr5:2560394-2563109 FORWARD	Flavonoid 3',5'-hydroxylase	0.0878619	1.97744e-11	0.000951287	0.990557	0.993332	0.144539	0.00107633	0.40715	0.245656
-0.609469	-2.56441	-1.1626	0.0054135	0.00371852	0.361253	-0.860073	-0.176598	-0.351641	CHR6_JGVV9_79_T01	VIT_06s0009g02880	16.8.3.3	secondary metabolism.flavonoids.dihydroflavonols.flavonoid 3-monooxygenase	Symbols: TT7, CYP75B1, D501 | TT7 (TRANSPARENT TESTA 7); flavonoid 3-monooxygenase/ oxygen binding | chr5:2560394-2563109 FORWARD	Flavonoid 3',5'-hydroxylase	0.0405925	8.67675e-13	0.000574089	0.992126	0.994085	0.235811	0.00148894	0.592199	0.237217
-0.498121	-2.76544	-1.38264	-0.104847	-0.0146554	0.471482	-0.913406	-0.253965	-0.508502	CHR6_JGVV9_60_T01	VIT_06s0009g03110	16.8.3.3	secondary metabolism.flavonoids.dihydroflavonols.flavonoid 3-monooxygenase	Symbols: TT7, CYP75B1, D501 | TT7 (TRANSPARENT TESTA 7); flavonoid 3-monooxygenase/ oxygen binding | chr5:2560394-2563109 FORWARD	flavonoid-3,5'-hydroxylase [Vitis vinifera]	0.130453	5.17932e-13	0.000132557	0.803823	0.981134	0.12614	0.0014185	0.44057	0.0889236
-0.572472	-2.6892	-1.31407	-0.0306664	-0.0159187	0.442243	-0.865215	-0.209487	-0.470752	CHR6_JGVV9_66_T01	VIT_06s0009g03050	16.8.3.3	secondary metabolism.flavonoids.dihydroflavonols.flavonoid 3-monooxygenase	Symbols: TT7, CYP75B1, D501 | TT7 (TRANSPARENT TESTA 7); flavonoid 3-monooxygenase/ oxygen binding | chr5:2560394-2563109 FORWARD	Flavonoid 3',5'-hydroxylase	0.071304	8.68808e-13	0.000235026	0.950299	0.978909	0.152277	0.00224826	0.53624	0.116035
-0.666306	-2.43514	-1.03985	0.0170346	-0.0369214	0.441777	-0.949616	-0.291229	-0.316373	CHR6_JGVV9_83_T01	VIT_06s0009g02810	16.8.3.3	secondary metabolism.flavonoids.dihydroflavonols.flavonoid 3-monooxygenase	Symbols: TT7, CYP75B1, D501 | TT7 (TRANSPARENT TESTA 7); flavonoid 3-monooxygenase/ oxygen binding | chr5:2560394-2563109 FORWARD	Flavonoid 3',5'-hydroxylase	0.0315205	1.04004e-11	0.00297242	0.973021	0.947612	0.151746	0.000845767	0.358313	0.321801
-0.342213	-0.656713	0.153629	0.0392786	-0.513213	-1.09341	1.49279	0.163884	1.32213	CHR9_JGVV2_90_T01	VIT_09s0002g01090	16.8.3.3	secondary metabolism.flavonoids.dihydroflavonols.flavonoid 3-monooxygenase	Symbols: TT7, CYP75B1, D501 | TT7 (TRANSPARENT TESTA 7); flavonoid 3-monooxygenase/ oxygen binding | chr5:2560394-2563109 FORWARD	flavonoid 3-monooxygenase	0.465585	0.0440908	0.841231	0.946908	0.200864	0.00198871	2.93022e-05	0.710951	0.000215251
0.293622	0.143036	-0.0952783	0.976118	1.16371	0.956552	0.410752	0.787639	0.839327	CHR10_JGVV3_224_T01	VIT_10s0003g02460	16.8.4	secondary metabolism.flavonoids.flavonols	Symbols: SRG1, ATSRG1 | SRG1 (SENESCENCE-RELATED GENE 1); oxidoreductase, acting on diphenols and related substances as donors, oxygen as acceptor / oxidoreductase, acting on paired donors, with incorporation or reduction of molecular oxygen, 2-oxoglutarate as one donor, and inc | chr1:5820206-5822013 FORWARD	SRG1 (senescence-related gene 1) oxidoreductase	0.273056	0.535593	0.84556	2.00016e-05	3.36393e-06	3.99678e-05	0.062185	0.000382607	0.000210588
-0.562972	-2.05049	-0.32307	-0.0788236	0.615945	0.337933	0.489684	0.779565	0.420039	CHR11_JGVV118_33_T01	VIT_11s0118g00390	16.8.4	secondary metabolism.flavonoids.flavonols	oxidoreductase, 2OG-Fe(II) oxygenase family protein | chr1:18279600-18280978 FORWARD	Oxidoreductase, 2OG-Fe(II) oxygenase	0.0125166	3.34756e-13	0.282225	0.796946	0.00567684	0.13363	0.0183358	0.000257913	0.0506771
-0.10521	0.223309	-0.146072	0.691392	0.607204	0.0925235	2.54701	0.483143	0.156119	CHR13_JGVV19_314_T01	VIT_13s0019g02010	16.8.4	secondary metabolism.flavonoids.flavonols	oxidoreductase, 2OG-Fe(II) oxygenase family protein | chr3:7541477-7543518 FORWARD	SRG1 (senescence-related gene 1)	0.838926	0.452467	0.812157	0.0157913	0.0523849	0.846666	1.56115e-11	0.101179	0.671749
-0.196071	-0.00111049	0.0180521	1.04086	0.585282	0.488453	0.408055	-0.101256	0.762879	CHR10_JGVV3_221_T01	VIT_10s0003g02430	16.8.4	secondary metabolism.flavonoids.flavonols	Symbols: SRG1, ATSRG1 | SRG1 (SENESCENCE-RELATED GENE 1); oxidoreductase, acting on diphenols and related substances as donors, oxygen as acceptor / oxidoreductase, acting on paired donors, with incorporation or reduction of molecular oxygen, 2-oxoglutarate as one donor, and inc | chr1:5820206-5822013 FORWARD	flavonol synthase	0.347488	0.995496	0.969235	3.42097e-08	0.000823699	0.00350777	0.0117336	0.61227	1.3918e-05
-0.0939628	-1.42246	-0.161023	-0.419502	0.413868	0.274009	0.424568	0.63963	0.272965	CHR11_JGVV118_34_T01	VIT_11s0118g00400	16.8.4	secondary metabolism.flavonoids.flavonols	oxidoreductase, 2OG-Fe(II) oxygenase family protein | chr1:18279600-18280978 FORWARD	Oxidoreductase, 2OG-Fe(II) oxygenase	0.915079	0.000677965	0.874126	0.412781	0.470478	0.64923	0.383554	0.161679	0.616632
-0.0705982	-1.07395	-0.162121	0.325389	0.412062	1.14553	0.468923	0.885738	1.30312	CHR15_JGVV21_165_T01	VIT_15s0021g00960	16.8.4	secondary metabolism.flavonoids.flavonols	Symbols: SRG1, ATSRG1 | SRG1 (SENESCENCE-RELATED GENE 1); oxidoreductase, acting on diphenols and related substances as donors, oxygen as acceptor / oxidoreductase, acting on paired donors, with incorporation or reduction of molecular oxygen, 2-oxoglutarate as one donor, and inc | chr1:5820206-5822013 FORWARD	1-aminocyclopropane-1-carboxylate oxidase	0.790658	2.04226e-09	0.531624	0.0384345	0.0133104	3.01367e-09	0.00248586	3.75298e-07	2.23368e-10
-0.14723	-1.25682	-0.129124	0.299834	0.351755	1.06913	0.439626	0.719515	1.35478	CHR15_JGVV21_166_T01	VIT_15s0021g00950	16.8.4	secondary metabolism.flavonoids.flavonols	Symbols: SRG1, ATSRG1 | SRG1 (SENESCENCE-RELATED GENE 1); oxidoreductase, acting on diphenols and related substances as donors, oxygen as acceptor / oxidoreductase, acting on paired donors, with incorporation or reduction of molecular oxygen, 2-oxoglutarate as one donor, and inc | chr1:5820206-5822013 FORWARD	1-aminocyclopropane-1-carboxylate oxidase	0.626887	1.79103e-08	0.748029	0.160451	0.121058	1.81108e-06	0.0287459	0.000435444	2.14319e-08
-0.0424642	-1.44295	-0.3039	0.0572835	0.295787	0.028647	-0.302471	0.154159	-0.389683	CHR9_JGVV2_718_T01	VIT_09s0002g08090	16.8.4	secondary metabolism.flavonoids.flavonols	oxidoreductase, 2OG-Fe(II) oxygenase family protein | chr1:18279600-18280978 FORWARD	Oxidoreductase, 2OG-Fe(II) oxygenase	0.901449	2.45657e-11	0.206718	0.826825	0.133783	0.927435	0.0877207	0.44093	0.0283384
0.43708	0.475356	-0.751364	-0.13014	0.282228	0.117406	1.34513	0.941982	-0.186758	CHR5_JGVV20_119_T01	VIT_05s0020g01310	16.8.4	secondary metabolism.flavonoids.flavonols	oxidoreductase, 2OG-Fe(II) oxygenase family protein | chr3:7541477-7543518 FORWARD	SRG1 (senescence-related gene 1)	0.1658	0.0644225	0.0264664	0.731604	0.413783	0.77617	3.17845e-06	0.000567298	0.573556
0.213756	-0.066427	-0.113374	0.408306	0.260137	0.471735	-0.539245	0.295171	1.12942	CHR2_JGVV12_221_T01	VIT_02s0012g00430	16.8.4	secondary metabolism.flavonoids.flavonols	Symbols: SRG1, ATSRG1 | SRG1 (SENESCENCE-RELATED GENE 1); oxidoreductase, acting on diphenols and related substances as donors, oxygen as acceptor / oxidoreductase, acting on paired donors, with incorporation or reduction of molecular oxygen, 2-oxoglutarate as one donor, and inc | chr1:5820206-5822013 FORWARD	Oxidoreductase, 2OG-Fe(II) oxygenase	0.47884	0.791023	0.80979	0.0699901	0.340076	0.0391102	0.0136991	0.207675	3.22936e-06
0.475765	0.297154	-0.0163544	0.609846	0.203622	0.927459	-0.0144578	0.662687	1.3443	CHR2_JGVV12_223_T01	VIT_02s0012g00410	16.8.4	secondary metabolism.flavonoids.flavonols	Symbols: SRG1, ATSRG1 | SRG1 (SENESCENCE-RELATED GENE 1); oxidoreductase, acting on diphenols and related substances as donors, oxygen as acceptor / oxidoreductase, acting on paired donors, with incorporation or reduction of molecular oxygen, 2-oxoglutarate as one donor, and inc | chr1:5820206-5822013 FORWARD	Naringenin,2-oxoglutarate 3-dioxygenase	0.184243	0.333283	0.986095	0.0475883	0.648347	0.00293488	0.975436	0.0299913	3.18662e-05
1.04178	0.970318	0.900653	0.0350908	-0.18602	0.284248	-0.260282	0.360976	0.172706	CHR3_JGVV91_18_T01	VIT_03s0091g01080	16.8.4	secondary metabolism.flavonoids.flavonols	oxidoreductase, 2OG-Fe(II) oxygenase family protein | chr3:7541477-7543518 FORWARD	1-aminocyclopropane-1-carboxylate oxidase	0.00447415	0.00272881	0.0366215	0.952474	0.727446	0.513277	0.516041	0.339967	0.696541
-1.56181	-1.9087	-1.35684	-0.71095	-0.367231	0.695633	-0.34304	1.80334	0.420487	CHR8_JGVV7_780_T01	VIT_08s0007g00750	16.8.4	secondary metabolism.flavonoids.flavonols	oxidoreductase, 2OG-Fe(II) oxygenase family protein | chr3:7541477-7543518 FORWARD	SRG1 (senescence-related gene 1)	0.000494031	5.52947e-06	0.00801044	0.0957602	0.507593	0.116344	0.472334	3.08168e-05	0.374067
-0.121248	-0.834944	0.305362	-1.13651	-1.65915	-1.15019	-1.58795	-1.00876	-0.336232	CHR18_JGVV1_213_T01	VIT_18s0001g03470	16.8.4	secondary metabolism.flavonoids.flavonols	Symbols: FLS | FLS (FLAVONOL SYNTHASE); flavonol synthase | chr5:2803958-2805447 FORWARD	Flavonol synthase	0.933456	0.221362	0.843223	0.114088	0.0258385	0.121569	0.0209906	0.164581	0.711323
0.766349	0.292433	0.335734	1.26215	1.03645	0.383588	1.32977	1.92899	0.920213	CHR19_JGVV14_441_T01	VIT_19s0014g04980	16.8.4.1	secondary metabolism.flavonoids.flavonols.dihydrokaempferol 4-reductase	dihydroflavonol 4-reductase family / dihydrokaempferol 4-reductase family | chr4:13642772-13644425 REVERSE	Cinnamyl alcohol dehydrogenase	0.000736648	0.151193	0.260617	1.11916e-07	1.14978e-05	0.0840481	3.35992e-08	1.01914e-11	3.62965e-05
-0.198332	-1.20819	-0.148838	0.119311	0.599231	0.94605	0.0726071	0.776023	0.923831	CHR15_JGVV48_188_T01	VIT_15s0048g01010	16.8.4.1	secondary metabolism.flavonoids.flavonols.dihydrokaempferol 4-reductase	Symbols: BEN1 | BEN1; binding / catalytic/ coenzyme binding / oxidoreductase, acting on CH-OH group of donors | chr2:18703829-18706266 REVERSE	2'-hydroxy isoflavone/dihydroflavonol reductase	0.497732	1.12541e-07	0.71462	0.675762	0.00790001	2.97229e-05	0.798592	0.000315678	3.83143e-05
-0.937381	-0.66867	0.0651995	-1.15624	-0.293154	-0.274829	-0.508195	-0.0755145	0.597733	CHR15_JGVV48_189_T01	VIT_15s0048g01000	16.8.4.1	secondary metabolism.flavonoids.flavonols.dihydrokaempferol 4-reductase	Symbols: BEN1 | BEN1; binding / catalytic/ coenzyme binding / oxidoreductase, acting on CH-OH group of donors | chr2:18703829-18706266 REVERSE	2'-hydroxy isoflavone/dihydroflavonol reductase	2.42974e-05	0.000463367	0.891003	2.01284e-07	0.20542	0.21332	0.00970077	0.774104	0.00301674
-0.413016	-1.06844	0.088083	-0.305727	-0.0292478	0.226672	0.131727	-0.2476	-0.12216	CHR3_JGVV38_8_T01	VIT_03s0038g04690	16.8.5	secondary metabolism.flavonoids.isoflavonols	isoflavone reductase, putative | chr4:18265885-18267829 REVERSE	Isoflavone reductase protein 6	0.117473	5.35871e-06	0.869412	0.224209	0.948763	0.418239	0.647971	0.332751	0.681675
-0.290128	-1.00633	0.116543	-0.226209	-0.194088	0.144267	0.114546	-0.217389	-0.226731	CHR3_JGVV38_9_T01	VIT_03s0038g04680	16.8.5	secondary metabolism.flavonoids.isoflavonols	isoflavone reductase, putative | chr4:18265885-18267829 REVERSE	Isoflavone reductase Bet v 6.0101	0.221187	1.02152e-06	0.772264	0.308765	0.451224	0.582307	0.642245	0.318062	0.306418
0.371407	-1.32965	0.21393	-0.607177	-0.207563	0.401339	0.0374285	-0.456369	-0.130321	CHR3_PDVV38_10_T01	VIT_03s0038g04630	16.8.5	secondary metabolism.flavonoids.isoflavonols	isoflavone reductase, putative | chr1:28251960-28253619 FORWARD	Isoflavone reductase related protein	0.613268	0.00439663	0.846768	0.265476	0.797871	0.525559	0.960177	0.416364	0.855701
0.464802	-0.121263	0.602944	-0.741737	-0.335413	-0.282519	-1.71995	-1.61751	0.335479	CHR17_JGVV0_557_T01	VIT_17s0000g04150	16.8.5	secondary metabolism.flavonoids.isoflavonols	isoflavone reductase, putative | chr4:18265885-18267829 REVERSE	Leucoanthocyanidin reductase	0.0451342	0.591159	0.0221852	0.000503339	0.16643	0.232503	1.18414e-10	7.02054e-10	0.133397
-0.278107	0.00498151	0.264863	-1.31829	-0.633306	-1.06939	-0.375122	-0.0777454	0.134409	CHR3_JGVV88_88_T01	VIT_03s0088g00250	16.8.5	secondary metabolism.flavonoids.isoflavonols	isoflavone reductase, putative | chr1:28251960-28253619 FORWARD	Isoflavone reductase	0.689636	0.992886	0.769495	0.00296802	0.225914	0.0193058	0.463075	0.901817	0.831284
-0.785896	-0.927812	0.453737	-1.42918	-0.717347	-1.12353	-0.433104	-0.169075	0.206681	CHR3_JGVV88_101_T01	VIT_03s0088g00060	16.8.5	secondary metabolism.flavonoids.isoflavonols	isoflavone reductase, putative | chr1:28251960-28253619 FORWARD	Isoflavone reductase	0.160143	0.041216	0.584723	0.00287286	0.199582	0.0231423	0.426307	0.792317	0.748588
-0.876578	-2.64131	-0.689018	-0.0206015	-0.738979	-0.525951	-0.0572902	-0.976991	-0.559556	CHR3_JGVV38_7_T01	VIT_03s0038g04700	16.8.5	secondary metabolism.flavonoids.isoflavonols	isoflavone reductase, putative | chr4:18265885-18267829 REVERSE	Isoflavone reductase	0.0012923	6.42911e-14	0.0303167	0.962197	0.0061436	0.0456423	0.872666	0.00016598	0.0304595
-0.226111	0.224823	0.188998	-1.95395	-0.989619	-1.67188	-0.688764	-0.235958	-0.0532654	CHR3_JGVV88_96_T01	VIT_03s0088g00140	16.8.5	secondary metabolism.flavonoids.isoflavonols	isoflavone reductase, putative | chr1:28251960-28253619 FORWARD	Isoflavone reductase protein 2	0.511688	0.372012	0.684066	3.00244e-10	0.00022608	1.77614e-08	0.00500476	0.400538	0.88521
0.612946	-0.690593	0.134811	-1.59689	-1.71905	-1.89805	-0.326087	-0.76042	-0.629011	CHR1_JGVV11_360_T01	VIT_01s0011g02960	16.8.5	secondary metabolism.flavonoids.isoflavonols	oxidoreductase, acting on NADH or NADPH | chr1:28253890-28255173 FORWARD	Leucoanthocyanidin reductase 1	0.0911224	0.0230116	0.852492	3.78133e-06	3.2888e-06	2.58304e-07	0.361356	0.0181256	0.0578966
-0.650067	-0.84664	0.243198	-0.803292	-1.16866	-0.90407	-1.16041	-1.32266	-0.474812	CHR9_JGVV2_746_T01	VIT_09s0002g08460	16.99	secondary metabolism.unspecified	Symbols: ATBIOF | ATBIOF (BIOTIN F); 8-amino-7-oxononanoate synthase/ transaminase | chr5:1327213-1330091 FORWARD	8-amino-7-oxononanoate synthase	0.00132199	8.41217e-06	0.397403	4.00827e-05	2.14223e-07	9.70103e-06	5.71537e-08	4.82829e-09	0.0127859
1.56489	0.448328	-0.239605	-0.0496819	-1.41779	-0.838878	-0.060924	-1.03728	-0.303923	CHR18_JGVV1_687_T01	VIT_18s0001g10200	16.99	secondary metabolism.unspecified	transferase family protein | chr5:2508917-2510503 FORWARD	N-hydroxycinnamoyl/benzoyltransferase 6	0.00692031	0.41869	0.841691	0.95701	0.0137661	0.151494	0.939524	0.0571258	0.65871
-0.0393903	0.0583344	0.655416	0.620466	1.63481	1.61261	0.975697	0.656875	1.35241	CHR4_JGVV44_82_T01	VIT_04s0044g01160	17.1.1	hormone metabolism.abscisic acid.synthesis-degradation	Symbols: SIR3, LOS5, ABA3, ATABA3 | ABA3 (ABA DEFICIENT 3); Mo-molybdopterin cofactor sulfurase/ selenocysteine lyase | chr1:5659415-5665449 FORWARD	Aminotransferase, class V	0.959537	0.89151	0.17747	0.091849	3.66182e-05	2.55444e-05	0.00582357	0.0703867	0.000256392
-0.12893	-0.295332	0.398104	0.459328	-0.183427	-0.384976	1.12878	1.06278	0.274671	CHR8_JGVV7_615_T01	VIT_08s0007g02530	17.1.1	hormone metabolism.abscisic acid.synthesis-degradation	Symbols: HVA22J | HVA22J (HVA22-LIKE PROTEIN J) | chr2:15123154-15125588 REVERSE	ABA-responsive protein (HVA22) HVA22J	0.75857	0.237664	0.27019	0.076121	0.611426	0.162182	1.87706e-05	5.17326e-05	0.336076
0.198351	0.392798	-0.0102068	-0.643035	0.475531	1.03497	-0.0550169	0.419993	0.65595	CHR2_JGVV87_9_T01	VIT_02s0087g00930	17.1.1.1.10	hormone metabolism.abscisic acid.synthesis-degradation.synthesis.9-cis-epoxycarotenoid dioxygenase	Symbols: NCED4 | NCED4 (NINE-CIS-EPOXYCAROTENOID DIOXYGENASE 4) | chr4:10481786-10483857 FORWARD	9-cis-epoxycarotenoid dioxygenase	0.682979	0.197763	0.991444	0.0404428	0.186526	0.00124217	0.902285	0.202816	0.0394837
-1.03242	-0.136459	-0.0362107	-1.29714	0.112659	0.258796	-1.19063	-0.285939	0.623615	CHR10_JGVV3_335_T01	VIT_10s0003g03750	17.1.1.1.10	hormone metabolism.abscisic acid.synthesis-degradation.synthesis.9-cis-epoxycarotenoid dioxygenase	Symbols: NCED3, ATNCED3, STO1, SIS7 | NCED3 (NINE-CIS-EPOXYCAROTENOID DIOXYGENASE 3); 9-cis-epoxycarotenoid dioxygenase | chr3:4831288-4833599 REVERSE	9-cis-epoxycarotenoid dioxygenase 2	0.000288087	0.629531	0.958806	3.76493e-06	0.79246	0.412729	1.38026e-05	0.320487	0.0188895
0.28947	2.46061	0.725047	-0.194384	-0.34334	-0.12715	-0.717844	-0.996139	0.0159202	CHR5_JGVV51_51_T01	VIT_05s0051g00670	17.1.1.1.10	hormone metabolism.abscisic acid.synthesis-degradation.synthesis.9-cis-epoxycarotenoid dioxygenase	Symbols: NCED6, ATNCED6 | NCED6 (NINE-CIS-EPOXYCAROTENOID DIOXYGENASE 6); 9-cis-epoxycarotenoid dioxygenase | chr3:8761434-8763172 FORWARD	9-cis-epoxycarotenoid dioxygenase 4	0.737057	5.00914e-06	0.361097	0.803055	0.662193	0.89056	0.198256	0.0638724	0.985815
-0.500498	-1.15588	-1.84262	0.0159179	-0.832065	-3.25694	-0.86538	-0.927686	-2.98233	CHR2_JGVV87_11_T01	VIT_02s0087g00910	17.1.1.1.10	hormone metabolism.abscisic acid.synthesis-degradation.synthesis.9-cis-epoxycarotenoid dioxygenase	Symbols: NCED4 | NCED4 (NINE-CIS-EPOXYCAROTENOID DIOXYGENASE 4) | chr4:10481786-10483857 FORWARD	9-cis-epoxycarotenoid dioxygenase	0.274993	0.00118171	9.5519e-05	0.981104	0.0397483	7.96834e-11	0.01961	0.0127676	5.93382e-10
-0.546594	1.63122	0.0624765	-0.608604	-1.13367	-0.46628	0.0381343	-1.67362	-0.497683	CHR19_JGVV93_38_T01	VIT_19s0093g00550	17.1.1.1.10	hormone metabolism.abscisic acid.synthesis-degradation.synthesis.9-cis-epoxycarotenoid dioxygenase	Symbols: NCED3, ATNCED3, STO1, SIS7 | NCED3 (NINE-CIS-EPOXYCAROTENOID DIOXYGENASE 3); 9-cis-epoxycarotenoid dioxygenase | chr3:4831288-4833599 REVERSE	9-cis-epoxycarotenoid dioxygenase 2	0.178652	3.86144e-06	0.946395	0.0873096	0.00214352	0.228625	0.94123	6.16132e-06	0.181822
-0.357492	-0.0887417	-0.307655	-2.16497	-1.85971	-0.189814	-0.0450512	-0.461016	-0.175034	CHR8_JGVV7_599_T01	VIT_08s0007g02700	17.1.1.1.11	hormone metabolism.abscisic acid.synthesis-degradation.synthesis.short chain alcohol dehydrogenmase (ABA2)	Symbols: ABA2, SIS4, GIN1, SDR1, ISI4, SRE1, ATABA2, ATSDR1 | ABA2 (ABA DEFICIENT 2); alcohol dehydrogenase/ oxidoreductase/ xanthoxin dehydrogenase | chr1:19489794-19491648 REVERSE	Secoisolariciresinol dehydrogenase	0.20005	0.734921	0.389943	7.60413e-12	1.35767e-09	0.529552	0.89316	0.0522341	0.538536
0.576346	1.72224	0.532574	0.854968	0.693354	0.245354	0.406096	0.594887	0.140513	CHR8_JGVV58_19_T01	VIT_08s0058g01300	17.1.2	hormone metabolism.abscisic acid.signal transduction	Symbols: HSI2, VAL1 | HSI2 (HIGH-LEVEL EXPRESSION OF SUGAR-INDUCIBLE GENE 2); transcription factor/ transcription repressor | chr2:12980507-12985043 REVERSE	High-level expression of sugar-inducible like 1	5.06228e-05	6.75851e-17	0.00079139	1.31339e-08	2.64083e-06	0.0682106	0.0014866	1.19165e-05	0.330766
1.2073	5.48727	1.96138	-2.54804	0.659882	-0.0258638	1.30278	-0.828279	0.367997	CHR7_JGVV5_491_T01	VIT_07s0005g05400	17.1.2	hormone metabolism.abscisic acid.signal transduction	Symbols: ABI3, SIS10 | ABI3 (ABA INSENSITIVE 3); DNA binding / basal transcription repressor/ transcription activator/ transcription factor | chr3:8997370-9001063 FORWARD	Abscisic acid-insensitive protein 3 (ABI3)	0.536162	5.63803e-05	0.337011	0.0711462	0.767094	0.993298	0.401468	0.625702	0.854128
0.0275338	1.02971	-0.155558	-0.00593313	-0.137395	0.277677	-0.386163	-0.374853	0.0537419	CHR3_JGVV63_29_T01	VIT_03s0063g00310	17.1.2	hormone metabolism.abscisic acid.signal transduction	Symbols: ABF4, AREB2 | ABF4 (ABRE BINDING FACTOR 4); DNA binding / protein binding / transcription activator/ transcription factor | chr3:6687140-6690123 FORWARD	ABA-responsive element-binding protein ABF4	0.895648	7.02963e-13	0.328402	0.975609	0.29465	0.0121299	0.000393289	0.000604085	0.702515
1.63725	1.71972	1.03578	1.12939	1.48473	0.479815	1.61009	1.91799	0.662787	CHR1_JGVV10_127_T01	VIT_01s0010g01840	17.1.3	hormone metabolism.abscisic acid.induced-regulated-responsive-activated	GRAM domain-containing protein / ABA-responsive protein-related | chr5:4207004-4208289 FORWARD	GEM-like protein 5	5.38723e-12	7.7176e-14	2.52165e-06	8.55884e-09	7.39248e-11	0.0047228	1.72963e-12	2.43444e-14	0.000128393
1.01361	2.30861	0.685235	0.758598	0.778792	0.694752	0.0660556	0.370882	0.313773	CHR19_JGVV15_98_T01	VIT_19s0015g01020	17.1.3	hormone metabolism.abscisic acid.induced-regulated-responsive-activated	Symbols: AREB3, DPBF3 | AREB3 (ABA-RESPONSIVE ELEMENT BINDING PROTEIN 3); DNA binding / transcription activator/ transcription factor | chr3:21046341-21048516 REVERSE	ABA-responsive element-binding protein ABF2	0.06331	4.12668e-06	0.348779	0.142178	0.168044	0.20209	0.927096	0.523895	0.608012
0.136129	1.9814	-0.293034	-1.41194	0.736657	0.903782	0.685557	-0.298732	-0.947364	CHR13_JGVV67_173_T01	VIT_13s0067g01250	17.1.3	hormone metabolism.abscisic acid.induced-regulated-responsive-activated	Symbols: ATEM6, GEA6 | GEA6 (LATE EMBRYOGENESIS ABUNDANT 6) | chr2:16779552-16780258 REVERSE	Em protein GEA6 (EM6)	0.933979	0.00737848	0.872315	0.078786	0.475209	0.319855	0.442779	0.773833	0.275407
-0.123964	0.250355	-0.0431175	0.561603	0.478632	-0.360572	1.81956	0.627027	0.359969	CHR18_JGVV1_464_T01	VIT_18s0001g07780	17.1.3	hormone metabolism.abscisic acid.induced-regulated-responsive-activated	Symbols: ATHVA22A | ATHVA22A | chr1:28007974-28009300 REVERSE	ABA-responsive protein (HVA22a)	0.642442	0.141658	0.924317	0.00144714	0.0108821	0.0492613	3.76652e-13	0.000448672	0.0464762
0.445232	1.65757	0.843931	0.224046	0.448237	0.435962	1.23861	0.758408	0.838604	CHR3_JGVV132_4_T01	VIT_03s0132g00040	17.1.3	hormone metabolism.abscisic acid.induced-regulated-responsive-activated	Symbols: ATHVA22A | ATHVA22A | chr1:28007974-28009300 REVERSE	ATHVA22A (Arabidopsis thaliana HVA22 homologue A)	0.00347346	3.21855e-15	5.47384e-06	0.131282	0.00303972	0.00271497	2.31119e-11	1.12845e-06	2.625e-07
0.13122	1.33349	0.243423	-0.299862	0.213021	0.0575465	0.282828	-0.423044	-0.109653	CHR10_JGVV71_74_T01	VIT_10s0071g00320	17.1.3	hormone metabolism.abscisic acid.induced-regulated-responsive-activated	GRAM domain-containing protein / ABA-responsive protein-related | chr5:2686245-2687251 REVERSE	GRAM domain-containing protein / ABA-responsive	0.705051	2.61816e-08	0.489977	0.201238	0.452502	0.87757	0.220504	0.0546264	0.698502
-0.156142	0.151358	0.282875	1.5272	0.129431	-1.04477	3.43169	1.32057	0.244421	CHR17_JGVV119_6_T01	VIT_17s0119g00110	17.1.3	hormone metabolism.abscisic acid.induced-regulated-responsive-activated	GRAM domain-containing protein / ABA-responsive protein-related | chr5:2686245-2687251 REVERSE	GRAM domain-containing protein / ABA-responsive	0.731455	0.616779	0.548132	7.37153e-07	0.775839	0.000346546	3.83825e-15	9.47857e-06	0.458564
0.357094	1.77206	-0.187103	0.138894	0.0811216	0.199464	-0.78035	-0.469348	-0.324309	CHR3_JGVV132_8_T01	VIT_03s0132g00080	17.1.3	hormone metabolism.abscisic acid.induced-regulated-responsive-activated	Symbols: ATHVA22C | ATHVA22C | chr1:26220238-26221825 FORWARD	ATHVA22A (Arabidopsis thaliana HVA22 homologue A)	0.571363	4.05263e-05	0.848499	0.833833	0.921414	0.762388	0.0775856	0.330195	0.539481
0.341414	0.484253	0.874462	0.175018	-0.0828751	0.888448	-1.18638	-0.430328	0.788629	CHR10_JGVV71_68_T01	VIT_10s0071g00430	17.1.3	hormone metabolism.abscisic acid.induced-regulated-responsive-activated	GRAM domain-containing protein / ABA-responsive protein-related | chr5:7861740-7862697 FORWARD	GRAM domain-containing protein / ABA-responsive	0.381389	0.0922536	0.0196801	0.663263	0.875985	0.00389736	0.000110929	0.172844	0.00966633
0.167484	1.6664	0.420901	-0.219863	-0.156892	-0.0956	0.462256	0.0827968	-0.0524484	CHR3_JGVV132_7_T01	VIT_03s0132g00070	17.1.3	hormone metabolism.abscisic acid.induced-regulated-responsive-activated	Symbols: ATHVA22A | ATHVA22A | chr1:28007974-28009300 REVERSE	ATHVA22A (Arabidopsis thaliana HVA22 homologue A)	0.446908	1.23216e-13	0.0423129	0.214841	0.46389	0.678703	0.00435644	0.689805	0.820068
-0.765955	-1.78389	-1.03669	0.139892	-0.223461	-0.275061	0.232845	0.206217	0.0994065	CHR1_JGVV146_37_T01	VIT_01s0146g00410	17.1.3	hormone metabolism.abscisic acid.induced-regulated-responsive-activated	GRAM domain-containing protein / ABA-responsive protein-related | chr5:4207004-4208289 FORWARD	GEM-like protein 5	1.04376e-07	3.20972e-18	2.90103e-09	0.289816	0.0891681	0.0243174	0.0504169	0.0888772	0.478965
-0.4947	-0.602701	-0.085819	-1.11549	-0.285233	-0.264864	0.454064	0.257542	-0.07818	CHR10_JGVV71_72_T01	VIT_10s0071g00340	17.1.3	hormone metabolism.abscisic acid.induced-regulated-responsive-activated	GRAM domain-containing protein / ABA-responsive protein-related | chr5:2686245-2687251 REVERSE	GRAM domain-containing protein / ABA-responsive	0.131341	0.0252926	0.902729	0.000134942	0.440702	0.450883	0.121652	0.430163	0.849348
0.621039	1.14405	-0.157026	-1.17437	-0.345053	-0.933439	-0.543992	0.303249	-0.982333	CHR14_JGVV68_130_T01	VIT_14s0068g01360	17.1.3	hormone metabolism.abscisic acid.induced-regulated-responsive-activated	GRAM domain-containing protein / ABA-responsive protein-related | chr5:4207004-4208289 FORWARD	GEM-like protein 5	0.108375	0.000480122	0.834403	0.000622857	0.432371	0.00735155	0.11986	0.437541	0.00445086
0.0307684	-0.675507	-0.507613	-1.16123	-0.455833	-0.457221	-0.171047	-0.55301	-0.28746	CHR17_JGVV0_830_T01	VIT_17s0000g01080	17.1.3	hormone metabolism.abscisic acid.induced-regulated-responsive-activated	Symbols: ATHVA22E, HVA22E | ATHVA22E | chr5:20633193-20634552 REVERSE	HVA22E (HVA22-like protein E)	0.940681	0.000358539	0.0409384	1.47394e-07	0.0311573	0.0236134	0.444928	0.00473883	0.171874
-0.344709	-0.341975	-1.14995	0.121283	-0.961745	-0.425765	0.769349	0.847826	-0.102474	CHR1_JGVV26_54_T01	VIT_01s0026g02190	17.1.3	hormone metabolism.abscisic acid.induced-regulated-responsive-activated	Symbols: ATHVA22A | ATHVA22A | chr1:28007974-28009300 REVERSE	ABA-responsive protein (HVA22c)	0.515446	0.377221	0.0150319	0.833534	0.0182254	0.338436	0.0435642	0.0260901	0.852219
1.46511	0.321284	0.272939	1.66809	0.444067	-0.341528	0.0643084	0.318706	-0.457932	CHR13_JGVV67_38_T01	VIT_13s0067g03260	17.2	hormone metabolism.auxin	Symbols: MES17, ATMES17 | MES17 (METHYL ESTERASE 17); hydrolase/ hydrolase, acting on ester bonds / methyl indole-3-acetate esterase | chr3:3401078-3402672 REVERSE	Pheophorbidase	9.73053e-07	0.198689	0.514617	1.98728e-08	0.121753	0.232029	0.857802	0.244865	0.0841327
-0.286405	-1.74918	0.109564	1.16747	0.888108	1.35329	0.694914	0.661946	1.42369	CHR18_JGVV1_159_T01	VIT_18s0001g02570	17.2.1	hormone metabolism.auxin.synthesis-degradation	Symbols: ILL6 | ILL6; IAA-amino acid conjugate hydrolase/ metallopeptidase | chr1:16834210-16838286 REVERSE	IAA-amino acid hydrolase 6	0.155718	1.60449e-13	0.752603	1.09746e-08	6.3338e-06	8.79906e-10	9.06858e-05	0.000192792	3.22537e-10
0.500612	-0.123469	-0.632646	0.97151	0.782004	-0.314646	0.524663	2.57395	-0.389252	CHR5_JGVV62_25_T01	VIT_05s0062g00310	17.2.1	hormone metabolism.auxin.synthesis-degradation	Symbols: UGT1, UGT75B1 | UGT75B1 (UDP-GLUCOSYLTRANSFERASE 75B1); UDP-glucose:4-aminobenzoate acylglucosyltransferase/ UDP-glucosyltransferase/ UDP-glycosyltransferase/ abscisic acid glucosyltransferase/ transferase, transferring glycosyl groups | chr1:1645498-1647147 REVERSE	UDP-glucoronosyl/UDP-glucosyl transferase UGT75C1	0.449914	0.827921	0.400008	0.0510468	0.165766	0.640591	0.33037	1.60387e-06	0.508417
1.1709	1.34751	1.39709	1.36758	0.772326	1.53536	0.288688	0.2149	0.665747	CHR11_JGVV16_235_T01	VIT_11s0016g02700	17.2.1	hormone metabolism.auxin.synthesis-degradation	Symbols: IAR3, JR3 | IAR3 (IAA-ALANINE RESISTANT 3); IAA-Ala conjugate hydrolase/ metallopeptidase | chr1:19199419-19201642 FORWARD	IAA-amino acid hydrolase 2 (ILL2)	1.3022e-06	7.27234e-09	6.41141e-07	1.64441e-08	0.00052374	2.50437e-09	0.183567	0.351881	0.00162143
0.29457	1.10256	0.0415049	0.624414	0.38496	0.148237	0.219683	0.468758	0.476506	CHR8_JGVV7_595_T01	VIT_08s0007g02740	17.2.1	hormone metabolism.auxin.synthesis-degradation	Symbols: ILR1 | ILR1 (IAA-LEUCINE RESISTANT 1); IAA-Leu conjugate hydrolase/ IAA-Phe conjugate hydrolase/ metallopeptidase | chr3:631913-634074 FORWARD	IAA-amino acid hydrolase 1 (ILR1)	0.561045	0.00108365	0.966691	0.0853228	0.386745	0.785855	0.610874	0.212118	0.215191
-0.364839	-1.34974	0.229402	-0.46879	0.118874	0.0283376	-0.286778	0.225311	0.23166	CHR16_JGVV98_114_T01	VIT_16s0098g00770	17.2.1	hormone metabolism.auxin.synthesis-degradation	Symbols: ILL3 | ILL3; IAA-amino acid conjugate hydrolase/ metallopeptidase | chr5:21965833-21968061 FORWARD	Auxin-amidohydrolase precursor	0.115276	4.5851e-09	0.484378	0.0211264	0.703103	0.940821	0.177027	0.312475	0.309231
-1.09855	-0.499552	-0.343351	-0.016728	-0.103336	-0.149876	-0.100862	0.153429	0.154972	CHR8_JGVV7_593_T01	VIT_08s0007g02770	17.2.1	hormone metabolism.auxin.synthesis-degradation	Symbols: ILR1 | ILR1 (IAA-LEUCINE RESISTANT 1); IAA-Leu conjugate hydrolase/ IAA-Phe conjugate hydrolase/ metallopeptidase | chr3:631913-634074 FORWARD	IAA-amino acid hydrolase 1 (ILR1)	2.6822e-06	0.00898785	0.223162	0.961802	0.748564	0.575427	0.696219	0.52228	0.525338
-0.155106	-1.51243	-0.369081	-0.406417	-0.429114	-0.116066	-0.565806	-0.601385	0.0339054	CHR8_JGVV7_594_T01	VIT_08s0007g02760	17.2.1	hormone metabolism.auxin.synthesis-degradation	Symbols: ILR1 | ILR1 (IAA-LEUCINE RESISTANT 1); IAA-Leu conjugate hydrolase/ IAA-Phe conjugate hydrolase/ metallopeptidase | chr3:631913-634074 FORWARD	IAA-amino acid hydrolase 1 (ILR1)	0.346438	2.94033e-15	0.0220243	0.00163545	0.00183982	0.469268	2.45401e-05	1.1174e-05	0.856614
0.368921	-0.0637467	-0.0698376	1.06165	0.356366	0.0385205	-0.0645783	0.369327	0.472836	CHRUN_JGVV181_4_T01	VIT_00s0181g00040	17.2.2	hormone metabolism.auxin.signal transduction	Symbols: TIR1 | TIR1 (TRANSPORT INHIBITOR RESPONSE 1); auxin binding / protein binding / ubiquitin-protein ligase | chr3:23273116-23276375 REVERSE	TIR1 (transport inhibitor response 1)	0.0156712	0.681992	0.819265	9.85012e-10	0.0187003	0.873325	0.724232	0.00888312	0.00106837
0.1805	-1.0784	0.282987	0.0149101	0.192854	0.0792488	-0.259411	-0.0123885	0.475123	CHR4_JGVV8_98_T01	VIT_04s0008g01090	17.2.2	hormone metabolism.auxin.signal transduction	Symbols: CYP711A1, MAX1 | CYP711A1; electron carrier/ heme binding / iron ion binding / monooxygenase/ oxygen binding | chr2:11140809-11143360 FORWARD	CYP706A12	0.56413	1.6298e-06	0.393836	0.969023	0.508796	0.820731	0.267303	0.970528	0.0327422
0.637091	1.02084	0.581059	0.255627	0.120253	0.302646	0.354216	0.170263	0.566258	CHR7_JGVV104_104_T01	VIT_07s0104g00710	17.2.2	hormone metabolism.auxin.signal transduction	Symbols: ABP1, ABP | ABP1 (ENDOPLASMIC RETICULUM AUXIN BINDING PROTEIN 1); auxin binding | chr4:1319656-1321477 REVERSE	Auxin-binding protein 1 (ABP1)	9.19162e-08	6.69727e-14	5.74021e-06	0.00880831	0.315373	0.00258632	0.000340896	0.089279	3.94339e-07
-1.52293	-0.367904	-0.048713	-0.00980659	0.0423859	-0.294433	-0.266723	-0.52017	-0.181567	CHR18_JGVV1_1172_T01	VIT_18s0001g15420	17.2.2	hormone metabolism.auxin.signal transduction	Symbols: PIN6 | PIN6 (PIN-FORMED 6); auxin:hydrogen symporter/ transporter | chr1:28970802-28974603 FORWARD	Auxin efflux carrier protein 6	1.78508e-05	0.239407	0.953669	0.986937	0.94603	0.44856	0.462749	0.109916	0.65135
0.104709	-0.438634	0.0243404	0.578084	-0.251529	-0.301609	-0.982016	-1.76917	0.103009	CHR8_JGVV40_202_T01	VIT_08s0040g01230	17.2.2	hormone metabolism.auxin.signal transduction	Symbols: PIN1, ATPIN1 | PIN1 (PIN-FORMED 1); transporter | chr1:27659673-27663178 FORWARD	Auxin transport protein (PIN3)	0.864794	0.173411	0.980996	0.0893668	0.589065	0.461279	0.00278891	1.10769e-06	0.825394
-0.754431	0.0843579	-1.35065	-0.837518	-0.568679	-0.674947	-0.849277	-0.428082	0.236112	CHR5_JGVV62_91_T01	VIT_05s0062g01120	17.2.2	hormone metabolism.auxin.signal transduction	Symbols: EIR1, WAV6, ATPIN2, PIN2, AGR, AGR1 | EIR1 (ETHYLENE INSENSITIVE ROOT 1); auxin efflux transmembrane transporter/ auxin:hydrogen symporter/ transporter | chr5:23100693-23104735 FORWARD	PIN1	3.90398e-05	0.636315	1.22179e-08	2.44923e-06	0.00123442	0.000102132	1.72713e-06	0.00918971	0.18336
-0.449669	-0.644015	-0.434716	0.0152016	-0.622292	-0.134866	-2.33145	-2.83788	-1.2692	CHR17_JGVV0_711_T01	VIT_17s0000g02420	17.2.2	hormone metabolism.auxin.signal transduction	Symbols: PIN1, ATPIN1 | PIN1 (PIN-FORMED 1); transporter | chr1:27659673-27663178 FORWARD	Auxin transport protein (PIN3)	0.105786	0.0054356	0.196463	0.971901	0.0176989	0.701957	2.85537e-12	2.38083e-14	2.67119e-06
-0.489961	-0.552439	0.00187077	-0.377737	-0.801438	-1.21683	-0.281695	-0.4654	-0.118987	CHR1_JGVV11_176_T01	VIT_01s0011g04860	17.2.2	hormone metabolism.auxin.signal transduction	Symbols: PIN3, ATPIN3 | PIN3 (PIN-FORMED 3); auxin:hydrogen symporter/ transporter | chr1:26743054-26746395 FORWARD	Auxin transport protein (PIN3)	0.00351489	0.000263876	0.996869	0.015503	6.23486e-06	9.03689e-10	0.0752924	0.00291605	0.52773
-1.0679	-2.64409	-1.05405	-1.69462	-0.884303	-0.717693	-1.09316	-0.310197	0.910955	CHR18_JGVV1_217_T01	VIT_18s0001g03540	17.2.2	hormone metabolism.auxin.signal transduction	Symbols: LAX3 | LAX3 (LIKE AUX1 3); amino acid transmembrane transporter/ auxin influx transmembrane transporter/ transporter | chr1:29200941-29203340 REVERSE	Auxin transporter protein 4	0.000407182	7.48756e-13	0.00210621	8.53422e-08	0.00287391	0.0117625	0.000117655	0.309394	0.00133076
-0.945161	-0.468889	-0.676329	-1.53422	-1.18479	-1.04359	-0.945447	-0.444202	-0.625897	CHR14_JGVV108_2_T01	VIT_14s0108g00020	17.2.2	hormone metabolism.auxin.signal transduction	Symbols: PIN8 | PIN8 (PIN-FORMED 8); auxin:hydrogen symporter/ transporter | chr5:4892159-4893937 REVERSE	PIN8 (PIN-formed 8); auxin:hydrogen symporter/ transporter	0.00296299	0.0984679	0.0774888	1.80607e-06	0.000223781	0.000670727	0.00138708	0.151109	0.0391346
-0.41485	1.02747	-1.40918	-1.27165	-2.0246	-3.25746	-0.957975	-1.22779	-1.87471	CHR4_JGVV23_320_T01	VIT_04s0023g00320	17.2.2	hormone metabolism.auxin.signal transduction	Symbols: PIN5 | PIN5 (PIN-FORMED 5); auxin:hydrogen symporter/ transporter | chr5:5400735-5402626 FORWARD	Auxin efflux carrier protein 8	0.739267	0.167471	0.175136	0.108664	0.0131255	5.98172e-05	0.240076	0.120174	0.0156838
2.07283	0.656392	2.03908	0.155799	1.28797	0.5299	2.23046	3.33277	-0.204154	CHRUN_JGVV561_2_T01	VIT_00s0561g00020	17.2.3	hormone metabolism.auxin.induced-regulated-responsive-activated	unknown protein | chr4:13727484-13728886 REVERSE	Stem-specific protein TSJT1	0.0036027	0.326158	0.013318	0.883839	0.078556	0.535231	0.000794059	3.30221e-06	0.827923
0.253936	-0.76868	-0.253843	1.37294	1.23556	0.381068	0.594049	1.41559	0.966867	CHR9_JGVV2_50_T01	VIT_09s0002g00670	17.2.3	hormone metabolism.auxin.induced-regulated-responsive-activated	auxin-responsive family protein | chr1:21017385-21017939 FORWARD	Auxin responsive SAUR protein	0.503898	0.00311709	0.595669	3.20917e-06	4.58894e-05	0.211448	0.0298769	2.08199e-06	0.000596216
0.115932	0.0463771	0.288391	0.615815	1.1328	0.506458	0.908925	1.51332	1.47181	CHR8_JGVV40_159_T01	VIT_08s0040g01670	17.2.3	hormone metabolism.auxin.induced-regulated-responsive-activated	auxin-responsive family protein | chr2:15553732-15554106 FORWARD	Auxin responsive SAUR protein	0.873456	0.921532	0.691969	0.126382	0.00584072	0.243493	0.0176452	0.000134635	0.000232948
0.01013	0.177711	0.0871943	-0.150956	1.0248	0.389236	1.76152	1.30882	0.394368	CHR4_JGVV23_301_T01	VIT_04s0023g00560	17.2.3	hormone metabolism.auxin.induced-regulated-responsive-activated	auxin-responsive protein, putative | chr4:18124978-18125559 REVERSE	Auxin responsive SAUR protein	0.989664	0.648343	0.924669	0.76878	0.00729405	0.357234	3.9915e-06	0.000333275	0.329176
0.719979	-0.159667	0.501625	0.964971	0.781612	0.0243022	1.2121	1.37145	0.552504	CHR19_JGVV14_276_T01	VIT_19s0014g03130	17.2.3	hormone metabolism.auxin.induced-regulated-responsive-activated	unknown protein | chr4:13727484-13728886 REVERSE	Stem-specific protein TSJT1	0.000866873	0.440665	0.049142	6.15928e-06	0.000305043	0.94873	8.47642e-08	8.61797e-09	0.00653197
-0.211318	-0.601445	-1.13006	-0.164592	0.739766	0.0991567	-0.375656	-0.206814	-0.276137	CHR7_JGVV5_9_T01	VIT_07s0005g00090	17.2.3	hormone metabolism.auxin.induced-regulated-responsive-activated	Symbols: GH3.9 | GH3.9 (PUTATIVE INDOLE-3-ACETIC ACID-AMIDO SYNTHETASE GH3.9) | chr2:19560127-19563191 REVERSE	Auxin-responsive GH3	0.720363	0.086384	0.0131807	0.752108	0.0665742	0.874205	0.354886	0.650326	0.533497
-0.00495683	-0.632317	0.176574	0.971376	0.665646	0.532475	1.35181	1.51743	0.752209	CHR7_JGVV104_95_T01	VIT_07s0104g00800	17.2.3	hormone metabolism.auxin.induced-regulated-responsive-activated	Symbols: GH3.4 | GH3.4; indole-3-acetic acid amido synthetase | chr1:21854493-21856614 REVERSE	Indole-3-acetic acid-amido synthetase GH3.6	0.988942	4.47301e-05	0.485665	5.952e-08	0.000102517	0.000996934	3.00848e-11	2.7323e-12	9.04662e-06
-0.00185682	0.365203	-0.220215	0.531917	0.634902	-0.469572	1.50289	0.918556	0.259297	CHR8_JGVV58_32_T01	VIT_08s0058g01160	17.2.3	hormone metabolism.auxin.induced-regulated-responsive-activated	auxin-responsive protein, putative / small auxin up RNA (SAUR_C) | chr4:15193993-15194562 REVERSE	No hit	0.998085	0.258232	0.727554	0.115478	0.0764701	0.189775	1.08839e-05	0.00465018	0.504782
0.487209	0.404527	0.413861	1.18256	0.61749	-0.689454	0.326699	2.02585	0.303804	CHR9_JGVV2_49_T01	VIT_09s0002g00650	17.2.3	hormone metabolism.auxin.induced-regulated-responsive-activated	auxin-responsive protein-related | chr1:27264911-27265630 REVERSE	Auxin-induced protein	0.313641	0.29427	0.513052	0.00213529	0.162336	0.0914168	0.460606	1.51008e-06	0.51104
1.71801	0.560131	2.80647	-0.201171	0.505674	0.697222	1.50768	2.96853	-0.78198	CHRUN_JGVV586_3_T01	VIT_00s0586g00030	17.2.3	hormone metabolism.auxin.induced-regulated-responsive-activated	unknown protein | chr4:13727484-13728886 REVERSE	Stem-specific protein TSJT1	0.0191301	0.422252	0.000829425	0.84758	0.59877	0.390165	0.0255223	2.90599e-05	0.30302
-0.0166404	0.148349	0.12216	-0.521338	0.474893	0.484859	1.32495	0.358392	0.174762	CHR4_JGVV23_300_T01	VIT_04s0023g00570	17.2.3	hormone metabolism.auxin.induced-regulated-responsive-activated	auxin-responsive protein, putative | chr4:18124978-18125559 REVERSE	Auxin responsive SAUR protein	0.983333	0.70799	0.885392	0.17049	0.267202	0.224704	0.000250312	0.370722	0.708729
0.427262	3.06085	0.502624	-0.200926	0.350555	0.637931	0.492749	0.268502	0.216065	CHR4_JGVV23_306_T01	VIT_04s0023g00490	17.2.3	hormone metabolism.auxin.induced-regulated-responsive-activated	auxin-responsive protein, putative | chr4:18124978-18125559 REVERSE	Auxin responsive SAUR protein	0.49884	3.81531e-09	0.498552	0.757222	0.584521	0.208837	0.325022	0.633983	0.719835
1.01617	1.4861	1.10691	0.807808	0.321203	1.11018	0.438309	0.238273	0.96375	CHRUN_JGVV184_10_T01	VIT_00s0184g00110	17.2.3	hormone metabolism.auxin.induced-regulated-responsive-activated	Symbols: AIR12 | AIR12; extracellular matrix structural constituent | chr3:2365301-2366496 FORWARD	Auxin-induced protein (AIR12)	0.00168342	1.73117e-06	0.00284033	0.00706843	0.400184	0.000393506	0.161638	0.499186	0.00167922
-0.155468	0.576877	0.582179	0.705182	0.304183	0.718922	0.215752	0.514441	1.0139	CHR11_JGVV16_32_T01	VIT_11s0016g00520	17.2.3	hormone metabolism.auxin.induced-regulated-responsive-activated	auxin-responsive protein, putative / small auxin up RNA (SAUR_B) | chr5:7043898-7045712 FORWARD	Auxin-responsive SAUR38	0.674062	0.0104369	0.0563023	0.00308144	0.293724	0.00330395	0.425218	0.0319429	5.68053e-05
0.532536	4.77206	1.53088	-1.58999	0.298045	0.395842	1.19984	-0.741486	0.280203	CHR10_JGVV597_1_T01	VIT_10s0597g00010	17.2.3	hormone metabolism.auxin.induced-regulated-responsive-activated	unknown protein | chr4:13727484-13728886 REVERSE	Stem-specific protein TSJT1	0.783726	2.7787e-05	0.375913	0.196596	0.884239	0.83285	0.34127	0.593826	0.86794
0.14676	0.0595553	-0.0864257	0.0642468	0.278021	2.15718	-1.5444	-0.371754	0.383866	CHR12_JGVV59_177_T01	VIT_12s0059g01870	17.2.3	hormone metabolism.auxin.induced-regulated-responsive-activated	Symbols: DFL2, GH3-10 | DFL2 (DWARF IN LIGHT 2) | chr4:1497536-1499865 REVERSE	GH3-like protein	0.834103	0.89922	0.932869	0.921568	0.62279	9.4944e-07	0.000114674	0.403444	0.395267
0.294184	1.19571	0.381132	0.729315	0.275406	-0.316451	0.27178	0.15057	-0.0285065	CHR5_JGVV62_77_T01	VIT_05s0062g00980	17.2.3	hormone metabolism.auxin.induced-regulated-responsive-activated	aldo/keto reductase family protein | chr1:22349892-22351668 REVERSE	Aldo/keto reductase AKR	0.0528856	7.42563e-12	0.0271632	1.20334e-06	0.0686776	0.025739	0.0491376	0.32025	0.890182
0.40753	1.08227	0.221032	0.612588	0.194138	0.116557	-0.253773	-0.199912	-0.308761	CHR18_JGVV1_7_T01	VIT_18s0001g00100	17.2.3	hormone metabolism.auxin.induced-regulated-responsive-activated	unknown protein | chr1:28613207-28616739 REVERSE	Auxin-independent growth promoter	0.00517164	6.32779e-11	0.24865	1.74619e-05	0.223682	0.496068	0.0640815	0.159509	0.0255959
-0.377647	-2.93551	-0.746175	0.163911	0.11238	-0.238703	-0.0540196	0.114639	-0.0859096	CHR3_JGVV38_335_T01	VIT_03s0038g01110	17.2.3	hormone metabolism.auxin.induced-regulated-responsive-activated	auxin-responsive family protein | chr4:16596860-16597144 FORWARD	Auxin-responsive SAUR31	0.0947886	6.60412e-18	0.00248521	0.503121	0.71748	0.300399	0.846418	0.643777	0.749235
-1.4275	-1.81243	-0.319357	-0.122494	0.0981835	-1.09875	0.362985	-0.300693	0.0254019	CHR19_JGVV85_105_T01	VIT_19s0085g00010	17.2.3	hormone metabolism.auxin.induced-regulated-responsive-activated	auxin-responsive family protein | chr3:4078651-4079608 REVERSE	Auxin-regulated protein	0.00021069	8.33952e-07	0.607534	0.814843	0.874569	0.00237019	0.351385	0.459877	0.965193
-0.311159	-0.44296	-0.214867	0.383471	0.0433351	0.0262375	-1.06958	-0.377922	-0.43174	CHR11_JGVV65_26_T01	VIT_11s0065g00310	17.2.3	hormone metabolism.auxin.induced-regulated-responsive-activated	Symbols: NPH4, MSG1, IAA21, ARF7, TIR5, BIP | NPH4 (NON-PHOTOTROPHIC HYPOCOTYL); DNA binding / transcription activator/ transcription factor/ transcription regulator | chr5:7016470-7022113 REVERSE	Auxin response factor 2	0.0103263	6.52264e-05	0.157113	0.00072423	0.81781	0.894665	3.03648e-12	0.000880236	0.000220578
0.0769183	1.00091	0.362519	-0.193762	0.0429195	-0.037156	0.217165	0.0119489	-0.261619	CHR9_JGVV18_157_T01	VIT_09s0018g02090	17.2.3	hormone metabolism.auxin.induced-regulated-responsive-activated	Symbols: EDA30 | EDA30 (embryo sac development arrest 30) | chr3:971672-976367 REVERSE	EDA30 (embryo sac development arrest 30)	0.741106	1.32061e-09	0.0452304	0.208655	0.863726	0.879391	0.140452	0.955582	0.0769728
-0.142014	0.231764	-0.214035	0.535442	0.0240985	-0.111357	-0.08456	-1.17454	-1.05389	CHR2_JGVV154_1_T01	VIT_02s0154g00010	17.2.3	hormone metabolism.auxin.induced-regulated-responsive-activated	auxin-responsive family protein | chr3:22435121-22435949 FORWARD	Auxin-responsive SAUR11	0.81597	0.527194	0.759953	0.142942	0.974115	0.847637	0.863022	0.000807488	0.00284588
-0.166981	-1.34831	-0.580675	-0.0363857	0.0025726	0.034377	-0.154061	-0.1064	-0.0516255	CHR3_JGVV38_332_T01	VIT_03s0038g01150	17.2.3	hormone metabolism.auxin.induced-regulated-responsive-activated	auxin-responsive family protein | chr4:16596860-16597144 FORWARD	Auxin-responsive	0.719569	4.74596e-06	0.131199	0.941187	0.995853	0.949774	0.673275	0.78161	0.907493
0.296086	3.24032	0.503063	-0.375876	-0.0136766	0.228414	0.328004	0.539994	0.539445	CHR4_JGVV23_304_T01	VIT_04s0023g00520	17.2.3	hormone metabolism.auxin.induced-regulated-responsive-activated	auxin-responsive protein, putative | chr2:9085210-9085909 REVERSE	Auxin responsive SAUR protein	0.646677	1.82451e-10	0.453757	0.46073	0.9874	0.710055	0.509106	0.235421	0.247879
0.378093	2.35055	1.29202	-0.159638	-0.0370931	-0.0119187	-0.139383	-0.114589	-0.631121	CHR8_JGVV7_695_T01	VIT_08s0007g01650	17.2.3	hormone metabolism.auxin.induced-regulated-responsive-activated	unknown protein | chr2:15894057-15897610 REVERSE	Auxin-independent growth promoter	0.216585	1.81304e-12	7.15087e-05	0.63536	0.941191	0.982756	0.664732	0.729214	0.0150899
0.318318	2.58612	0.219008	-0.262898	-0.0642428	0.270448	0.0933247	0.0262161	0.25587	CHR4_JGVV23_305_T01	VIT_04s0023g00500	17.2.3	hormone metabolism.auxin.induced-regulated-responsive-activated	auxin-responsive family protein | chr4:16599104-16599421 FORWARD	Auxin-induced protein 15A	0.649623	1.49892e-07	0.826953	0.669937	0.943369	0.676101	0.886737	0.970486	0.663588
0.010656	-0.383407	0.257181	-1.24809	-0.067572	0.330435	0.539601	-0.162072	0.33437	CHR3_JGVV38_330_T01	VIT_03s0038g01180	17.2.3	hormone metabolism.auxin.induced-regulated-responsive-activated	auxin-responsive protein, putative | chr4:18124978-18125559 REVERSE	Auxin responsive SAUR protein	0.98936	0.286466	0.708966	0.000586548	0.920511	0.457203	0.147677	0.727533	0.424399
-0.675411	-1.42396	-0.631606	0.0517883	-0.0692268	0.00584527	-0.243067	-0.0463176	-0.00500936	CHR3_JGVV38_333_T01	VIT_03s0038g01130	17.2.3	hormone metabolism.auxin.induced-regulated-responsive-activated	auxin-responsive family protein | chr4:16596860-16597144 FORWARD	Auxin-responsive	0.0183234	3.59667e-07	0.0624347	0.904968	0.883584	0.99215	0.416575	0.901817	0.991367
1.3035	3.50308	1.27997	-0.0568699	-0.070627	0.158992	0.0363015	-0.121778	-0.103658	CHR16_JGVV98_79_T01	VIT_16s0098g01150	17.2.3	hormone metabolism.auxin.induced-regulated-responsive-activated	auxin-responsive family protein | chr4:366373-367274 REVERSE	Auxin-responsive SAUR29	0.000120347	6.61226e-15	0.000803374	0.910983	0.899776	0.725138	0.937115	0.76479	0.80991
-0.288286	-1.42625	-0.254666	0.0862503	-0.0778647	-0.150675	0.0410739	-0.0939093	-0.207524	CHR3_GSVIVT00024130001_T01	VIT_03s0038g01170	17.2.3	hormone metabolism.auxin.induced-regulated-responsive-activated	auxin-responsive family protein | chr4:16596860-16597144 FORWARD	Auxin responsive SAUR protein	0.271691	4.19293e-09	0.450936	0.77982	0.828507	0.598486	0.892994	0.735215	0.39991
0.127479	1.81543	0.665192	-0.227595	-0.0928805	0.216235	-0.209451	-0.287529	-0.630418	CHR19_PDVV135_8_T01	VIT_19s0135g00090	17.2.3	hormone metabolism.auxin.induced-regulated-responsive-activated	unknown protein | chr2:15894057-15897610 REVERSE	Unknown	0.843117	9.06249e-07	0.165549	0.622756	0.883371	0.661036	0.633775	0.487276	0.0879403
-0.233465	-2.08472	-0.699862	-0.103635	-0.151199	-0.391612	-0.518191	-0.716599	0.208419	CHR3_JGVV38_328_T01	VIT_03s0038g01210	17.2.3	hormone metabolism.auxin.induced-regulated-responsive-activated	auxin-responsive family protein | chr4:16596860-16597144 FORWARD	Auxin responsive SAUR protein	0.46658	4.67845e-12	0.0169993	0.757014	0.66615	0.121173	0.0272055	0.0023804	0.450478
-0.310727	-2.076	-1.02005	-0.0758832	-0.292898	-0.369375	-0.375397	-0.398564	-0.131537	CHR3_JGVV38_326_T01	VIT_03s0038g01230	17.2.3	hormone metabolism.auxin.induced-regulated-responsive-activated	auxin-responsive family protein | chr4:16596860-16597144 FORWARD	Auxin responsive SAUR protein	0.210745	2.15969e-13	0.000106737	0.80463	0.233827	0.0945525	0.07511	0.058668	0.612635
-0.698732	-2.10698	-0.230829	-1.05771	-0.324953	-0.516541	-0.83425	-0.675583	-0.549303	CHR4_JGVV43_64_T01	VIT_04s0043g00940	17.2.3	hormone metabolism.auxin.induced-regulated-responsive-activated	Symbols: NPH4, MSG1, IAA21, ARF7, TIR5, BIP | NPH4 (NON-PHOTOTROPHIC HYPOCOTYL); DNA binding / transcription activator/ transcription factor/ transcription regulator | chr5:7016470-7022113 REVERSE	MONOPTEROS	0.00122235	5.43237e-14	0.472608	1.32422e-06	0.156865	0.0119369	5.36051e-05	0.000841774	0.00693619
-0.456883	-2.38944	-0.865903	-0.121532	-0.353401	0.337767	-0.169377	-0.512372	0.179286	CHR3_JGVV38_325_T01	VIT_03s0038g01250	17.2.3	hormone metabolism.auxin.induced-regulated-responsive-activated	auxin-responsive family protein | chr4:16596860-16597144 FORWARD	Auxin responsive SAUR protein	0.15244	7.37088e-12	0.0110486	0.755657	0.288157	0.282656	0.615175	0.0663801	0.598759
-0.108834	-0.140681	-0.282618	-0.267295	-0.427361	-0.172035	1.05254	0.328526	0.530526	CHR3_JGVV38_348_T01	VIT_03s0038g00930	17.2.3	hormone metabolism.auxin.induced-regulated-responsive-activated	auxin-responsive family protein | chr1:28382896-28383768 REVERSE	Auxin responsive SAUR protein	0.843586	0.673471	0.593378	0.464891	0.234026	0.691229	0.000572503	0.32736	0.0947271
0.198751	0.155896	0.0300282	-0.350163	-0.441415	-0.0289789	-0.763616	-1.03963	-0.530992	CHR3_JGVV38_320_T01	VIT_03s0038g01300	17.2.3	hormone metabolism.auxin.induced-regulated-responsive-activated	auxin-responsive protein, putative | chr2:9085210-9085909 REVERSE	Auxin-induced SAUR	0.58791	0.558772	0.965748	0.194043	0.117178	0.951048	0.00221755	6.3283e-05	0.0387493
[truncated: 6,644 more rows]
