# Supplementary material for: Dissecting the Biochemical and Transcriptomic Effects of a Locally Applied Heat Treatment on Developing Cabernet Sauvignon Grape Berries
Source: Front Plant Sci. 2017 Jan 31;8:53. doi: 10.3389/fpls.2017.00053 (PMC5281624; doi:10.3389/fpls.2017.00053)
Supplement: Supplementary file 2 [file DataSheet2.XLSX]

## Sheet: Feuil1
Supplementary Table 2: Number of up and down-regulated genes for each experimental condition.
STAGE	Up regulated genes	Down regulated genes	Total DEGs	Total DEGs per stage
G1D	322	255	577	5287
G7D	2135	1889	4024		Green stage
G14D	349	337	686
V1D	925	675	1600	4122
V7D	451	426	877		Véraison stage
V14D	787	858	1645
R1D	1155	809	1964	5061
R7D	1018	693	1711		Ripening stage
R14D	906	480	1386
STAGE	Up regulated genes	Down regulated genes	Total DEGs	Total DEGs per duration
G1D	322	255	577	4141
V1D	925	675	1600		1 day
R1D	1155	809	1964
G7D	2135	1889	4024	6612
V7D	451	426	877		7 days
R7D	1018	693	1711
G14D	349	337	686	3783
V14D	1018	693	1711		14 days
R14D	906	480	1386
