# Supplementary material for: Dissecting the Biochemical and Transcriptomic Effects of a Locally Applied Heat Treatment on Developing Cabernet Sauvignon Grape Berries
Source: Front Plant Sci. 2017 Jan 31;8:53. doi: 10.3389/fpls.2017.00053 (PMC5281624; doi:10.3389/fpls.2017.00053)
Supplement: Supplementary file 3 [file DataSheet3.XLSX]

## Sheet: genes-differentially-expressed-
Supplementary Table 3: Steadily deregulated genes between HT and control berries.
Expression: log2 fold change between HT and control (log2 FC >1, p.adj.BH<0.05).
FC: Fold change; padjBH: Benjamini and Hochberg corrected p-values
Green			Véraison			Ripening
1 d	7 d	14d	1 d	7 d	14d	1 d	7 d	14d		Unique_ID				Functional annotation
log2FC.green.HS_vs_control.d1.	log2FC.green.HS_vs_control.d7.	log2FC.green.HS_vs_control.d14.	log2FC.veraison.HS_vs_control.d1.	log2FC.veraison.HS_vs_control.d7.	log2FC.veraison.HS_vs_control.d14.	log2FC.middle_ripening.HS_vs_control.d1.	log2FC.middle_ripening.HS_vs_control.d7.	log2FC.middle_ripening.HS_vs_control.d14.	ID_Nimblegen	C12X_V1	BINCODE	NAME	DESCRIPTION	Grimplet et al., 2012	p.adj.BH.green.HS_vs_control.d1.	p.adj.BH.green.HS_vs_control.d7.	p.adj.BH.green.HS_vs_control.d14.	p.adj.BH.veraison.HS_vs_control.d1.	p.adj.BH.veraison.HS_vs_control.d7.	p.adj.BH.veraison.HS_vs_control.d14.	p.adj.BH.middle_ripening.HS_vs_control.d1.	p.adj.BH.middle_ripening.HS_vs_control.d7.	p.adj.BH.middle_ripening.HS_vs_control.d14.
2.90872	2.91994	2.57493	3.75906	2.39205	2.84639	3.50918	4.03599	2.08572	VIT_07s0005g01970	CHR7_JGVV5_191_T01	3.1.1.1	minor CHO metabolism.raffinose family.galactinol synthases.known	Symbols: AtGolS1 | AtGolS1 (Arabidopsis thaliana galactinol synthase 1); transferase, transferring glycosyl groups / transferase, transferring hexosyl groups | chr2:19368798-19370441 REVERSE	Galactinol synthase	2.61420491333716e-07	2.03627930512125e-05	0.00377209217805253	7.55225888948793e-09	4.32648803803573e-11	0.000221183795152385	8.92957813848105e-07	6.97014097129189e-11	1.32723523525715e-05
3.16455	2.05575	2.91882	3.98949	4.38493	3.60752	3.49548	4.38172	3.36765	VIT_07s0005g01980	CHR7_JGVV5_192_T01	3.1.1.1	minor CHO metabolism.raffinose family.galactinol synthases.known	Symbols: AtGolS1 | AtGolS1 (Arabidopsis thaliana galactinol synthase 1); transferase, transferring glycosyl groups / transferase, transferring hexosyl groups | chr2:19368798-19370441 REVERSE	Glycosyl transferase family 8 protein	1.12219368918774e-06	0.000332190668017843	0.00442470921239272	1.24924762414853e-10	3.8805895509281e-12	0.000297898060428294	3.56015016627332e-07	3.71490717838574e-11	2.80898218897949e-06
2.55275	3.47248	1.80576	3.68652	3.08121	1.7153	2.84166	3.73557	2.06953	VIT_00s2300g00010	CHRUN_JGVV2300_1_T01	16.7	secondary metabolism.wax	Symbols: AtSAT1 | AtSAT1 (Arabidopsis thaliana sterol O-acyltransferase 1); acyltransferase | chr3:19284339-19285582 FORWARD	Acyltransferase	3.98322894940988e-08	7.26075269149823e-15	1.6686125555278e-07	2.27927735384599e-11	9.72827225209486e-09	1.65623661576369e-05	1.60072783585932e-14	1.14337393686805e-09	1.34271164873987e-07
2.64059	1.83633	2.15365	3.00759	3.52985	3.12308	4.71228	4.83449	3.39563	VIT_13s0019g02850	CHR13_JGVV19_233_T01	20.2.1	stress.abiotic.heat	Symbols: HSP18.2 | HSP18.2 (heat shock protein 18.2) | chr5:24062577-24063277 FORWARD	Heat shock protein 17.6 kDa class I	9.68826314054587e-08	3.1352495131167e-05	0.00366300731238317	1.49181366772131e-11	2.99606574896961e-12	2.3289611370015e-11	1.80100122862171e-16	3.91540165370931e-17	3.27822662548653e-11
2.50072	2.67019	1.37738	2.2537	1.49756	1.08226	1.8903	2.13507	1.80367	VIT_14s0060g02340	CHR14_JGVV60_30_T01	20.2.1	stress.abiotic.heat	Symbols: BIP1 | BIP1; ATP binding | chr5:10540460-10543375 REVERSE	Heat shock protein 70	3.17052727064371e-17	1.3797089264797e-18	1.01070015562036e-14	3.42678142008618e-16	4.69850249051471e-11	7.83745491802706e-08	6.16775050792977e-10	1.1760036958484e-09	3.60830322958698e-12
2.92403	2.45213	2.35982	2.66545	2.96935	3.06355	4.25296	4.07798	3.57244	VIT_04s0008g01580	CHR4_JGVV8_147_T01	20.2.1	stress.abiotic.heat	Symbols: HSP17.6II | HSP17.6II (17.6 KDA CLASS II HEAT SHOCK PROTEIN) | chr5:3882237-3882938 REVERSE	Heat shock protein 17.6 kDa class II	3.25051561359391e-12	1.5361550309322e-09	1.12447015715324e-12	3.5900799057682e-18	8.66846846829005e-16	2.03827982829861e-14	4.68803453054404e-15	6.28707602646071e-19	2.67861016427306e-13
2.62545	1.61788	1.19698	3.11965	3.55382	3.17229	5.24014	5.70561	3.10554	VIT_05s0020g03330	CHR5_JGVV20_312_T01	20.2.1	stress.abiotic.heat	Symbols: HSP70T-2 | HSP70T-2 (HEAT-SHOCK PROTEIN 70T-2); ATP binding | chr2:13651510-13653920 REVERSE	Heat shock protein 70	5.68564515086119e-15	1.69798081052904e-16	6.67022518972734e-16	9.28014068163431e-12	4.69850249051471e-11	1.57448736793146e-07	8.45886804530108e-11	3.72775206578157e-10	3.56819893277599e-13
4.94805	5.00684	5.31163	1.27824	3.26318	1.56393	3.92162	3.24067	3.00626	VIT_19s0085g01050	CHR19_JGVV85_19_T01	20.2.1	stress.abiotic.heat	17.6 kDa class I small heat shock protein (HSP17.6C-CI) (AA 1-156) | chr1:19980462-19981109 FORWARD	Heat shock protein 17.6 kDa class I	3.39693078016789e-07	5.70229158055064e-05	9.90205975433966e-07	2.85331642700119e-12	4.40123019391011e-12	6.80515049205777e-10	2.73276140788628e-09	2.18864241110768e-11	4.1654118451172e-09
2.17111	1.27736	1.88597	3.00707	3.23535	2.89387	4.05417	4.36264	3.24125	VIT_01s0010g02290	CHR1_JGVV10_165_T01	20.2.1	stress.abiotic.heat	Symbols: HSP21 | HSP21 (HEAT SHOCK PROTEIN 21) | chr4:13818870-13819971 REVERSE	Heat shock protein 26a, chloroplast	6.94122717106194e-11	1.31757950303741e-09	4.43332269558746e-06	7.22616901403884e-15	1.35639305368609e-13	1.40763146800281e-08	3.75199948667871e-14	5.58227591845337e-16	5.42973847549374e-07
2.50849	1.70675	2.1709	3.0007	3.44713	3.27556	4.18069	4.34937	3.50969	VIT_16s0050g01150	CHR16_JGVV50_145_T01	20.2.1	stress.abiotic.heat	Symbols: HSP81-1, ATHS83, HSP81.1, HSP83, ATHSP90.1 | ATHSP90.1 (HEAT SHOCK PROTEIN 90.1); ATP binding / unfolded protein binding | chr5:21352399-21355361 FORWARD	Heat shock protein 90-1	5.68564515086119e-15	3.01880344108205e-14	4.09925462632486e-12	1.79765775357854e-19	2.81852450291899e-18	1.64561018682814e-11	3.5022200662236e-18	2.1027351459255e-18	3.12408676135369e-10
4.98346	3.40598	2.81524	2.88393	3.2948	2.56955	2.97627	3.76433	1.91699	VIT_13s0019g02740	CHR13_JGVV19_243_T01	20.2.1	stress.abiotic.heat	Symbols: HSP18.2 | HSP18.2 (heat shock protein 18.2) | chr5:24062577-24063277 FORWARD	Heat shock protein 17.6 kDa class I	3.2295769950052e-11	1.4149283970294e-09	2.30406726555669e-06	1.11378121270671e-10	1.15188956037491e-10	7.00235557028189e-10	1.35801285507677e-14	7.39148794566699e-14	5.68943453310842e-10
3.33542	2.5436	2.28019	2.99083	3.18136	2.86202	4.25193	4.04169	2.90958	VIT_13s0019g03090	CHR13_JGVV19_211_T01	20.2.1	stress.abiotic.heat	Symbols: HSP18.2 | HSP18.2 (heat shock protein 18.2) | chr5:24062577-24063277 FORWARD	Heat shock protein class I (HSP17.8-CI)	9.14819301065427e-13	7.2067526316432e-10	5.3800266493483e-06	8.25356405465904e-08	2.05163727642526e-08	1.1698440406186e-06	3.73638388070358e-08	2.95882550828313e-10	0.000105131280606207
2.65131	1.61359	1.63461	3.81235	4.67241	1.75609	2.61461	4.04876	2.40342	VIT_18s0089g01270	CHR18_JGVV89_16_T01	20.2.1	stress.abiotic.heat	Symbols: ATHSP22.0 | ATHSP22.0 | chr4:6370343-6371291 FORWARD	Heat shock protein precursor 22.0 kDa class IV	5.3343252147249e-09	2.50842737390427e-06	4.53213026362893e-07	4.75464351732645e-12	1.99050966356199e-12	1.38601603296377e-10	9.68368681308888e-11	5.748920184822e-13	7.04165280152047e-10
2.57936	2.17757	2.28706	3.66481	3.45541	1.89283	3.2467	3.2821	1.66721	VIT_13s0019g02770	CHR13_JGVV19_240_T01	20.2.1	stress.abiotic.heat	Symbols: HSP18.2 | HSP18.2 (heat shock protein 18.2) | chr5:24062577-24063277 FORWARD	Heat shock protein 17.6 kDa class I	2.24956988428537e-08	3.6032242707058e-06	4.51262490980038e-06	8.55916267897121e-11	1.4189215107761e-11	3.11136335407896e-11	1.71655546753486e-14	7.55965639220122e-15	6.01410782614453e-12
2.9517	2.03604	1.7098	3.27459	4.3893	1.84905	2.55918	4.05205	2.24096	VIT_13s0019g02840	CHR13_JGVV19_234_T01	20.2.1	stress.abiotic.heat	Symbols: ATHSP17.4, HSP17.4 | ATHSP17.4 | chr3:16984118-16984841 REVERSE	Heat shock protein 18.2 kDa class I	6.65986470263082e-09	1.54612793121216e-05	1.65081165013629e-06	5.41361265761719e-13	3.98777030995625e-13	5.38955481905056e-12	1.80100122862171e-16	2.25863005942016e-17	3.55522205451224e-13
1.54235	1.17533	1.51147	3.74564	3.56654	2.66571	2.54193	3.72628	2.61421	VIT_13s0019g03160	CHR13_JGVV19_205_T01	20.2.1	stress.abiotic.heat	17.6 kDa class I small heat shock protein (HSP17.6C-CI) (AA 1-156) | chr1:19980462-19981109 FORWARD	Heat shock protein 17.6 kDa class I	2.0015591878512e-12	1.86604411319439e-11	5.7206966239941e-09	4.1015206305955e-16	6.41062035975334e-14	1.15635822924217e-08	1.52548173499739e-13	3.45518641037564e-16	5.33761103107532e-08
1.40014	1.53991	1.15058	1.18274	1.71638	1.71243	1.0315	1.83282	1.30837	VIT_13s0019g02820	CHR13_JGVV19_236_T01	20.2.1	stress.abiotic.heat	Symbols: HSP18.2 | HSP18.2 (heat shock protein 18.2) | chr5:24062577-24063277 FORWARD	Heat shock protein 18.2 kDa class I	8.67945359805899e-10	3.10893477211987e-09	1.22893436019047e-06	1.62366143339791e-09	6.07452160425632e-10	1.48218454342172e-10	1.30963954402388e-14	5.51771898093849e-14	4.41888962603005e-12
2.12308	1.35296	1.17327	2.92823	3.32522	3.01031	4.50202	4.7484	2.98209	VIT_13s0019g02780	CHR13_JGVV19_239_T01	20.2.1	stress.abiotic.heat	Symbols: ATHSP17.4, HSP17.4 | ATHSP17.4 | chr3:16984118-16984841 REVERSE	Heat shock protein 17.6 kDa class I	4.63347423979017e-08	3.04416296608036e-05	0.0136417390504967	2.24473523605641e-10	4.85427605019978e-11	3.32482767896295e-10	3.16939823877501e-16	3.29270873227524e-17	6.4559512397477e-10
2.8625	2.85223	2.57017	2.47105	1.67755	1.15453	1.39685	1.378	1.82851	VIT_13s0019g02760	CHR13_JGVV19_241_T01	20.2.1	stress.abiotic.heat	Symbols: ATHSP17.4, HSP17.4 | ATHSP17.4 | chr3:16984118-16984841 REVERSE	Heat shock protein 17.6 kDa class I	1.59441445237556e-09	2.73821659729777e-07	1.65081165013629e-06	1.54933948813556e-11	1.41717411122864e-12	1.93157187653702e-11	1.39802598699833e-16	5.00664089382014e-17	2.5914998710536e-12
1.18521	3.47868	1.18077	1.9803	3.50783	1.33664	2.77388	3.98845	1.51996	VIT_13s0019g00860	CHR13_JGVV19_380_T01	20.2.1	stress.abiotic.heat	15.7 kDa class I-related small heat shock protein-like (HSP15.7-CI) | chr5:14968991-14969509 FORWARD	Small heat-shock protein HSP17.5 Cytosolic class I	1.583887688385e-15	4.06983642787284e-17	1.36753140388973e-10	8.30670114507123e-19	1.81108229447207e-16	4.62015023725236e-13	2.31813719772973e-13	2.60135619147291e-18	6.00205863879508e-14
3.69587	3.02806	3.06262	4.82314	4.25857	2.49341	3.86423	4.85796	2.32076	VIT_02s0154g00480	CHR2_JGVV154_42_T01	20.2.1	stress.abiotic.heat	Symbols: ATHSP23.6-MITO | ATHSP23.6-MITO (MITOCHONDRION-LOCALIZED SMALL HEAT SHOCK PROTEIN 23.6) | chr4:12917017-12918053 FORWARD	Heat shock protein MTSHP	2.80993543869117e-09	2.86947444989181e-14	2.08293339852957e-05	6.26978030909796e-12	2.59371504154896e-10	0.0106145523497756	3.79893867590471e-10	5.5090875393385e-12	0.000392719887754823
3.00557	1.43716	2.65833	3.43463	2.75403	3.29049	2.53856	3.98822	2.8666	VIT_04s0008g01500	CHR4_JGVV8_139_T01	20.2.1	stress.abiotic.heat	Symbols: HSP17.6II | HSP17.6II (17.6 KDA CLASS II HEAT SHOCK PROTEIN) | chr5:3882237-3882938 REVERSE	Heat shock protein 17.6 kDa class II	1.37612431567699e-12	3.96011412534635e-11	2.26421398140565e-09	3.61960526349031e-14	2.30551355245055e-10	3.89669146041803e-11	2.31713404826139e-13	3.50548661425212e-15	9.32302308050054e-08
3.16165	2.31709	2.75128	2.4539	2.19446	1.4681	2.01016	2.73783	1.60308	VIT_04s0008g01510	CHR4_JGVV8_140_T01	20.2.1	stress.abiotic.heat	Symbols: HSP17.6II | HSP17.6II (17.6 KDA CLASS II HEAT SHOCK PROTEIN) | chr5:3882237-3882938 REVERSE	Heat shock protein 17.6 kDa class II	3.76164100210131e-07	1.81731794165133e-06	2.44736694156855e-07	1.02163802967374e-12	8.47140696102614e-09	5.44625601980723e-07	1.52548173499739e-13	5.49559527117007e-17	4.31012547297742e-07
1.32369	3.83471	1.23388	1.22736	1.31265	1.79728	2.39607	2.29583	1.90291	VIT_04s0008g01520	CHR4_JGVV8_141_T01	20.2.1	stress.abiotic.heat	Symbols: HSP17.6II | HSP17.6II (17.6 KDA CLASS II HEAT SHOCK PROTEIN) | chr5:3882237-3882938 REVERSE	Heat shock protein 17.6 kDa class II	1.583887688385e-15	1.06860811921801e-08	1.12447015715324e-12	1.13575698681581e-17	2.53749333593628e-14	5.39135768871253e-16	3.74756076682752e-14	2.34459615411279e-19	1.09152018296588e-14
2.4433	2.20048	1.72328	2.46887	1.90112	1.41888	1.77033	2.17431	1.5471	VIT_04s0008g01550	CHR4_JGVV8_144_T01	20.2.1	stress.abiotic.heat	Symbols: HSP17.6II | HSP17.6II (17.6 KDA CLASS II HEAT SHOCK PROTEIN) | chr5:3882237-3882938 REVERSE	Small molecular heat shock protein 17.5	1.4944656602541e-11	3.92748799962783e-11	1.68744423663053e-08	7.43395937151818e-15	4.45444077980232e-12	3.18847125849485e-10	1.35801285507677e-14	2.64012863709478e-18	2.24309744269318e-06
3.06766	2.42367	2.08063	4.15877	3.95457	2.35742	3.89271	4.56699	1.95833	VIT_04s0008g01570	CHR4_JGVV8_146_T01	20.2.1	stress.abiotic.heat	Symbols: HSP17.6II | HSP17.6II (17.6 KDA CLASS II HEAT SHOCK PROTEIN) | chr5:3882237-3882938 REVERSE	Heat shock protein 17.6 kDa class II	1.36448653963391e-10	7.45906954281666e-12	5.65483319430521e-08	5.46583458798993e-14	1.36527920400538e-08	1.40856070472727e-10	2.86072016268023e-13	8.60781165222888e-15	1.03483386116434e-07
1.8644	1.29466	2.19589	2.98255	2.55776	2.38625	2.25208	3.15269	2.06699	VIT_02s0025g00280	CHR2_JGVV25_26_T01	20.2.1	stress.abiotic.heat	Symbols: HSP81-1, ATHS83, HSP81.1, HSP83, ATHSP90.1 | ATHSP90.1 (HEAT SHOCK PROTEIN 90.1); ATP binding / unfolded protein binding | chr5:21352399-21355361 FORWARD	Heat shock protein 90-1	2.64413375013151e-09	1.09875415110217e-14	6.37432705686397e-05	8.9118597245334e-13	1.4189215107761e-11	5.32079706286513e-08	2.57848356008819e-16	5.00664089382014e-17	7.12113211105329e-07
3.37933	2.64822	2.8824	3.69553	2.77618	2.93143	3.43145	4.04033	2.03346	VIT_08s0007g06180	CHR8_JGVV7_270_T01	27.3.20	RNA.regulation of transcription.G2-like transcription factor family, GARP	myb family transcription factor | chr5:2103162-2105898 FORWARD	Myb family	9.28909639350986e-06	2.14117337800872e-07	0.000858353260164108	4.3813231166705e-05	2.53259533212483e-07	1.2029436365558e-07	0.00025672090009006	2.04901895035057e-08	1.28469864573726e-05
2.15366	3.1337	1.43182	2.81224	2.68582	1.79893	3.80516	4.03982	1.57144	VIT_15s0046g01390	CHR15_JGVV46_213_T01	27.3.3	RNA.regulation of transcription.AP2/EREBP, APETALA2/Ethylene-responsive element binding protein family	Symbols: CRF6 | CRF6 (CYTOKININ RESPONSE FACTOR 6); DNA binding / transcription factor | chr3:22805180-22806527 FORWARD	Ethylene-responsive transcription factor cytokinin response factor 4	0.00461787860633812	3.75016535959867e-12	0.0148023804576678	2.48345151475627e-06	6.49442866374414e-11	0.000894492295880602	2.60756281799927e-09	6.70766905082845e-13	0.000175159331753332
3.18623	2.7311	2.70976	4.04147	3.34613	2.73437	3.92987	5.35076	1.75855	VIT_00s0437g00010	CHRUN_JGVV437_1_T01	30.2.17	signalling.receptor kinases.DUF 26	protein kinase family protein | chr4:12129485-12134187 FORWARD	CRK10 (cysteine-rich RLK10)	6.36615995480907e-07	8.87953100801293e-06	9.22779230782018e-06	6.88198188908665e-17	1.01374500547494e-15	2.57918034223302e-12	1.74253313974795e-12	6.33602637569758e-17	3.45876661037808e-12
3.19208	4.49367	2.29295	3.87722	3.53505	1.09247	3.24284	3.9316	1.52701	VIT_02s0025g04060	CHR2_JGVV25_366_T01	31.4	cell.vesicle transport	Symbols: SAY1 | SAY1 | chr4:7071860-7075501 FORWARD	Rab/Ypt GTPase Ara4-interacting protein	5.97705834617649e-11	1.08008228445497e-15	2.04897674713746e-06	1.07559006835745e-15	6.44843256577733e-13	1.83883230122016e-07	9.3250868840707e-13	7.63770549664453e-16	4.64679385520873e-09
2.42463	1.97174	2.84346	3.98599	2.92141	2.26888	4.28253	5.72655	2.30139	VIT_15s0045g00020	CHR15_PDVV45_3_T01	35.2	NA	not assigned.unknown	No hit	0.000582352538316341	2.68418529662155e-14	0.00493230861827812	0.000615625198460969	0.00058122513907483	4.17410775864942e-06	8.65193424987274e-09	2.98607080916304e-08	1.53333702962144e-06
2.28701	2.34078	2.79247	1.64419	1.64393	1.09181	1.49006	1.42048	1.97805	VIT_18s0001g02690	CHR18_JGVV1_165_T01	35.2	not assigned.unknown	unknown protein | chr1:16847781-16848086 FORWARD	Unknown protein	5.13943015279131e-18	3.05943954476754e-18	1.12447015715324e-12	8.94401897563089e-19	3.72563604388178e-15	6.49370372006829e-12	4.68803453054404e-15	1.90227267326687e-17	6.90343626005905e-13
3.51704	3.60422	2.58393	4.47969	3.83127	2.90287	2.75834	4.18684	3.1102	VIT_19s0014g03480	CHR19_JGVV14_311_T01	35.2	not assigned.unknown	unknown protein | chr2:8964349-8965424 FORWARD	Unknown protein	3.15514040187331e-16	4.89878022647323e-14	2.767739331451e-13	5.7031032677024e-14	4.40123019391011e-12	2.24105720118124e-08	7.4612943196903e-12	3.10154180669328e-15	4.07719107069926e-09
2.71137	1.76819	2.9331	4.26748	4.44463	3.51366	3.16515	3.96459	3.24609	VIT_07s0005g01080	CHR7_JGVV5_105_T01	35.2	not assigned.unknown	unknown protein | chr1:588329-589480 FORWARD	Unknown protein	1.583887688385e-15	6.56352654414544e-17	5.41985612675365e-15	0.00064208596174283	1.14909082232504e-10	7.11456316785205e-05	2.18684665713087e-13	3.55135709867067e-11	4.45461487952237e-10
1.52068	2.54414	1.63007	1.97603	1.62435	1.04376	2.61252	1.68682	1.37474	VIT_07s0185g00040	CHR7_JGVV185_3_T01	35.2	not assigned.unknown	unknown protein | chr3:2263806-2264576 REVERSE	Unknown protein	3.90183577137127e-14	4.23400464054103e-16	1.29765285857315e-06	2.09075818746443e-13	1.58714943995478e-08	3.61450226256969e-06	1.46176431501885e-11	1.02257646416676e-12	1.55381826290276e-10
