# Supplementary material for: Dissecting the Biochemical and Transcriptomic Effects of a Locally Applied Heat Treatment on Developing Cabernet Sauvignon Grape Berries
Source: Front Plant Sci. 2017 Jan 31;8:53. doi: 10.3389/fpls.2017.00053 (PMC5281624; doi:10.3389/fpls.2017.00053)
Supplement: Supplementary file 4 [file DataSheet4.XLSX]

## Sheet: principaleBINs-test
Supplemental Table 4. MapMan BINs significantly altered by HT in developing berries
Significantly fluctuating MapMan BINs after 1, 7 or 14 days of HT according to the developmental stage
MapMan BINs showing significantly different behavior (Results of an uncorrected Chi-square test, p-value < 0.05) are highlighted in red
BIN category name, total number of transcripts (elements) within the category, the number of conditions significantly impacted, transcripts up- or down-regulated are provided.
			conditions		All conditions		G1D			G7D			G14D			V1D			V7D			V14D			R1D			R7D			R14D
		BIN size	with p-value	number of transcripts				transcripts			transcripts			transcripts			transcripts			transcripts			transcripts			transcripts			transcripts			transcripts
BIN	name	in arrays	< 0.05	up	down	both	p-value	up	down	p-value	up	down	p-value	up	down	p-value	up	down	p-value	up	down	p-value	up	down	p-value	up	down	p-value	up	down	p-value	up	down
1	PS	214	5	58	44	89	0.236138	0	1	5.30257e-14	5	41	0.885144	2	2	1.72231e-35	39	0	0.0706037	6	0	4.1772e-19	27	0	0.292744	6	3	0.00669852	16	4	0.000126838	17	1
2	major CHO metabolism	136	2	22	24	43	0.236416	1	3	0.354872	9	13	0.430473	2	0	0.000175263	1	10	0.833679	3	2	0.483861	6	4	0.0891492	1	2	0.298516	8	4	0.0245064	2	6
3	minor CHO metabolism	146	2	25	27	47	0.293463	3	0	0.328779	10	14	0.0434096	5	1	0.0146283	10	6	0.143489	5	1	0.805303	4	3	0.297662	6	1	0.403211	5	6	0.922497	4	2
4	glycolysis	78	0	10	7	15	0.281223	1	2	0.878264	5	6	0.350526	2	0	0.375734	3	0	0.292952	0	0	0.298306	2	0	0.988508	3	2	0.558078	1	2	0.489603	2	0
5	fermentation	32	0	6	5	9	0.720835	0	0	0.965214	2	2	0.676589	0	0	0.958321	1	1	0.604783	0	0	0.362814	0	2	0.199577	3	0	0.666095	1	0	0.466943	2	0
6	gluconeogenese/ glyoxylate cycle	16	0	4	4	6	0.849097	0	0	0.0932123	2	3	0.822639	0	0	0.0925425	2	0	0.286786	1	0	0.548059	1	0	0.517421	0	1	0.697814	1	0	0.683477	1	0
7	OPP	33	0	2	2	4	0.71349	0	0	0.259155	0	2	0.668369	0	0	0.378344	0	0	0.624557	1	0	0.600549	1	0	0.298661	0	0	0.65441	1	0	0.484526	2	0
8	TCA / org. transformation	89	1	14	3	16	0.671249	1	0	0.0213444	10	0	0.669862	2	1	0.174504	1	0	0.480634	1	0	0.369816	1	1	0.271038	4	0	0.259929	2	0	0.501849	1	1
9	mitochondrial electron transport / ATP synthesis	134	0	8	8	12	0.252679	0	0	0.0686164	7	3	0.193623	0	0	0.463523	4	1	0.745948	1	2	0.150811	0	4	0.0767186	3	0	0.0914835	1	1	0.191869	1	1
10	cell wall	582	6	110	107	187	1.39257e-05	17	10	0.249681	42	48	0.05067	13	9	0.000106808	16	29	0.246741	7	13	0.000305443	30	24	0.000589034	41	19	0.0149461	27	23	0.0126086	29	14
11	lipid metabolism	477	2	74	82	144	0.235057	3	7	0.00192286	37	50	0.000765438	3	14	0.810539	13	12	0.628807	6	5	0.138607	12	7	0.265376	17	19	0.85276	19	12	0.568171	15	5
12	N-metabolism	35	2	3	10	12	0.699023	0	0	0.0398	2	6	0.652226	0	0	0.0310174	0	3	0.0895326	0	2	0.0968537	0	3	0.00822949	1	4	0.96306	1	1	0.102693	0	2
13	amino acid metabolism	321	1	47	40	80	0.00807641	3	8	0.896811	22	20	0.732221	3	5	0.568717	7	8	0.194401	4	1	0.306952	8	5	0.410147	10	6	0.338629	15	5	0.329321	11	2
14	S-assimilation	11	1	2	4	6	0.893648	0	0	0.917381	1	1	0.874413	0	0	2.99433e-07	0	3	0.841356	0	0	0.716647	0	0	0.668641	0	0	0.538423	1	0	0.757248	0	0
15	metal handling	84	2	19	19	32	0.954084	1	1	0.012356	12	9	0.585895	1	2	0.742487	3	3	0.762623	1	2	0.240487	3	5	0.354062	5	4	0.672701	2	3	0.00562322	1	5
16	secondary metabolism	866	9	181	278	348	0.000436306	20	13	7.34059e-12	56	108	9.30477e-07	6	26	1.91222e-27	80	38	2.20329e-66	27	72	6.29991e-62	30	108	0.00408382	47	36	3.39503e-23	29	66	3.15468e-75	31	83
17	hormone metabolism	684	6	145	132	246	0.120951	11	10	0.00147223	61	65	0.0129034	10	16	3.27691e-07	38	32	0.00281851	18	18	0.0246638	21	32	8.72504e-08	56	22	0.0574536	34	21	0.113824	24	18
18	Co-factor and vitamine metabolism	87	0	8	5	12	0.409969	0	0	0.172085	2	5	0.344994	0	0	0.349251	3	0	0.450412	2	0	0.245349	3	0	0.449859	2	1	0.156035	1	0	0.521443	1	1
19	tetrapyrrole synthesis	47	2	13	4	15	0.509802	0	1	0.792539	4	2	0.644915	1	0	0.0718267	4	0	0.237012	2	0	1.1712e-06	7	0	0.233418	4	2	0.180299	4	1	0.00928377	5	0
20	stress	1488	9	293	185	427	6.44238e-27	60	13	0.00485503	139	82	8.55348e-26	62	13	1.05752e-06	80	23	1.02981e-13	58	31	2.56506e-10	78	60	8.6747e-25	136	28	6.21727e-13	103	24	2.21235e-07	83	26
21	redox	241	3	46	42	78	0.332796	3	0	0.150006	13	22	0.0538888	7	3	0.86684	9	5	0.212222	6	6	0.00400426	14	11	0.17494	10	2	0.0174873	16	3	0.0446063	13	1
22	polyamine metabolism	27	1	0	6	6	0.254632	0	1	0.018632	0	5	0.403368	0	1	0.579924	0	1	0.65427	0	0	0.441207	0	0	0.372126	0	0	0.426074	0	0	0.50515	0	0
23	nucleotide metabolism	158	0	15	18	29	0.742906	1	2	0.148066	6	8	0.265781	0	3	0.880096	4	4	0.621081	1	2	0.0542502	1	1	0.489279	4	3	0.535155	3	4	0.0982767	2	0
24	Biodegradation of Xenobiotics	49	1	11	8	15	0.605595	0	0	0.203106	2	6	0.736473	1	1	0.293818	3	0	0.669743	1	0	0.0623101	4	1	0.64052	3	2	0.537844	2	0	0.0126106	5	0
25	C1-metabolism	42	1	1	10	10	0.650646	0	0	0.0172557	1	7	0.59872	0	0	0.290133	0	0	0.516714	0	0	0.535603	0	1	0.105321	0	3	0.462345	0	1	0.345472	0	0
26	misc	1803	8	339	347	601	0.000315136	24	31	0.000203688	120	159	0.00523565	28	34	4.55566e-05	72	67	0.000785715	32	45	4.46922e-08	72	86	0.0523467	74	67	1.30102e-05	93	60	2.44627e-06	93	32
27	RNA	2911	7	431	300	670	0.0461017	27	15	5.16845e-11	267	115	0.827376	32	33	5.39719e-05	93	34	0.0165767	41	26	3.44812e-06	48	59	0.0125206	87	83	0.0127891	77	62	0.144765	80	39
28	DNA	560	6	68	58	120	0.127206	4	1	0.00312183	52	19	0.0146145	1	2	0.214152	11	15	0.0799487	4	4	0.0018518	8	5	0.000347964	5	21	0.000470366	7	23	0.0340936	7	10
29	protein	3535	9	379	360	674	1.81198e-05	23	12	2.1516e-10	196	169	6.01625e-06	25	18	8.43435e-09	59	63	6.29993e-07	33	24	4.36803e-07	65	67	2.08839e-05	101	75	1.39504e-08	81	50	2.14756e-09	65	30
30	signalling	1925	5	311	309	547	0.000226996	12	31	0.000649927	117	160	0.247441	17	27	0.33424	65	36	0.108357	20	33	2.59335e-07	52	97	0.000130866	111	45	0.117545	58	36	0.000667626	75	14
31	cell	1028	4	112	116	209	0.148859	7	5	0.000305746	43	70	0.00447524	3	6	0.65756	28	25	0.00292945	8	5	0.000805869	24	11	0.0739007	30	22	0.621558	33	21	0.0718803	22	12
33	development	810	3	125	126	226	0.137163	5	11	0.177561	71	60	0.877982	10	11	0.00185205	15	31	0.139108	8	17	0.320442	16	21	0.00301585	27	38	0.00140914	17	32	0.650747	21	13
34	transport	1293	8	173	286	415	0.00106252	10	23	1.88522e-17	64	157	0.0147597	17	26	6.35876e-10	31	64	0.000351805	14	35	0.00475744	36	58	2.88068e-06	34	62	0.00020528	31	50	0.183746	30	19
35	not assigned	9109	7	1410	1043	2246	0.000470497	87	55	1.25955e-14	775	466	0.00611914	97	83	2.15448e-07	235	171	7.10105e-07	144	84	3.487e-08	217	201	0.0531136	332	242	0.0155514	332	185	0.243694	264	148

## Sheet: allBINs-tests
	statistcal test used	p-value <0,05	p-value<0,001
	Wilcoxon test (Wt)
	Kolmogorov–Smirnov (KSt)
	Chi-square (C2t)
			conditions altered according to the statistcal test			G1D					G7D					G14D					V1D					V7D					V14D					R1D					R7D					R14D
bin	name	elements	Wt	KSt	C2t	green day1:wt,p,value	green day1:ks,p,value	green day1:chisq,p,value	green day1:pos	green day1:neg	green day7:wt,p,value	green day7:ks,p,value	green day7:chisq,p,value	green day7:pos	green day7:neg	green day14:wt,p,value	green day14:ks,p,value	green day14:chisq,p,value	green day14:pos	green day14:neg	veraison day1:wt,p,value	veraison day1:ks,p,value	veraison day1:chisq,p,value	veraison day1:pos	veraison day1:neg	veraison day7:wt,p,value	veraison day7:ks,p,value	veraison day7:chisq,p,value	veraison day7:pos	veraison day7:neg	veraison day14:wt,p,value	veraison day14:ks,p,value	veraison day14:chisq,p,value	veraison day14:pos	veraison day14:neg	middle ripening day1:wt,p,value	middle ripening day1:ks,p,value	middle ripening day1:chisq,p,value	middle ripening day1:pos	middle ripening day1:neg	middle ripening day7:wt,p,value	middle ripening day7:ks,p,value	middle ripening day7:chisq,p,value	middle ripening day7:pos	middle ripening day7:neg	middle ripening day14:wt,p,value	middle ripening day14:ks,p,value	middle ripening day14:chisq,p,value	middle ripening day14:pos
1	PS	214	7	8	5	1.15132e-08	2.1243e-06	0.236138	0	1	2.22584e-14	5.14396e-10	5.30257e-14	5	41	0.18056	0.030036	0.885144	2	2	1.5617e-21	3.10862e-15	1.72231e-35	39	0	1.79608e-10	8.47207e-08	0.0706037	6	0	1.11415e-29	0	4.1772e-19	27	0	0.196077	0.0736795	0.292744	6	3	0.00143887	0.00318918	0.00669852	16	4	5.29322e-12	1.97627e-11	0.000126838	17
2	major CHO metabolism	136	4	4	2	0.179797	0.218269	0.236416	1	3	7.11702e-05	0.00123799	0.354872	9	13	0.191406	0.357533	0.430473	2	0	8.35565e-06	3.35111e-05	0.000175263	1	10	0.591912	0.683144	0.833679	3	2	0.464303	0.403563	0.483861	6	4	0.00470629	0.0193593	0.0891492	1	2	0.381184	0.136378	0.298516	8	4	0.00501292	0.0313367	0.0245064	2
3	minor CHO metabolism	146	1	1	2	0.898152	0.190117	0.293463	3	0	0.772981	0.398045	0.328779	10	14	0.194017	0.418513	0.0434096	5	1	0.00149224	0.00118101	0.0146283	10	6	0.312107	0.367217	0.143489	5	1	0.561146	0.16615	0.805303	4	3	0.759228	0.945847	0.297662	6	1	0.656789	0.228373	0.403211	5	6	0.397881	0.0888817	0.922497	4
4	glycolysis	78	0	0	0	0.418956	0.236474	0.281223	1	2	0.936703	0.987754	0.878264	5	6	0.125615	0.170533	0.350526	2	0	0.357336	0.140338	0.375734	3	0	0.635725	0.449817	0.292952	0	0	0.974177	0.880315	0.298306	2	0	0.975101	0.522968	0.988508	3	2	0.43458	0.679497	0.558078	1	2	0.590971	0.219639	0.489603	2
5	fermentation	32	3	4	0	0.571516	0.637166	0.720835	0	0	0.0149911	0.00397264	0.965214	2	2	0.0191033	0.016742	0.676589	0	0	0.289907	0.0618298	0.958321	1	1	0.60258	0.825097	0.604783	0	0	0.198799	0.196562	0.362814	0	2	0.0453082	0.0178021	0.199577	3	0	0.421543	0.103139	0.666095	1	0	0.240943	0.0413186	0.466943	2
6	gluconeogenese/ glyoxylate cycle	16	1	0	0	0.276552	0.683364	0.849097	0	0	0.117876	0.0942149	0.0932123	2	3	0.894788	0.640768	0.822639	0	0	0.04204	0.0710035	0.0925425	2	0	0.886708	0.785515	0.286786	1	0	0.339627	0.661732	0.548059	1	0	0.681163	0.944264	0.517421	0	1	0.320492	0.464558	0.697814	1	0	0.996821	0.826301	0.683477	1
7	OPP	33	1	1	0	0.238874	0.272616	0.71349	0	0	0.00140535	0.0157686	0.259155	0	2	0.749744	0.318604	0.668369	0	0	0.348654	0.251327	0.378344	0	0	0.166339	0.105893	0.624557	1	0	0.0789934	0.338417	0.600549	1	0	0.570051	0.549151	0.298661	0	0	0.639905	0.269513	0.65441	1	0	0.40929	0.454747	0.484526	2
8	TCA / org. transformation	89	1	2	1	0.174054	0.202284	0.671249	1	0	0.19137	0.118491	0.0213444	10	0	0.1855	0.258772	0.669862	2	1	0.0150803	0.013105	0.174504	1	0	0.101222	0.00337833	0.480634	1	0	0.90636	0.248197	0.369816	1	1	0.643567	0.131033	0.271038	4	0	0.561504	0.162942	0.259929	2	0	0.93647	0.127716	0.501849	1
9	mitochondrial electron transport / ATP synthesis	134	2	6	0	0.383223	0.0340404	0.252679	0	0	0.263629	0.0882045	0.0686164	7	3	0.994057	0.264592	0.193623	0	0	0.0190191	0.00129024	0.463523	4	1	0.537941	0.0446399	0.745948	1	2	0.606773	0.00760213	0.150811	0	4	5.24065e-05	1.17871e-07	0.0767186	3	0	0.605806	0.292745	0.0914835	1	1	0.799972	0.0373757	0.191869	1
10	cell wall	582	3	3	6	6.65365e-07	2.06419e-07	1.39257e-05	17	10	0.0938468	0.125638	0.249681	42	48	0.189561	0.146741	0.05067	13	9	7.85024e-10	8.48472e-08	0.000106808	16	29	9.7092e-07	8.55561e-06	0.246741	7	13	0.950986	0.182507	0.000305443	30	24	0.0756726	0.147018	0.000589034	41	19	0.419783	0.421228	0.0149461	27	23	0.748645	0.706546	0.0126086	29
11	lipid metabolism	477	2	2	2	0.105699	0.312448	0.235057	3	7	0.00410387	0.00184173	0.00192286	37	50	0.803177	0.712717	0.000765438	3	14	0.0085443	0.00985069	0.810539	13	12	0.679689	0.518351	0.628807	6	5	0.893772	0.538843	0.138607	12	7	0.488648	0.798422	0.265376	17	19	0.651403	0.490604	0.85276	19	12	0.178902	0.237401	0.568171	15
12	N-metabolism	35	1	1	3	0.00462002	0.00865833	0.699023	0	0	0.623822	0.45916	0.0398	2	6	0.072291	0.376194	0.652226	0	0	0.134307	0.221663	0.0310174	0	3	0.876222	0.901373	0.0895326	0	2	0.063603	0.167374	0.0968537	0	3	0.898373	0.435317	0.00822949	1	4	0.239712	0.28793	0.96306	1	1	0.12856	0.452885	0.102693	0
13	amino acid metabolism	321	2	1	1	0.819782	0.511067	0.00807641	3	8	0.0299353	0.11839	0.896811	22	20	0.020279	0.0100121	0.732221	3	5	0.0988511	0.164263	0.568717	7	8	0.926914	0.700353	0.194401	4	1	0.515312	0.720949	0.306952	8	5	0.115345	0.0967823	0.410147	10	6	0.931285	0.625619	0.338629	15	5	0.747688	0.947127	0.329321	11
14	S-assimilation	11	1	1	1	0.0172243	0.0373546	0.893648	0	0	0.752296	0.955334	0.917381	1	1	0.635015	0.836341	0.874413	0	0	0.065891	0.100307	2.99433e-07	0	3	0.206245	0.16003	0.841356	0	0	0.556565	0.718418	0.716647	0	0	0.503456	0.271487	0.668641	0	0	0.769975	0.826228	0.538423	1	0	0.750783	0.34274	0.757248	0
15	metal handling	84	4	4	2	0.89061	0.791859	0.954084	1	1	0.979976	0.396356	0.012356	12	9	0.395214	0.175545	0.585895	1	2	0.0279073	0.0496135	0.742487	3	3	0.00189919	0.00808708	0.762623	1	2	0.00212981	0.013064	0.240487	3	5	0.422608	0.560631	0.354062	5	4	0.586677	0.713288	0.672701	2	3	0.0119367	0.0142462	0.00562322	1
16	secondary metabolism	866	7	8	9	0.395946	0.0474923	0.000436306	20	13	1.62208e-10	6.87116e-08	7.34059e-12	56	108	0.00323517	0.00457	9.30477e-07	6	26	0.00583434	0.00111036	1.91222e-27	80	38	5.31687e-06	4.30782e-08	2.20329e-66	27	72	3.47059e-11	4.80727e-13	6.29991e-62	30	108	0.741052	0.074686	0.00408382	47	36	1.19803e-08	7.96995e-06	3.39503e-23	29	66	1.4392e-13	1.78859e-11	3.15468e-75	31
17	hormone metabolism	684	4	6	6	0.72248	0.212207	0.120951	11	10	0.0112355	0.0347011	0.00147223	61	65	0.405487	0.069571	0.0129034	10	16	0.554872	0.0220714	3.27691e-07	38	32	0.268718	0.0429284	0.00281851	18	18	0.216345	0.0673842	0.0246638	21	32	0.00133124	0.0019215	8.72504e-08	56	22	0.0271186	0.00356457	0.0574536	34	21	0.0102827	0.0122377	0.113824	24
18	Co-factor and vitamine metabolism	87	0	1	0	0.974783	0.618677	0.409969	0	0	0.159687	0.182822	0.172085	2	5	0.149171	0.0442357	0.344994	0	0	0.469356	0.450477	0.349251	3	0	0.394118	0.564632	0.450412	2	0	0.916702	0.702156	0.245349	3	0	0.443261	0.574459	0.449859	2	1	0.585241	0.914772	0.156035	1	0	0.101919	0.122184	0.521443	1
19	tetrapyrrole synthesis	47	6	6	2	0.266898	0.505652	0.509802	0	1	0.72576	0.872512	0.792539	4	2	0.0324825	0.0241159	0.644915	1	0	5.66737e-06	5.53521e-05	0.0718267	4	0	8.05709e-06	1.52029e-05	0.237012	2	0	3.86825e-08	1.29532e-08	1.1712e-06	7	0	0.861656	0.895128	0.233418	4	2	0.0420698	0.00994638	0.180299	4	1	0.000698355	0.00868322	0.00928377	5
20	stress	1488	5	8	9	0.0117648	0.04352	6.44238e-27	60	13	0.0684068	0.00448352	0.00485503	139	82	0.00126224	0.025178	8.55348e-26	62	13	1.11138e-06	4.22115e-06	1.05752e-06	80	23	0.0991885	0.00832839	1.02981e-13	58	31	0.296631	0.0398176	2.56506e-10	78	60	5.32378e-13	6.11577e-12	8.6747e-25	136	28	1.15942e-06	5.85586e-05	6.21727e-13	103	24	0.0603703	0.0888212	2.21235e-07	83
21	redox	241	4	3	3	0.692034	0.842407	0.332796	3	0	0.0366361	0.0720592	0.150006	13	22	0.000670278	0.00287028	0.0538888	7	3	0.49441	0.239643	0.86684	9	5	0.278175	0.289125	0.212222	6	6	0.189143	0.242704	0.00400426	14	11	1.75246e-09	7.06682e-09	0.17494	10	2	9.96768e-05	0.0023247	0.0174873	16	3	0.465414	0.446154	0.0446063	13
22	polyamine metabolism	27	0	1	1	0.514729	0.643792	0.254632	0	1	0.112246	0.259772	0.018632	0	5	0.738193	0.972664	0.403368	0	1	0.922554	0.703002	0.579924	0	1	0.547761	0.506745	0.65427	0	0	0.200803	0.0487978	0.441207	0	0	0.157335	0.16075	0.372126	0	0	0.266293	0.40733	0.426074	0	0	0.0790111	0.167626	0.50515	0
23	nucleotide metabolism	158	1	2	0	0.563638	0.558189	0.742906	1	2	0.384594	0.254314	0.148066	6	8	0.397156	0.179612	0.265781	0	3	0.0631458	0.0193999	0.880096	4	4	0.0257474	0.00840228	0.621081	1	2	0.0800308	0.0782628	0.0542502	1	1	0.368293	0.651227	0.489279	4	3	0.162048	0.461647	0.535155	3	4	0.482486	0.445809	0.0982767	2
24	Biodegradation of Xenobiotics	49	3	4	1	0.140704	0.301143	0.605595	0	0	0.00472058	0.00559658	0.203106	2	6	0.263701	0.268669	0.736473	1	1	0.321112	0.0301555	0.293818	3	0	0.345016	0.401028	0.669743	1	0	0.0864023	0.215619	0.0623101	4	1	0.000886357	0.000292279	0.64052	3	2	0.20468	0.166967	0.537844	2	0	0.00256963	0.0031596	0.0126106	5
25	C1-metabolism	42	4	4	1	0.00656175	0.0201333	0.650646	0	0	0.00721768	0.0243249	0.0172557	1	7	0.499669	0.346102	0.59872	0	0	0.281762	0.188963	0.290133	0	0	0.44734	0.146674	0.516714	0	0	0.897015	0.583337	0.535603	0	1	0.00265484	0.00118885	0.105321	0	3	0.00652246	0.00244376	0.462345	0	1	0.297272	0.374341	0.345472	0
26	misc	1803	6	8	8	0.0440452	0.0102996	0.000315136	24	31	3.01166e-09	2.82612e-06	0.000203688	120	159	0.0249311	0.00295632	0.00523565	28	34	0.777137	0.222866	4.55566e-05	72	67	0.199979	0.0100814	0.000785715	32	45	0.447708	0.0168718	4.46922e-08	72	86	0.0276045	0.00484185	0.0523467	74	67	0.0011162	0.000734023	1.30102e-05	93	60	2.73678e-06	3.71464e-05	2.44627e-06	93
27	RNA	2911	5	7	7	4.03046e-06	3.07805e-06	0.0461017	27	15	2.63649e-25	0	5.16845e-11	267	115	0.256981	0.175083	0.827376	32	33	0.000295689	0.00213671	5.39719e-05	93	34	0.540866	0.0884148	0.0165767	41	26	0.0742366	0.000108921	3.44812e-06	48	59	3.31017e-11	1.44988e-11	0.0125206	87	83	0.000604614	0.000635789	0.0127891	77	62	0.0778311	0.020693	0.144765	80
28	DNA	560	5	6	6	0.000276596	0.000300342	0.127206	4	1	0.0022783	0.00761738	0.00312183	52	19	0.289507	0.265245	0.0146145	1	2	0.110374	0.0774851	0.214152	11	15	0.0677869	0.0341968	0.0799487	4	4	0.321864	0.137368	0.0018518	8	5	1.18563e-16	9.04277e-13	0.000347964	5	21	3.74278e-08	1.45824e-08	0.000470366	7	23	2.28296e-08	1.13122e-05	0.0340936	7
29	protein	3535	2	9	9	0.714303	0.0039634	1.81198e-05	23	12	0.481204	2.96438e-05	2.1516e-10	196	169	0.96082	1.35848e-05	6.01625e-06	25	18	0.0584465	0.0485258	8.43435e-09	59	63	0.00558133	4.63974e-05	6.29993e-07	33	24	0.355184	2.40078e-06	4.36803e-07	65	67	0.0232898	0.00245429	2.08839e-05	101	75	0.35758	0.0156932	1.39504e-08	81	50	0.804822	0.00176872	2.14756e-09	65
30	signalling	1925	8	8	5	6.8549e-18	1.70597e-12	0.000226996	12	31	1.99277e-08	7.19607e-07	0.000649927	117	160	1.07714e-09	1.08426e-07	0.247441	17	27	0.000157476	2.43236e-05	0.33424	65	36	1.91774e-08	7.26037e-06	0.108357	20	33	2.22662e-08	5.3258e-08	2.59335e-07	52	97	0.000511764	0.00780104	0.000130866	111	45	0.101644	0.00284996	0.117545	58	36	0.0498504	0.146634	0.000667626	75
31	cell	1028	6	7	4	0.002871	0.00734183	0.148859	7	5	8.53152e-05	0.000133752	0.000305746	43	70	0.010031	0.00193712	0.00447524	3	6	5.83751e-05	0.00012274	0.65756	28	25	0.376209	0.100542	0.00292945	8	5	8.67406e-05	0.000885833	0.000805869	24	11	0.00639561	0.00523271	0.0739007	30	22	0.885586	0.0416794	0.621558	33	21	0.180993	0.0781	0.0718803	22
33	development	810	5	5	3	0.565164	0.801825	0.137163	5	11	0.677937	0.862356	0.177561	71	60	0.0681366	0.0621158	0.877982	10	11	0.000510768	0.0059632	0.00185205	15	31	0.730676	0.354361	0.139108	8	17	0.0248539	0.0113373	0.320442	16	21	0.0058795	0.0180681	0.00301585	27	38	0.00437752	0.017287	0.00140914	17	32	0.000430145	0.000800997	0.650747	21
34	transport	1293	8	9	8	1.54044e-16	4.73421e-12	0.00106252	10	23	9.01878e-16	4.91149e-10	1.88522e-17	64	157	2.11906e-09	3.07493e-08	0.0147597	17	26	7.90016e-17	2.66787e-13	6.35876e-10	31	64	6.22281e-18	1.35114e-13	0.000351805	14	35	1.68225e-11	3.48025e-08	0.00475744	36	58	3.82202e-12	8.06238e-08	2.88068e-06	34	62	1.44934e-08	4.81335e-06	0.00020528	31	50	0.0770295	0.0328879	0.183746	30
35	not assigned	9109	8	8	7	3.11086e-21	1.11022e-16	0.000470497	87	55	6.54069e-30	0	1.25955e-14	775	466	8.86384e-09	6.89635e-06	0.00611914	97	83	0.000114654	0.00154925	2.15448e-07	235	171	6.3546e-12	1.39005e-09	7.10105e-07	144	84	1.35824e-12	7.68752e-10	3.487e-08	217	201	0.659131	0.487556	0.0531136	332	242	0.000331396	0.0030765	0.0155514	332	185	0.041738	0.0245915	0.243694	264
			test			G1D					G7D					G14D					V1D					V7D					V14D					R1D					R7D					R14D
bin	name	elements	Wilcoxon	Kolmogorov–Smirnov	Chi-square	green day1:wt,p,value	green day1:ks,p,value	green day1:chisq,p,value	green day1:pos	green day1:neg	green day7:wt,p,value	green day7:ks,p,value	green day7:chisq,p,value	green day7:pos	green day7:neg	green day14:wt,p,value	green day14:ks,p,value	green day14:chisq,p,value	green day14:pos	green day14:neg	veraison day1:wt,p,value	veraison day1:ks,p,value	veraison day1:chisq,p,value	veraison day1:pos	veraison day1:neg	veraison day7:wt,p,value	veraison day7:ks,p,value	veraison day7:chisq,p,value	veraison day7:pos	veraison day7:neg	veraison day14:wt,p,value	veraison day14:ks,p,value	veraison day14:chisq,p,value	veraison day14:pos	veraison day14:neg	middle ripening day1:wt,p,value	middle ripening day1:ks,p,value	middle ripening day1:chisq,p,value	middle ripening day1:pos	middle ripening day1:neg	middle ripening day7:wt,p,value	middle ripening day7:ks,p,value	middle ripening day7:chisq,p,value	middle ripening day7:pos	middle ripening day7:neg	middle ripening day14:wt,p,value	middle ripening day14:ks,p,value	middle ripening day14:chisq,p,value	middle ripening day14:pos
29.2.1	protein.synthesis.ribosomal protein	386	9	9	9	8.47938e-17	0	0.0444601	0	1	0.0217958	0.00116065	3.46982e-06	11	9	7.22034e-19	0	0.0213501	0	1	1.10204e-14	1.21014e-14	0.00037307	4	0	1.64856e-26	0	0.0123796	2	0	2.04398e-09	2.4758e-14	0.00066302	4	1	1.63814e-28	0	0.000448113	4	3	3.7276e-20	0	0.00552533	8	1	4.32579e-44	0	0.00640847	6
27.1	RNA.processing	338	6	8	9	2.5023e-05	4.63025e-05	0.0303566	0	0	3.00486e-09	4.14864e-11	0.000482367	15	8	0.000473316	0.000311816	0.0154363	0	0	0.675166	0.412029	0.0190689	4	3	0.0114086	0.000287364	0.00465966	0	0	0.603933	0.00873847	0.00149129	2	2	1.57557e-06	1.00407e-05	0.000331809	1	4	0.00581141	0.00272809	0.000807466	1	3	0.685107	0.0130976	0.00188088	0
20.2.1	stress.abiotic.heat	229	9	9	9	2.77368e-19	0	8.26452e-157	45	0	8.45168e-12	1.05696e-10	3.61884e-21	55	8	1.26872e-11	2.91656e-13	1.01272e-94	37	0	1.76506e-11	9.8203e-11	1.45335e-49	47	1	2.07142e-14	1.11022e-16	3.76174e-129	49	0	2.8e-12	3.6531e-09	1.06704e-52	44	1	2.40451e-23	0	3.46779e-81	66	2	5.68805e-16	3.35731e-13	2.05885e-82	62	2	5.96267e-13	1.25444e-09	3.08174e-48	46
20.2	stress.abiotic	546	9	9	9	2.16431e-05	1.05684e-07	5.21288e-78	52	4	1.02867e-05	7.08401e-06	6.74413e-14	87	40	0.00197535	1.17923e-06	1.37395e-61	49	6	0.000990619	0.00096223	3.1579e-16	52	12	0.000631054	1.33296e-06	9.80494e-50	51	15	0.0107468	0.00279111	7.39321e-23	53	15	3.17525e-18	8.96283e-13	3.64133e-40	83	11	0.000610709	0.000148193	4.329e-29	68	9	0.0220287	0.00305022	2.24416e-17	52
35.1.5	not assigned.no ontology.pentatricopeptide (PPR) repeat-containing protein	622	9	8	8	3.70285e-69	0	0.00397653	1	0	5.44229e-98	0	5.86312e-51	139	4	1.31722e-98	0	0.014484	5	0	5.03882e-41	0	6.46165e-06	5	2	4.84117e-26	0	0.00182842	3	1	3.4938e-73	0	0.000110862	14	1	0.041057	0.122031	0.000663658	9	10	1.20238e-10	2.04216e-09	0.0948182	17	8	3.9944e-86	0	1.71095e-06	38
35.1	not assigned.no ontology	2520	9	9	8	5.45797e-21	0	3.21898e-05	10	10	1.16175e-34	0	4.23146e-10	252	113	4.02436e-24	0	0.322223	25	24	1.61638e-08	5.36526e-11	0.00151403	55	46	1.15223e-19	0	0.000192884	34	14	1.23689e-25	0	6.26882e-05	59	41	0.024776	0.0131677	0.00971992	79	56	6.9133e-05	3.10687e-05	0.0466324	75	47	2.35576e-21	0	0.049732	90
29.5.11	protein.degradation.ubiquitin	949	2	4	8	0.300221	0.131719	0.006762	5	1	0.0703795	0.00486588	6.9211e-07	58	25	0.0188564	0.000357088	0.00626455	5	3	0.323865	0.3961	0.000317164	19	7	0.930496	0.216542	0.0464378	8	8	0.0727369	0.000236357	7.82395e-05	9	15	0.137847	0.11963	0.0646264	40	15	0.215391	0.104129	0.00214761	26	8	0.00144514	7.24734e-05	0.000330387	15
29.2	protein.synthesis	563	9	9	8	2.65846e-21	0	0.0780081	3	1	0.000729003	3.59037e-05	4.41546e-05	27	16	4.84119e-22	0	0.0141025	1	2	1.55834e-11	7.16593e-12	0.0015105	8	4	7.22953e-27	0	0.00852587	4	1	8.96559e-10	0	9.33029e-06	4	2	1.44482e-22	0	9.86276e-06	5	5	3.15254e-19	0	0.000346332	10	2	1.11532e-36	0	0.000210155	7
16.8	secondary metabolism.flavonoids	249	8	9	8	0.376488	0.00843077	0.000618143	9	1	7.66651e-05	0.000747121	7.39756e-10	11	41	3.91974e-05	0.000275591	1.08489e-10	0	14	0.00014245	8.46302e-06	1.31679e-42	46	10	1.43264e-06	1.57377e-07	8.89916e-95	13	42	0.000424748	2.09853e-06	4.75137e-49	10	47	0.0244789	0.00405615	0.611452	12	5	1.42374e-09	2.32968e-08	3.36756e-24	9	31	3.59738e-09	2.59291e-10	1.03053e-77	8
35.2	not assigned.unknown	6589	3	6	7	3.33985e-05	0.00146074	0.124822	77	45	1.5781e-05	7.79534e-05	1.3772e-05	523	353	0.654366	0.0364643	0.0365025	72	59	0.637864	0.129158	0.000814852	180	125	0.132597	0.0350912	0.00478107	110	70	0.419536	0.0399769	0.00161414	158	160	0.306921	0.450869	0.726765	253	186	0.194577	0.597245	0.0351888	257	138	3.65813e-05	0.00153313	0.0181251	174
34.16	transport.ABC transporters and multidrug resistance systems	246	7	8	7	0.00294682	0.00160844	0.416897	2	4	3.71603e-05	4.27868e-05	0.00375289	10	27	4.71482e-06	2.30863e-05	0.0259468	1	7	0.000866115	0.000600251	0.00446842	11	13	2.84433e-07	4.97619e-06	4.97883e-09	1	15	0.0012706	6.07957e-05	2.13979e-09	8	24	0.233111	0.00809436	0.0166774	12	14	0.00247171	0.0148017	0.00329593	8	14	0.854633	0.154743	0.121905	3
30.2	signalling.receptor kinases	1015	9	9	7	8.28547e-21	2.22045e-16	3.06042e-08	4	25	1.75573e-12	2.46116e-11	5.81007e-08	45	103	1.40792e-08	7.40914e-07	0.0237629	11	21	3.9641e-07	5.1204e-09	0.640575	30	20	8.37182e-17	6.97553e-13	0.00804472	8	24	3.51975e-09	6.84967e-11	3.24054e-16	30	75	0.00104572	0.00282249	0.0184146	58	29	0.0196002	0.000747815	0.0886442	26	18	8.63055e-09	6.16686e-06	9.08223e-06	53
3.1.1.1	minor CHO metabolism.raffinose family.galactinol synthases.known	12	8	7	7	0.000515275	0.00278657	1.90729e-06	2	0	0.0255288	0.0761499	0.335325	2	0	0.0073838	0.0284138	5.94986e-06	2	0	0.00194511	0.00115478	2.07259e-13	2	4	0.0264723	0.010268	0.000129959	2	0	0.0459501	0.0100693	0.010864	2	0	0.00596877	0.00284279	0.0720779	2	0	0.431616	0.2566	0.0176158	2	1	0.00361489	0.0012821	0.025253	2
29.5.11.4	protein.degradation.ubiquitin.E3	713	3	2	7	0.0410527	0.107923	0.0545546	5	1	0.0520269	0.062143	0.000750372	54	22	0.110977	0.0917172	0.0215809	4	2	0.00475687	0.0324008	0.0340016	19	7	0.887274	0.63177	0.332006	8	7	0.311999	0.0830717	0.00101197	9	9	0.271149	0.356068	0.0463092	36	11	0.583182	0.728582	0.0404733	24	7	0.0403924	0.0483967	0.0163203	15
29.5	protein.degradation	1659	5	8	7	0.0378165	0.0119185	0.0254971	13	6	0.209605	0.0193644	0.000614602	101	79	9.95085e-06	2.18073e-06	0.215523	21	12	0.128214	0.0285235	5.20252e-05	31	21	0.13318	0.0323042	0.0186748	19	13	0.0012641	8.44738e-06	0.013701	34	34	0.400993	0.16865	0.192706	64	35	0.000468083	7.9374e-05	0.00230794	44	23	1.25862e-07	9.4687e-09	0.0272851	41
29.2.1.2	protein.synthesis.ribosomal protein.eukaryotic	259	9	9	7	8.01852e-25	0	0.155221	0	1	1.27021e-06	5.44541e-09	1.29883e-07	4	1	2.29486e-17	0	0.0980621	0	1	2.78003e-11	6.28386e-14	0.00301912	2	0	8.56459e-21	0	0.0412423	1	0	0.00156718	2.17374e-10	0.002692	1	1	1.84396e-23	0	0.00264681	1	3	4.93281e-16	0	0.0047379	2	1	3.49202e-35	0	0.0087399	2
16.7	secondary metabolism.wax	34	3	1	7	0.0899634	0.256718	0.517588	1	0	0.0732249	0.0502137	0.00419458	2	7	0.450077	0.310515	0.000111882	1	3	0.0922344	0.15743	0.970731	1	1	0.140903	0.161206	8.32875e-06	4	0	0.049562	0.201399	0.00349224	4	0	0.0261931	0.0488753	8.26324e-07	2	6	0.0566721	0.189585	3.17958e-08	2	6	0.0440264	0.0580963	0.0123789	4
16.2.1.1	secondary metabolism.phenylpropanoids.lignin biosynthesis.PAL	19	9	9	7	2.87395e-05	6.50182e-06	0.823433	0	0	3.11633e-07	1.62508e-08	3.1111e-27	14	1	2.22274e-10	1.00003e-08	0.79305	0	0	0.000157406	1.67743e-07	1.7426e-48	12	0	8.66115e-10	6.39582e-08	1.48866e-108	0	12	4.28089e-10	5.91986e-09	6.19215e-62	0	13	0.000256684	1.4106e-07	1.59571e-45	13	1	2.51966e-08	1.15448e-07	0.000545566	0	3	3.55667e-07	2.31735e-08	7.49673e-06	0
16.2.1	secondary metabolism.phenylpropanoids.lignin biosynthesis	101	5	8	7	0.609983	0.278887	0.285625	0	2	0.88565	0.0060114	5.07894e-11	21	17	0.167684	0.000625681	0.735727	1	2	0.380085	0.0183317	5.01182e-12	16	2	8.25449e-09	2.94663e-11	3.77223e-32	0	16	8.09994e-13	3.34177e-14	4.61332e-44	0	27	0.0148074	0.00104094	4.69832e-17	21	4	0.00110084	0.00231632	7.16975e-05	5	9	0.037889	0.00107682	8.87927e-08	3
16.2	secondary metabolism.phenylpropanoids	194	4	5	7	0.904318	0.234063	0.442925	4	2	0.770135	0.25653	7.84796e-05	25	23	0.214196	0.0193706	0.864935	2	3	0.0428379	0.0757607	6.14216e-05	17	4	0.000945721	2.19192e-05	4.34074e-21	1	19	5.52239e-08	4.30833e-10	4.1698e-20	3	28	0.0269444	0.0360865	2.05831e-09	25	5	0.307542	0.110723	0.0184319	10	10	0.0968903	0.0222978	5.13808e-06	6
10.7	cell wall.modification	90	5	6	7	0.496256	0.00877697	3.31479e-30	12	4	0.000427595	0.000328484	4.5034e-09	22	6	0.0670154	0.00141446	8.18074e-06	6	2	0.0405107	0.105562	0.0207914	6	5	0.0113049	0.0145666	0.739065	2	2	0.0148585	0.000168185	2.18449e-07	11	2	0.00124925	0.00425962	0.000204169	11	4	0.605713	0.203624	0.0731999	1	5	0.478716	0.469629	0.0471835	5
10.6.2	cell wall.degradation.mannan-xylose-arabinose-fucose	42	0	0	7	0.941118	0.926929	0.650646	0	0	0.587956	0.637707	0.154297	0	2	0.624645	0.50639	1.53602e-09	5	0	0.165115	0.451067	0.00485489	0	4	0.215921	0.314139	0.00222847	2	3	0.247006	0.173552	0.0441168	1	4	0.473175	0.476092	0.029197	2	4	0.256126	0.189113	0.000264655	2	5	0.0507539	0.0818636	1.41204e-06	1
34.4	transport.nitrate	17	0	0	6	0.154537	0.293073	7.00271e-10	3	0	0.202925	0.521989	0.180373	1	3	0.707496	0.247662	0.177538	0	1	0.596399	0.433243	1.10175e-10	3	4	0.857298	0.788316	5.52618e-06	2	2	0.402574	0.585253	0.00057905	3	1	0.786684	0.462272	0.000810692	0	3	0.377534	0.454769	0.000177111	0	3	0.199011	0.240953	0.650623	0
30.3	signalling.calcium	277	4	4	6	0.82041	0.887749	0.772363	2	3	0.0660688	0.0325996	0.00105476	36	13	0.688867	0.277235	0.338777	2	1	0.197476	0.291862	0.00239307	19	7	0.762599	0.50882	0.0199011	10	5	0.00396021	0.000661782	0.0229089	11	15	8.46589e-08	2.61741e-06	3.20743e-13	35	2	0.00283663	0.0102729	0.0120196	16	1	0.0494851	0.0805024	0.399408	12
30.2.12	signalling.receptor kinases.leucine rich repeat XII	85	6	5	6	9.67089e-06	0.000855013	3.47871e-06	0	5	0.00347399	0.00184108	0.00755415	1	11	0.00456306	0.0114448	0.00611587	0	4	0.247101	0.0612003	0.986115	3	2	6.31245e-07	7.93657e-05	0.00184851	0	5	0.000248864	0.00112289	7.03797e-05	0	9	0.799834	0.629047	0.207193	5	0	0.0452078	0.140969	0.0260276	0	5	0.197397	0.149279	0.0844288	2
3.1	minor CHO metabolism.raffinose family	26	4	4	6	0.134416	0.222736	2.55187e-06	3	0	0.0417481	0.0463551	0.0342901	5	3	0.0404255	0.250861	8.13116e-06	3	0	0.000533575	0.000543023	2.33654e-05	2	4	0.649365	0.475267	0.0353753	2	0	0.284588	0.0628821	0.285924	2	1	0.090636	0.0335338	0.106817	3	0	0.390519	0.59088	0.103058	2	2	0.0145808	0.00144725	0.0320853	3
29.4	protein.postranslational modification	743	9	9	6	4.2995e-08	5.72544e-05	0.0142805	3	1	0.00287507	0.0266771	0.128818	41	52	6.46416e-08	2.4235e-05	0.00805949	2	3	2.22113e-05	0.000115828	0.000807307	15	31	0.000244302	0.000600961	0.0694062	4	10	8.10589e-05	0.000249216	0.502079	18	27	6.89958e-08	1.98492e-06	0.0124582	21	32	2.4164e-07	5.48366e-05	0.0258695	13	20	5.99562e-06	5.53251e-05	0.0235033	11
29.3	protein.targeting	285	3	4	6	0.518059	0.299068	0.496574	2	1	0.432541	0.138904	0.00115298	15	5	0.0221577	0.00665376	0.0721409	0	1	2.31363e-05	2.78608e-05	0.00704466	1	3	0.472766	0.114308	0.0275468	1	0	0.150584	0.0095955	0.00702669	2	2	0.399613	0.0714161	0.0148709	7	1	0.631503	0.186433	0.0660508	6	2	0.0406577	0.00381659	0.0408623	2
27.4	RNA.RNA binding	196	5	5	6	0.0316604	0.0201126	0.41009	2	0	1.30954e-06	3.71377e-07	0.0191296	11	4	0.0116854	4.18652e-05	0.455648	1	1	0.21252	0.248892	0.0207782	1	1	0.00798512	0.000477241	0.107949	1	0	0.187342	0.100637	0.0177665	1	1	0.376487	0.138924	0.0270923	3	1	0.689232	0.0833774	0.0426445	4	0	0.00825787	0.00373478	0.0404102	2
27.3.73	RNA.regulation of transcription.Zn-finger(CCHC)	21	8	7	6	1.10392e-06	8.85277e-05	1.33574e-43	7	0	0.000122969	0.00219208	3.31525e-09	9	0	0.000394788	0.00714667	2.66307e-29	6	0	0.00569475	0.0242153	3.12707e-10	6	0	0.000967297	0.0051242	1.20273e-30	7	0	0.0158208	0.0682415	0.529259	0	0	0.0509786	0.0767261	0.730026	1	0	0.0218255	0.030746	0.74143	1	0	0.00740555	0.0238557	0.00014345	4
27.3.46	RNA.regulation of transcription.DNA methyltransferases	17	2	2	6	0.4089	0.452194	9.61702e-06	0	2	0.0312696	0.0525736	0.166897	3	2	0.17608	0.214146	7.76111e-08	2	2	0.0143429	0.0105618	0.113874	2	0	0.973159	0.429693	9.76334e-10	3	2	0.785248	0.778447	0.000101779	2	3	0.496275	0.0440202	3.6036e-10	6	0	0.474779	0.14411	1.36964e-06	4	2	0.885274	0.997565	0.707911	1
27.3.40	RNA.regulation of transcription.Aux/IAA family	21	4	4	6	0.574756	0.572655	0.14809	0	1	0.812315	0.468599	0.394669	3	2	0.934035	0.632544	0.00157778	0	2	0.445665	0.242466	0.538883	0	0	0.00220522	0.00328652	1.91208e-10	0	4	0.109057	0.120739	0.00759302	0	3	0.00182127	0.00956273	2.86932e-05	0	4	0.0010059	0.00149526	3.16786e-06	0	4	0.0124256	0.013526	3.04774e-09	0
27.3.23	RNA.regulation of transcription.HSF,Heat-shock transcription factor family	21	0	1	6	0.953065	0.563954	0.0453379	1	1	0.26882	0.222493	0.0121241	5	2	0.897346	0.611138	0.773915	0	0	0.777455	0.557442	0.208358	2	0	0.943264	0.38942	1.4322e-05	3	0	0.0736429	0.00344733	0.750466	1	1	0.11981	0.154188	0.0438854	3	0	0.11109	0.182079	0.00049921	4	0	0.723869	0.737712	0.0120137	3
26.2	misc.UDP glucosyl and glucoronyl transferases	270	3	6	6	0.000953176	0.00253965	0.0146328	8	2	0.281314	0.0277482	0.777351	23	18	0.151567	0.0343013	0.624838	5	3	0.0370017	0.137349	0.000106454	21	6	0.184811	0.0123781	0.0099813	10	6	0.753927	0.329578	0.0801439	9	14	0.240671	0.159331	0.00878166	19	12	0.0921239	0.00272117	1.58549e-06	24	11	3.00425e-08	2.85433e-07	7.59686e-06	22
26.10	misc.cytochrome P450	343	5	5	6	0.72437	0.455564	0.71076	5	4	2.12616e-08	2.44708e-07	0.0109457	22	36	0.00068961	0.000539947	0.00915221	10	2	0.372958	0.0736291	7.56556e-08	11	24	0.0169435	0.0378594	4.01301e-05	4	15	0.155121	0.00716894	0.29097	14	11	0.00822909	0.0723068	1.73783e-10	14	30	0.00658099	0.0229092	8.96361e-07	14	23	0.724997	0.773516	0.622269	11
17.7.1.2	hormone metabolism.jasmonate.synthesis-degradation.lipoxygenase	18	1	3	6	0.528921	0.494553	0.831901	0	0	0.000195546	0.00458627	1.55565e-07	0	7	0.168891	0.024285	6.93054e-09	0	3	0.372597	0.310905	0.693818	1	0	0.982755	0.289527	1.4774e-06	3	0	0.0677263	0.000535532	0.00205042	1	3	0.478465	0.119875	3.22311e-05	4	2	0.235359	0.0848298	0.566327	0	0	0.780015	0.280891	0.00596639	1
17.5	hormone metabolism.ethylene	109	5	5	6	0.00649752	0.0291369	0.0250253	4	0	0.0070773	0.0256704	6.05538e-07	22	2	0.494182	0.117735	0.441686	2	0	9.16194e-06	3.96519e-05	6.40879e-11	16	1	0.457012	0.166319	0.0969981	3	4	0.185544	0.227642	0.0241114	2	8	2.14561e-07	3.43211e-06	1.30538e-13	20	1	0.00498716	0.00540343	0.0057267	10	3	0.0636162	0.0519843	0.245847	4
16.8.2.1	secondary metabolism.flavonoids.chalcones.naringenin-chalcone synthase	52	9	9	6	1.17985e-12	9.27702e-13	6.36215e-12	6	0	2.08915e-09	2.33442e-10	0.199352	7	2	1.25574e-09	3.66525e-08	0.529768	0	0	7.93183e-24	0	8.54173e-169	37	0	1.0842e-22	0	0	0	39	6.53304e-22	0	7.87188e-204	0	39	7.39158e-18	0	0.198879	4	0	2.303e-21	0	5.40232e-110	0	26	3.96914e-21	0	0	0
16.8.2	secondary metabolism.flavonoids.chalcones	72	9	9	6	1.21516e-07	6.36505e-08	3.12836e-08	6	0	5.56121e-05	6.44139e-05	0.724221	7	4	6.00909e-07	6.24963e-06	0.634042	0	1	1.74348e-13	1.11022e-15	6.75494e-118	37	0	1.77836e-18	0	1.81618e-299	0	39	8.74288e-18	0	7.20612e-143	1	39	5.95963e-12	8.20455e-14	0.167085	5	0	2.2405e-19	0	3.38611e-83	0	27	1.69069e-22	0	1.97715e-264	1
16.10	secondary metabolism.simple phenols	64	5	5	6	0.429919	0.0180124	6.79779e-09	2	5	0.751476	0.155882	0.00122977	12	6	0.0475111	0.173119	0.64856	0	1	0.0115518	0.0242057	1.19669e-07	10	1	1.1789e-06	4.93884e-07	0.103576	1	3	2.87276e-15	6.43707e-13	3.40421e-18	0	14	0.721226	0.413979	0.949581	3	2	0.265297	0.46208	0.0448514	0	4	6.0173e-15	4.69577e-11	2.34235e-75	0
11.9.3.5	lipid metabolism.lipid degradation.lysophospholipases.phosphoinositide phospholipase C	6	3	1	6	0.0769532	0.237582	0.940521	0	0	0.678262	0.518524	0.579139	1	0	0.0155426	0.0460114	0.929426	0	0	0.0359494	0.169559	0.000151343	2	0	0.0843324	0.132288	0.0114106	1	0	0.887667	0.600896	2.44431e-05	2	0	0.133723	0.139451	6.71224e-08	3	0	0.0222138	0.0528874	5.45085e-09	3	0	0.435756	0.61672	0.000123081	2
11.9.3	lipid metabolism.lipid degradation.lysophospholipases	60	1	4	6	0.0522095	0.0251566	9.56145e-06	1	4	0.188575	0.0434495	0.0189439	6	9	0.387061	0.401819	0.0206773	1	3	0.0964113	0.013689	0.0111727	6	1	0.631758	0.0930095	0.0657506	3	0	0.152238	0.0212309	0.62219	2	3	0.21142	0.0659468	0.00104621	8	2	0.0401105	0.0660906	4.00244e-09	11	1	0.458329	0.767063	0.183119	4
10.8.99	cell wall.pectin*esterases.misc	15	7	6	6	0.00993117	0.0176123	1.06231e-32	5	1	0.00726636	0.0126823	4.32217e-08	7	1	0.673082	0.885112	0.0207694	1	1	0.0142597	0.0168933	0.000531747	3	1	0.00563357	0.0243938	0.224561	0	1	0.000765734	0.00317951	3.66209e-11	0	5	0.020578	0.0124563	2.55832e-05	4	1	0.36029	0.739529	0.0630487	2	1	0.0430216	0.172547	0.255384	0
9.2.2	mitochondrial electron transport / ATP synthesis.NADH-DH.type II.external	5	3	2	5	0.0923833	0.175567	0.950184	0	0	0.101702	0.155869	0.0193582	2	0	0.137241	0.107869	0.940834	0	0	0.0035186	0.0222628	1.82078e-05	2	0	0.672517	0.450657	0.00270027	0	1	0.0625992	0.356659	6.87057e-06	0	2	0.00414566	0.0195601	0.000214942	2	0	0.0315007	0.0557275	0.853962	0	0	0.705943	0.225234	0.881292	0
9.2	mitochondrial electron transport / ATP synthesis.NADH-DH.type II	9	1	3	5	0.862823	0.745036	0.912112	0	0	0.00656624	0.0243846	0.0103226	3	0	0.0642763	0.0342209	0.896018	0	0	0.107618	0.149975	0.00496365	2	0	0.107767	0.32322	1.60712e-06	0	2	0.0802968	0.28523	5.48962e-07	0	3	0.572398	0.434727	0.018952	2	0	0.983194	0.767021	0.20388	0	1	0.262642	0.0394288	0.0764854	0
35.1.26	not assigned.no ontology.DC1 domain containing protein	32	1	0	5	0.308696	0.156854	0.720835	0	0	0.31821	0.291133	0.00216568	2	7	0.137147	0.12411	0.510426	1	0	0.975358	0.978911	0.958321	1	1	0.284964	0.27232	0.00143883	3	0	0.265425	0.433286	0.00276284	2	4	0.0187962	0.0685518	0.00254271	5	0	0.178366	0.288462	0.000766974	5	0	0.81946	0.614046	0.81208	1
34.6	transport.sulphate	17	6	6	5	0.00705159	0.00933233	9.61702e-06	0	2	0.00329135	0.0123848	7.55959e-06	0	6	0.00700666	0.0126813	0.812656	0	0	0.00190456	0.00509693	0.000137642	0	3	0.362538	0.448723	0.765659	0	0	0.565329	0.639011	0.00652611	2	2	0.00129882	0.0236773	2.18473e-10	0	5	0.00146147	0.00297309	0.482876	0	1	0.622172	0.962223	0.650623	0
33.1	development.storage proteins	51	2	4	5	0.0533258	0.0229992	0.538224	0	1	0.18744	0.0108163	1.41882e-08	15	2	0.0673602	0.00790352	0.658555	1	0	2.1146e-06	0.000456473	2.10589e-15	0	10	0.77866	0.894562	0.000576319	0	4	0.334581	0.160447	0.85814	1	1	0.269229	0.154095	0.00408207	0	5	0.0478843	0.104076	0.017373	0	4	0.337374	0.0781337	0.570503	1
30.2.15	signalling.receptor kinases.thaumatin like	64	9	9	5	6.17419e-08	6.70893e-05	2.04847e-28	0	9	2.24543e-05	0.000262659	0.00392129	1	10	3.64657e-07	4.71953e-05	0.237263	0	2	8.54812e-07	7.63186e-07	0.186945	4	0	1.0995e-09	3.3355e-07	0.336217	0	2	4.42737e-11	2.63969e-10	1.4898e-27	1	17	4.18852e-11	3.94974e-09	1.24179e-05	10	2	0.0153009	0.0255104	0.805777	3	1	0.000862309	0.0163661	9.93684e-05	8
30.1.1	signalling.in sugar and nutrient physiology	78	2	2	5	0.302952	0.565382	1.67844e-07	6	0	0.621145	0.26241	0.0198452	12	3	0.583846	0.854752	0.628845	1	0	0.0174612	0.00797001	0.0149582	7	2	0.501996	0.487133	0.529993	0	1	0.320927	0.325886	0.669534	1	3	7.40694e-05	0.000684774	0.0295183	7	0	0.716754	0.603281	0.0415263	1	5	0.645468	0.907175	0.236979	0
3.1.1	minor CHO metabolism.raffinose family.galactinol synthases	15	6	4	5	0.0290324	0.0622298	3.77781e-05	2	0	0.03785	0.224525	0.428446	2	0	0.00594153	0.0283598	9.30255e-05	2	0	0.00318985	0.00173683	2.16386e-10	2	4	0.26952	0.0685349	0.00107933	2	0	0.170665	0.0673471	0.0348274	2	0	0.00938966	0.0015177	0.15376	2	0	0.869314	0.635708	0.0630487	2	1	0.00639275	0.00195967	0.0699871	2
29.2.1.2.2	protein.synthesis.ribosomal protein.eukaryotic.60S subunit	172	8	9	5	1.78122e-13	4.996e-15	0.341326	0	1	0.000984087	9.49189e-06	0.000128478	4	1	2.72379e-10	2.46581e-13	0.263763	0	1	4.2935e-06	2.24753e-07	0.0355486	2	0	1.18163e-12	1.61982e-13	0.15436	1	0	0.0502353	3.31517e-06	0.0360551	1	1	8.62126e-15	0	0.0463639	1	3	2.73645e-10	3.84004e-12	0.0255579	2	0	1.05719e-22	0	0.0711517	2
26.21	misc.protease inhibitor/seed storage/lipid transfer protein (LTP) family protein	56	5	5	5	0.474696	0.256997	0.0736808	0	2	0.00687185	0.0229553	0.0106377	10	4	0.0485607	0.000226226	0.0103484	0	3	0.000455627	0.0222361	0.00482005	2	5	0.000547884	0.000480855	4.86945e-11	0	7	5.2149e-06	5.17056e-06	1.62336e-06	3	8	0.188512	0.274783	0.930578	2	2	0.310172	0.685677	0.282778	1	3	0.259516	0.112958	0.0943782	2
26.16	misc.myrosinases-lectin-jacalin	25	3	2	5	0.0158443	0.0596627	0.000648187	0	2	0.499137	0.17371	0.0327051	4	4	0.00304247	0.025289	0.363595	0	1	0.501263	0.931795	0.334651	2	1	0.00661027	0.00373581	0.0217966	0	2	0.0595005	0.0664623	0.0220656	0	3	0.964722	0.346437	0.00227727	4	2	0.15301	0.192389	0.411666	2	1	0.643871	0.750985	0.531383	0
20.1.7	stress.biotic.PR-proteins	651	5	7	5	0.593965	0.081363	0.0298402	1	3	0.450408	0.000643185	4.3644e-05	30	22	0.0235914	0.00882546	0.411276	8	4	2.71802e-05	1.57644e-07	0.00179054	18	2	0.000148086	0.000210808	0.0337433	3	6	0.276714	0.163734	0.205608	18	27	0.50009	0.0190833	0.0138721	38	11	0.000809372	0.00675462	0.0781102	22	7	0.0497035	0.00235172	0.672578	20
20.1.3.1	stress.biotic.signalling.MLO-like	19	2	1	5	0.0404912	0.0703794	0.0275725	1	1	0.250058	0.406206	0.0378391	1	4	0.0563402	0.175874	0.000679065	0	2	0.631826	0.508662	0.609994	1	1	0.0660981	0.0693933	0.00422499	0	2	0.105642	0.172388	0.00369248	0	3	0.835353	0.996853	0.274319	2	1	0.818673	0.880712	0.654063	1	1	0.0145057	0.0140625	0.61852	0
20.1.3	stress.biotic.signalling	26	5	5	5	0.012811	0.0139708	1.07036e-14	1	4	0.0902051	0.0886709	0.000139413	2	7	0.0193871	0.0356029	0.00373441	1	2	0.318634	0.628522	0.862948	1	1	0.00347917	0.00367277	0.026506	0	2	0.00597656	0.00627239	0.000739237	0	4	0.863023	0.819959	0.593663	2	1	0.413528	0.368056	0.886781	1	1	0.00428665	0.00674445	0.518101	0
17.7.1	hormone metabolism.jasmonate.synthesis-degradation	57	2	3	5	0.235815	0.445532	0.569409	0	1	0.000550791	0.00119805	2.12129e-07	2	14	0.0562088	0.260596	0.000157255	0	4	0.142185	0.0627807	0.00221522	6	3	0.435632	0.0714719	0.00394958	4	1	0.0603102	0.0235997	0.183027	2	4	0.10657	0.105558	1.48135e-05	9	3	0.00152514	0.000482927	0.949575	2	1	0.934881	0.545936	0.544063	2
17.7	hormone metabolism.jasmonate	57	2	3	5	0.235815	0.445532	0.569409	0	1	0.000550791	0.00119805	2.12129e-07	2	14	0.0562088	0.260596	0.000157255	0	4	0.142185	0.0627807	0.00221522	6	3	0.435632	0.0714719	0.00394958	4	1	0.0603102	0.0235997	0.183027	2	4	0.10657	0.105558	1.48135e-05	9	3	0.00152514	0.000482927	0.949575	2	1	0.934881	0.545936	0.544063	2
17.5.3	hormone metabolism.ethylene.induced-regulated-responsive-activated	22	3	2	5	0.351533	0.0250584	0.00163568	2	0	0.230306	0.134021	0.127713	4	2	0.0451047	0.119201	0.318456	1	0	0.31917	0.139584	0.725726	1	0	0.03321	0.071262	0.0151915	2	0	0.864866	0.729203	0.139323	2	0	0.0375568	0.00242068	0.00264957	4	1	0.32306	0.206881	0.000804353	4	0	0.325716	0.697092	0.000383048	3
17.1.1.1.10	hormone metabolism.abscisic acid.synthesis-degradation.synthesis.9-cis-epoxycarotenoid dioxygenase	7	1	0	5	0.538645	0.318478	0.000749551	0	1	0.413008	0.74785	0.0624058	2	1	0.685895	0.46126	0.00528948	0	1	0.0104451	0.066055	0.103565	0	1	0.258195	0.561116	0.0186121	0	1	0.417901	0.715255	0.0331042	1	1	0.0646225	0.319364	0.164676	0	1	0.0539472	0.22021	0.110371	0	1	0.46501	0.640279	0.0305136	0
16.1	secondary metabolism.isoprenoids	204	6	5	5	0.00310471	0.0026353	0.254211	2	4	7.01274e-07	1.43099e-06	0.000232277	4	24	0.195917	0.186687	0.915286	3	2	0.0323129	0.248992	8.9652e-07	4	16	0.344916	0.471574	0.0839702	7	2	0.0070194	0.0261704	0.0474337	11	4	0.00155545	0.0215394	0.000456778	3	14	0.0312685	0.0143533	0.15832	6	9	0.587859	0.549055	0.0236231	11
13.1.2.3.4	amino acid metabolism.synthesis.glutamate family.arginine.acetylornithine aminotransferase	4	5	4	5	0.574745	0.775262	0.959946	0	0	0.805415	0.485877	0.722721	0	0	0.122444	0.0874822	0.952382	0	0	0.0813559	0.0502927	0.04573	1	0	0.020522	0.0524346	0.939132	0	0	0.0155122	0.0385252	0.0230584	1	0	0.0335465	0.0420239	1.65289e-05	2	0	0.0428283	0.0351447	3.09998e-06	2	0	0.0154329	0.0322707	1.87293e-15	3
12.3.1	N-metabolism.N-degradation.glutamate dehydrogenase	8	5	3	5	0.0676153	0.0858069	0.921486	0	0	0.945987	0.525389	0.598656	0	1	0.0125745	0.0489	0.907019	0	0	0.00957329	0.0133787	4.02192e-10	0	3	0.112616	0.273332	2.42386e-07	0	2	0.0571426	0.195575	0.00113294	0	2	0.00919346	0.0600485	0.000662223	0	2	0.0174953	0.0630332	0.776766	0	0	0.000969568	0.00422931	1.55637e-06	0
12.3	N-metabolism.N-degradation	8	5	3	5	0.0676153	0.0858069	0.921486	0	0	0.945987	0.525389	0.598656	0	1	0.0125745	0.0489	0.907019	0	0	0.00957329	0.0133787	4.02192e-10	0	3	0.112616	0.273332	2.42386e-07	0	2	0.0571426	0.195575	0.00113294	0	2	0.00919346	0.0600485	0.000662223	0	2	0.0174953	0.0630332	0.776766	0	0	0.000969568	0.00422931	1.55637e-06	0
11.9.3.3	lipid metabolism.lipid degradation.lysophospholipases.glycerophosphodiester phosphodiesterase	17	5	7	5	0.0626252	0.047418	2.23673e-13	1	3	0.566394	0.184529	0.166897	3	2	0.042731	0.0503809	0.000238312	0	2	0.000190594	2.39331e-05	0.00287372	3	0	0.240957	0.0135813	0.00289594	2	0	0.0704619	0.00395611	0.0845571	0	2	0.000151408	0.000691811	0.730462	1	0	0.00114961	0.00518574	0.00595642	3	0	0.00585802	0.00577427	0.111405	2
11.5.2	lipid metabolism.glyceral metabolism.Glycerol-3-phosphate dehydrogenase (NAD+)	4	0	0	5	0.29767	0.182409	0.959946	0	0	0.450521	0.345439	0.00484786	2	0	0.426714	0.65489	0.952382	0	0	0.295694	0.342357	0.888968	0	0	0.222145	0.389822	0.939132	0	0	0.817958	0.729827	0.0230584	1	0	0.888144	0.670808	0.00222692	1	1	0.299543	0.400307	0.0123583	0	1	0.388565	0.586568	0.00124871	0
10.8	cell wall.pectin*esterases	69	3	3	5	0.175468	0.386239	6.75557e-06	5	1	0.997242	0.856923	0.0819306	9	7	0.0245182	0.0235241	0.0476534	1	3	0.761072	0.58755	0.249535	4	3	0.00385958	0.008006	0.141495	1	3	0.0480153	0.0490094	3.32557e-05	4	8	0.0700403	0.0528572	2.43263e-06	11	1	0.896809	0.715679	0.000696095	8	3	0.158224	0.152067	0.44707	4
4.3.13	glycolysis.unclear/dually targeted.phosphoglycerate mutase	5	0	0	4	0.520287	0.959588	2.94464e-05	0	1	0.781104	0.447647	0.0044443	1	2	0.880464	0.971464	0.000613942	1	0	0.441955	0.171101	0.863188	0	0	0.937614	0.984186	0.9245	0	0	0.554622	0.661043	0.0573693	1	0	0.966222	0.981601	0.0621105	0	1	0.966565	0.82924	0.0347689	0	1	0.402879	0.420454	0.881292	0
4.3	glycolysis.unclear/dually targeted	5	0	0	4	0.520287	0.959588	2.94464e-05	0	1	0.781104	0.447647	0.0044443	1	2	0.880464	0.971464	0.000613942	1	0	0.441955	0.171101	0.863188	0	0	0.937614	0.984186	0.9245	0	0	0.554622	0.661043	0.0573693	1	0	0.966222	0.981601	0.0621105	0	1	0.966565	0.82924	0.0347689	0	1	0.402879	0.420454	0.881292	0
35.1.22	not assigned.no ontology.late embryogenesis abundant domain-containing protein	5	2	1	4	0.363191	0.369243	0.000309171	1	0	0.0266309	0.0685613	0.0193582	2	0	0.142128	0.0947955	0.000613942	1	0	0.00578567	0.0369425	0.0315329	0	1	0.891038	0.999881	0.9245	0	0	0.418755	0.59217	0.859495	0	0	0.0746336	0.129962	0.832835	0	0	0.269514	0.268335	0.853962	0	0	0.96888	0.937887	0.881292	0
34.19.2	transport.Major Intrinsic Proteins.TIP	12	0	1	4	0.170546	0.0340327	0.00124277	1	1	0.915496	0.333267	4.86522e-05	4	3	0.672301	0.481581	5.94986e-06	2	0	0.570342	0.509529	0.702451	0	0	0.654438	0.464862	0.828241	0	0	0.88672	0.948155	0.695257	0	0	0.607872	0.893243	0.644607	0	0	0.334524	0.387362	0.335311	0	1	0.943748	0.184502	0.025253	2
34.13	transport.peptides and oligopeptides	85	3	2	4	0.0891404	0.235797	0.219895	0	2	4.37337e-07	2.73199e-06	1.00812e-10	4	21	0.0466087	0.0361904	0.128322	1	3	0.357992	0.460774	0.702988	2	3	0.55339	0.406595	0.336602	3	1	0.240486	0.0896083	4.89406e-08	11	3	0.0256034	0.0681775	0.0466332	2	6	0.926882	0.8718	0.0968631	2	5	0.90956	0.208463	0.00987552	7
30.2.20	signalling.receptor kinases.wheat LRK10 like	72	6	6	4	2.8522e-06	0.000105616	1.92212e-07	0	5	0.290042	0.300347	0.133292	1	6	0.000155455	0.00319359	0.634042	0	1	2.71472e-10	2.34602e-08	0.276313	1	0	2.08574e-12	4.96985e-09	6.51383e-11	0	8	6.61397e-18	1.05471e-14	3.29988e-42	0	22	2.87007e-08	4.80745e-07	0.00726311	8	1	0.991007	0.124385	0.102427	0	0	0.367609	0.303578	0.161392	0
30.2.17	signalling.receptor kinases.DUF 26	73	3	3	4	0.643904	0.790178	0.0462703	3	1	0.298066	0.0987172	0.574203	5	7	0.663135	0.847106	0.00130164	2	4	0.446632	0.0981867	0.00723914	5	5	4.08674e-06	0.00015182	0.987863	1	1	4.38215e-05	0.00336509	0.00326113	1	7	0.933909	0.589979	0.626935	4	1	0.834081	0.341843	0.373357	2	0	0.0427595	0.00206558	0.524552	2
30.1	signalling.in sugar and nutrient physiology	80	2	2	4	0.391869	0.586766	2.77272e-07	6	0	0.852392	0.282626	0.0321972	12	4	0.396411	0.609376	0.621928	1	0	0.0253947	0.0110957	0.0125853	7	3	0.68433	0.6581	0.401668	0	2	0.210872	0.257078	0.417177	1	4	0.000299152	0.00140617	0.0714025	7	1	0.482523	0.507547	0.00705547	1	6	0.412081	0.680366	0.0990926	0
29.5.4	protein.degradation.aspartate protease	51	4	4	4	0.313399	0.675918	0.678012	1	0	0.00866021	0.0154719	0.000571202	11	3	0.416045	0.365174	6.43178e-05	4	0	0.0161609	0.0325531	0.234499	2	3	0.0121219	0.0370893	0.380084	2	1	0.392742	0.385226	6.84541e-05	4	6	0.442002	0.633674	0.9341	2	1	0.0209234	0.0281947	0.229329	1	3	0.523527	0.0526824	0.0100945	5
28.1	DNA.synthesis/chromatin structure	368	5	6	4	0.000105566	2.03058e-05	0.38265	3	1	0.000841428	0.0061777	0.00875755	38	13	0.111578	0.0121441	0.0666929	1	1	0.829109	0.586583	0.683436	9	8	0.0685533	0.0637144	0.243364	4	2	0.626544	0.0769829	0.0013748	3	2	8.00462e-11	4.81761e-09	0.0121013	4	13	1.37665e-06	1.09445e-06	0.00795514	6	16	7.86439e-06	0.000183841	0.216631	6
27.3.64	RNA.regulation of transcription.PHOR1	14	6	4	4	0.0415262	0.0270703	0.0948225	1	0	0.0016866	0.00926831	0.00771339	4	0	0.218466	0.318975	0.842973	0	0	0.000714038	0.000665487	4.23725e-11	5	0	0.0129725	0.0303843	0.193706	0	1	0.00605944	0.0534281	0.000229293	0	3	0.0249749	0.0638537	8.84121e-06	4	1	0.739278	0.985429	0.64264	0	0	0.669883	0.54162	0.185819	1
27.3.32	RNA.regulation of transcription.WRKY domain transcription factor family	65	7	6	4	0.00761607	0.0319254	0.513922	0	0	0.990881	0.343791	0.13453	6	8	6.18849e-05	0.000193732	0.662223	1	0	0.0126745	0.0610809	0.00128817	7	0	2.32786e-05	0.000244768	0.000102903	2	5	5.29074e-05	3.52195e-05	2.78418e-10	1	11	0.00508195	1.79741e-05	1.13292e-05	9	5	0.876966	0.427509	0.0688116	4	4	0.0416854	0.0398646	0.13647	3
27.3.27	RNA.regulation of transcription.NAC domain transcription factor family	18	0	0	4	0.93767	0.602796	0.18669	1	0	0.214644	0.109078	0.000146196	6	1	0.630176	0.336691	0.802794	0	0	0.0726691	0.205378	0.00448114	3	0	0.636535	0.549641	0.753719	0	0	0.730363	0.439595	0.00241263	0	3	0.591455	0.503178	3.22311e-05	4	2	0.768445	0.937676	0.566327	0	0	0.850862	0.804752	0.634369	0
26.28	misc.GDSL-motif lipase	90	2	1	4	0.0113632	0.045287	0.0457515	1	3	0.982779	0.292968	0.0869888	3	10	0.727755	0.891541	4.8431e-06	2	6	0.0238502	0.055003	5.9201e-06	1	9	0.0798293	0.15776	0.901333	1	1	0.755677	0.789709	0.00411407	7	5	0.935207	0.992099	0.115408	1	5	0.298245	0.299395	0.2164	1	4	0.604765	0.60397	0.914679	3
26.18	misc.invertase/pectin methylesterase inhibitor family protein	23	0	0	4	0.151234	0.0619257	0.0681315	1	1	0.191408	0.274622	0.239783	3	3	0.450425	0.729568	0.00158059	2	1	0.165952	0.143274	0.775017	1	1	0.562932	0.430401	0.00871955	1	2	0.538615	0.543766	0.237134	1	2	0.347797	0.557629	0.430866	0	0	0.546095	0.722812	0.00278511	0	3	0.803411	0.871067	0.000102393	1
21.2.1	redox.ascorbate and glutathione.ascorbate	36	4	4	4	0.0749851	0.224978	0.546043	1	0	0.00376271	0.0229436	0.0480212	2	6	0.0573146	0.165933	0.562049	1	0	0.826469	0.949262	0.638827	1	0	0.00690822	0.0206671	4.26216e-09	0	5	0.0306604	0.0288456	4.17177e-06	2	6	0.00738603	0.0355171	0.000546839	6	1	0.827688	0.941399	0.197966	3	0	0.106386	0.0649691	0.173453	3
21.2	redox.ascorbate and glutathione	99	4	3	4	0.0180784	0.0360462	0.637783	1	0	0.0313606	0.068082	0.173262	6	11	0.000320749	0.00739553	3.8475e-07	7	0	0.397489	0.513982	0.971521	3	2	0.247421	0.0690577	0.011859	2	5	0.665874	0.549555	0.00499825	7	6	0.00329279	0.00894538	0.334981	6	1	0.0768916	0.108429	0.158486	7	2	0.66745	0.122727	0.0170339	8
20.2.4	stress.abiotic.touch/wounding	29	6	7	4	3.37321e-08	1.24927e-06	1.25123e-05	3	0	0.0990418	0.0440123	0.0140785	6	3	0.000107604	0.000720382	9.25259e-21	6	0	0.0149706	0.0101632	0.4257	0	0	0.000102182	0.000799676	0.58066	1	0	0.353907	0.216643	0.626621	1	0	8.89048e-07	0.000108656	4.43235e-28	13	0	0.0156978	0.0163052	0.44256	2	0	0.767545	0.783353	0.480208	0
20.1	stress.biotic	946	5	7	4	0.907367	0.373926	0.704652	8	9	0.158921	6.14105e-05	0.000906812	51	42	0.0929566	0.0465609	0.413629	13	7	0.0008927	4.27621e-06	0.0440699	28	11	8.88764e-07	1.47044e-06	0.100541	7	16	0.000555823	0.00102277	0.00454186	24	45	0.0363075	0.00067733	0.00747614	53	17	0.00187471	0.0242215	0.24467	33	15	0.798655	0.205288	0.878921	31
2.2.2.6	major CHO metabolism.degradation.starch.transporter	6	2	2	4	0.0202256	0.0326284	0.000194895	0	1	0.00344497	0.0281211	9.02718e-05	0	3	0.0555073	0.149595	0.929426	0	0	0.251598	0.494724	0.0634096	0	1	0.833566	0.932794	0.0114106	1	0	0.314118	0.491203	0.10428	1	0	0.659176	0.817215	0.110365	0	1	0.791151	0.701197	0.0685664	0	1	0.47505	0.685139	0.015125	0
2.1.1.1	major CHO metabolism.synthesis.sucrose.SPS	10	5	6	4	0.0281243	0.00989927	0.902833	0	0	0.945473	0.965675	0.624845	0	1	0.289022	0.245319	0.88515	0	0	0.021821	0.0170799	2.83297e-22	0	5	0.0155145	0.0279387	7.27648e-06	0	2	0.039172	0.0250827	3.01041e-06	0	3	0.0577937	0.0364412	0.552272	1	0	0.156247	0.219803	0.150095	1	1	0.0212823	0.014868	3.08579e-20	0
2.1.1	major CHO metabolism.synthesis.sucrose	13	2	2	4	0.0827696	0.0499447	0.875556	0	0	0.33957	0.754979	0.591884	0	1	0.459029	0.489131	0.853326	0	0	0.0616802	0.0541025	7.69241e-17	0	5	0.010531	0.087812	0.000165139	0	2	0.100084	0.0790292	0.000100355	0	3	0.0714175	0.0993378	0.668166	1	0	0.153769	0.403044	0.321191	1	1	0.00573696	0.00583969	2.2559e-15	0
17.5.2	hormone metabolism.ethylene.signal transduction	62	6	3	4	0.0244102	0.0648885	0.709189	1	0	0.000405102	0.0135222	6.65064e-07	15	0	0.541346	0.37491	0.665897	1	0	8.51195e-06	7.84329e-05	2.01442e-14	13	1	0.844869	0.379366	0.0567648	0	3	0.188502	0.291106	0.000286104	0	7	6.55404e-06	0.00015202	4.4995e-13	14	0	0.0155376	0.0575407	0.137143	5	2	0.0340623	0.0882592	0.363914	0
17.5.1.2	hormone metabolism.ethylene.synthesis-degradation.1-aminocyclopropane-1-carboxylate oxidase	4	2	2	4	0.782052	0.816115	0.959946	0	0	0.93285	0.996192	0.369871	1	0	0.174642	0.0865145	0.952382	0	0	0.897176	0.968843	0.04573	1	0	0.335525	0.694146	0.939132	0	0	0.0133564	0.0331466	0.033675	0	1	0.0762797	0.32214	1.65289e-05	2	0	0.853778	0.50167	0.881359	0	0	0.0117457	0.0403196	0.00124871	0
17.2.1	hormone metabolism.auxin.synthesis-degradation	12	1	1	4	0.980959	0.9897	0.00124277	1	1	0.0808224	0.16027	0.0129907	2	3	0.960033	0.993018	0.0738712	1	0	0.453665	0.138388	0.027201	2	0	0.196889	0.234324	0.828241	0	0	0.177372	0.407059	0.010864	2	0	0.452432	0.674396	0.644607	0	0	0.231248	0.333305	0.583077	1	0	0.0103845	0.0305353	0.537015	1
16.8.3.3	secondary metabolism.flavonoids.dihydroflavonols.flavonoid 3-monooxygenase	23	7	7	4	5.05372e-05	0.000218779	0.790408	0	0	2.5255e-12	1.1549e-11	7.2922e-25	0	14	0.00565649	8.66542e-05	7.26517e-95	0	11	0.597113	0.590628	0.727466	1	0	0.0403587	0.0258954	4.65322e-05	3	0	1.34293e-05	4.83514e-06	0.00892096	3	1	0.000119088	5.2816e-05	0.900461	1	1	0.125134	0.0510862	0.483526	0	0	0.039263	0.0025962	0.782713	1
16.8.3	secondary metabolism.flavonoids.dihydroflavonols	71	5	6	4	0.0292428	0.098271	0.290301	2	0	4.07283e-08	3.79826e-05	3.15984e-11	2	19	0.0373772	0.0109651	5.99344e-34	0	12	0.563812	0.309404	0.284748	4	3	0.610573	0.17796	1.75669e-05	6	1	0.0893662	0.0433669	0.0318445	5	4	0.00235493	0.0379781	0.783021	4	2	0.0592095	0.00669744	0.610615	4	2	0.0048449	0.00418347	0.239325	2
16.8.1.21	secondary metabolism.flavonoids.anthocyanins.anthocyanin 5-aromatic acyltransferase	8	2	1	4	0.017568	0.102477	0.921486	0	0	0.000750526	0.00674232	1.26179e-09	0	5	0.0595218	0.164185	0.907019	0	0	0.213905	0.121922	0.00208944	2	0	0.639524	0.762795	6.18957e-07	2	0	0.325416	0.270123	0.000531132	2	0	0.772391	0.984906	0.746244	0	0	0.934587	0.630595	0.358801	1	0	0.639372	0.703026	0.816925	0
16.5.1.1.4.1	secondary metabolism.sulfur-containing.glucosinolates.synthesis.shared.CYP83B1 phenylacetaldoxime monooxygenase	6	4	4	4	0.430743	0.358575	0.940521	0	0	0.389743	0.186158	0.614387	0	0	0.475718	0.348145	0.929426	0	0	0.00575119	0.0454202	3.30187e-06	0	2	0.0546364	0.176619	0.00834835	0	1	0.0143846	0.0343547	0.833853	0	0	0.0219712	0.0401181	2.24484e-11	0	3	0.0597104	0.11898	2.58437e-13	0	3	0.00659612	0.0486087	0.859293	0
16.5.1.1	secondary metabolism.sulfur-containing.glucosinolates.synthesis	33	4	4	4	0.827221	0.129108	0.71349	0	0	0.0126527	0.00264959	0.238929	0	3	0.104382	0.0137263	0.668369	0	0	0.720334	0.518865	4.85449e-06	0	5	0.00621495	0.0541434	2.14379e-06	0	4	0.00530296	0.0236454	0.00824054	1	4	0.610603	0.794543	0.0896679	1	3	0.118104	0.463788	0.00130205	1	4	0.0205183	0.0396825	0.433948	0
16.5.1	secondary metabolism.sulfur-containing.glucosinolates	50	4	5	4	0.280927	0.152524	0.599417	0	0	0.000113133	0.000225193	0.331303	1	3	0.632564	0.240281	0.542896	0	0	0.130785	0.00988229	0.000817896	0	5	7.72789e-05	0.000386566	0.000471943	0	4	2.34438e-06	0.00035187	2.7038e-24	1	14	0.265837	0.116834	0.312044	1	3	0.743283	0.288975	0.0311344	1	4	0.000707983	0.000954747	0.282058	0
16.5	secondary metabolism.sulfur-containing	63	4	4	4	0.396095	0.171221	0.524581	0	0	4.68239e-06	3.5629e-05	0.200157	1	5	0.572697	0.422674	0.230082	0	2	0.241319	0.0634678	0.00531577	0	5	7.52295e-05	0.000746893	0.00371751	0	4	5.34112e-06	8.71667e-05	2.56008e-18	1	14	0.918079	0.597767	0.409934	1	3	0.332708	0.455942	0.0123162	1	5	9.42891e-05	0.000336591	0.23863	0
16.2.1.7	secondary metabolism.phenylpropanoids.lignin biosynthesis.CCR1	4	0	0	4	0.491874	0.620145	0.959946	0	0	0.960034	0.997173	0.722721	0	0	0.111432	0.192129	0.952382	0	0	0.891993	0.971855	0.04573	1	0	0.915278	0.886667	0.939132	0	0	0.114354	0.104557	2.2168e-07	0	2	0.618222	0.697983	0.0977154	1	0	0.153737	0.0706794	0.000698159	1	1	0.335223	0.609536	0.00124871	0
16.1.5	secondary metabolism.isoprenoids.terpenoids	84	6	5	4	0.0102686	0.0294553	0.340439	1	2	1.53919e-05	2.12741e-09	0.00281728	0	11	0.0217804	0.0732279	0.617566	2	1	0.0788637	0.110471	5.77972e-10	2	11	0.099423	0.153402	0.815585	2	1	0.193378	0.26737	0.00672976	7	2	0.000248749	0.00139389	0.0417829	0	5	0.0081696	0.0212318	0.213281	0	2	0.0192973	0.00939075	0.0800218	2
16.1.4	secondary metabolism.isoprenoids.carotenoids	25	3	3	4	0.0360684	0.0827138	0.0956133	1	1	0.286889	0.215668	0.142137	1	4	0.950251	0.558648	0.385632	1	0	0.233405	0.246869	3.77418e-08	1	5	0.515281	0.0360851	0.479533	0	1	0.516338	0.605626	0.677395	0	1	0.0013856	0.00158117	0.000232021	0	4	0.0245974	0.0459174	0.00722253	1	3	0.364973	0.295661	0.0446124	1
13.1.6.5.2	amino acid metabolism.synthesis.aromatic aa.tryptophan.anthranilate phosphoribosyltransferase	4	2	0	4	0.34968	0.7249	1.72054e-06	0	1	0.0245795	0.0831692	0.00201321	0	2	0.0190034	0.136266	5.32571e-05	0	1	0.14828	0.383037	0.0108967	0	1	0.918761	0.977271	0.939132	0	0	0.724269	0.990988	0.885924	0	0	0.45617	0.545086	0.863872	0	0	0.978968	0.983984	0.881359	0	0	0.141957	0.175184	0.903852	0
11.9.3.1	lipid metabolism.lipid degradation.lysophospholipases.phospholipase D	12	1	0	4	0.0522161	0.126064	0.0211951	0	1	0.161692	0.211314	0.0339536	1	3	0.414536	0.613916	0.0653521	0	1	0.555231	0.843789	0.702451	0	0	0.185054	0.191	0.828241	0	0	0.0477363	0.123784	0.695257	0	0	0.939522	0.623669	0.000931209	3	0	0.241484	0.485569	0.000273395	3	0	0.963132	0.999649	0.738338	0
11.1.10	lipid metabolism.FA synthesis and FA elongation.beta ketoacyl CoA synthase	16	0	0	4	0.604057	0.578399	0.0667229	0	1	0.129731	0.283745	0.0117338	1	4	0.751945	0.850081	2.29463e-05	1	2	0.236766	0.654866	0.459664	0	1	0.623828	0.652377	0.255064	0	1	0.0954663	0.113119	0.0462507	2	0	0.159691	0.299756	0.000486079	1	3	0.207619	0.402754	0.498716	1	1	0.130784	0.197492	0.0897335	2
10.8.2	cell wall.pectin*esterases.acetyl esterase	8	0	0	4	0.141869	0.0797639	0.921486	0	0	0.392625	0.150437	0.598656	0	1	0.383139	0.488089	0.0113138	0	1	0.979768	0.845748	0.790239	0	0	0.753591	0.563644	0.0427589	1	0	0.658762	0.413414	0.000134971	2	1	0.592866	0.881334	0.746244	0	0	0.420086	0.804014	0.00421558	2	0	0.203456	0.496233	0.299656	1
10.6	cell wall.degradation	165	4	4	4	0.000310818	0.000256356	0.174838	0	3	0.12087	0.0923668	0.0490648	4	11	0.0665018	0.0521271	0.013801	6	1	0.00734915	0.0322648	0.011568	2	9	0.0394581	0.0311683	0.239401	2	5	0.943966	0.504764	0.0623319	5	10	0.265309	0.229223	0.393787	10	5	0.557042	0.200466	0.115838	9	7	0.00848094	0.0116084	0.0301644	9
1.1.5.2	PS.lightreaction.other electron carrier (ox/red).ferredoxin	11	2	2	4	0.78663	0.556754	0.893648	0	0	0.333001	0.340915	0.917381	1	1	0.24153	0.227744	0.874413	0	0	0.159074	0.238964	0.0171957	2	0	0.304827	0.451005	0.123352	1	0	0.000498819	0.000453946	0.00632772	2	0	0.459376	0.762785	0.299918	1	1	0.169036	0.177561	0.0283997	2	0	0.0128551	0.0156621	0.0157434	2
4.1.9	glycolysis.cytosolic branch.glyceraldehyde 3-phosphate dehydrogenase (GAP-DH)	4	0	0	3	0.0702729	0.322814	3.25146e-05	1	0	0.244412	0.443788	0.00484786	2	0	0.0568872	0.309261	7.69095e-05	1	0	0.646758	0.977541	0.888968	0	0	0.660638	0.993344	0.939132	0	0	0.450124	0.34091	0.885924	0	0	0.139494	0.301024	0.863872	0	0	0.192011	0.445178	0.881359	0	0	0.887337	0.91702	0.903852	0
35.1.20	not assigned.no ontology.formin homology 2 domain-containing protein	13	2	0	3	0.282304	0.574315	0.0302343	0	1	0.672357	0.96062	0.284679	0	2	0.0479562	0.118552	0.853326	0	0	0.635228	0.830906	0.682069	0	0	0.522725	0.318011	0.81533	0	0	0.113846	0.0851291	0.0170844	2	0	0.0167029	0.0545154	0.621435	0	0	0.210448	0.562416	0.66327	0	0	0.913638	0.910011	0.000487228	0
34.20	transport.porins	6	0	0	3	0.718441	0.850275	0.940521	0	0	0.587427	0.828629	0.614387	0	0	0.958011	0.987966	0.929426	0	0	0.197557	0.215289	0.838155	0	0	0.2388	0.053795	0.0114106	1	0	0.24736	0.303953	0.833853	0	0	0.924733	0.890316	0.268547	1	0	0.807571	0.614149	0.000388581	2	0	0.744623	0.682686	0.00234867	1
34.18	transport.unspecified anions	26	5	4	3	0.855389	0.2802	0.372907	1	0	0.0386811	0.0507527	0.77292	1	2	0.0111721	0.0474312	0.00908096	2	0	0.00140763	0.0250382	1.92558e-11	0	6	0.898269	0.164143	0.497672	0	1	0.161159	0.345808	0.636699	1	0	0.000193844	0.00957812	1.78729e-06	0	5	0.00820829	0.0163328	0.560957	0	1	0.228666	0.323945	0.518101	0
34.10	transport.nucleotides	14	0	0	3	0.309028	0.32986	0.866647	0	0	0.977602	0.999485	0.60912	2	1	0.419967	0.18263	0.118565	1	0	0.916894	0.654322	0.339422	1	1	0.74937	0.474592	0.000345738	0	2	0.0737838	0.360401	0.0249873	1	2	0.801037	0.65188	0.000112895	0	3	0.855556	0.310244	0.405748	0	1	0.912253	0.627433	0.22647	0
30.2.7	signalling.receptor kinases.leucine rich repeat VII	10	2	1	3	0.00173025	0.00217359	0.00836547	0	1	0.830754	0.746509	0.624845	0	1	0.19948	0.303968	0.0325622	0	1	0.721644	0.961187	0.241767	0	1	0.803577	0.860901	0.0773347	0	1	0.71914	0.235053	0.148997	1	1	0.035387	0.0830519	0.69357	0	0	0.869825	0.4706	0.0171843	2	0	0.191693	0.248039	0.429565	1
30.2.24	signalling.receptor kinases.S-locus glycoprotein like	127	7	6	3	0.00255722	0.00394339	0.271592	0	0	5.42509e-05	8.53545e-05	0.0223138	9	16	0.00319305	0.00879296	0.12573	4	1	0.0352961	0.0580454	0.120424	0	3	0.00413705	0.0418951	0.135006	0	0	0.963741	0.645585	0.467082	5	2	0.000585799	0.00215055	0.0363858	1	7	0.396545	0.276266	0.0178291	0	0	1.42114e-05	0.000107668	0.100452	1
3.1.2	minor CHO metabolism.raffinose family.raffinose synthases	9	0	0	3	0.937714	0.347046	0.016567	1	0	0.919016	0.326115	2.87251e-05	3	3	0.452801	0.685577	0.0239995	1	0	0.244156	0.318445	0.767316	0	0	0.146473	0.233575	0.868208	0	0	0.320309	0.38773	0.320868	0	1	0.631864	0.852566	0.495745	1	0	0.299776	0.217812	0.752614	0	0	0.800462	0.746732	0.367057	1
29.7.8	protein.glycosylation.alpha-1,6-mannosyl-glycoprotein-beta-1,2-N-acetylglucosaminyltransferase(GnTII)	6	2	2	3	0.0574383	0.128449	2.25204e-16	0	2	0.130534	0.153374	9.02718e-05	0	3	0.474261	0.798309	0.929426	0	0	0.0116728	0.0593619	1.18342e-13	0	3	0.0798831	0.0221149	0.910095	0	0	0.588407	0.687377	0.833853	0	0	0.00793508	0.0651592	0.110365	0	1	0.0545438	0.0192276	0.0685664	0	1	0.0996289	0.205829	0.859293	0
29.7.5	protein.glycosylation.alpha-1,3-mannosyl-glycoprotein-beta-1,2-N-acetylglucosaminyltransferase(GnTI)	8	3	4	3	0.0839743	0.270847	2.94936e-12	0	2	0.0257413	0.0495578	0.00166625	0	3	0.317922	0.557715	0.907019	0	0	0.0034277	0.0349224	4.02192e-10	0	3	0.24988	0.381875	0.881953	0	0	0.256413	0.210672	0.784835	0	0	0.0610376	0.0247775	0.220297	0	1	0.136617	0.330938	0.15649	0	1	0.0100236	0.0078667	0.816925	0
29.5.5	protein.degradation.serine protease	111	2	2	3	0.000693796	0.000473985	0.320266	0	0	0.000422446	5.23909e-05	0.0077975	5	15	0.431006	0.694745	0.0371637	4	0	0.0828619	0.0622405	0.24658	3	0	0.370049	0.781905	0.173916	0	0	0.245056	0.242688	0.0140145	7	0	0.828938	0.386894	0.193102	1	2	0.515191	0.256535	0.554632	2	2	0.31739	0.162263	0.706878	5
29.5.1	protein.degradation.subtilases	102	6	5	3	1.36408e-07	6.16748e-06	0.351355	0	0	1.18344e-05	2.26574e-05	2.82533e-05	5	18	0.00289009	0.0333334	0.00206636	1	5	0.0250325	0.00224784	0.453459	2	4	0.0952873	0.251411	0.492205	3	1	0.210262	0.0752631	0.403519	5	3	0.40354	0.393938	0.000313475	7	9	0.0245201	0.0916242	0.703181	5	3	0.0309702	0.0116339	0.520368	5
29.4.1.56	protein.postranslational modification.kinase.receptor like cytoplasmatic kinase VI	14	1	1	3	0.893925	0.25805	0.866647	0	0	0.0720936	0.121853	0.314371	0	2	0.335366	0.470302	0.842973	0	0	0.226359	0.604292	9.17686e-06	1	3	0.195587	0.308897	0.802619	0	0	0.100046	0.101424	0.382337	1	1	0.00156845	0.00390894	0.0270945	0	2	0.988396	0.926705	0.405748	0	1	0.308143	0.5035	5.14804e-05	2
27.3.67	RNA.regulation of transcription.putative transcription regulator	190	3	4	3	0.141616	0.0130445	0.141658	0	0	0.141661	0.114538	0.0338292	12	4	0.584636	0.295398	0.272082	0	3	0.790827	0.205744	0.0215732	2	0	0.00649437	0.00371012	0.0496694	0	0	0.021338	0.00485909	0.0509164	6	0	0.00335036	0.0132126	0.111239	2	5	0.616245	0.414274	0.0752488	3	1	0.398081	0.668885	0.183687	7
27.3.3	RNA.regulation of transcription.AP2/EREBP, APETALA2/Ethylene-responsive element binding protein family	86	5	4	3	0.179502	0.194908	0.0772791	3	0	0.000656143	0.00208675	6.29294e-05	17	4	0.668338	0.39078	0.0140535	4	1	0.00404237	0.00854642	0.00473624	8	1	0.207437	0.482303	0.19063	3	0	0.376814	0.178185	0.858882	3	2	0.00573205	0.0139913	0.0802503	7	4	0.0117486	0.00695025	0.174419	6	1	0.0145302	0.0529922	0.682904	4
27.3	RNA.regulation of transcription	2268	7	6	3	0.0307547	0.0802851	0.49375	25	15	4.3433e-13	1.07755e-10	9.12351e-11	237	103	0.149435	0.10887	0.47037	30	32	6.29957e-05	0.000752756	0.000896952	87	30	0.229218	0.239597	0.292219	40	26	0.0245825	0.00316389	0.0163329	44	56	2.83372e-06	2.04714e-07	0.150613	83	77	0.0121134	0.0314075	0.56428	72	58	0.0119788	0.00966539	0.744465	77
26.9	misc.glutathione S transferases	119	4	4	3	0.573289	0.660215	0.84159	2	1	0.00050543	0.00221969	0.00215733	0	4	0.0144341	0.00898595	0.000219024	0	6	0.465027	0.761635	0.808207	3	2	0.729833	0.704898	0.842507	2	1	0.000125875	0.00363882	6.90047e-06	0	12	0.00210394	0.0050862	0.145883	8	1	0.106638	0.134112	0.166514	8	3	0.964353	0.2861	0.345567	4
26.7	misc.oxidases - copper, flavone etc.	137	2	3	3	0.474959	0.0708264	0.00119261	0	5	0.575196	0.682587	0.203612	15	11	0.0626126	0.00324177	0.0979735	4	3	0.0336689	0.0466853	0.363856	7	2	0.807712	0.812001	0.440737	4	2	0.869957	0.365829	0.0251222	8	7	0.0493651	0.0309919	0.884367	5	3	0.15281	0.348313	0.768391	5	2	0.14022	0.164093	0.00214673	11
26.4.1	misc.beta 1,3 glucan hydrolases.glucan endo-1,3-beta-glucosidase	36	2	2	3	0.185235	0.342928	0.00940598	0	2	0.237038	0.438957	0.329175	5	2	0.115014	0.0930854	0.0407314	0	2	0.705089	0.371994	0.254178	0	2	0.44448	0.368466	0.121081	2	0	0.550587	0.0605863	0.373818	2	2	0.0834753	0.345492	0.470427	0	1	0.000747505	0.00266311	7.85478e-05	6	0	0.0221144	0.0176189	0.173453	3
26.3	misc.gluco-, galacto- and mannosidases	138	4	4	3	0.0522014	0.0985469	0.245934	1	3	0.00972607	0.0362228	0.000797221	9	20	0.45101	0.430434	0.237424	0	3	0.29164	0.575811	0.129779	7	6	0.0190162	0.0484313	0.757345	2	1	0.00286822	0.0257929	0.000270472	11	1	0.195722	0.225628	0.256466	4	1	0.0138356	0.0330057	0.0124573	10	0	0.253094	0.0800078	0.0535828	9
23.3.1.1	nucleotide metabolism.salvage.phosphoribosyltransferases.aprt	4	1	1	3	0.687509	0.913261	0.959946	0	0	0.580331	0.347918	0.00201321	0	2	0.19236	0.312797	0.952382	0	0	0.144471	0.263764	0.888968	0	0	0.724449	0.76715	0.000787519	1	0	0.273802	0.408796	0.885924	0	0	0.958645	0.922483	0.863872	0	0	0.570286	0.485608	0.881359	0	0	0.0264725	0.03712	0.0425396	1
19.10	tetrapyrrole synthesis.magnesium chelatase	4	1	1	3	0.00250063	0.00401294	1.72054e-06	0	1	0.185999	0.0912865	0.113631	1	1	0.414162	0.70946	0.952382	0	0	0.41296	0.759386	0.888968	0	0	0.681854	0.371607	0.939132	0	0	0.128117	0.159427	0.885924	0	0	0.57413	0.904376	0.0257468	0	1	0.515928	0.340713	0.0123583	0	1	0.495974	0.669901	0.903852	0
17.8.1	hormone metabolism.salicylic acid.synthesis-degradation	36	1	1	3	0.911764	0.963185	0.393773	0	1	0.00140619	0.000740555	0.00256938	0	7	0.434724	0.484465	0.539537	0	1	0.341661	0.391777	0.0594487	1	3	0.108705	0.167583	0.613863	0	1	0.367727	0.149261	0.0105548	0	4	0.0667564	0.0888767	0.416259	3	1	0.173805	0.306383	0.794567	2	1	0.775014	0.616084	0.0355945	3
17.8	hormone metabolism.salicylic acid	36	1	1	3	0.911764	0.963185	0.393773	0	1	0.00140619	0.000740555	0.00256938	0	7	0.434724	0.484465	0.539537	0	1	0.341661	0.391777	0.0594487	1	3	0.108705	0.167583	0.613863	0	1	0.367727	0.149261	0.0105548	0	4	0.0667564	0.0888767	0.416259	3	1	0.173805	0.306383	0.794567	2	1	0.775014	0.616084	0.0355945	3
17.7.1.10	hormone metabolism.jasmonate.synthesis-degradation.jasmonate-O-methyltransferase	13	2	1	3	0.0325744	0.199544	0.0302343	0	1	0.000397301	0.00659094	4.97482e-08	0	6	0.0619686	0.262502	0.0851928	0	1	0.60585	0.689861	0.0182181	2	1	0.40347	0.383319	0.188225	1	0	0.0697413	0.174301	0.457393	1	0	0.590264	0.272242	0.621435	0	0	0.434877	0.496743	0.66327	0	0	0.517531	0.78025	0.719899	0
17.6.1.13	hormone metabolism.gibberelin.synthesis-degradation.GA2 oxidase	5	2	3	3	0.538488	0.5538	0.950184	0	0	0.0386871	0.0422886	0.666358	0	0	0.128465	0.446446	0.940834	0	0	0.910792	0.813497	0.0315329	0	1	0.839619	0.584802	0.00270027	0	1	0.0778504	0.240765	0.0776724	0	1	0.0170973	0.015847	0.832835	0	0	0.128871	0.114206	0.853962	0	0	0.0688939	0.0499649	0.00560525	0
17.3.3	hormone metabolism.brassinosteroid.induced-regulated-responsive-activated	5	0	0	3	0.4067	0.465204	0.950184	0	0	0.590214	0.571753	0.666358	0	0	0.532433	0.406727	0.940834	0	0	0.67739	0.565042	0.0993362	1	0	0.196072	0.619837	0.00270027	0	1	0.50977	0.986237	0.0776724	0	1	0.844793	0.485535	4.24859e-07	1	2	0.790491	0.783782	0.0043163	1	1	0.615015	0.724254	0.0942983	1
17.3.1.2.99	hormone metabolism.brassinosteroid.synthesis-degradation.sterols.other	18	5	5	3	0.000463603	0.00144923	0.097126	0	1	0.0354071	0.0279757	1.8308e-05	0	6	0.0027794	0.0043021	0.202022	0	1	0.032253	0.00884327	1.11596e-23	1	7	0.411047	0.337911	0.753719	0	0	0.50739	0.113311	0.00113077	3	0	0.0275426	0.0408778	0.517467	0	0	0.140305	0.193933	0.566327	0	0	0.558525	0.502404	0.634369	0
17.3.1.1.5	hormone metabolism.brassinosteroid.synthesis-degradation.BRs.metabolic regulation	6	3	1	3	0.201167	0.665961	0.940521	0	0	0.730515	0.709286	0.614387	0	0	0.981025	0.997219	0.00244229	1	0	0.0207926	0.0659558	0.838155	0	0	0.00295686	0.0161381	2.85712e-09	2	0	0.0632334	0.132769	0.10428	1	0	0.0609112	0.237361	0.268547	1	0	0.0290709	0.193386	0.000388581	2	0	0.369719	0.443193	0.158973	1
17.3.1.1	hormone metabolism.brassinosteroid.synthesis-degradation.BRs	20	1	0	3	0.399475	0.697032	0.81505	0	0	0.282095	0.650377	0.390303	0	2	0.764634	0.845442	0.269857	1	0	0.137043	0.261071	0.184064	2	0	0.11656	0.16264	0.00868771	2	0	0.0474593	0.180131	1.07679e-05	4	0	0.307317	0.274513	0.813309	1	1	0.426624	0.322151	0.211876	2	1	0.0702706	0.0765152	0.00866484	3
17.3.1	hormone metabolism.brassinosteroid.synthesis-degradation	55	3	2	3	0.0211558	0.0391342	0.560416	0	1	0.061138	0.271224	0.0088719	0	8	0.263649	0.241686	0.829221	1	1	0.237043	0.174573	1.30186e-06	3	7	0.949634	0.783112	0.312451	2	0	0.0220673	0.0106591	1.60093e-05	7	0	0.532118	0.601497	0.925436	2	2	0.852678	0.615902	0.612316	3	2	0.00628925	0.0690906	0.395448	3
17.3	hormone metabolism.brassinosteroid	82	2	2	3	0.0694315	0.171275	0.598058	0	1	0.0570875	0.314032	0.0601241	1	8	0.188599	0.505228	0.999091	1	1	0.783119	0.715807	0.000649068	4	7	0.787422	0.691895	0.801916	2	1	0.00838681	0.00522872	0.00380782	7	1	0.886954	0.762708	0.475638	4	4	0.264573	0.516401	0.056008	6	4	0.000331755	0.0205647	0.0106054	7
16.8.5	secondary metabolism.flavonoids.isoflavonols	16	5	2	3	0.00927184	0.00153445	0.849097	0	0	0.00015615	0.00263934	0.00775641	0	4	0.242207	0.192821	0.822639	0	0	0.0168711	0.0703059	1.39927e-08	0	4	0.00845186	0.0626275	0.255064	0	1	0.350813	0.200927	1.27872e-06	0	4	0.407795	0.403826	0.517421	0	1	0.0361148	0.0840164	0.460793	0	1	0.178697	0.17616	0.667292	0
16.5.1.1.4	secondary metabolism.sulfur-containing.glucosinolates.synthesis.shared	9	0	0	3	0.84672	0.682815	0.912112	0	0	0.547466	0.415395	0.481537	0	0	0.950667	0.604926	0.896018	0	0	0.243961	0.467724	0.000387452	0	2	0.202092	0.140714	0.0536432	0	1	0.0776312	0.089683	0.320868	0	1	0.412388	0.371432	1.93558e-07	0	3	0.432556	0.321703	1.0015e-08	0	3	0.0889607	0.157638	0.796529	0
16.5.1.1.2.1	secondary metabolism.sulfur-containing.glucosinolates.synthesis.aromatic.CYP79A2 monooxygenase	12	1	1	3	0.702467	0.315608	0.884556	0	0	0.194765	0.207432	0.250156	0	2	0.272568	0.139499	0.863806	0	0	0.533406	0.451046	1.28898e-06	0	3	0.011503	0.0361481	1.18955e-10	0	3	0.310206	0.381653	1.7553e-05	1	3	0.241777	0.410517	0.644607	0	0	0.14942	0.228364	0.261377	1	1	0.269454	0.280238	0.738338	0
16.5.1.1.2	secondary metabolism.sulfur-containing.glucosinolates.synthesis.aromatic	12	1	1	3	0.702467	0.315608	0.884556	0	0	0.194765	0.207432	0.250156	0	2	0.272568	0.139499	0.863806	0	0	0.533406	0.451046	1.28898e-06	0	3	0.011503	0.0361481	1.18955e-10	0	3	0.310206	0.381653	1.7553e-05	1	3	0.241777	0.410517	0.644607	0	0	0.14942	0.228364	0.261377	1	1	0.269454	0.280238	0.738338	0
16.2.1.9	secondary metabolism.phenylpropanoids.lignin biosynthesis.COMT	12	1	1	3	0.0627076	0.181812	0.0211951	0	1	0.0654865	0.0950479	0.000284719	2	4	0.658377	0.835108	0.0738712	1	0	0.129192	0.380974	0.702451	0	0	0.000825497	0.000671242	0.828241	0	0	0.417341	0.464041	0.0180035	0	2	0.52983	0.486518	0.637605	1	0	0.203559	0.385198	0.684561	0	0	0.127726	0.285031	0.738338	0
16.2.1.8	secondary metabolism.phenylpropanoids.lignin biosynthesis.F5H	7	2	0	3	0.943784	0.703364	0.930955	0	0	0.395239	0.94329	0.635786	1	0	0.923042	0.823906	0.918154	0	0	0.723079	0.437966	0.813845	0	0	0.0756348	0.364839	0.0186121	0	1	0.00674235	0.0626386	4.1365e-09	0	3	0.487831	0.857763	0.164676	0	1	0.471337	0.825904	0.110371	0	1	0.0399914	0.278487	0.0305136	0
16.2.1.10	secondary metabolism.phenylpropanoids.lignin biosynthesis.CAD	35	3	5	3	0.148244	0.45446	0.699023	0	0	1.33068e-05	0.000759837	7.80885e-07	1	10	0.00135174	0.00650852	0.527722	0	1	0.563631	0.801018	0.418646	1	2	0.127577	0.009782	0.606816	0	1	2.79873e-06	1.10593e-06	0.00873075	0	4	0.306776	0.599937	0.0811756	4	1	0.983395	0.667167	0.0162049	4	2	0.14562	0.0461677	0.154012	3
16.1.1.1	secondary metabolism.isoprenoids.non-mevalonate pathway.DXS	8	3	2	3	0.706711	0.579689	0.921486	0	0	0.0363318	0.0361582	0.598656	0	1	0.284815	0.460146	0.907019	0	0	0.894221	0.864024	0.790239	0	0	0.253184	0.351958	0.881953	0	0	0.0661973	0.19064	0.215152	1	0	0.00832868	0.0528262	6.31824e-15	0	4	0.00125328	0.00498451	0.000152541	0	2	0.390557	0.39807	0.00180803	2
16.1.1	secondary metabolism.isoprenoids.non-mevalonate pathway	30	1	1	3	0.827178	0.541398	0.73575	0	0	0.551397	0.676828	0.512858	1	1	0.670921	0.781196	0.693331	0	0	0.992596	0.834548	0.697062	1	0	0.684052	0.857139	0.624114	0	0	0.0610276	0.0342648	0.972653	1	1	0.272107	0.404311	0.00136777	0	4	0.0307285	0.113211	0.0156453	0	3	0.436321	0.483367	0.00488464	4
13.1.6.4	amino acid metabolism.synthesis.aromatic aa.tyrosine	6	2	2	3	0.0941116	0.509121	0.00138294	1	0	0.000939603	0.00537378	0.000337352	3	0	0.000363039	0.000722747	0.929426	0	0	0.900595	0.870358	0.164989	1	0	0.93355	0.943401	0.0114106	1	0	0.632255	0.878731	0.833853	0	0	0.473746	0.847488	0.802911	0	0	0.930623	0.487606	0.207285	1	0	0.229365	0.0863042	0.859293	0
13.1.5.3.2	amino acid metabolism.synthesis.serine-glycine-cysteine group.cysteine.SAT	4	0	0	3	0.794035	0.763429	0.959946	0	0	0.512902	0.338443	0.722721	0	0	0.724134	0.660978	0.952382	0	0	0.248751	0.635689	0.04573	1	0	0.312064	0.659573	0.000787519	1	0	0.582433	0.953834	0.033675	0	1	0.300299	0.529878	0.0977154	1	0	0.611755	0.564956	0.0649521	1	0	0.916375	0.894603	0.903852	0
13.1.2.3	amino acid metabolism.synthesis.glutamate family.arginine	12	1	1	3	0.0616662	0.199081	0.0211951	0	1	0.0159749	0.0299701	0.250156	0	2	0.829678	0.672337	0.0653521	0	1	0.98575	0.383028	0.226261	1	1	0.562305	0.707034	0.132819	0	1	0.335359	0.641818	0.260793	1	1	0.479437	0.371209	0.0720779	2	0	0.826891	0.191779	0.042939	2	0	0.316102	0.264841	1.32416e-05	3
13.1.1.3.11	amino acid metabolism.synthesis.central amino acid metabolism.alanine.alanine-glyoxylate aminotransferase	4	3	2	3	0.338884	0.46351	0.959946	0	0	0.0406203	0.201499	0.00201321	0	2	0.314574	0.55191	0.952382	0	0	0.14043	0.078981	0.888968	0	0	0.0152576	0.0176834	0.939132	0	0	0.370793	0.377868	0.885924	0	0	0.0283292	0.0313586	0.863872	0	0	0.050366	0.15893	0.0123583	0	1	0.31287	0.350052	0.0425396	1
11.5.1	lipid metabolism.glyceral metabolism.glycerol kinase	4	7	7	3	0.773984	0.962004	0.959946	0	0	0.000896234	0.00102144	4.16068e-13	0	4	0.0220823	0.0277074	0.952382	0	0	0.000798284	0.000935551	6.98975e-37	0	4	0.00194716	0.00187789	0.939132	0	0	0.378914	0.212927	0.885924	0	0	0.00265486	0.00263296	0.0257468	0	1	0.00238205	0.00217519	0.881359	0	0	0.0188538	0.0305275	0.903852	0
11.5	lipid metabolism.glyceral metabolism	9	4	4	3	0.501591	0.670312	0.912112	0	0	0.194363	0.0863596	3.23577e-06	2	4	0.396038	0.198701	0.896018	0	0	0.00819903	0.00138433	7.21076e-16	0	4	0.00432758	0.00305744	0.868208	0	0	0.553622	0.881032	0.271151	1	0	0.0924162	0.0400518	0.000960252	1	2	0.00914664	0.00377943	0.20388	0	1	0.0442329	0.0941098	0.0764854	0
10.3.2	cell wall.hemicellulose synthesis.glucuronoxylan	7	1	0	3	0.0457287	0.21544	0.930955	0	0	0.372971	0.142458	0.566465	0	0	0.6375	0.992414	0.00528948	0	1	0.392743	0.657119	2.56634e-05	0	2	0.665991	0.690513	0.0186121	0	1	0.653321	0.782654	0.196705	0	1	0.769287	0.897411	0.77406	0	0	0.305085	0.264825	0.801691	0	0	0.433479	0.760285	0.837842	0
1.1.5	PS.lightreaction.other electron carrier (ox/red)	18	5	4	3	0.732987	0.707452	0.831901	0	0	0.192495	0.353048	0.219345	1	3	0.224447	0.280855	0.802794	0	0	0.00790589	0.0636341	0.00448114	3	0	0.0160656	0.0277305	0.348197	1	0	6.84647e-07	2.7152e-06	0.00113077	3	0	0.302431	0.630342	0.730752	1	1	0.0157859	0.026296	8.50289e-05	4	0	5.67783e-05	0.000118036	0.134647	2
1.1.3	PS.lightreaction.cytochrome b6/f	8	6	3	3	0.293265	0.25565	0.921486	0	0	0.00727699	0.0515978	0.0881299	0	2	0.444151	0.146602	0.907019	0	0	0.0111507	0.0422264	0.00208944	2	0	0.00408952	0.0354527	0.881953	0	0	0.0104032	0.0099564	0.215152	1	0	0.0155348	0.0530679	0.42921	1	0	0.16337	0.0624417	0.00421558	2	0	0.0107207	0.0573056	0.00180803	2
1.1.2.1	PS.lightreaction.photosystem I.LHC-I	7	5	4	3	0.0460302	0.179726	0.930955	0	0	0.210895	0.180595	0.560767	0	1	0.738665	0.883762	0.918154	0	0	0.00138764	0.00193833	1.98017e-08	3	0	0.00921909	0.0131928	0.895914	0	0	0.000422265	0.00409151	5.89733e-10	3	0	0.848453	0.816168	0.77406	0	0	0.0437263	0.0390205	0.801691	0	0	0.110524	0.110599	0.000573616	2
1.1.2	PS.lightreaction.photosystem I	26	7	7	3	0.000318488	0.00192678	0.766506	0	0	0.00425017	0.00796559	0.0809503	0	4	0.702996	0.253974	0.383911	0	1	2.5081e-07	2.44823e-06	1.428e-28	11	0	0.000200177	0.000909677	0.66464	0	0	5.20073e-08	2.92709e-06	4.23813e-34	11	0	0.226457	0.238904	0.386016	0	0	0.00183932	0.0251434	0.724238	1	0	1.61667e-05	0.000906716	0.0410088	3
8.3	TCA / org. transformation.carbonic anhydrases	15	0	0	2	0.216522	0.401078	0.116429	1	0	0.260732	0.391929	0.0124314	4	0	0.436772	0.621369	0.0207694	1	1	0.920144	0.807587	0.633676	1	0	0.745058	0.658611	0.254468	1	0	0.856743	0.837734	0.522267	1	0	0.635879	0.492798	0.709676	1	0	0.918961	0.879025	0.103963	2	0	0.150978	0.359845	0.227735	1
4.1.10	glycolysis.cytosolic branch.non-phosphorylating glyceraldehyde 3-phosphate dehydrogenase (NPGAP-DH)	4	0	0	2	0.83815	0.967136	0.959946	0	0	0.339522	0.789851	0.722721	0	0	0.240536	0.393578	0.952382	0	0	0.586481	0.784005	0.888968	0	0	0.41454	0.744	0.939132	0	0	0.747106	0.98734	0.885924	0	0	0.197245	0.474735	0.0257468	0	1	0.215747	0.51271	0.0123583	0	1	0.752577	0.989741	0.903852	0
35.1.1	not assigned.no ontology.ABC1 family protein	11	5	4	2	0.1255	0.343031	0.893648	0	0	0.424009	0.699127	0.409332	0	0	0.0477288	0.033525	0.874413	0	0	0.0251425	0.091811	2.99433e-07	0	3	0.0495424	0.0610032	0.841356	0	0	0.412605	0.659016	0.716647	0	0	0.00368035	0.0103702	0.368934	0	1	0.0155503	0.0421412	4.53617e-07	0	3	0.084995	0.0305234	0.757248	0
34.5	transport.ammonium	12	2	1	2	0.399996	0.758481	0.0211951	0	1	0.0719396	0.2439	0.250156	0	2	0.73418	0.718453	0.00513132	1	1	0.930494	0.945658	0.226261	1	1	0.00360366	0.00751599	0.132819	0	1	0.11791	0.162917	0.474068	0	1	0.962661	0.971922	0.637605	1	0	0.405324	0.338548	0.583077	1	0	0.0390706	0.175421	0.738338	0
34.3	transport.amino acids	102	4	4	2	0.00196477	0.00708104	0.289048	0	2	0.202625	0.34389	0.564013	5	8	0.867685	0.988216	0.408712	0	2	0.000872163	0.00371971	1.35075e-09	1	12	1.61196e-05	2.56504e-05	0.0566382	0	4	9.02109e-07	0.000134792	0.041053	1	7	0.052039	0.126969	0.242407	1	4	0.0662446	0.122416	0.580059	3	4	0.0506508	0.0918029	0.877121	4
34.19	transport.Major Intrinsic Proteins	35	0	0	2	0.115643	0.119862	0.281142	1	1	0.0658749	0.173153	0.00112707	5	7	0.4982	0.46841	0.00022287	3	1	0.885769	0.962251	0.551264	0	1	0.713403	0.978607	0.576899	0	0	0.757687	0.424327	0.346117	0	0	0.891505	0.998658	0.480926	0	1	0.254915	0.651654	0.96306	1	1	0.648556	0.311929	0.580914	2
34.1.2	transport.p- and v-ATPases.H+-exporting ATPase	7	2	1	2	0.0193691	0.0633514	0.930955	0	0	0.676397	0.699789	0.533074	1	1	0.00581992	0.00757249	0.918154	0	0	0.0880819	0.0732477	0.813845	0	0	0.907537	0.958592	0.0243287	1	0	0.222233	0.234901	0.808973	0	0	0.0837747	0.380707	0.164676	0	1	0.527092	0.476203	0.0336946	1	1	0.431986	0.748959	0.837842	0
33.99	development.unspecified	705	5	3	2	0.247278	0.343886	0.117617	4	10	0.293684	0.705546	0.388417	47	54	0.0448855	0.0877812	0.810794	8	10	0.0627014	0.173892	0.171672	14	16	0.755591	0.458965	0.575941	8	12	0.0481274	0.025043	0.303797	14	17	0.00162287	0.00793026	0.0331981	26	31	0.0234145	0.128295	0.0164914	16	26	0.000767503	0.00125486	0.620572	18
33.2	development.late embryogenesis abundant	28	3	3	2	0.962821	0.88601	0.413738	1	0	0.0163309	0.0470722	0.000941524	7	0	0.598757	0.325804	0.254614	1	1	0.00515957	0.0359111	3.93326e-07	1	5	0.665026	0.671505	0.529999	0	1	0.297084	0.478032	0.666204	0	1	0.000646477	0.00109077	0.964698	1	1	0.650065	0.824407	0.921788	1	1	0.36855	0.456209	0.783606	1
31.1	cell.organisation	583	3	4	2	0.00127571	0.000797523	0.0321398	1	2	3.48998e-09	5.4101e-09	0.000335146	19	46	0.0548116	0.136931	0.0518709	1	5	0.133121	0.186429	0.352095	22	18	0.712446	0.556624	0.154989	6	4	0.000760826	0.00707502	0.120131	16	9	0.0979517	0.0759368	0.422509	18	14	0.551087	0.0276175	0.840436	18	14	0.919288	0.233527	0.923085	17
30.99	signalling.unspecified	13	1	0	2	0.612646	0.818997	0.875556	0	0	0.297689	0.163464	0.0538787	1	3	0.930164	0.647162	0.0953952	1	0	0.171906	0.233315	0.0399161	2	0	0.318631	0.505214	0.81533	0	0	0.0275902	0.083394	0.0170844	2	0	0.781711	0.953474	0.621435	0	0	0.978752	0.870838	0.66327	0	0	0.183524	0.183776	0.581762	1
30.2.8.2	signalling.receptor kinases.leucine rich repeat VIII-2	76	5	5	2	0.0852282	0.263901	0.459032	0	0	0.0533149	0.0554713	0.00328686	3	12	0.129846	0.466698	0.623187	0	1	7.63827e-05	0.000242002	0.530978	1	1	2.70873e-05	9.36016e-06	0.554187	1	0	9.19331e-05	0.000281441	0.0995471	0	0	0.281461	0.250401	0.152151	1	0	1.84134e-05	1.4806e-06	0.215825	1	0	1.67301e-07	6.71785e-06	0.0331524	6
30.2.8.1	signalling.receptor kinases.leucine rich repeat VIII-1	6	3	3	2	0.137908	0.137665	0.940521	0	0	0.00280905	0.00752061	0.026396	0	2	0.00683771	0.030513	0.00191156	0	1	0.396844	0.703873	0.838155	0	0	0.987447	0.946722	0.910095	0	0	0.963997	0.970946	0.833853	0	0	0.0263569	0.0347396	0.802911	0	0	0.529499	0.878785	0.827415	0	0	0.935658	0.976741	0.859293	0
30.2.4	signalling.receptor kinases.leucine rich repeat IV	6	0	0	2	0.0824772	0.298226	0.940521	0	0	0.167089	0.543196	0.500228	0	1	0.85023	0.974569	0.929426	0	0	0.878136	0.951346	0.0634096	0	1	0.603209	0.635634	0.00834835	0	1	0.0892202	0.365584	0.833853	0	0	0.134488	0.178564	0.802911	0	0	0.818617	0.998128	0.827415	0	0	0.152697	0.58487	0.000123081	2
30.2.3	signalling.receptor kinases.leucine rich repeat III	40	0	1	2	0.168416	0.411016	0.442869	0	1	0.522688	0.466319	0.923825	3	2	0.470997	0.66557	0.613546	0	0	0.759571	0.948656	0.593789	1	0	0.87519	0.929368	0.664644	1	0	0.17925	0.267367	0.000457102	5	0	0.837342	0.778691	0.880204	1	1	0.116685	0.0878297	0.251889	3	0	0.212273	0.04745	7.45854e-05	6
30.2.16	signalling.receptor kinases.Catharanthus roseus-like RLK1	41	1	1	2	0.837428	0.761411	0.453874	0	1	0.133645	0.364077	0.443077	2	1	0.1572	0.100237	0.606088	0	0	0.691936	0.770224	0.960964	1	1	0.333434	0.217349	0.637498	0	1	0.209226	0.184366	0.194772	3	1	0.501679	0.262478	0.000421179	6	3	0.81193	0.818642	0.517518	2	2	3.804e-05	0.00164821	1.62247e-06	7
30.2.11	signalling.receptor kinases.leucine rich repeat XI	73	5	6	2	2.02916e-05	0.000398358	0.473397	0	0	0.0113592	0.0384225	0.0318195	3	10	0.105444	0.132749	0.00130164	2	4	0.0144132	0.0461824	0.185399	5	1	0.00555957	0.0140391	0.556373	0	1	0.042852	0.0277753	0.149578	2	5	0.23011	0.0482447	0.63867	4	3	0.32721	0.367352	0.946842	3	2	0.60211	0.765337	0.486807	3
30.10	signalling.phosphorelay	10	2	0	2	0.224814	0.231546	0.00836547	0	1	0.0755594	0.285954	0.854804	1	1	0.208291	0.388464	0.0325622	0	1	0.357918	0.574856	0.745056	0	0	0.032969	0.0992206	0.854677	0	0	0.683567	0.72636	0.738693	0	0	0.0411673	0.118002	0.69357	0	0	0.0827956	0.100309	0.729211	0	0	0.19525	0.526161	0.776641	0
3.2.2	minor CHO metabolism.trehalose.TPP	9	1	4	2	0.00048926	0.00490922	0.912112	0	0	0.464319	0.271273	0.128205	0	2	0.680278	0.831849	0.0203824	0	1	0.0500323	0.0318413	0.195335	0	1	0.0979877	0.0457762	0.0660688	1	0	0.200199	0.0287912	0.271151	1	0	0.576304	0.842926	0.018952	2	0	0.3079	0.206348	0.752614	0	0	0.347984	0.280679	0.796529	0
29.5.11.4.5.2	protein.degradation.ubiquitin.E3.BTB/POZ Cullin3.BTB/POZ	8	1	0	2	0.234996	0.595133	0.00892772	1	0	0.0447931	0.286034	0.136767	2	0	0.884982	0.5792	0.0135963	1	0	0.909707	0.876358	0.790239	0	0	0.725379	0.855222	0.881953	0	0	0.261308	0.120648	0.784835	0	0	0.193151	0.539354	0.42921	1	0	0.637762	0.976439	0.776766	0	0	0.243	0.315311	0.299656	1
29.5.11.4.3	protein.degradation.ubiquitin.E3.SCF	286	5	4	2	0.002566	0.01325	0.273117	3	0	0.00427735	0.0127607	0.018673	22	7	0.358983	0.34361	0.310604	2	1	0.000129638	5.52408e-05	0.0803898	9	1	0.141872	0.317227	0.26563	2	2	0.658872	0.312029	0.0301457	3	3	0.0336238	0.0697239	0.0822743	16	3	0.0310931	0.00800217	0.0738819	10	1	0.268288	0.22261	0.0980666	4
29.4.1.57	protein.postranslational modification.kinase.receptor like cytoplasmatic kinase VII	47	1	1	2	0.0847493	0.114565	0.618141	0	0	0.0592446	0.100472	0.0359936	7	0	0.934162	0.970193	0.563196	0	0	0.00167154	0.00310123	0.274765	3	0	0.906336	0.894848	0.645605	0	1	0.242496	0.499646	0.0458692	0	4	0.326152	0.368608	0.233418	4	2	0.513178	0.381387	0.309218	0	2	0.321924	0.707013	0.356737	1
29.2.5	protein.synthesis.release	11	0	1	2	0.833816	0.752153	0.0404931	1	0	0.612953	0.693448	0.917381	1	1	0.830732	0.656739	0.874413	0	0	0.306539	0.0499765	0.00117361	1	2	0.455863	0.695833	0.841356	0	0	0.503618	0.410297	0.716647	0	0	0.424598	0.351005	0.368934	0	1	0.667057	0.962457	0.706534	0	0	0.342908	0.685807	0.757248	0
29.2.1.2.2.34	protein.synthesis.ribosomal protein.eukaryotic.60S subunit.L34	10	0	0	2	0.38172	0.529021	0.00836547	0	1	0.541671	0.788983	0.854804	1	1	0.195919	0.689223	0.0325622	0	1	0.770522	0.904571	0.429153	1	0	0.740061	0.595576	0.854677	0	0	0.27712	0.426184	0.738693	0	0	0.685607	0.869922	0.69357	0	0	0.551741	0.957243	0.729211	0	0	0.429724	0.244639	0.776641	0
29.2.1.2.1	protein.synthesis.ribosomal protein.eukaryotic.40S subunit	87	9	9	2	1.87175e-13	1.5643e-13	0.409969	0	0	0.000209538	4.34357e-06	0.000838986	0	0	1.06908e-08	3.76576e-08	0.344994	0	0	5.75422e-07	3.06748e-08	0.0767475	0	0	9.99203e-10	6.13161e-10	0.254148	0	0	0.00713808	2.63187e-05	0.0712143	0	0	3.43929e-10	3.18745e-13	0.041094	0	0	3.52271e-07	2.39648e-07	0.144542	0	1	5.35757e-14	8.88178e-16	0.110245	0
29.1.10	protein.aa activation.methionine-tRNA ligase	6	6	5	2	0.13599	0.331351	0.940521	0	0	0.00153125	0.0133687	2.00083e-08	0	4	0.0761533	0.331842	0.929426	0	0	0.000591675	0.00376049	0.0634096	0	1	0.0246226	0.0370585	0.910095	0	0	0.0265103	0.0768071	0.833853	0	0	0.00327398	0.00940331	0.802911	0	0	0.000825954	0.00560731	4.65217e-06	0	2	0.332048	0.372926	0.859293	0
29.1	protein.aa activation	118	1	2	2	0.071811	0.00980275	0.297988	0	0	0.691261	0.230393	0.00767452	0	7	0.0812647	0.0992433	0.235748	0	0	0.579362	0.327096	0.073652	0	1	0.00128544	0.00029193	0.332704	1	0	0.0688958	0.052967	0.169618	1	1	0.122828	0.0952123	0.0329609	0	1	0.421666	0.144348	0.244994	1	2	0.223997	0.138746	0.050087	0
28.2	DNA.repair	94	4	3	2	0.51475	0.556762	0.655202	1	0	0.603962	0.645392	0.465394	5	4	0.474636	0.746641	0.557611	0	1	0.040129	0.347953	0.037243	0	5	0.754044	0.895118	0.227543	0	0	0.29393	0.201187	0.859184	3	2	3.36351e-06	4.82247e-06	0.042068	1	6	0.00474029	0.00721206	0.226109	1	4	4.48195e-05	0.000687491	0.206225	0
27.3.9	RNA.regulation of transcription.C2C2(Zn) GATA transcription factor family	26	4	3	2	0.205079	0.48872	0.766506	0	0	0.0446461	0.190862	0.0655683	5	1	0.230137	0.335942	0.728061	0	0	0.0337795	0.0997028	0.722021	1	0	0.126939	0.368472	0.0353753	2	0	0.127722	0.183551	0.674928	0	1	0.00739358	0.0343735	0.446283	2	0	0.110891	0.0139139	0.210333	1	2	0.0390982	0.0238313	0.00140363	4
27.3.71	RNA.regulation of transcription.SNF7	14	2	2	2	0.0494715	0.014538	1.61194e-05	2	0	0.757009	0.743369	0.0942613	3	0	0.0337004	0.0162973	4.24801e-05	2	0	0.133391	0.195797	0.60442	1	0	0.552196	0.728096	0.802619	0	0	0.711912	0.921338	0.654371	0	0	0.171899	0.165866	0.599094	0	0	0.652597	0.986538	0.64264	0	0	0.156782	0.417372	0.701919	0
27.3.7	RNA.regulation of transcription.C2C2(Zn) CO-like, Constans-like zinc finger family	26	3	3	2	0.75648	0.981451	0.766506	0	0	0.688802	0.797413	0.399596	3	3	0.00965181	0.0304651	0.728061	0	0	0.171884	0.0493897	0.372292	2	1	0.0610567	0.152068	3.42212e-13	1	5	0.0225089	0.00366514	0.285924	2	1	0.0145418	0.0855649	0.557722	0	1	0.677856	0.428697	0.103058	2	2	0.949975	0.955294	0.0213892	2
27.3.58	RNA.regulation of transcription.LUG	4	2	1	2	0.109606	0.0872773	0.959946	0	0	0.838432	0.523017	0.722721	0	0	0.0762697	0.097576	0.952382	0	0	0.014388	0.0741559	0.0108967	0	1	0.00455466	0.00499417	0.000492848	0	1	0.0565748	0.147149	0.885924	0	0	0.325486	0.359126	0.863872	0	0	0.17735	0.190679	0.881359	0	0	0.783576	0.944254	0.903852	0
27.3.1	RNA.regulation of transcription.ABI3/VP1-related B3-domain-containing transcription factor family	6	3	2	2	0.000548314	0.00216125	5.70933e-13	2	0	0.000560114	0.00254403	2.0847e-07	4	0	0.00956831	0.0745624	0.929426	0	0	0.884876	0.609893	0.164989	1	0	0.59778	0.8026	0.910095	0	0	0.38567	0.681829	0.134233	0	1	0.78537	0.461542	0.802911	0	0	0.517706	0.209637	0.827415	0	0	0.973429	0.77497	0.859293	0
27.2	RNA.transcription	111	4	4	2	0.00311331	0.000339819	0.320266	0	0	0.0114251	0.00821247	0.00434825	4	0	0.0180213	0.00444571	0.492372	1	0	0.579564	0.156068	0.0943377	1	0	0.767955	0.731068	0.173916	0	0	0.751093	0.561012	0.0837929	1	0	0.0249901	0.0326225	0.0422391	0	1	0.165032	0.121151	0.0711344	0	1	0.792841	0.174997	0.148133	1
26.8	misc.nitrilases, *nitrile lyases, berberine bridge enzymes, reticuline oxidases, troponine reductases	90	5	5	2	0.751483	0.261584	0.409604	2	0	1.02531e-07	9.10382e-10	0.0393263	3	11	0.431234	0.394487	0.583208	1	0	0.00571709	0.00272426	0.739653	3	1	0.1603	0.117411	0.47504	1	0	0.597318	0.301186	1.16184e-06	1	11	0.00291822	0.0037217	0.581857	3	1	0.000149937	0.000118745	0.325147	3	0	0.036249	0.0445829	0.204113	5
26.4	misc.beta 1,3 glucan hydrolases	57	2	2	2	0.023929	0.0401963	0.00145256	0	3	0.838025	0.380955	0.274036	7	5	0.180396	0.523685	0.239413	1	2	0.554089	0.21775	0.292137	1	3	0.318729	0.388489	0.328947	2	0	0.887663	0.194834	0.909068	2	2	0.281308	0.458373	0.262836	0	1	0.00372908	0.00694505	0.00906856	6	0	0.16126	0.101001	0.0510482	5
26.3.5	misc.gluco-, galacto- and mannosidases.glycosyl hydrolase family 5	14	1	0	2	0.389102	0.169594	0.040935	0	1	0.0454632	0.147492	4.60774e-05	0	5	0.110023	0.227785	0.106744	0	1	0.368029	0.650832	0.662277	0	0	0.274738	0.521684	0.802619	0	0	0.074403	0.271438	0.654371	0	0	0.889733	0.947109	0.472594	0	1	0.913706	0.991528	0.64264	0	0	0.346364	0.179537	0.701919	0
26.3.3	misc.gluco-, galacto- and mannosidases.alpha-mannosidase	9	1	0	2	0.742194	0.885188	0.912112	0	0	0.0332507	0.120545	0.00428608	0	3	0.604972	0.892094	0.896018	0	0	0.167083	0.206602	0.195335	0	1	0.102064	0.0932571	0.868208	0	0	0.217948	0.506725	0.00146727	2	0	0.82765	0.579707	0.719426	0	0	0.0754916	0.198415	0.752614	0	0	0.929873	0.795493	0.367057	1
26.3.2	misc.gluco-, galacto- and mannosidases.beta-galactosidase	25	2	1	2	0.467215	0.899862	0.774393	0	0	0.118642	0.327854	0.361088	0	2	0.3818	0.430436	0.363595	0	1	0.426528	0.54061	0.120762	0	2	0.154412	0.297962	0.675175	0	0	0.000427263	0.00604434	0.000188523	4	0	0.0207078	0.0526406	0.400422	0	0	0.246805	0.317701	0.0556902	3	0	0.265496	0.613825	0.0335006	3
26.3.1	misc.gluco-, galacto- and mannosidases.alpha-galactosidase	13	6	3	2	0.267785	0.584346	0.875556	0	0	0.203534	0.0726625	0.591884	0	1	0.026132	0.0511137	0.853326	0	0	0.0228934	0.0990476	0.000234538	3	0	0.0268193	0.0632738	0.81533	0	0	0.00141462	0.00214533	0.457393	1	0	0.766948	0.747844	0.0970061	2	0	0.00383942	0.0466415	6.57478e-07	4	0	0.00281126	0.019155	0.581762	1
26.14	misc.oxygenases	9	0	0	2	0.179715	0.35139	0.00448591	0	1	0.164951	0.228228	0.128205	0	2	0.0717921	0.155182	0.0203824	0	1	0.531018	0.587785	0.767316	0	0	0.441684	0.621397	0.868208	0	0	0.255101	0.191323	0.271151	1	0	0.59089	0.336826	0.719426	0	0	0.640988	0.910899	0.752614	0	0	0.632406	0.935007	0.367057	1
23.5	nucleotide metabolism.deoxynucleotide metabolism	15	3	1	2	0.447894	0.863359	0.857827	0	0	0.805794	0.734766	0.338908	0	2	0.81827	0.557152	0.129574	0	1	0.0848084	0.352561	0.643058	0	0	0.156332	0.357519	0.790106	0	0	0.0497641	0.0927456	0.634836	0	0	0.0472314	0.0370234	0.0370469	0	2	0.0214929	0.0921294	0.0176973	0	2	0.891041	0.687153	0.684387	0
23.3.1	nucleotide metabolism.salvage.phosphoribosyltransferases	10	0	0	2	0.320174	0.620267	0.902833	0	0	0.295136	0.194008	0.00897987	0	3	0.497762	0.62882	0.88515	0	0	0.469305	0.647269	0.429153	1	0	0.939541	0.853069	0.0932847	1	0	0.671656	0.219329	0.738693	0	0	0.828086	0.883718	0.0325752	2	0	0.729861	0.770568	0.729211	0	0	0.442562	0.529057	0.429565	1
23.1.1.10	nucleotide metabolism.synthesis.pyrimidine.CTP synthetase	4	2	1	2	0.875098	0.99757	0.959946	0	0	0.884346	0.953847	0.722721	0	0	0.982469	0.992658	0.952382	0	0	0.150468	0.342094	0.888968	0	0	0.0967883	0.278707	0.000492848	0	1	0.126826	0.476015	0.885924	0	0	0.0041729	0.0139355	0.0257468	0	1	0.0385999	0.0846136	0.881359	0	0	0.401393	0.825795	0.903852	0
22.2.1	polyamine metabolism.degradation.polyamin oxidase	5	1	1	2	0.00760966	0.0252948	2.94464e-05	0	1	0.12089	0.171089	0.00958353	0	2	0.163911	0.406421	0.940834	0	0	0.251343	0.510482	0.863188	0	0	0.543828	0.490895	0.9245	0	0	0.11706	0.0827282	0.859495	0	0	0.18868	0.285804	0.832835	0	0	0.856807	0.883123	0.853962	0	0	0.223318	0.41667	0.881292	0
22.2	polyamine metabolism.degradation	5	1	1	2	0.00760966	0.0252948	2.94464e-05	0	1	0.12089	0.171089	0.00958353	0	2	0.163911	0.406421	0.940834	0	0	0.251343	0.510482	0.863188	0	0	0.543828	0.490895	0.9245	0	0	0.11706	0.0827282	0.859495	0	0	0.18868	0.285804	0.832835	0	0	0.856807	0.883123	0.853962	0	0	0.223318	0.41667	0.881292	0
21.3	redox.heme	11	1	1	2	0.353848	0.707467	0.893648	0	0	0.910347	0.572803	0.620747	0	1	0.703535	0.963768	0.874413	0	0	0.128279	0.0561255	0.482413	1	0	0.0521115	0.0585045	0.123352	1	0	0.00400606	0.00315538	1.20489e-05	0	3	0.102233	0.133556	0.599284	1	0	0.996398	0.921787	0.0283997	2	0	0.646249	0.470334	0.757248	0
20.2.99	stress.abiotic.unspecified	150	7	7	2	0.018508	0.0189055	0.301366	1	3	0.547284	0.275302	0.642766	9	12	0.0252294	0.159226	0.532786	1	3	0.0616751	0.0133915	0.317623	2	5	0.00204713	0.0095793	1.81878e-05	1	9	0.0065694	0.0176981	0.142082	2	8	0.00383775	0.00190943	0.236695	3	2	0.00151701	0.0025057	0.460908	3	5	1.11862e-05	0.000551348	5.05129e-09	2
20.2.3	stress.abiotic.drought/salt	78	4	4	2	2.69197e-05	0.000304022	0.922798	1	1	0.000354174	0.0112811	2.42118e-05	3	15	0.0036927	0.00131521	0.0562903	0	3	0.0813038	0.166727	0.0577355	2	5	0.236681	0.443538	0.292952	0	0	0.972949	0.831989	0.0971649	5	1	0.0159089	0.0111015	0.00102522	0	7	0.190074	0.42802	0.558078	1	2	0.870695	0.93555	0.319428	4
2.2.2.4	major CHO metabolism.degradation.starch.D enzyme	5	2	0	2	0.434963	0.591238	0.950184	0	0	0.317275	0.271366	0.666358	0	0	0.474999	0.580753	0.940834	0	0	0.532821	0.775817	0.0315329	0	1	0.294595	0.382993	0.9245	0	0	0.662034	0.919629	0.859495	0	0	0.0140906	0.0518055	0.832835	0	0	0.023161	0.129069	0.0347689	0	1	0.0610168	0.198149	0.881292	0
2.2.1.5	major CHO metabolism.degradation.sucrose.Susy	9	1	0	2	0.585669	0.317025	6.92854e-11	0	2	0.188047	0.0637859	1.04459e-05	4	2	0.411885	0.0788091	0.896018	0	0	0.0230247	0.0917976	0.767316	0	0	0.556847	0.498791	0.868208	0	0	0.281571	0.149502	0.761415	0	0	0.263172	0.316748	0.719426	0	0	0.0988121	0.120736	0.752614	0	0	0.947666	0.776873	0.796529	0
2.2.1.1	major CHO metabolism.degradation.sucrose.fructokinase	7	3	0	2	0.367195	0.378561	0.930955	0	0	0.977538	0.879859	0.635786	1	0	0.46899	0.508316	0.918154	0	0	0.71204	0.29344	0.813845	0	0	0.0433574	0.110063	0.0243287	1	0	0.0380018	0.171124	0.158423	1	0	0.381615	0.407475	0.77406	0	0	0.0270893	0.0550225	0.00152433	2	0	0.759683	0.979573	0.837842	0
2.1	major CHO metabolism.synthesis	47	4	4	2	0.231911	0.118667	0.65493	1	0	0.011896	0.0127887	0.348595	1	4	0.41141	0.327829	0.563196	0	0	0.00119532	0.0144681	0.000444851	0	5	0.283418	0.201137	0.202011	0	2	0.145603	0.124556	0.308179	2	3	0.00594691	0.0193956	0.768615	1	1	0.15008	0.171849	0.568333	3	1	0.026428	0.0148623	0.00113585	1
19.99	tetrapyrrole synthesis.unspecified	9	3	1	2	0.352968	0.721221	0.912112	0	0	0.685456	0.506652	0.481537	0	0	0.171172	0.514659	0.896018	0	0	0.0407062	0.113422	0.767316	0	0	0.0330292	0.0194113	0.0660688	1	0	0.0234729	0.0940506	0.00146727	2	0	0.45032	0.651581	0.495745	1	0	0.110068	0.2969	0.426298	1	0	0.175743	0.505993	0.00439095	2
17.7.1.5	hormone metabolism.jasmonate.synthesis-degradation.12-Oxo-PDA-reductase	13	3	3	2	0.171571	0.114063	0.875556	0	0	0.869742	0.102678	0.347946	0	0	0.997246	0.444242	0.853326	0	0	0.00257908	0.014723	0.0399161	2	0	0.161365	0.136723	0.81533	0	0	0.527204	0.79948	0.674505	0	0	3.67254e-05	0.00025187	0.00190169	3	0	0.000101552	0.00239464	0.0606263	2	0	0.380759	0.310031	0.719899	0
17.7.1.3	hormone metabolism.jasmonate.synthesis-degradation.allene oxidase synthase	6	1	0	2	0.0949441	0.155064	0.940521	0	0	0.734431	0.475933	0.614387	0	0	0.783182	0.988953	0.929426	0	0	0.0305876	0.116558	3.30187e-06	0	2	0.120109	0.59829	0.00834835	0	1	0.661168	0.897753	0.134233	0	1	0.425079	0.701931	0.110365	0	1	0.798193	0.632195	0.0685664	0	1	0.512351	0.265679	0.158973	1
17.6.1.11	hormone metabolism.gibberelin.synthesis-degradation.GA20 oxidase	7	0	0	2	0.0851252	0.262103	0.930955	0	0	0.648084	0.827875	0.0428192	1	2	0.835513	0.850693	0.918154	0	0	0.643385	0.237308	0.235071	1	0	0.39375	0.566732	0.0243287	1	0	0.624704	0.488458	0.158423	1	0	0.424883	0.524465	0.352907	1	0	0.799605	0.837752	0.284898	1	0	0.430815	0.670833	0.837842	0
17.3.2.1	hormone metabolism.brassinosteroid.signal transduction.BRI	8	2	2	2	0.265063	0.435588	0.921486	0	0	0.0170626	0.0384655	0.522279	0	0	0.210865	0.230682	0.907019	0	0	0.67543	0.701529	0.790239	0	0	0.649343	0.985674	0.881953	0	0	0.0324095	0.0412912	0.784835	0	0	0.907011	0.784101	0.42921	1	0	0.0881325	0.259949	0.00421558	2	0	0.0962129	0.102141	1.79444e-07	3
17.3.1.2.8	hormone metabolism.brassinosteroid.synthesis-degradation.sterols.DWF1	4	2	1	2	0.907174	0.990426	0.959946	0	0	0.226571	0.389297	0.722721	0	0	0.270599	0.458682	0.952382	0	0	0.0104607	0.028367	0.888968	0	0	0.0567152	0.0962192	0.939132	0	0	0.356443	0.716908	0.885924	0	0	0.0383577	0.126653	0.0257468	0	1	0.118324	0.513207	0.0123583	0	1	0.83599	0.923198	0.903852	0
17.3.1.2	hormone metabolism.brassinosteroid.synthesis-degradation.sterols	35	3	2	2	0.000422209	0.00107651	0.380217	0	1	0.125235	0.179	0.013382	0	6	0.240249	0.125906	0.527722	0	1	0.00916055	0.0554977	4.4531e-11	1	7	0.20558	0.196875	0.576899	0	0	0.170721	0.0341082	0.0655777	3	0	0.119984	0.115702	0.941375	1	1	0.404379	0.398883	0.96306	1	1	0.0398581	0.0814482	0.412513	0
17.3.1.1.99	hormone metabolism.brassinosteroid.synthesis-degradation.BRs.other	5	1	0	2	0.936117	0.933893	0.950184	0	0	0.0367843	0.129191	0.00958353	0	2	0.277548	0.669155	0.940834	0	0	0.957436	0.961272	0.863188	0	0	0.789787	0.91451	0.9245	0	0	0.200083	0.30752	0.0573693	1	0	0.178318	0.494411	0.0621105	0	1	0.26624	0.401972	0.0347689	0	1	0.790325	0.809558	0.881292	0
17.2.2	hormone metabolism.auxin.signal transduction	36	1	2	2	0.771499	0.513956	0.00940598	0	2	0.0373655	0.0317126	0.540118	1	2	0.612331	0.790431	0.0407314	0	2	0.512888	0.413063	0.442055	1	2	0.711817	0.775505	0.0982904	0	2	0.100632	0.2451	0.106344	0	3	0.0972646	0.439912	0.298161	0	2	0.922011	0.757807	0.251413	0	2	0.0681389	0.0309741	0.188672	1
17.2	hormone metabolism.auxin	193	1	1	2	0.559903	0.487133	0.00613127	6	4	0.000158643	0.00143073	0.0512947	14	21	0.912429	0.458992	0.0261843	6	4	0.111114	0.0670028	0.780089	6	6	0.212795	0.319024	0.169909	3	6	0.0658861	0.255526	0.335626	4	9	0.861859	0.89368	0.54523	10	7	0.418257	0.822509	0.19042	9	8	0.834906	0.729104	0.268015	5
17.1.1.1.11	hormone metabolism.abscisic acid.synthesis-degradation.synthesis.short chain alcohol dehydrogenmase (ABA2)	5	1	0	2	0.333543	0.676188	0.950184	0	0	0.384275	0.736069	0.666358	0	0	0.559099	0.585525	0.940834	0	0	0.902951	0.636825	0.0315329	0	1	0.181759	0.630182	0.00270027	0	1	0.0399338	0.0885038	0.859495	0	0	0.850058	0.667559	0.832835	0	0	0.766818	0.766512	0.853962	0	0	0.113228	0.124251	0.881292	0
17.1.1.1	hormone metabolism.abscisic acid.synthesis-degradation.synthesis	15	1	0	2	0.215415	0.195515	0.0531561	0	1	0.304755	0.760262	0.679003	2	1	0.902711	0.640815	0.129574	0	1	0.123118	0.0914555	0.0157708	0	2	0.191054	0.565271	0.000654566	0	2	0.309298	0.430024	0.442873	1	1	0.0286663	0.0845131	0.497207	0	1	0.077362	0.294022	0.435148	0	1	0.14059	0.164229	0.255384	0
16.99	secondary metabolism.unspecified	8	0	0	2	0.76346	0.881288	0.00892772	1	0	0.514959	0.71876	0.522279	0	0	0.274472	0.326738	0.907019	0	0	0.971393	0.822455	0.790239	0	0	0.61176	0.748204	2.42386e-07	0	2	0.705668	0.871496	0.784835	0	0	0.132444	0.238484	0.220297	0	1	0.98767	0.798653	0.15649	0	1	0.801003	0.992305	0.816925	0
16.8.4.1	secondary metabolism.flavonoids.flavonols.dihydrokaempferol 4-reductase	5	1	0	2	0.32902	0.541019	0.950184	0	0	0.417704	0.739301	0.412672	0	1	0.121549	0.355068	0.940834	0	0	0.891166	0.996357	0.00293616	1	1	0.236484	0.595563	0.00392872	1	0	0.359231	0.271951	0.859495	0	0	0.862805	0.967518	0.18054	1	0	0.0591415	0.107917	0.131135	1	0	0.028536	0.147382	0.881292	0
16.8.1	secondary metabolism.flavonoids.anthocyanins	37	1	2	2	0.604555	0.942457	0.684848	0	0	0.00342079	0.00433222	0.00956876	2	7	0.526995	0.332266	0.636471	0	0	0.972712	0.981913	0.105732	3	2	0.365185	0.260973	2.84102e-08	5	0	0.178958	0.0324327	0.354645	2	0	0.821537	0.90908	0.459795	0	1	0.393135	0.315525	0.316408	3	1	0.241781	0.219758	0.719813	1
16.5.99.1	secondary metabolism.sulfur-containing.misc.alliinase	12	3	2	2	0.844593	0.946012	0.884556	0	0	0.0237415	0.0681117	0.250156	0	2	0.0583131	0.189713	3.64456e-06	0	2	0.802557	0.973917	0.702451	0	0	0.34276	0.418591	0.828241	0	0	0.487606	0.202686	0.695257	0	0	0.0230103	0.0202017	0.644607	0	0	0.0045065	0.0487714	0.335311	0	1	0.0593402	0.192161	0.000228368	0
16.5.99	secondary metabolism.sulfur-containing.misc	12	3	2	2	0.844593	0.946012	0.884556	0	0	0.0237415	0.0681117	0.250156	0	2	0.0583131	0.189713	3.64456e-06	0	2	0.802557	0.973917	0.702451	0	0	0.34276	0.418591	0.828241	0	0	0.487606	0.202686	0.695257	0	0	0.0230103	0.0202017	0.644607	0	0	0.0045065	0.0487714	0.335311	0	1	0.0593402	0.192161	0.000228368	0
16.4.2.1	secondary metabolism.N misc.betaine.betaine-aldehyde dehydrogenase	6	0	0	2	0.135064	0.408323	0.00138294	1	0	0.411027	0.787945	0.579139	1	0	0.0942177	0.264555	0.929426	0	0	0.868776	0.527838	0.164989	1	0	0.531945	0.688566	0.0114106	1	0	0.919704	0.932014	0.833853	0	0	0.221605	0.368303	0.268547	1	0	0.77054	0.931362	0.207285	1	0	0.110315	0.209185	0.859293	0
16.4.2	secondary metabolism.N misc.betaine	6	0	0	2	0.135064	0.408323	0.00138294	1	0	0.411027	0.787945	0.579139	1	0	0.0942177	0.264555	0.929426	0	0	0.868776	0.527838	0.164989	1	0	0.531945	0.688566	0.0114106	1	0	0.919704	0.932014	0.833853	0	0	0.221605	0.368303	0.268547	1	0	0.77054	0.931362	0.207285	1	0	0.110315	0.209185	0.859293	0
16.2.1.6	secondary metabolism.phenylpropanoids.lignin biosynthesis.CCoAOMT	10	0	0	2	0.958587	0.999123	0.00836547	0	1	0.167842	0.20155	0.241977	2	0	0.526318	0.830266	0.0325622	0	1	0.127637	0.360399	0.745056	0	0	0.28407	0.0990819	0.854677	0	0	0.503033	0.376712	0.738693	0	0	0.394261	0.644418	0.69357	0	0	0.086556	0.0550581	0.729211	0	0	0.660764	0.57079	0.776641	0
16.1.2.3	secondary metabolism.isoprenoids.mevalonate pathway.HMG-CoA reductase	4	0	0	2	0.354034	0.568046	0.959946	0	0	0.713569	0.697663	0.369871	1	0	0.238638	0.435601	0.952382	0	0	0.227334	0.251611	0.888968	0	0	0.309195	0.472023	0.939132	0	0	0.879601	0.567702	0.885924	0	0	0.772696	0.429313	0.863872	0	0	0.545082	0.330641	0.0123583	0	1	0.876804	0.501779	4.51938e-05	1
15.2	metal handling.binding, chelation and storage	53	4	4	2	0.967622	0.712267	0.637615	1	1	0.698888	0.326792	0.0298193	8	6	0.53419	0.199311	0.188591	1	2	0.00493917	0.0106584	0.2469	1	3	0.00642051	0.0423585	0.638156	0	1	0.00965181	0.0205525	0.486607	1	3	0.894772	0.936756	0.0888717	3	4	0.548341	0.87826	0.362733	0	1	0.00748522	0.0150363	0.00332964	1
15.1	metal handling.acquisition	9	0	0	2	0.317177	0.184299	0.912112	0	0	0.391325	0.76691	0.14025	1	2	0.276674	0.422033	0.896018	0	0	0.97517	0.875778	0.00496365	2	0	0.838097	0.846134	0.0660688	1	0	0.604944	0.848739	0.00146727	2	0	0.505939	0.553898	0.495745	1	0	0.528209	0.801987	0.102612	1	1	0.32476	0.270602	0.796529	0
13.1.6.5	amino acid metabolism.synthesis.aromatic aa.tryptophan	16	0	0	2	0.248943	0.6373	4.20142e-06	0	2	0.0509949	0.0879122	0.143281	1	3	0.162766	0.228374	0.000127685	0	2	0.130494	0.489898	0.459664	0	1	0.956804	0.439981	0.777787	0	0	0.673815	0.926512	0.615883	0	0	0.616677	0.994342	0.55679	0	0	0.967994	0.819886	0.460793	0	1	0.602255	0.683787	0.667292	0
13.1.3.4.13	amino acid metabolism.synthesis.aspartate family.methionine.methionine S-methyltransferase	9	1	0	2	0.394856	0.776361	6.92854e-11	0	2	0.238905	0.552138	0.128205	0	2	0.0422634	0.118166	3.09042e-08	0	2	0.483347	0.833715	0.767316	0	0	0.438929	0.390812	0.868208	0	0	0.525173	0.958338	0.271151	1	0	0.402404	0.468376	0.719426	0	0	0.550245	0.498355	0.752614	0	0	0.362628	0.668733	0.796529	0
13.1.3.4	amino acid metabolism.synthesis.aspartate family.methionine	30	0	0	2	0.952722	0.995772	0.00281694	0	2	0.67737	0.582429	0.261642	3	4	0.768434	0.329487	0.010819	1	2	0.495403	0.513819	0.186642	0	2	0.788156	0.973498	0.624114	0	0	0.317786	0.581671	0.972653	1	1	0.881305	0.97396	0.968613	1	1	0.488967	0.755102	0.688175	1	0	0.424953	0.240832	0.483755	0
13.1.3.2.1	amino acid metabolism.synthesis.aspartate family.threonine.threonine synthase	4	1	0	2	0.30286	0.328609	0.959946	0	0	0.249665	0.148834	0.722721	0	0	0.0454538	0.0815307	0.952382	0	0	0.197245	0.108895	0.888968	0	0	0.297252	0.272818	0.939132	0	0	0.785471	0.914647	0.885924	0	0	0.599245	0.610176	0.0257468	0	1	0.79538	0.916493	0.0649521	1	0	0.197433	0.347231	0.0425396	1
13.1.3.2	amino acid metabolism.synthesis.aspartate family.threonine	4	1	0	2	0.30286	0.328609	0.959946	0	0	0.249665	0.148834	0.722721	0	0	0.0454538	0.0815307	0.952382	0	0	0.197245	0.108895	0.888968	0	0	0.297252	0.272818	0.939132	0	0	0.785471	0.914647	0.885924	0	0	0.599245	0.610176	0.0257468	0	1	0.79538	0.916493	0.0649521	1	0	0.197433	0.347231	0.0425396	1
11.9	lipid metabolism.lipid degradation	147	1	2	2	0.246853	0.551379	0.0558391	2	4	0.145728	0.0406992	0.401334	13	13	0.618783	0.690806	0.0406797	2	5	0.808738	0.284985	0.422212	7	2	0.82456	0.12798	0.299185	3	0	0.060857	0.00761565	0.858586	3	4	0.033948	0.1245	0.0985553	11	4	0.196493	0.264023	0.00731297	12	2	0.673137	0.809923	0.778226	6
11.8.3	lipid metabolism.exotics (steroids, squalene etc).UDP-glucose:sterol glucosyltransferase	5	0	0	2	0.37393	0.683708	0.950184	0	0	0.410267	0.764451	0.666358	0	0	0.913393	0.893784	0.000457553	0	1	0.5715	0.637008	0.00293616	1	1	0.744825	0.856327	0.9245	0	0	0.335617	0.611936	0.859495	0	0	0.497522	0.315343	0.18054	1	0	0.891761	0.69046	0.853962	0	0	0.438737	0.658006	0.881292	0
11.6	lipid metabolism.lipid transfer proteins etc	14	2	1	2	0.21322	0.322151	0.866647	0	0	0.0157602	0.109635	0.00282429	0	4	0.0113042	0.0227429	0.106744	0	1	0.291368	0.500547	0.662277	0	0	0.104308	0.231872	0.221472	1	0	0.081381	0.189878	0.492139	1	0	0.548505	0.878706	0.0270945	0	2	0.7928	0.629698	0.64264	0	0	0.690731	0.97352	0.620829	1
10.5.5	cell wall.cell wall proteins.RGP	7	3	1	2	0.0129628	0.0535006	0.000749551	0	1	0.047466	0.153152	0.560767	0	1	0.570835	0.610433	0.00528948	0	1	0.113436	0.365306	0.813845	0	0	0.0114755	0.0398761	0.895914	0	0	0.338014	0.728051	0.808973	0	0	0.768453	0.970807	0.77406	0	0	0.641302	0.554401	0.801691	0	0	0.957356	0.982859	0.837842	0
10.5.1	cell wall.cell wall proteins.AGPs	29	3	2	2	0.0187277	0.0218695	0.743322	0	0	0.821232	0.557852	0.312709	0	2	0.866149	0.245554	0.701856	0	0	0.313888	0.446802	0.92272	1	1	0.578865	0.497064	0.544279	0	1	0.334919	0.314662	0.00121011	4	1	0.0156181	0.0371589	0.646218	1	0	0.0432708	0.0680467	0.44256	2	0	0.109219	0.206657	0.00370319	4
10.5	cell wall.cell wall proteins	70	2	2	2	0.000387763	0.00188509	0.144225	0	2	0.00999637	0.0299356	0.0369334	0	7	0.311657	0.309534	0.278057	0	2	0.16226	0.226537	0.948607	2	2	0.130301	0.0634291	0.995097	1	1	0.633176	0.968166	0.0600419	5	1	0.195282	0.121633	0.329914	5	1	0.292604	0.366783	0.539633	4	1	0.136547	0.432713	0.0197922	6
10.1.6	cell wall.precursor synthesis.GAE	8	5	4	2	0.0456425	0.090255	0.921486	0	0	0.843135	0.774962	0.522279	0	0	0.905293	0.648265	0.907019	0	0	0.00214506	0.00756181	4.02192e-10	0	3	0.000905393	0.00920205	0.881953	0	0	0.126903	0.499565	0.784835	0	0	0.00414263	0.012987	0.746244	0	0	0.0221105	0.0378959	7.1944e-10	0	3	0.383394	0.513442	0.816925	0
1.3.6	PS.calvin cyle.aldolase	4	2	1	2	0.0653416	0.260107	0.959946	0	0	0.929648	0.953001	0.296917	0	1	0.020852	0.0342293	0.952382	0	0	0.0325227	0.107815	7.48727e-07	2	0	0.132873	0.422727	0.939132	0	0	0.0798029	0.356145	0.885924	0	0	0.51209	0.72748	0.863872	0	0	0.0583746	0.0916728	0.881359	0	0	0.279188	0.26558	0.0425396	1
1.1.2.2	PS.lightreaction.photosystem I.PSI polypeptide subunits	18	7	7	2	0.00112715	0.00805149	0.831901	0	0	0.00375806	0.00942165	0.125063	0	3	0.895587	0.386828	0.202022	0	1	2.58343e-05	0.000349864	3.71483e-22	8	0	0.00352445	0.00900763	0.753719	0	0	3.43971e-05	0.000393864	2.23067e-26	8	0	0.114641	0.104266	0.517467	0	0	0.00697003	0.0410666	0.725438	1	0	8.59332e-05	0.00430802	0.728315	1
9.1	mitochondrial electron transport / ATP synthesis.NADH-DH	42	2	5	1	0.00444843	6.72972e-05	0.650646	0	0	0.975628	0.170738	0.0329033	0	0	0.792339	0.102296	0.59872	0	0	0.356968	0.0123861	0.290133	0	0	0.375011	0.0208607	0.516714	0	0	0.463586	0.170022	0.279855	0	0	0.0131728	2.67457e-05	0.214702	0	0	0.739409	0.0268084	0.265059	0	0	0.340008	0.0692131	0.345472	0
8.2.10	TCA / org. transformation.other organic acid transformaitons.malic	13	2	2	1	0.566751	0.891243	0.875556	0	0	0.509834	0.653675	0.633293	1	0	0.408293	0.833086	0.0953952	1	0	0.801164	0.93767	0.682069	0	0	0.076923	0.0959885	0.81533	0	0	0.361617	0.215498	0.674505	0	0	0.472449	0.736188	0.00190169	3	0	0.0276325	0.0497542	0.66327	0	0	0.00991825	0.00227551	0.719899	0
7.1.1	OPP.oxidative PP.G6PD	5	0	0	1	0.848878	0.982345	0.950184	0	0	0.287884	0.31795	0.666358	0	0	0.843993	0.539407	0.940834	0	0	0.943133	0.99817	0.863188	0	0	0.310146	0.714861	0.00392872	1	0	0.358133	0.628901	0.0573693	1	0	0.211883	0.316831	0.832835	0	0	0.896183	0.993918	0.131135	1	0	0.622902	0.894975	0.0942983	1
4.2.5	glycolysis.plastid branch.phosphofructokinase (PFK)	4	0	0	1	0.985442	0.999956	0.959946	0	0	0.257136	0.20402	0.722721	0	0	0.292706	0.61169	0.952382	0	0	0.105235	0.0633392	0.04573	1	0	0.681325	0.6637	0.939132	0	0	0.98573	0.845304	0.885924	0	0	0.232325	0.516109	0.0977154	1	0	0.953424	0.996001	0.881359	0	0	0.40342	0.550747	0.903852	0
4.2.15	glycolysis.plastid branch.pyruvate kinase (PK)	12	1	1	1	0.705585	0.67745	0.0211951	0	1	0.136194	0.0634152	0.609051	0	1	0.623574	0.881625	0.863806	0	0	0.807151	0.923338	0.702451	0	0	0.309099	0.236362	0.828241	0	0	0.642206	0.301303	0.41783	1	0	0.680247	0.133957	0.644607	0	0	0.579834	0.364409	0.684561	0	0	0.0356924	0.016068	0.537015	1
35.1.42	not assigned.no ontology.proline rich family	21	0	0	1	0.58451	0.468345	0.806753	0	0	0.748144	0.826166	0.394669	3	2	0.84677	0.737203	0.000544511	1	2	0.748621	0.855356	0.699364	1	1	0.999236	0.972997	0.223697	1	1	0.498777	0.661803	0.750466	1	1	0.97455	0.997447	0.84705	1	1	0.828868	0.929516	0.74143	1	0	0.331963	0.626483	0.488503	1
35.1.21	not assigned.no ontology.epsin N-terminal homology (ENTH) domain-containing protein	17	0	0	1	0.831251	0.983002	0.840455	0	0	0.803018	0.695723	0.675671	1	2	0.311849	0.349269	0.177538	0	1	0.0670641	0.163002	0.677903	1	0	0.170709	0.195197	0.318105	1	0	0.834756	0.851513	0.622975	0	1	0.455301	0.375976	0.0136784	3	0	0.159747	0.486605	0.71363	1	0	0.7419	0.932402	0.707911	1
34.7	transport.phosphate	32	1	0	1	0.231231	0.559168	0.720835	0	0	0.702591	0.75225	0.115947	2	5	0.753758	0.391965	2.5878e-06	2	3	0.907638	0.84665	0.958321	1	1	0.0218209	0.0603716	0.615235	1	0	0.129294	0.12093	0.379108	0	0	0.894572	0.902606	0.804395	2	1	0.137259	0.32419	0.48675	2	0	0.510299	0.280074	0.445079	0
34.19.3	transport.Major Intrinsic Proteins.NIP	8	0	0	1	0.648885	0.905758	0.921486	0	0	0.82141	0.942699	0.662292	1	1	0.555762	0.536291	0.000149207	1	1	0.661781	0.913919	0.790239	0	0	0.994657	0.868962	0.881953	0	0	0.313391	0.176985	0.784835	0	0	0.188323	0.268169	0.746244	0	0	0.220527	0.598577	0.776766	0	0	0.356397	0.548918	0.816925	0
34.15	transport.potassium	56	2	1	1	0.140607	0.335359	0.565079	0	1	0.206682	0.527615	0.0128037	5	9	0.156934	0.23916	0.504453	0	0	0.0465512	0.107243	0.797165	1	1	0.824756	0.870155	0.630252	0	1	0.828201	0.357637	0.443476	0	2	1.19421e-05	6.85176e-05	0.106803	1	4	0.378184	0.478548	0.311429	0	2	0.0580552	0.12049	0.459792	1
34.12	transport.metal	108	6	6	1	0.00010168	0.00195559	0.981208	1	1	0.000189816	0.00058106	0.000410889	5	17	0.0122973	0.0289262	0.156331	0	3	0.00708244	0.0059437	0.269339	1	4	0.000415958	0.00422643	0.230473	0	3	1.76318e-05	0.000132461	0.201979	0	4	0.618036	0.471984	0.452381	2	4	0.0580427	0.0536047	0.115475	1	5	0.265906	0.279981	0.736176	2
31.4	cell.vesicle transport	187	4	6	1	0.0178874	0.00276849	0.319906	1	0	0.609755	0.057607	0.00140616	5	4	0.000480399	3.72774e-05	0.225527	1	0	1.51558e-06	1.22811e-05	0.12075	2	2	0.122422	0.0243963	0.288395	1	1	0.0698518	0.0302519	0.0506913	1	2	0.208726	0.243968	0.527855	9	3	0.62213	0.254155	0.942384	6	4	2.10853e-07	6.28222e-07	0.121091	1
31.2.5	cell.division.plastid	8	1	2	1	0.73436	0.98689	0.00205326	0	1	0.676021	0.588604	0.598656	0	1	0.40659	0.330316	0.907019	0	0	0.0922165	0.0223702	0.148531	0	1	0.940505	0.513521	0.881953	0	0	0.266305	0.429795	0.784835	0	0	0.0185672	0.0138485	0.220297	0	1	0.553141	0.466434	0.358801	1	0	0.58282	0.504805	0.299656	1
31.2	cell.division	123	4	2	1	0.913473	0.827813	0.252877	3	2	0.644418	0.456669	0.0358488	10	15	0.772219	0.436836	0.859257	1	1	0.0124908	0.00922084	0.108544	0	2	0.0345933	0.0059325	0.143834	0	0	0.0205891	0.123596	0.145328	3	0	0.0197326	0.0647187	0.281869	2	2	0.660049	0.846991	0.622435	6	2	0.76746	0.777952	0.312458	3
30.8	signalling.misc	20	2	0	1	0.0923947	0.312416	0.81505	0	0	0.0296535	0.0755103	0.0022999	0	5	0.0289864	0.0912285	0.250723	0	1	0.65649	0.84441	0.554995	0	0	0.311915	0.489952	0.730393	0	0	0.409786	0.510895	0.545552	0	0	0.679802	0.525885	0.562168	0	1	0.258678	0.333885	0.530145	0	1	0.677813	0.963756	0.758584	1
30.5	signalling.G-proteins	258	2	2	1	0.0036949	0.0100996	0.156705	0	1	0.238202	0.267723	0.137317	13	12	0.125335	0.0861086	0.235931	1	1	0.000105393	0.000798846	0.211813	4	4	0.562579	0.0999463	0.0810304	2	0	0.588265	0.0905443	0.00839561	4	0	0.480764	0.103427	0.0584233	5	3	0.477001	0.567847	0.553121	11	4	0.218056	0.34575	0.0945469	3
30.4.4	signalling.phosphinositides.phosphoinositide phospholipase C	11	1	1	1	0.449991	0.225851	0.893648	0	0	0.207667	0.169294	0.0986286	2	2	0.147058	0.225959	0.0476672	0	1	0.0359391	0.0165723	0.723441	0	0	0.326166	0.20842	0.841356	0	0	0.558172	0.737222	0.716647	0	0	0.451384	0.623217	0.599284	1	0	0.192956	0.127022	0.706534	0	0	0.325399	0.460744	0.0786585	1
30.2.8	signalling.receptor kinases	82	6	6	1	0.209379	0.470048	0.431589	0	0	0.00758918	0.0155535	0.000357764	3	14	0.467956	0.897867	0.344916	0	2	0.000345025	0.00114046	0.461843	1	1	5.23448e-05	1.12407e-05	0.520225	1	0	0.000158235	0.000296754	0.0829278	0	0	0.663243	0.485009	0.123587	1	0	7.69383e-05	1.04533e-05	0.180978	1	0	5.27552e-07	1.56771e-05	0.0503643	6
30.2.5	signalling.receptor kinases.leucine rich repeat V	8	0	0	1	0.619775	0.491569	0.921486	0	0	0.929416	0.537881	0.0881299	0	2	0.716468	0.70358	0.0113138	0	1	0.861304	0.812851	0.790239	0	0	0.724487	0.361977	0.881953	0	0	0.136561	0.173115	0.784835	0	0	0.0749458	0.069743	0.746244	0	0	0.828427	0.478023	0.776766	0	0	0.232093	0.351737	0.816925	0
30.2.26	signalling.receptor kinases.crinkly like	9	1	1	1	0.925287	0.997422	0.912112	0	0	0.600837	0.839709	0.189479	2	0	0.693547	0.308739	0.896018	0	0	0.35869	0.257412	0.0836321	1	1	0.285349	0.718056	0.868208	0	0	0.876833	0.172299	0.271151	1	0	0.340317	0.590464	0.495745	1	0	0.0517874	0.0707547	0.752614	0	0	0.019807	0.0344861	0.00439095	2
30.2.22	signalling.receptor kinases.proline extensin like	16	1	0	1	0.542514	0.43731	0.139159	1	0	0.862708	0.92317	0.551694	1	0	0.245137	0.370589	0.822639	0	0	0.860581	0.978163	0.624396	0	0	0.70359	0.445543	0.286786	1	0	0.783058	0.958595	0.548059	1	0	0.399989	0.18173	4.33196e-07	1	4	0.608195	0.745722	0.697814	1	0	0.029262	0.0606631	0.0897335	2
30.2.21	signalling.receptor kinases.lysine motif	12	0	0	1	0.409293	0.520383	0.0211951	0	1	0.45377	0.861846	0.335325	2	0	0.901023	0.997736	0.863806	0	0	0.547808	0.336314	0.226261	1	1	0.464807	0.506118	0.828241	0	0	0.3053	0.479385	0.474068	0	1	0.0752653	0.0778154	0.637605	1	0	0.381655	0.557647	0.261377	1	1	0.295578	0.408956	0.537015	1
30.2.2	signalling.receptor kinases.leucine rich repeat II	29	2	6	1	0.36675	0.0432759	0.743322	0	0	0.0735293	0.0161112	0.312709	0	2	0.0772557	0.0162245	0.701856	0	0	0.217483	0.429909	0.4257	0	0	0.152089	0.0173695	0.634009	0	0	0.957094	0.909054	0.415234	0	0	0.000249368	0.000166294	0.00101241	0	4	0.0118272	0.00968057	0.287237	1	2	0.387968	0.134312	0.779655	1
30.2.18	signalling.receptor kinases.extensin	8	0	0	1	0.822137	0.723862	0.00205326	0	1	0.864613	0.759245	0.598656	0	1	0.374915	0.476456	0.907019	0	0	0.61654	0.320567	0.790239	0	0	0.887299	0.952908	0.881953	0	0	0.878675	0.991903	0.784835	0	0	0.30582	0.275327	0.220297	0	1	0.725061	0.895974	0.776766	0	0	0.142447	0.101695	0.816925	0
30.2.13	signalling.receptor kinases.leucine rich repeat XIII	7	1	3	1	0.0890686	0.0375345	0.930955	0	0	0.0666542	0.0533346	0.533074	1	1	0.217094	0.214218	0.918154	0	0	0.980148	0.997293	0.103565	0	1	0.201388	0.110662	0.0243287	1	0	0.0364901	0.00978463	0.158423	1	0	0.950225	0.864395	0.77406	0	0	0.19458	0.0674249	0.110371	0	1	0.115156	0.0282678	0.229194	1
30.2.1	signalling.receptor kinases.leucine rich repeat I	25	2	2	1	0.0432548	0.00962779	0.774393	0	0	0.000482891	0.000910735	0.361088	0	2	0.0689235	0.0791729	0.73701	0	0	0.888394	0.972508	0.478968	0	0	0.759939	0.383229	0.675175	0	0	0.965834	0.977039	0.00516995	3	2	0.830753	0.984428	0.696314	1	0	0.959085	0.904783	0.363132	2	0	0.191487	0.160571	0.313576	2
3.8.2	minor CHO metabolism.galactose.alpha-galactosidases	7	0	0	1	0.563937	0.850656	0.930955	0	0	0.327062	0.495791	0.560767	0	1	0.202352	0.342103	0.00652565	1	0	0.645863	0.914061	0.813845	0	0	0.256877	0.295685	0.895914	0	0	0.547204	0.471477	0.158423	1	0	0.562066	0.13937	0.77406	0	0	0.164183	0.343831	0.801691	0	0	0.449877	0.695704	0.837842	0
3.8	minor CHO metabolism.galactose	9	0	0	1	0.790689	0.895735	0.912112	0	0	0.124745	0.338101	0.128205	0	2	0.3941	0.616456	0.0239995	1	0	0.629813	0.989534	0.767316	0	0	0.503277	0.586494	0.868208	0	0	0.895256	0.849844	0.271151	1	0	0.423005	0.0651189	0.719426	0	0	0.349138	0.419071	0.752614	0	0	0.337725	0.537166	0.796529	0
3.5	minor CHO metabolism.others	51	1	1	1	0.217352	0.331551	0.593302	0	0	0.845928	0.627275	0.864888	3	4	0.0629357	0.0902277	0.536292	0	0	0.687569	0.30787	0.0164561	5	0	0.57732	0.700673	0.666098	1	0	0.00693636	0.0317583	0.212916	0	0	0.237767	0.205223	0.700777	1	1	0.374503	0.144626	0.655106	1	2	0.0815511	0.279715	0.570503	1
3.4	minor CHO metabolism.myo-inositol	12	0	0	1	0.979768	0.781921	0.884556	0	0	0.293946	0.354037	0.445817	2	1	0.774875	0.943362	0.0738712	1	0	0.46064	0.35189	0.0106471	2	1	0.807366	0.684477	0.828241	0	0	0.457334	0.324876	0.474068	0	1	0.684323	0.718304	0.644607	0	0	0.733082	0.902616	0.335311	0	1	0.161827	0.285254	0.165602	0
3.2	minor CHO metabolism.trehalose	25	0	2	1	0.153939	0.102406	0.774393	0	0	0.217536	0.317793	0.361088	0	2	0.0715137	0.0467562	0.363595	0	1	0.173272	0.0694341	0.836939	1	1	0.204012	0.436226	0.0294276	2	0	0.3003	0.0873085	0.637538	1	0	0.24197	0.0414507	0.427292	2	0	0.650821	0.845612	0.730785	1	0	0.517427	0.233887	0.531383	0
3.1.2.2	minor CHO metabolism.raffinose family.raffinose synthases.putative	7	1	1	1	0.168511	0.0905206	0.930955	0	0	0.526795	0.126515	2.76717e-05	2	3	0.777393	0.917033	0.918154	0	0	0.033791	0.0330329	0.813845	0	0	0.235738	0.374414	0.895914	0	0	0.237773	0.618915	0.808973	0	0	0.166957	0.264049	0.77406	0	0	0.310735	0.216285	0.801691	0	0	0.794098	0.797727	0.837842	0
29.6	protein.folding	78	8	8	1	0.000445518	0.00398965	0.339776	2	0	0.25763	0.41931	0.187901	10	5	0.000301588	0.00475065	0.628845	1	0	0.00674644	0.0451989	0.375734	3	0	4.64094e-05	0.00082549	0.0231243	4	0	8.28237e-06	9.85024e-05	0.136933	4	0	0.000496672	0.00139053	0.320557	3	0	5.18753e-05	0.000291422	0.293799	4	0	3.72598e-06	2.27029e-06	0.48844	3
29.5.2	protein.degradation.autophagy	22	3	1	1	0.423686	0.150801	0.165837	0	1	0.0254775	0.112876	0.0447072	0	4	0.438028	0.551352	0.76452	0	0	0.826883	0.526533	0.523237	0	0	0.0919582	0.0930526	0.707786	0	0	0.00730373	0.055726	0.674958	0	1	0.500765	0.547291	0.446943	0	0	0.161536	0.156299	0.499058	0	0	3.89775e-06	6.99661e-06	0.573303	0
29.5.11.4.4	protein.degradation.ubiquitin.E3.APC	7	0	1	1	0.208435	0.503691	0.930955	0	0	0.682724	0.925733	0.566465	0	0	0.0573211	0.269121	0.918154	0	0	0.485866	0.672226	0.813845	0	0	0.0536365	0.0354909	0.0243287	1	0	0.296845	0.164173	0.808973	0	0	0.404219	0.603968	0.77406	0	0	0.622036	0.564613	0.801691	0	0	0.695981	0.82818	0.837842	0
29.5.11.4.3.2	protein.degradation.ubiquitin.E3.SCF.FBOX	258	4	4	1	7.29195e-05	0.000324806	0.312293	3	0	0.000368113	0.00277481	0.0198484	22	6	0.102475	0.111961	0.404591	2	1	8.21969e-06	1.72692e-05	0.110953	9	1	0.0699972	0.226882	0.373545	2	2	0.371262	0.155873	0.0625924	3	3	0.0508121	0.0890674	0.0596122	16	3	0.0386527	0.00254595	0.104058	9	1	0.138367	0.0892663	0.172644	4
29.5.11.3	protein.degradation.ubiquitin.E2	41	2	3	1	0.448133	0.369437	0.657348	0	0	0.48367	0.070132	0.0356938	0	0	0.0467468	0.0225518	0.606088	0	0	0.0744276	0.0817657	0.298821	0	0	0.0593064	0.0139719	0.524913	0	0	0.226064	0.086424	0.288483	0	0	0.0117648	0.0142388	0.69003	2	2	0.0637272	0.0811621	0.548095	2	0	0.685916	0.377844	0.354339	0
29.5.11.20	protein.degradation.ubiquitin.proteasom	77	5	9	1	0.00391556	0.00344525	0.454341	0	0	0.0512722	0.0152337	0.0239344	0	3	0.0448317	0.00949621	0.620182	0	1	4.76517e-09	3.42178e-10	0.103172	0	0	0.0746776	0.00632249	0.297612	0	0	0.00871784	0.00010782	0.0965627	0	0	0.627217	0.0108882	0.0593664	0	0	0.0383726	0.00188793	0.0873991	0	0	0.207773	0.0261354	0.142143	0
29.4.1.53	protein.postranslational modification.kinase.receptor like cytoplasmatic kinase III	7	6	3	1	0.814459	0.396963	0.930955	0	0	8.70448e-05	0.000289456	3.13552e-06	4	0	0.684058	0.475256	0.918154	0	0	0.918207	0.292546	0.813845	0	0	0.0417437	0.14263	0.895914	0	0	0.00635552	0.0168061	0.808973	0	0	0.0474609	0.113527	0.77406	0	0	0.00859804	0.0147291	0.801691	0	0	0.0112663	0.0863836	0.837842	0
29.4.1	protein.postranslational modification.kinase	134	1	1	1	0.0167381	0.0273315	0.501738	1	0	0.823013	0.742487	0.0589947	16	12	0.0775739	0.150905	0.396145	1	0	0.745339	0.357339	0.019318	5	8	0.2371	0.637907	0.342837	0	2	0.161436	0.132788	0.294683	3	7	0.188571	0.243655	0.0845726	5	8	0.689986	0.292121	0.444263	3	5	0.865163	0.642184	0.180855	7
29.3.4	protein.targeting.secretory pathway	140	3	3	1	0.87495	0.189716	0.503688	2	0	0.339003	0.502818	0.0215523	7	2	0.294692	0.115623	0.179835	0	0	0.000200821	0.000131607	0.0715165	0	2	0.695565	0.176619	0.24538	1	0	0.55215	0.165488	0.0911629	1	1	0.0308461	0.0115634	0.130423	6	0	0.926214	0.545572	0.274662	3	1	0.0397857	0.00617028	0.167259	1
29.2.3	protein.synthesis.initiation	88	1	3	1	0.0133613	0.0091538	0.674255	1	0	0.0752952	0.0882342	0.237342	8	2	0.0557403	0.105567	0.581557	0	1	0.574779	0.506167	0.65846	2	1	0.202588	0.103227	0.914333	1	1	0.571703	0.014194	0.164287	0	1	0.327176	0.0912693	0.0396092	0	0	0.619869	0.0992989	0.0616354	0	0	0.717307	0.0163496	0.107477	0
29.2.1.2.2.7	protein.synthesis.ribosomal protein.eukaryotic.60S subunit.L7	14	1	2	1	0.0749635	0.053	0.866647	0	0	0.892426	0.109812	0.320794	0	0	0.280313	0.0207421	0.842973	0	0	0.88798	0.565931	0.662277	0	0	0.342607	0.194932	0.802619	0	0	0.677063	0.251548	0.654371	0	0	0.977448	0.212045	0.0270945	0	2	0.375758	0.520348	0.64264	0	0	0.00256746	8.24921e-05	0.701919	0
29.2.1.2.2.30	protein.synthesis.ribosomal protein.eukaryotic.60S subunit.L30	4	2	0	1	0.175177	0.192229	0.959946	0	0	0.0215978	0.0706604	0.00484786	2	0	0.137843	0.134772	0.952382	0	0	0.995515	0.83806	0.888968	0	0	0.167758	0.319388	0.939132	0	0	0.589587	0.518102	0.885924	0	0	0.138562	0.30734	0.863872	0	0	0.0432184	0.0583893	0.881359	0	0	0.158172	0.151774	0.903852	0
28.1.3	DNA.synthesis/chromatin structure.histone	44	5	5	1	0.165722	0.453379	0.469099	1	1	0.112337	0.257044	0.361304	1	4	0.76011	0.407429	0.584251	0	0	0.109088	0.19979	0.595577	1	2	0.00570607	0.0031863	0.844065	1	1	7.73304e-06	9.43482e-06	0.513617	0	1	0.00141754	0.00815593	0.117041	0	3	8.61346e-05	0.00125339	6.33456e-06	2	6	1.37294e-07	3.53384e-06	0.167034	0
27.3.99	RNA.regulation of transcription.unclassified	332	2	1	1	0.819751	0.38426	0.57042	2	2	0.00839263	0.0140054	0.255645	19	17	0.73707	0.250991	0.36792	2	2	0.882126	0.674285	0.365965	8	11	0.870486	0.49546	0.0684846	4	0	0.167304	0.519208	0.0202066	6	2	0.0216597	0.0731287	0.105686	6	8	0.351145	0.740493	0.536568	8	8	0.552195	0.959749	0.729926	8
27.3.8	RNA.regulation of transcription.C2C2(Zn) DOF zinc finger family	25	2	2	1	0.0513388	0.0560447	0.219494	0	1	0.313441	0.158769	0.614861	3	1	0.130521	0.121498	0.00561698	0	2	0.981987	0.987296	0.576549	0	1	0.0421323	0.0402244	0.675175	0	0	0.450887	0.288756	0.468801	0	0	0.184628	0.124371	0.290208	1	2	0.00382549	0.0137809	0.560278	0	1	0.609311	0.604893	0.531383	0
27.3.69	RNA.regulation of transcription.SET-domain transcriptional regulator family	60	6	4	1	0.00854916	0.041396	0.580523	0	1	5.99383e-05	1.7987e-05	0.0335183	8	0	0.0113225	0.061827	0.667201	1	0	0.39678	0.662495	0.485529	2	0	0.0384323	0.024743	0.389135	0	0	0.0354169	0.10145	0.161961	0	0	0.00366445	0.00206264	0.261555	1	0	0.28142	0.416775	0.149861	0	0	0.221891	0.236524	0.218865	0
27.3.63	RNA.regulation of transcription.PHD finger transcription factor	13	0	0	1	0.228678	0.535409	0.875556	0	0	0.106478	0.114779	0.633293	1	0	0.76453	0.925203	0.853326	0	0	0.952777	0.745023	0.682069	0	0	0.642069	0.517323	0.81533	0	0	0.345745	0.663078	0.513942	0	1	0.216673	0.443286	0.0171167	1	2	0.154753	0.156503	0.66327	0	0	0.490163	0.813824	0.719899	0
27.3.62	RNA.regulation of transcription.Nucleosome/chromatin assembly factor group	11	7	2	1	0.0423388	0.122947	0.893648	0	0	0.0369151	0.0575574	0.00027899	0	4	0.106725	0.215319	0.874413	0	0	0.0281137	0.0804281	0.723441	0	0	0.0193735	0.0811091	0.841356	0	0	0.0414406	0.0641049	0.716647	0	0	0.147605	0.161872	0.668641	0	0	0.00873627	0.00669007	0.706534	0	0	0.00794488	0.00270889	0.757248	0
27.3.6	RNA.regulation of transcription.bHLH,Basic Helix-Loop-Helix family	137	4	3	1	0.000359281	0.00137887	0.892832	1	1	0.753322	0.734027	0.341152	12	5	0.00517409	0.0149281	0.0908527	3	4	0.853886	0.457775	0.772011	4	2	0.0418695	0.0499076	0.762625	2	1	0.263917	0.079562	0.586639	3	6	0.0748401	0.35141	0.0834017	4	8	0.754292	0.745381	0.0260426	6	8	0.0457967	0.0703544	0.625327	6
27.3.59	RNA.regulation of transcription.Methyl binding domain proteins	15	2	2	1	0.0207158	0.0228449	0.857827	0	0	0.00341742	0.0288922	0.0124314	4	0	0.0595337	0.238632	0.832744	0	0	0.280552	0.108896	0.643058	0	0	0.146247	0.207264	0.790106	0	0	0.946066	0.764907	0.634836	0	0	0.81938	0.864855	0.577556	0	0	0.985668	0.694866	0.677454	1	0	0.284111	0.505332	0.684387	0
27.3.54	RNA.regulation of transcription.Histone acetyltransferases	21	0	0	1	0.273277	0.54738	0.806753	0	0	0.525447	0.548097	0.786083	1	2	0.973754	0.816559	0.27456	0	1	0.40982	0.831568	0.549156	0	1	0.276033	0.557281	0.719001	0	0	0.792082	0.874457	0.529259	0	0	0.717877	0.841838	0.46362	0	0	0.437411	0.255693	0.540412	0	1	0.768616	0.886864	0.0142758	0
27.3.50	RNA.regulation of transcription.General Transcription	30	1	1	1	0.670425	0.853282	0.73575	0	0	0.0246853	0.0481402	7.70832e-06	9	0	0.693124	0.773911	0.693331	0	0	0.836979	0.807027	0.413334	0	0	0.678174	0.322504	0.624114	0	0	0.893345	0.756494	0.402826	0	0	0.120263	0.0910944	0.968613	1	1	0.307441	0.561814	0.688175	1	0	0.239378	0.18773	0.774678	1
27.3.44	RNA.regulation of transcription.Chromatin Remodeling Factors	51	4	5	1	0.00251804	0.00695374	0.593302	0	0	0.000768458	0.000103454	0.146046	5	0	0.0710302	0.0196117	0.536292	0	0	0.743578	0.812323	0.222451	0	0	0.269674	0.173967	0.44843	0	0	0.0823834	0.111347	0.425546	1	0	0.00216989	0.000814986	0.03567	0	4	0.0273616	0.0158933	0.229329	1	3	0.876739	0.825857	0.570503	1
27.3.29	RNA.regulation of transcription.TCP transcription factor family	16	2	0	1	0.86077	0.867555	0.849097	0	0	0.360032	0.51117	0.626824	1	2	0.292254	0.467606	0.822639	0	0	0.0429317	0.0921606	0.624396	0	0	0.532556	0.488547	0.255064	0	1	0.778673	0.965629	0.60251	0	1	0.0382599	0.137929	0.517421	0	1	0.0995257	0.175415	0.0244638	0	2	0.810744	0.359555	0.667292	0
27.3.26	RNA.regulation of transcription.MYB-related transcription factor family	39	3	2	1	0.925241	0.423242	0.431361	0	1	0.0287845	0.0237866	0.0729105	0	5	0.307538	0.130475	5.58258e-05	2	3	0.281857	0.373458	0.280491	3	1	0.2966	0.449139	0.541701	0	0	0.194306	0.373242	0.568299	0	1	0.143174	0.617439	0.0868651	0	3	0.0451467	0.22413	0.0515361	0	3	0.00349957	0.0112018	0.48728	0
27.3.22	RNA.regulation of transcription.HB,Homeobox transcription factor family	83	5	5	1	0.0247933	0.00998882	0.427176	0	0	0.205465	0.0712937	0.36123	8	8	0.000377184	0.00106989	0.34951	0	2	0.719346	0.727306	0.691161	2	3	0.00884851	0.00521663	0.514543	1	0	0.960235	0.862466	0.27163	2	0	0.000224717	0.00197743	0.00654497	2	7	0.211605	0.238086	0.816979	4	2	0.0360397	0.0278418	0.650021	4
27.3.18	RNA.regulation of transcription.E2F/DP transcription factor family	8	0	0	1	0.186233	0.513013	0.921486	0	0	0.629194	0.496425	0.136767	2	0	0.618127	0.358526	0.0135963	1	0	0.211285	0.237957	0.304309	1	0	0.986686	0.856006	0.881953	0	0	0.313473	0.717395	0.784835	0	0	0.886291	0.654393	0.42921	1	0	0.453906	0.390225	0.0632876	1	1	0.905933	0.932439	0.816925	0
27.3.15	RNA.regulation of transcription.CCAAT box binding factor family, HAP3	17	2	2	1	0.0191402	0.0300708	0.840455	0	0	0.00926375	0.0147121	0.00174828	5	0	0.383157	0.546742	0.812656	0	0	0.442217	0.806771	0.677903	1	0	0.242541	0.656806	0.318105	1	0	0.587951	0.541317	0.569839	1	0	0.32229	0.27256	0.536769	0	0	0.952166	0.995361	0.71363	1	0	0.2422	0.338546	0.111405	2
27.3.12	RNA.regulation of transcription.C3H zinc finger family	40	3	4	1	0.328713	0.135256	0.664118	0	0	0.00722486	0.000365576	0.923825	3	2	0.0886932	0.0644421	0.613546	0	0	0.0519585	0.031881	0.593789	1	0	0.395647	0.616598	0.533241	0	0	0.965851	0.825245	0.55748	0	1	0.0118453	0.0196118	0.0208064	1	4	0.0358088	0.0170132	0.282384	0	0	0.370248	0.354422	0.363432	0
27.3.10	RNA.regulation of transcription.C2C2(Zn) YABBY family	5	0	0	1	0.188933	0.295252	0.950184	0	0	0.272041	0.235983	0.666358	0	0	0.882077	0.9447	0.940834	0	0	0.253639	0.677625	0.0315329	0	1	0.13045	0.158828	0.9245	0	0	0.486948	0.506768	0.859495	0	0	0.182693	0.129238	0.0621105	0	1	0.293309	0.601765	0.853962	0	0	0.658255	0.553114	0.881292	0
27.1.1	RNA.processing.splicing	77	0	3	1	0.381783	0.59387	0.454341	0	0	0.124089	0.154343	0.0127333	0	2	0.65089	0.700259	0.390013	0	0	0.781556	0.529158	0.224457	0	1	0.0869093	0.0302465	0.297612	0	0	0.468497	0.0462569	0.223196	0	1	0.0573943	0.141994	0.0593664	0	0	0.272333	0.33504	0.192263	0	1	0.740246	0.0294457	0.27384	0
26.30	misc. other Ferredoxins and Rieske domain	6	4	3	1	0.930584	0.730423	0.940521	0	0	0.0394977	0.0388948	0.500228	0	1	0.670874	0.867567	0.929426	0	0	0.0115819	0.0500967	0.838155	0	0	0.00506877	0.00711699	0.910095	0	0	0.000962589	0.00445753	2.44431e-05	2	0	0.782918	0.85238	0.802911	0	0	0.338152	0.346733	0.827415	0	0	0.117533	0.215058	0.859293	0
26.3.4	misc.gluco-, galacto- and mannosidases.endoglucanase	19	0	1	1	0.559567	0.831872	0.210936	1	0	0.0852633	0.0892168	0.00123596	5	3	0.994947	0.828944	0.226487	0	1	0.70674	0.872182	0.159999	2	0	0.187071	0.246638	0.741965	0	0	0.069199	0.0428337	0.562345	0	0	0.221143	0.548779	0.735872	1	0	0.94618	0.344068	0.733726	1	0	0.328332	0.230547	0.61852	0
26.24	misc.GCN5-related N-acetyltransferase	32	1	1	1	0.539012	0.543436	0.720835	0	0	0.27865	0.372997	0.795891	2	3	0.00885699	0.016585	0.676589	0	0	0.601233	0.531068	0.389666	0	0	0.67399	0.787683	0.604783	0	0	0.991949	0.957876	0.069852	0	3	0.0692269	0.149052	0.0488078	4	1	0.397278	0.341846	0.541214	0	1	0.193974	0.194914	0.490107	0
26.19	misc.plastocyanin-like	31	4	4	1	0.00125341	0.00227699	0.320993	0	1	0.417466	0.663972	0.302789	3	4	0.0441541	0.0300749	0.0134958	1	2	0.0956924	0.167472	0.319036	1	2	0.837868	0.730879	0.0529183	1	2	0.557576	0.278582	0.442552	2	1	0.00278562	0.0287137	0.513309	2	0	0.00846875	0.0148413	0.47348	2	0	0.92379	0.363144	0.0904492	3
26.12	misc.peroxidases	74	2	1	1	0.00893275	0.0162103	0.000737688	3	3	0.951351	0.437587	0.572894	6	7	0.0767315	0.204319	0.628861	0	1	0.939298	0.245421	0.340452	4	3	0.0311411	0.144536	0.676594	1	2	0.0611607	0.0772685	0.990129	2	2	0.439673	0.279313	0.625909	2	1	0.877693	0.906943	0.39844	1	3	0.281346	0.283849	0.703556	3
26.1	misc.misc2	57	3	2	1	0.414884	0.368759	0.557892	0	0	0.102668	0.103097	0.230865	1	3	0.035983	0.158677	0.667183	1	0	0.217195	0.369358	0.501265	2	0	0.082978	0.144903	0.407977	0	0	0.00418439	0.0352045	0.0091584	5	0	0.149819	0.385128	0.426047	2	0	0.197336	0.156688	0.187962	4	0	0.00631578	0.0288622	0.41315	3
25.1	C1-metabolism.glycine hydroxymethyltransferase	11	4	3	1	0.00062113	0.0169039	0.893648	0	0	0.00630696	0.0315169	1.07945e-06	0	5	0.951442	0.49386	0.874413	0	0	0.74186	0.650859	0.723441	0	0	0.550617	0.240496	0.841356	0	0	0.533728	0.245616	0.716647	0	0	0.281315	0.0905543	0.668641	0	0	0.00547664	0.00147651	0.706534	0	0	0.0173707	0.0582835	0.757248	0
24.2	Biodegradation of Xenobiotics.lactoylglutathione lyase	17	2	1	1	0.581076	0.62905	0.840455	0	0	0.882649	0.894947	0.516918	2	2	0.606634	0.862521	0.0398163	1	1	0.272199	0.126774	0.606274	0	0	0.0257984	0.0878763	0.765659	0	0	0.131535	0.37729	0.0591939	2	0	0.000707446	0.000150421	0.730462	1	0	0.195172	0.25463	0.71363	1	0	0.0800919	0.077419	0.111405	2
23.4.10	nucleotide metabolism.phosphotransfer and pyrophosphatases.nucleoside diphosphate kinase	5	0	0	1	0.495921	0.468038	0.950184	0	0	0.473504	0.598649	0.666358	0	0	0.766859	0.956676	0.940834	0	0	0.581227	0.612535	0.863188	0	0	0.342955	0.31301	0.9245	0	0	0.340607	0.308232	0.859495	0	0	0.590437	0.991347	0.832835	0	0	0.727475	0.894408	0.0347689	0	1	0.680265	0.804814	0.881292	0
23.4.1	nucleotide metabolism.phosphotransfer and pyrophosphatases.adenylate kinase	7	1	1	1	0.79	0.901358	0.000749551	0	1	0.157308	0.171412	0.635786	1	0	0.325315	0.131922	0.918154	0	0	0.173096	0.26726	0.813845	0	0	0.933335	0.99887	0.895914	0	0	0.0822733	0.173813	0.808973	0	0	0.0151225	0.0277418	0.352907	1	0	0.337373	0.499043	0.284898	1	0	0.851054	0.969673	0.837842	0
23.3.1.3	nucleotide metabolism.salvage.phosphoribosyltransferases.upp	5	1	0	1	0.0473111	0.148986	0.950184	0	0	0.154281	0.284093	0.412672	0	1	0.841133	0.784802	0.940834	0	0	0.65088	0.550145	0.0993362	1	0	0.294868	0.424729	0.9245	0	0	0.74393	0.63884	0.859495	0	0	0.506289	0.533126	0.000214942	2	0	0.618384	0.592662	0.853962	0	0	0.83034	0.982047	0.881292	0
22.1.2	polyamine metabolism.synthesis.SAM decarboxylase	7	0	0	1	0.106789	0.245179	0.930955	0	0	0.907069	0.791919	0.566465	0	0	0.211426	0.332802	0.00528948	0	1	0.627634	0.795668	0.813845	0	0	0.421672	0.838871	0.895914	0	0	0.730482	0.904639	0.808973	0	0	0.983991	0.595368	0.77406	0	0	0.531465	0.912011	0.801691	0	0	0.0503707	0.0915655	0.837842	0
21.4	redox.glutaredoxins	29	2	2	1	0.768074	0.307003	0.433007	1	0	0.248082	0.373521	0.226531	1	4	0.0220088	0.0287556	2.21797e-05	0	3	0.507829	0.57473	0.267512	1	2	0.26407	0.397528	0.544279	0	1	0.19099	0.217278	0.96056	1	1	0.0335063	0.0475249	0.537545	0	1	0.0610518	0.0566855	0.555402	0	1	0.500003	0.870624	0.480208	0
21.1	redox.thioredoxin	59	5	4	1	0.761041	0.594999	0.546561	0	0	0.927519	0.417256	0.148555	1	6	0.0926983	0.0970592	0.486259	0	0	0.0193316	0.12462	0.682806	3	1	0.0023256	0.00712837	0.344374	2	0	0.000733366	0.00759377	0.0224834	5	1	0.000722002	0.000680397	0.396566	3	0	0.000118134	0.00170654	0.0624205	5	0	0.140786	0.0931723	0.17436	4
20.1.1	stress.biotic.respiratory burst	11	3	2	1	0.0999325	0.0579405	0.893648	0	0	0.895558	0.984415	0.672387	1	0	0.0553609	0.208365	0.874413	0	0	0.368008	0.446277	0.723441	0	0	0.467002	0.735058	0.841356	0	0	0.0091772	0.0101236	0.0109786	0	2	0.0345768	0.0589715	0.599284	1	0	0.31893	0.467062	0.706534	0	0	0.0107405	0.0473498	0.134761	0
2.2.2.2	major CHO metabolism.degradation.starch.starch phosphorylase	5	1	1	1	0.153971	0.239376	0.950184	0	0	0.00799202	0.0354435	0.412672	0	1	0.566502	0.905656	0.940834	0	0	0.454019	0.0902746	0.0993362	1	0	0.466465	0.260226	0.00392872	1	0	0.334619	0.188271	0.0573693	1	0	0.216525	0.196584	0.832835	0	0	0.964936	0.548118	0.131135	1	0	0.736822	0.471997	0.0942983	1
2.2.2.1	major CHO metabolism.degradation.starch.starch cleavage	23	1	1	1	0.936661	0.970704	0.790408	0	0	0.352089	0.250589	0.893659	2	1	0.678515	0.842041	0.00407164	2	0	0.0179719	0.0301871	0.0945152	0	2	0.858559	0.467246	0.696745	0	0	0.389875	0.613353	0.498116	0	0	0.208729	0.275015	0.430866	0	0	0.931097	0.945962	0.809407	1	1	0.838752	0.688184	0.423578	0
2.2.2	major CHO metabolism.degradation.starch	43	3	3	1	0.347445	0.716763	0.474405	0	1	0.00105946	0.00109894	0.125942	2	6	0.405536	0.824813	0.0938104	2	0	0.00409649	0.00726162	0.0102866	1	4	0.991399	0.917221	0.195167	2	0	0.355536	0.273941	0.392882	2	0	0.0126515	0.0326383	0.395481	0	1	0.590308	0.259888	0.132526	2	3	0.26673	0.340497	0.298727	1
2.2.1.3.3	major CHO metabolism.degradation.sucrose.invertases.vacuolar	4	3	3	1	0.594283	0.547942	0.959946	0	0	0.0148801	0.00755654	0.722721	0	0	0.930652	0.671217	0.952382	0	0	0.334169	0.18136	0.888968	0	0	0.173234	0.184463	0.939132	0	0	0.786534	0.919393	0.0230584	1	0	0.0288095	0.0112804	0.863872	0	0	0.00421108	0.00427584	0.881359	0	0	0.55818	0.330234	0.903852	0
2.2.1	major CHO metabolism.degradation.sucrose	46	0	0	1	0.852435	0.755658	0.0336647	0	2	0.266421	0.0774861	0.342863	6	3	0.54299	0.721108	0.570129	0	0	0.109803	0.209072	0.462805	0	1	0.861572	0.882719	0.672389	1	0	0.497353	0.165022	0.761909	2	1	0.734705	0.486867	0.185396	0	0	0.63696	0.88762	0.320722	3	0	0.133644	0.0819623	0.312163	0
2.2	major CHO metabolism.degradation	89	2	2	1	0.431029	0.747353	0.0266868	0	3	0.00208898	0.00331798	0.317377	8	9	0.3095	0.472377	0.399476	2	0	0.00164717	0.00228552	0.0707551	1	5	0.906107	0.929696	0.203929	3	0	0.87727	0.389082	0.359409	4	1	0.136033	0.215103	0.0911036	0	1	0.972105	0.689503	0.464816	5	3	0.0640664	0.175289	0.506607	1
2.1.2.4	major CHO metabolism.synthesis.starch.debranching	6	2	2	1	0.0138167	0.0164749	0.940521	0	0	0.00136906	0.00111474	0.500228	0	1	0.649892	0.88136	0.929426	0	0	0.844001	0.528476	0.838155	0	0	0.141873	0.173277	0.910095	0	0	0.0944594	0.0512846	2.44431e-05	2	0	0.124224	0.0906675	0.802911	0	0	0.563919	0.293444	0.827415	0	0	0.668085	0.278076	0.158973	1
2.1.2.3	major CHO metabolism.synthesis.starch.starch branching	4	0	0	1	0.78159	0.687391	3.25146e-05	1	0	0.570041	0.771464	0.722721	0	0	0.47752	0.335988	0.952382	0	0	0.409231	0.682521	0.888968	0	0	0.781498	0.616003	0.939132	0	0	0.982133	0.987127	0.885924	0	0	0.273064	0.403538	0.863872	0	0	0.134665	0.260632	0.881359	0	0	0.375536	0.646224	0.903852	0
2.1.2.1	major CHO metabolism.synthesis.starch.AGPase	8	3	1	1	0.331498	0.138702	0.921486	0	0	0.86371	0.805505	0.662292	1	1	0.307006	0.648638	0.907019	0	0	0.440011	0.587419	0.790239	0	0	0.0265913	0.195029	0.881953	0	0	0.296361	0.483253	0.784835	0	0	0.0145912	0.0326901	0.746244	0	0	0.0206948	0.0525925	0.00421558	2	0	0.569676	0.733374	0.816925	0
18.4.1	Co-factor and vitamine metabolism.pantothenate.branched-chain amino acid aminotransferase	5	1	1	1	0.780939	0.887958	0.950184	0	0	0.0394527	0.0492738	0.412672	0	1	0.620508	0.747787	0.940834	0	0	0.375347	0.392562	0.863188	0	0	0.158938	0.344594	0.00392872	1	0	0.684329	0.974555	0.0573693	1	0	0.57044	0.797128	0.0621105	0	1	0.734107	0.869413	0.853962	0	0	0.883902	0.997726	0.881292	0
17.6.3	hormone metabolism.gibberelin.induced-regulated-responsive-activated	19	0	0	1	0.221164	0.504719	0.823433	0	0	0.365937	0.540418	0.0837928	3	3	0.534556	0.879744	0.79305	0	0	0.0652002	0.288058	4.02996e-07	0	4	0.875777	0.406442	0.341473	0	1	0.784842	0.923515	0.122232	0	2	0.432959	0.682958	0.55564	0	1	0.917665	0.896461	0.517299	0	1	0.445742	0.740057	0.61852	0
17.6.2	hormone metabolism.gibberelin.signal transduction	8	0	0	1	0.179623	0.141802	0.921486	0	0	0.0550367	0.107664	0.668178	1	0	0.86107	0.95893	0.907019	0	0	0.155826	0.299167	0.790239	0	0	0.104376	0.0534622	0.0427589	1	0	0.828626	0.859817	0.784835	0	0	0.833998	0.878145	0.42921	1	0	0.426561	0.584377	0.358801	1	0	0.46948	0.679253	0.816925	0
17.6	hormone metabolism.gibberelin	65	1	1	1	0.832679	0.808433	0.593403	0	1	0.760255	0.731076	0.311872	6	7	0.843891	0.634228	0.244346	0	2	0.957546	0.784328	0.00095177	1	6	0.479575	0.397066	0.0764497	3	2	0.914603	0.864994	0.313414	2	4	0.235046	0.126544	0.803821	3	1	0.715702	0.745859	0.922703	2	2	0.0247742	0.0313116	0.518636	1
17.5.1.1	hormone metabolism.ethylene.synthesis-degradation.1-aminocyclopropane-1-carboxylate synthase	11	1	1	1	0.986187	0.527962	0.0404931	1	0	0.77003	0.822423	0.672387	1	0	0.0105983	0.013589	0.874413	0	0	0.759988	0.351988	0.723441	0	0	0.490068	0.475255	0.841356	0	0	0.193577	0.297184	0.716647	0	0	0.440694	0.552281	0.668641	0	0	0.201253	0.271667	0.706534	0	0	0.431912	0.309268	0.757248	0
17.4.2	hormone metabolism.cytokinin.signal transduction	15	2	2	1	0.795283	0.275117	0.857827	0	0	0.161745	0.432442	0.993929	1	1	0.267384	0.501853	0.832744	0	0	0.258749	0.0399089	0.43221	0	1	0.68774	0.364621	0.790106	0	0	0.959273	0.919184	0.634836	0	0	0.0021856	0.0175648	0.000238911	0	3	0.0157148	0.105573	0.435148	0	1	0.340602	0.601172	0.227735	1
17.3.2	hormone metabolism.brassinosteroid.signal transduction	22	2	1	1	0.591381	0.610097	0.798539	0	0	0.6501	0.880415	0.383938	1	0	0.28601	0.224369	0.76452	0	0	0.254618	0.215057	0.523237	0	0	0.844404	0.967783	0.707786	0	0	0.0749396	0.1068	0.513452	0	0	0.535428	0.849619	0.723893	1	0	0.0101168	0.0104288	0.289025	2	1	0.018054	0.0841525	0.0161324	3
17.2.3	hormone metabolism.auxin.induced-regulated-responsive-activated	144	2	2	1	0.506053	0.372114	0.160396	4	1	0.00381236	0.00905957	0.0831603	11	16	0.763973	0.502473	0.04377	5	2	0.060969	0.0281117	0.440356	2	4	0.0343025	0.0865875	0.377311	3	4	0.111758	0.227248	0.439958	2	6	0.700748	0.854877	0.170362	10	5	0.185827	0.338248	0.152457	8	6	0.194072	0.46257	0.451113	3
17.1.3	hormone metabolism.abscisic acid.induced-regulated-responsive-activated	54	8	6	1	0.0136258	0.0174489	0.690761	1	0	0.000206019	0.00419474	0.0164743	9	1	0.0461169	0.0613503	0.200984	1	2	0.710957	0.191112	0.287327	2	3	0.00892203	0.00741417	0.658284	1	0	0.000106577	0.000232447	0.407867	0	1	0.000659485	0.00195902	0.412823	4	1	0.00509205	0.0142426	0.51312	2	0	0.0169732	0.0572267	0.254849	0
17.1.1	hormone metabolism.abscisic acid.synthesis-degradation	29	0	0	1	0.0665503	0.133951	0.288592	0	1	0.498372	0.790333	0.785699	2	1	0.926521	0.797256	0.439649	0	1	0.241889	0.145143	0.173849	0	2	0.375664	0.754746	0.0372515	1	2	0.346808	0.466318	0.380757	2	1	0.114388	0.266867	0.967942	1	1	0.629791	0.639536	0.934867	1	1	0.790109	0.850434	0.750046	1
17.1	hormone metabolism.abscisic acid	97	5	4	1	0.328492	0.378587	0.985125	1	1	0.000161704	0.00303815	0.00844444	14	2	0.111758	0.183123	0.208702	1	3	0.321125	0.329645	0.157249	2	5	0.0418112	0.0687304	0.823294	2	2	0.00514616	0.00685161	0.794492	2	2	0.0402184	0.0432344	0.773629	5	2	0.0287584	0.0305909	0.653148	3	1	0.0760897	0.17064	0.428339	1
16.8.4	secondary metabolism.flavonoids.flavonols	54	2	1	1	0.582422	0.719206	0.654344	1	1	0.0307328	0.05344	0.0246978	0	7	0.529038	0.765174	0.646573	0	1	0.106581	0.02022	0.952488	2	1	0.146403	0.228563	0.43464	2	1	0.0428123	0.081139	0.402241	2	0	0.539865	0.835315	0.778416	3	1	0.186377	0.188661	0.51312	2	0	0.132997	0.0567424	0.130947	4
16.5.1.3.3	secondary metabolism.sulfur-containing.glucosinolates.degradation.nitrilase	14	9	9	1	0.00385493	0.0161432	0.866647	0	0	0.000554697	0.000136658	0.320794	0	0	0.000124023	8.80487e-05	0.842973	0	0	6.74662e-05	6.76312e-06	0.662277	0	0	0.0072205	0.00308972	0.802619	0	0	2.93128e-06	2.35403e-07	4.6745e-50	0	10	0.00120134	0.000216661	0.599094	0	0	0.000536413	0.000108821	0.64264	0	0	0.00351687	0.000147473	0.701919	0
16.5.1.3	secondary metabolism.sulfur-containing.glucosinolates.degradation	15	9	9	1	0.00819062	0.0339607	0.857827	0	0	0.00349883	0.000464625	0.580376	1	0	0.000344997	0.000303599	0.832744	0	0	0.000594167	2.4867e-05	0.643058	0	0	0.00370387	0.00169452	0.790106	0	0	3.979e-06	7.43819e-07	1.73224e-46	0	10	0.00615382	0.000725022	0.577556	0	0	0.00310626	0.000364407	0.62265	0	0	0.0078688	0.000580819	0.684387	0
16.2.1.3	secondary metabolism.phenylpropanoids.lignin biosynthesis.4CL	6	0	0	1	0.583073	0.872337	0.940521	0	0	0.119676	0.295027	0.579139	1	0	0.289489	0.781985	0.929426	0	0	0.866806	0.811265	0.838155	0	0	0.935384	0.741539	0.910095	0	0	0.774672	0.633055	0.134233	0	1	0.531494	0.444957	0.802911	0	0	0.223579	0.167818	0.0685664	0	1	0.826332	0.698471	0.015125	0
16.1.3	secondary metabolism.isoprenoids.tocopherol biosynthesis	17	6	3	1	0.0494563	0.095413	0.840455	0	0	0.941275	0.800067	0.963207	1	1	0.00521949	0.0175282	0.812656	0	0	0.0256977	0.0690322	0.606274	0	0	0.0106894	0.0259879	0.00289594	2	0	0.00112971	0.000264912	0.569839	1	0	0.179081	0.0892202	0.536769	0	0	0.0358923	0.118245	0.71363	1	0	0.0794149	0.328573	0.111405	2
16.1.2.2	secondary metabolism.isoprenoids.mevalonate pathway.HMG-CoA synthase	7	2	3	1	0.0755226	0.0694872	0.930955	0	0	0.00409741	0.0176067	0.000483193	0	3	0.0539132	0.0436889	0.918154	0	0	0.00695973	0.0257829	0.813845	0	0	0.515519	0.360669	0.895914	0	0	0.100078	0.171641	0.808973	0	0	0.837359	0.688752	0.77406	0	0	0.589192	0.60909	0.801691	0	0	0.840663	0.770841	0.837842	0
15.3	metal handling.regulation	6	0	0	1	0.758518	0.953266	0.940521	0	0	0.169866	0.669328	0.579139	1	0	0.803733	0.668469	0.929426	0	0	0.977775	0.937345	0.838155	0	0	0.281145	0.480385	0.910095	0	0	0.120613	0.406703	0.134233	0	1	0.827862	0.947159	0.802911	0	0	0.914601	0.793136	0.827415	0	0	0.0940248	0.131356	0.015125	0
13.2.6.2	amino acid metabolism.degradation.aromatic aa.tyrosine	8	1	0	1	0.947882	0.936601	0.921486	0	0	0.323267	0.623385	0.668178	1	0	0.994997	0.929717	0.0135963	1	0	0.209489	0.25283	0.148531	0	1	0.419155	0.402029	0.881953	0	0	0.0266029	0.130499	0.260013	0	1	0.572912	0.849295	0.746244	0	0	0.373338	0.530879	0.776766	0	0	0.113631	0.0776027	0.816925	0
13.2.3.4	amino acid metabolism.degradation.aspartate family.methionine	4	0	0	1	0.981701	0.730856	0.959946	0	0	0.665262	0.946461	0.722721	0	0	0.630049	0.514864	0.952382	0	0	0.643177	0.799756	0.888968	0	0	0.56849	0.612273	0.939132	0	0	0.234803	0.448586	0.885924	0	0	0.429588	0.583134	0.863872	0	0	0.799139	0.726764	0.881359	0	0	0.918952	0.916693	0.0425396	1
13.1.6.5.5	amino acid metabolism.synthesis.aromatic aa.tryptophan.tryptophan synthase	4	0	0	1	0.918952	0.999098	0.959946	0	0	0.479423	0.75072	0.369871	1	0	0.996906	0.576194	0.952382	0	0	0.134743	0.115136	0.888968	0	0	0.877515	0.940197	0.939132	0	0	0.638359	0.925867	0.885924	0	0	0.976283	0.999995	0.863872	0	0	0.498984	0.694087	0.0123583	0	1	0.230193	0.644	0.903852	0
13.1.6.1.5	amino acid metabolism.synthesis.aromatic aa.chorismate.shikimate kinase	5	0	0	1	0.358865	0.566065	0.000309171	1	0	0.330755	0.308964	0.241469	1	1	0.0925187	0.058667	0.940834	0	0	0.0831874	0.166105	0.863188	0	0	0.379241	0.612952	0.9245	0	0	0.481405	0.50407	0.859495	0	0	0.781352	0.464992	0.832835	0	0	0.657322	0.99174	0.131135	1	0	0.993972	0.893269	0.881292	0
13.1.6.1.10	amino acid metabolism.synthesis.aromatic aa.chorismate.dehydroquinate/shikimate dehydrogenase	4	2	2	1	0.0541569	0.179333	1.72054e-06	0	1	0.255775	0.450969	0.722721	0	0	0.0275202	0.0211561	0.952382	0	0	0.0276685	0.0262995	0.888968	0	0	0.19101	0.26757	0.939132	0	0	0.867003	0.998237	0.885924	0	0	0.510118	0.736846	0.863872	0	0	0.936818	0.688498	0.881359	0	0	0.805229	0.660334	0.903852	0
13.1.6.1	amino acid metabolism.synthesis.aromatic aa.chorismate	18	1	1	1	0.578226	0.757369	0.0205944	1	1	0.518089	0.419977	0.937904	1	1	0.0108828	0.00936226	0.802794	0	0	0.288755	0.116905	0.588676	0	0	0.780211	0.338126	0.753719	0	0	0.638499	0.791477	0.579654	0	0	0.224231	0.162984	0.734805	1	0	0.501796	0.612988	0.181633	2	0	0.743961	0.654516	0.634369	0
13.1.6	amino acid metabolism.synthesis.aromatic aa	51	1	1	1	0.465684	0.754878	0.000104816	2	3	0.79507	0.832758	0.199716	7	4	0.0120033	0.00451229	0.139527	0	2	0.709333	0.90395	0.944886	2	1	0.625613	0.196764	0.666098	1	0	0.724744	0.660433	0.212916	0	0	0.148422	0.363604	0.476749	2	0	0.908566	0.993126	0.650671	3	1	0.656387	0.590696	0.274996	0
13.1.5.3	amino acid metabolism.synthesis.serine-glycine-cysteine group.cysteine	21	0	0	1	0.414413	0.188393	0.806753	0	0	0.878395	0.544603	0.181619	0	0	0.284249	0.460148	0.773915	0	0	0.912316	0.903894	0.721797	1	0	0.52819	0.431998	0.0116508	2	0	0.483183	0.729205	0.750466	1	1	0.451748	0.547195	0.730026	1	0	0.713506	0.859209	0.74143	1	0	0.339832	0.632327	0.769156	1
13.1.5.1	amino acid metabolism.synthesis.serine-glycine-cysteine group.serine	6	1	1	1	0.851461	0.748906	0.940521	0	0	0.585569	0.87089	0.614387	0	0	0.444976	0.754831	0.929426	0	0	0.379091	0.208283	0.838155	0	0	0.736058	0.914906	0.910095	0	0	0.598461	0.450887	0.833853	0	0	0.0114836	0.039836	0.802911	0	0	0.13305	0.187123	0.207285	1	0	0.237394	0.434781	0.000123081	2
13.1.4.1.4	amino acid metabolism.synthesis.branched chain group.common.branched-chain amino acid aminotransferase	5	1	1	1	0.780939	0.887958	0.950184	0	0	0.0394527	0.0492738	0.412672	0	1	0.620508	0.747787	0.940834	0	0	0.375347	0.392562	0.863188	0	0	0.158938	0.344594	0.00392872	1	0	0.684329	0.974555	0.0573693	1	0	0.57044	0.797128	0.0621105	0	1	0.734107	0.869413	0.853962	0	0	0.883902	0.997726	0.881292	0
13.1.3.5.5	amino acid metabolism.synthesis.aspartate family.lysine.diaminopimelate decarboxylase	6	0	0	1	0.446557	0.393505	0.000194895	0	1	0.665372	0.456668	0.614387	0	0	0.638907	0.731846	0.929426	0	0	0.467918	0.293879	0.838155	0	0	0.32951	0.676274	0.910095	0	0	0.889568	0.678563	0.833853	0	0	0.588712	0.696787	0.802911	0	0	0.0758612	0.139642	0.827415	0	0	0.597916	0.371224	0.859293	0
13.1.3.5	amino acid metabolism.synthesis.aspartate family.lysine	12	0	0	1	0.401885	0.40863	0.0211951	0	1	0.22413	0.169774	0.609051	0	1	0.811456	0.579376	0.863806	0	0	0.610278	0.212443	0.702451	0	0	0.556372	0.783194	0.828241	0	0	0.822593	0.662727	0.695257	0	0	0.964239	0.925685	0.644607	0	0	0.387825	0.25772	0.684561	0	0	0.242154	0.0697573	0.738338	0
13.1.3.1.1	amino acid metabolism.synthesis.aspartate family.asparagine.asparagine synthetase	4	0	0	1	0.254645	0.279717	0.959946	0	0	0.979735	0.832319	0.296917	0	1	0.637543	0.973596	0.952382	0	0	0.471243	0.368306	0.888968	0	0	0.782329	0.866499	0.939132	0	0	0.542847	0.669287	0.0230584	1	0	0.137588	0.320983	0.863872	0	0	0.211716	0.457792	0.881359	0	0	0.250284	0.11505	0.903852	0
13.1.3.1	amino acid metabolism.synthesis.aspartate family.asparagine	4	0	0	1	0.254645	0.279717	0.959946	0	0	0.979735	0.832319	0.296917	0	1	0.637543	0.973596	0.952382	0	0	0.471243	0.368306	0.888968	0	0	0.782329	0.866499	0.939132	0	0	0.542847	0.669287	0.0230584	1	0	0.137588	0.320983	0.863872	0	0	0.211716	0.457792	0.881359	0	0	0.250284	0.11505	0.903852	0
13.1.3	amino acid metabolism.synthesis.aspartate family	58	0	1	1	0.64039	0.721069	0.00167926	0	3	0.281563	0.418339	0.431468	3	6	0.27339	0.104922	0.252561	1	2	0.330136	0.402841	0.333867	0	2	0.535994	0.675431	0.401598	0	0	0.223139	0.427208	0.811442	2	1	0.562785	0.629201	0.651003	1	2	0.978775	0.868764	0.487381	2	0	0.0765543	0.0486811	0.824718	1
13.1.2	amino acid metabolism.synthesis.glutamate family	16	2	1	1	0.0475791	0.0592082	0.0667229	0	1	0.0166337	0.00540812	0.358287	0	2	0.731225	0.930746	0.153288	0	1	0.261998	0.37301	0.453373	1	1	0.663068	0.667468	0.255064	0	1	0.910598	0.911879	0.501754	1	1	0.741175	0.670671	0.184134	2	0	0.582653	0.152755	0.128665	2	0	0.777682	0.637959	0.00052551	3
13.1.1.3	amino acid metabolism.synthesis.central amino acid metabolism.alanine	6	5	4	1	0.127404	0.227169	0.940521	0	0	0.0487864	0.159795	9.02718e-05	0	3	0.435409	0.868864	0.929426	0	0	0.0356639	0.0171091	0.838155	0	0	0.0196155	0.0480071	0.910095	0	0	0.154651	0.16583	0.833853	0	0	0.0101917	0.0211557	0.802911	0	0	0.0157409	0.039776	0.0685664	0	1	0.0855314	0.127032	0.158973	1
13.1.1.1	amino acid metabolism.synthesis.central amino acid metabolism.GABA	6	0	0	1	0.454838	0.573634	0.940521	0	0	0.445825	0.481501	0.0474238	2	0	0.617035	0.920575	0.929426	0	0	0.825911	0.940516	0.838155	0	0	0.430255	0.625752	0.910095	0	0	0.395314	0.606092	0.833853	0	0	0.0595442	0.137341	0.802911	0	0	0.829698	0.834967	0.827415	0	0	0.864181	0.90979	0.859293	0
13.1	amino acid metabolism.synthesis	218	1	1	1	0.962886	0.741451	0.00105539	3	7	0.172536	0.563036	0.736166	15	17	0.0394835	0.0197869	0.28024	2	5	0.106392	0.119316	0.740892	5	5	0.552206	0.35697	0.436061	4	1	0.388166	0.634336	0.376945	6	3	0.116413	0.274664	0.742155	7	5	0.689764	0.91396	0.301955	11	3	0.148375	0.357818	0.492568	9
12.2.1.2	N-metabolism.ammonia metabolism.glutamate synthase.NADH dependent	5	3	3	1	0.00336108	0.0143658	0.950184	0	0	0.00214314	0.011422	8.34579e-06	0	3	0.128803	0.167487	0.940834	0	0	0.483215	0.253217	0.863188	0	0	0.00710053	0.0265037	0.9245	0	0	0.156408	0.145917	0.859495	0	0	0.100193	0.338615	0.18054	1	0	0.104073	0.16952	0.131135	1	0	0.0755048	0.0974339	0.881292	0
12.2.1	N-metabolism.ammonia metabolism.glutamate synthase	6	3	2	1	0.0168291	0.0633826	0.940521	0	0	0.00156336	0.0069164	9.02718e-05	0	3	0.361628	0.40236	0.929426	0	0	0.37686	0.167787	0.838155	0	0	0.00399479	0.0168151	0.910095	0	0	0.15658	0.239843	0.833853	0	0	0.310053	0.809538	0.268547	1	0	0.1423	0.406543	0.207285	1	0	0.187357	0.249321	0.859293	0
12.2	N-metabolism.ammonia metabolism	15	2	2	1	0.000904417	0.0176755	0.857827	0	0	0.000794489	0.00161321	0.000112879	0	5	0.0688324	0.158277	0.832744	0	0	0.628213	0.345032	0.643058	0	0	0.447095	0.86785	0.790106	0	0	0.267599	0.224039	0.634836	0	0	0.338341	0.142398	0.568744	1	1	0.709369	0.444702	0.677454	1	0	0.858596	0.996475	0.684387	0
11.9.4.13	lipid metabolism.lipid degradation.beta-oxidation.acyl CoA reductase	6	0	0	1	0.438043	0.971843	0.940521	0	0	0.601568	0.341984	0.614387	0	0	0.394468	0.667107	0.00191156	0	1	0.675999	0.882964	0.838155	0	0	0.896477	0.999078	0.910095	0	0	0.47809	0.751597	0.833853	0	0	0.188212	0.38686	0.802911	0	0	0.32317	0.433432	0.827415	0	0	0.560376	0.728204	0.859293	0
11.8.2	lipid metabolism.exotics (steroids, squalene etc).methylsterol monooxygenase	4	0	0	1	0.74615	0.919447	0.959946	0	0	0.59499	0.954582	0.722721	0	0	0.787366	0.990292	0.952382	0	0	0.855948	0.770912	0.888968	0	0	0.0811251	0.129139	0.939132	0	0	0.667098	0.95704	0.885924	0	0	0.511857	0.896862	0.863872	0	0	0.429763	0.67934	0.000698159	1	1	0.0541494	0.137884	0.903852	0
11.8.10	lipid metabolism.exotics (steroids, squalene etc).phosphatidylcholinesterol O-acyltransferase	7	0	0	1	0.261906	0.606979	0.930955	0	0	0.911788	0.933811	0.533074	1	1	0.826227	0.199599	0.918154	0	0	0.637468	0.558121	0.813845	0	0	0.565904	0.347421	0.0186121	0	1	0.38164	0.3873	0.808973	0	0	0.569199	0.790556	0.77406	0	0	0.973877	0.515319	0.110371	0	1	0.644135	0.686152	0.837842	0
11.8.1.1	lipid metabolism.exotics (steroids, squalene etc).sphingolipids.ceramidase	4	1	0	1	0.0898331	0.197718	0.959946	0	0	0.736973	0.818282	0.369871	1	0	0.7845	0.898074	0.952382	0	0	0.333447	0.334106	0.888968	0	0	0.469432	0.733084	0.939132	0	0	0.0357033	0.0840539	0.0230584	1	0	0.16496	0.522349	0.0977154	1	0	0.235063	0.387536	0.0649521	1	0	0.162957	0.116479	0.903852	0
11.4	lipid metabolism.TAG synthesis	9	5	4	1	0.000319044	0.00201663	0.912112	0	0	6.85666e-05	0.000161347	7.65216e-15	7	0	5.27953e-05	0.000490462	0.896018	0	0	0.0049125	0.00415524	0.195335	0	1	0.758917	0.442975	0.868208	0	0	0.0371175	0.140655	0.761415	0	0	0.200509	0.165431	0.719426	0	0	0.0731753	0.242539	0.752614	0	0	0.706583	0.535537	0.796529	0
11.3.7	lipid metabolism.Phospholipid synthesis.cyclopropane-fatty-acyl-phospholipid synthase	5	1	2	1	0.358668	0.600051	0.950184	0	0	0.92902	0.980241	0.241469	1	1	0.0570962	0.037926	0.940834	0	0	0.00134435	0.00212657	0.863188	0	0	0.086561	0.101988	0.00270027	0	1	0.224916	0.386591	0.0573693	1	0	0.383453	0.831868	0.18054	1	0	0.920477	0.988217	0.131135	1	0	0.468046	0.809511	0.881292	0
11.1.9	lipid metabolism.FA synthesis and FA elongation.long chain fatty acid CoA ligase	10	2	2	1	0.682758	0.389699	0.902833	0	0	0.0746319	0.212988	0.170246	0	2	0.712467	0.769817	0.0325622	0	1	0.000790019	0.00115141	0.745056	0	0	0.117768	0.0747732	0.854677	0	0	0.583223	0.539471	0.324307	1	0	0.0356099	0.0408244	0.323898	0	1	0.0725503	0.171425	0.729211	0	0	0.778502	0.968676	0.776641	0
11.1.8	lipid metabolism.FA synthesis and FA elongation.acyl coa ligase	18	0	0	1	0.98868	0.493733	0.097126	0	1	0.0761364	0.161044	0.71579	1	2	0.771457	0.878729	0.802794	0	0	0.304149	0.720486	0.00448114	3	0	0.452133	0.709758	0.753719	0	0	0.611226	0.66615	0.639592	0	1	0.203778	0.296434	0.517467	0	0	0.731493	0.615516	0.605687	1	1	0.358999	0.388622	0.359956	1
11.1.15	lipid metabolism.FA synthesis and FA elongation.ACP desaturase	15	1	1	1	0.0841428	0.343758	0.116429	1	0	0.141084	0.173581	0.0124314	4	0	0.498002	0.89372	0.832744	0	0	0.613416	0.752114	0.643058	0	0	0.933985	0.7882	0.790106	0	0	0.0495728	0.00542207	0.634836	0	0	0.964124	0.809116	0.577556	0	0	0.971229	0.883754	0.62265	0	0	0.191022	0.137377	0.684387	0
10.8.1	cell wall.pectin*esterases.PME	46	2	1	1	0.0117767	0.0710796	0.62451	0	0	0.0581314	0.0771085	0.386987	2	5	0.00852943	0.00696474	0.620165	0	1	0.0745798	0.0823194	0.623317	1	2	0.0680521	0.13602	0.192574	0	2	0.494983	0.209135	0.678936	2	2	0.263561	0.413379	0.000322116	7	0	0.30871	0.482327	0.108341	4	2	0.270418	0.297233	0.293354	3
10.6.1	cell wall.degradation.cellulases and beta -1,4-glucanases	15	2	0	1	0.0275895	0.105775	0.857827	0	0	0.825348	0.924877	0.547338	0	1	0.964272	0.932352	0.832744	0	0	0.578738	0.777618	0.643058	0	0	0.519954	0.542719	0.790106	0	0	0.0764911	0.195801	0.522267	1	0	0.0236315	0.0539493	0.15376	2	0	0.0669697	0.151572	0.00225028	3	0	0.950888	0.719513	0.0699871	2
10.5.3	cell wall.cell wall proteins.LRR	15	0	1	1	0.395114	0.66041	0.857827	0	0	0.0666603	0.206406	0.547338	0	1	0.168418	0.399776	0.129574	0	1	0.0551365	0.0446143	0.633676	1	0	0.442654	0.742138	0.254468	1	0	0.747879	0.764247	0.634836	0	0	0.620631	0.750239	0.00407968	3	1	0.734624	0.977942	0.441038	1	1	0.818149	0.966103	0.654593	1
10.5.2	cell wall.cell wall proteins.proline rich proteins	5	0	0	1	0.272441	0.319409	0.950184	0	0	0.394166	0.301864	0.412672	0	1	0.438546	0.812288	0.940834	0	0	0.616037	0.548296	0.0315329	0	1	0.251254	0.412	0.9245	0	0	0.533775	0.69977	0.0573693	1	0	0.931884	0.910325	0.18054	1	0	0.203292	0.461721	0.131135	1	0	0.118094	0.18261	0.0942983	1
10.2.1	cell wall.cellulose synthesis.cellulose synthase	79	3	2	1	0.596025	0.386303	0.4451	0	0	0.00195399	0.00960633	0.000205323	3	14	0.34554	0.595393	0.380565	0	0	0.0114676	0.0731316	0.660437	2	3	0.950256	0.641438	0.964732	1	1	0.889267	0.927203	0.662938	2	1	0.0688222	0.224169	0.142593	4	5	0.336685	0.281867	0.988974	3	2	0.0045601	0.0161521	0.785516	3
10.2	cell wall.cellulose synthesis	99	3	3	1	0.925648	0.523819	0.362371	0	0	0.0133803	0.040806	0.00539562	4	14	0.307161	0.693697	0.297743	0	0	0.0161604	0.0406415	0.726434	2	3	0.451549	0.135685	0.837831	1	1	0.903831	0.943079	0.508221	3	1	0.0907285	0.312508	0.14528	4	6	0.251947	0.371401	0.890197	3	3	0.00164123	0.00944713	0.528457	5
10.1.12	cell wall.precursor synthesis.KDO pathway	4	2	1	1	0.0219325	0.0478125	0.959946	0	0	0.370954	0.607965	0.296917	0	1	0.181224	0.234935	0.952382	0	0	0.011456	0.0584972	0.0108967	0	1	0.0909194	0.363629	0.939132	0	0	0.163575	0.171611	0.885924	0	0	0.746059	0.528313	0.863872	0	0	0.678022	0.891054	0.881359	0	0	0.875667	0.956841	0.903852	0
10.1	cell wall.precursor synthesis	57	3	3	1	0.000721355	0.000784045	0.557892	0	0	0.583037	0.583484	0.472818	2	3	0.220455	0.407536	0.498314	0	0	2.08353e-07	1.88175e-07	0.00254613	0	5	0.00505988	0.0286464	0.407977	0	0	0.108707	0.148862	0.772535	1	1	0.200547	0.44081	0.262836	0	1	0.813817	0.95959	0.0604672	1	4	0.935172	0.982241	0.236175	0
1.3	PS.calvin cyle	38	6	6	1	0.00205127	0.0119259	0.419344	0	1	0.000649646	0.000657313	0.0670027	2	6	0.52897	0.772209	0.583066	1	0	1.14129e-05	0.000309829	0.00161851	5	0	0.000105938	0.00111478	0.550295	0	0	2.80107e-05	0.000130818	0.556334	1	0	0.661756	0.698482	0.516849	1	0	0.3212	0.496926	0.592428	1	0	0.0215754	0.0391864	0.182488	3
1.2.4.4	PS.photorespiration.glycine cleavage.H protein	4	0	0	1	0.337611	0.873669	0.959946	0	0	0.397525	0.680916	0.296917	0	1	0.934045	0.903339	0.952382	0	0	0.966311	0.999827	0.888968	0	0	0.296973	0.557566	0.939132	0	0	0.208828	0.461907	0.0230584	1	0	0.430466	0.69077	0.863872	0	0	0.189221	0.325629	0.0649521	1	0	0.276287	0.168433	0.903852	0
1.2	PS.photorespiration	22	2	1	1	0.00911086	0.0811356	0.798539	0	0	7.77997e-05	9.38904e-05	0.00496952	0	5	0.403418	0.35514	0.76452	0	0	0.800437	0.356186	0.523237	0	0	0.822929	0.683841	0.707786	0	0	0.195731	0.282467	0.630018	1	0	0.180589	0.382701	0.446943	0	0	0.481556	0.2556	0.741579	1	0	0.895207	0.916631	0.573303	0
1.1.6	PS.lightreaction.NADH DH	17	2	2	1	0.534732	0.91678	0.840455	0	0	0.180188	0.362243	0.0115906	0	4	0.0889096	0.166187	0.812656	0	0	0.000719958	0.0020333	0.677903	1	0	0.0945745	0.127085	0.765659	0	0	0.000397538	0.00160452	0.597495	0	0	0.561783	0.899429	0.536769	0	0	0.0548644	0.146309	0.71363	1	0	0.389265	0.114762	0.650623	0
9.9	mitochondrial electron transport / ATP synthesis.F1-ATPase	23	0	0	0	0.486904	0.156164	0.790408	0	0	0.109651	0.100404	0.378944	0	2	0.659848	0.56185	0.755238	0	0	0.322108	0.325818	0.508045	0	0	0.891109	0.252254	0.696745	0	0	0.97834	0.201276	0.498116	0	0	0.0555692	0.0567968	0.430866	0	0	0.726369	0.448033	0.483526	0	0	0.873671	0.156057	0.558976	0
9.7	mitochondrial electron transport / ATP synthesis.cytochrome c oxidase	27	1	1	0	0.950668	0.344618	0.758699	0	0	0.706462	0.138578	0.272005	1	0	0.586468	0.529148	0.719219	0	0	0.0132565	0.00984764	0.451551	0	0	0.844648	0.38838	0.551502	1	0	0.59587	0.207606	0.441207	0	0	0.287886	0.068161	0.372126	0	0	0.412797	0.673629	0.426074	0	0	0.157423	0.0829835	0.786395	1
9.6	mitochondrial electron transport / ATP synthesis.cytochrome c	12	5	6	0	0.0545039	0.0296064	0.884556	0	0	0.00963224	0.0174651	0.335325	2	0	0.00148532	0.00301061	0.863806	0	0	0.556256	0.746632	0.702451	0	0	0.216421	0.337719	0.828241	0	0	0.082287	0.0184619	0.695257	0	0	0.0251853	0.0198208	0.644607	0	0	0.0435226	0.0985705	0.684561	0	0	0.00109739	0.00166553	0.738338	0
9.5	mitochondrial electron transport / ATP synthesis.cytochrome c reductase	9	0	1	0	0.238937	0.237613	0.912112	0	0	0.754162	0.735951	0.481537	0	0	0.303867	0.127544	0.896018	0	0	0.385417	0.491111	0.767316	0	0	0.195205	0.0332087	0.868208	0	0	0.658818	0.717384	0.761415	0	0	0.0937199	0.156296	0.719426	0	0	0.879014	0.772548	0.752614	0	0	0.356783	0.185202	0.796529	0
9.1.2	mitochondrial electron transport / ATP synthesis.NADH-DH.localisation not clear	35	2	6	0	0.0100526	0.000248961	0.699023	0	0	0.984644	0.144103	0.0581656	0	0	0.589913	0.0419097	0.652226	0	0	0.567979	0.0340386	0.356675	0	0	0.44314	0.0325256	0.576899	0	0	0.27551	0.0616149	0.346117	0	0	0.0265824	8.25454e-05	0.277544	0	0	0.569606	0.0293229	0.330803	0	0	0.449282	0.121304	0.412513	0
9.1.1	mitochondrial electron transport / ATP synthesis.NADH-DH.complex I	7	0	0	0	0.226131	0.28214	0.930955	0	0	0.974674	0.97588	0.566465	0	0	0.575445	0.718501	0.918154	0	0	0.327713	0.425235	0.813845	0	0	0.647202	0.696297	0.895914	0	0	0.520315	0.524908	0.808973	0	0	0.265948	0.149191	0.77406	0	0	0.647986	0.799377	0.801691	0	0	0.519107	0.399649	0.837842	0
8.2.9	TCA / org. transformation.other organic acid transformaitons.cyt MDH	11	0	2	0	0.75381	0.969727	0.893648	0	0	0.160874	0.412943	0.409332	0	0	0.288649	0.492012	0.874413	0	0	0.253446	0.0279537	0.723441	0	0	0.646275	0.351126	0.841356	0	0	0.867207	0.337967	0.428548	0	1	0.0897869	0.0286225	0.668641	0	0	0.241471	0.255742	0.706534	0	0	0.76217	0.438952	0.757248	0
8.2	TCA / org. transformation.other organic acid transformaitons	33	0	2	0	0.924179	0.866398	0.71349	0	0	0.175466	0.113825	0.175452	1	0	0.975249	0.975072	0.524597	1	0	0.171647	0.0637409	0.378344	0	0	0.0744422	0.0414363	0.595342	0	0	0.610133	0.271756	0.62879	0	1	0.405	0.476611	0.214975	3	0	0.729569	0.808406	0.352414	0	0	0.0839972	0.0217768	0.433948	0
8.1.7	TCA / org. transformation.TCA.succinate dehydrogenase	5	1	0	0	0.283709	0.450008	0.950184	0	0	0.154297	0.160486	0.666358	0	0	0.646316	0.845817	0.940834	0	0	0.0451112	0.0552662	0.863188	0	0	0.596651	0.897572	0.9245	0	0	0.953666	0.893821	0.859495	0	0	0.725376	0.394708	0.832835	0	0	0.104142	0.0925511	0.853962	0	0	0.637882	0.309037	0.881292	0
8.1.4	TCA / org. transformation.TCA.IDH	5	0	0	0	0.54966	0.592662	0.950184	0	0	0.968151	0.992287	0.666358	0	0	0.250766	0.558711	0.940834	0	0	0.249547	0.568549	0.863188	0	0	0.705864	0.753152	0.9245	0	0	0.783582	0.815769	0.859495	0	0	0.522173	0.288394	0.832835	0	0	0.494357	0.887883	0.853962	0	0	0.229011	0.680785	0.881292	0
8.1.1.3	TCA / org. transformation.TCA.pyruvate DH.E3	5	1	0	0	0.149365	0.144165	0.950184	0	0	0.026251	0.0550871	0.491972	1	0	0.836888	0.966201	0.940834	0	0	0.204767	0.470075	0.863188	0	0	0.247036	0.30639	0.9245	0	0	0.693914	0.735432	0.859495	0	0	0.346828	0.494678	0.832835	0	0	0.540763	0.477332	0.853962	0	0	0.316313	0.379814	0.881292	0
8.1.1.2	TCA / org. transformation.TCA.pyruvate DH.E2	4	2	1	0	0.318291	0.633174	0.959946	0	0	0.0402736	0.129822	0.722721	0	0	0.0117618	0.0360176	0.952382	0	0	0.11061	0.093778	0.888968	0	0	0.932324	0.982728	0.939132	0	0	0.390652	0.541502	0.885924	0	0	0.829141	0.788556	0.863872	0	0	0.896129	0.996363	0.881359	0	0	0.229167	0.228752	0.903852	0
8.1.1.1	TCA / org. transformation.TCA.pyruvate DH.E1	7	0	1	0	0.155238	0.139952	0.930955	0	0	0.168637	0.0995233	0.566465	0	0	0.474982	0.378614	0.918154	0	0	0.0688421	0.060235	0.813845	0	0	0.0775322	0.0428371	0.895914	0	0	0.207679	0.218223	0.808973	0	0	0.626958	0.177148	0.77406	0	0	0.0638178	0.054783	0.801691	0	0	0.117257	0.0638114	0.837842	0
8.1.1	TCA / org. transformation.TCA.pyruvate DH	16	0	0	0	0.715116	0.861596	0.849097	0	0	0.174576	0.33073	0.551694	1	0	0.501504	0.768341	0.822639	0	0	0.196177	0.0999361	0.624396	0	0	0.573446	0.38525	0.777787	0	0	0.853901	0.703947	0.615883	0	0	0.459546	0.266997	0.55679	0	0	0.412889	0.275799	0.603281	0	0	0.900189	0.572994	0.667292	0
8.1	TCA / org. transformation.TCA	41	3	2	0	0.180707	0.144219	0.657348	0	0	0.0139532	0.0226333	0.137006	5	0	0.0143839	0.0954851	0.606088	0	0	0.0219816	0.00292616	0.298821	0	0	0.53835	0.171441	0.524913	0	0	0.861015	0.301542	0.288483	0	0	0.825483	0.077881	0.222724	0	0	0.269879	0.227632	0.273585	0	0	0.572708	0.16378	0.354339	0
7.3	OPP.electron transfer	4	0	0	0	0.738923	0.861021	0.959946	0	0	0.942319	0.486093	0.722721	0	0	0.866956	0.515141	0.952382	0	0	0.974509	0.785145	0.888968	0	0	0.929983	0.878263	0.939132	0	0	0.726975	0.625546	0.885924	0	0	0.843839	0.985333	0.863872	0	0	0.857741	0.671188	0.881359	0	0	0.773984	0.862596	0.903852	0
7.2.2	OPP.non-reductive PP.transaldolase	4	0	0	0	0.832517	0.639229	0.959946	0	0	0.088027	0.370982	0.722721	0	0	0.311316	0.493555	0.952382	0	0	0.0783251	0.19108	0.888968	0	0	0.90765	0.552818	0.939132	0	0	0.638488	0.334732	0.885924	0	0	0.79232	0.532621	0.863872	0	0	0.610322	0.387013	0.881359	0	0	0.846945	0.805522	0.903852	0
7.2	OPP.non-reductive PP	10	1	1	0	0.325852	0.508452	0.902833	0	0	0.00233674	0.0130081	0.44397	0	0	0.607863	0.633073	0.88515	0	0	0.95892	0.670205	0.745056	0	0	0.183418	0.211827	0.854677	0	0	0.420168	0.449627	0.738693	0	0	0.161385	0.170486	0.69357	0	0	0.250263	0.167448	0.729211	0	0	0.510701	0.715175	0.429565	1
7.1.3	OPP.oxidative PP.6-phosphogluconate dehydrogenase	12	0	0	0	0.687564	0.957126	0.884556	0	0	0.100785	0.16777	0.250156	0	2	0.68616	0.768329	0.863806	0	0	0.0874902	0.0605794	0.702451	0	0	0.601065	0.392168	0.828241	0	0	0.0636394	0.284328	0.695257	0	0	0.516636	0.281585	0.644607	0	0	0.769085	0.246101	0.684561	0	0	0.694065	0.878308	0.738338	0
7.1	OPP.oxidative PP	19	1	0	0	0.492736	0.902462	0.823433	0	0	0.0421081	0.081932	0.388283	0	2	0.97692	0.917104	0.79305	0	0	0.198129	0.143469	0.571588	0	0	0.413361	0.334962	0.376904	1	0	0.0587962	0.254225	0.602701	1	0	0.7202	0.85893	0.498858	0	0	0.8922	0.729697	0.733726	1	0	0.632572	0.955793	0.745083	1
6.4	gluconeogenese/ glyoxylate cycle.PEPCK	5	2	2	0	0.128803	0.328888	0.950184	0	0	0.0234656	0.0153849	0.666358	0	0	0.00736828	0.0215799	0.940834	0	0	0.63351	0.317539	0.863188	0	0	0.0880431	0.171266	0.9245	0	0	0.852925	0.500866	0.859495	0	0	0.165808	0.132413	0.0621105	0	1	0.218853	0.234915	0.853962	0	0	0.399651	0.220759	0.881292	0
5.3	fermentation.ADH	5	4	3	0	0.0038877	0.00834755	0.950184	0	0	0.0847683	0.0680598	0.666358	0	0	0.371248	0.428329	0.940834	0	0	0.125798	0.227659	0.863188	0	0	0.725255	0.859596	0.9245	0	0	0.0440327	0.116937	0.859495	0	0	0.00215474	0.00304949	0.18054	1	0	0.00589612	0.00530962	0.131135	1	0	0.175148	0.431108	0.0942983	1
5.2	fermentation.PDC	13	1	0	0	0.0748417	0.0870917	0.875556	0	0	0.480981	0.310817	0.373101	2	0	0.961626	0.929928	0.853326	0	0	0.553546	0.184479	0.682069	0	0	0.841265	0.750222	0.81533	0	0	0.541332	0.689393	0.674505	0	0	0.0466353	0.0968341	0.621435	0	0	0.156979	0.340216	0.66327	0	0	0.389189	0.628514	0.719899	0
5.10	fermentation.aldehyde dehydrogenase	12	6	6	0	0.0185287	0.00828569	0.884556	0	0	0.00157373	0.000352303	0.250156	0	2	0.00100084	0.00263727	0.863806	0	0	0.0104282	0.00300496	0.328046	0	1	0.263301	0.312084	0.828241	0	0	0.0716493	0.0650285	0.695257	0	0	0.0807983	0.170205	0.644607	0	0	0.0336683	0.0475305	0.684561	0	0	0.0208099	0.00560649	0.738338	0
4.2.3	glycolysis.plastid branch.phosphoglucomutase (PGM)	4	1	0	0	0.0415554	0.0848206	0.959946	0	0	0.451027	0.393482	0.722721	0	0	0.553502	0.347652	0.952382	0	0	0.389194	0.627211	0.888968	0	0	0.224821	0.366995	0.939132	0	0	0.319839	0.57071	0.885924	0	0	0.218254	0.235389	0.863872	0	0	0.414197	0.476735	0.881359	0	0	0.82722	0.72874	0.903852	0
4.2	glycolysis.plastid branch	25	0	0	0	0.288022	0.3608	0.219494	0	1	0.223078	0.136394	0.302319	0	1	0.937843	0.945855	0.73701	0	0	0.678602	0.693455	0.725394	1	0	0.670553	0.95896	0.675175	0	0	0.532909	0.79997	0.637538	1	0	0.898038	0.743278	0.696314	1	0	0.975502	0.686732	0.453894	0	0	0.294545	0.167178	0.787882	1
4.1.4	glycolysis.cytosolic branch.glucose-6-phosphate isomerase	4	0	0	0	0.439449	0.29982	0.959946	0	0	0.121994	0.170993	0.722721	0	0	0.903649	0.999888	0.952382	0	0	0.277057	0.250112	0.888968	0	0	0.62975	0.694087	0.939132	0	0	0.279349	0.310265	0.885924	0	0	0.556363	0.757037	0.863872	0	0	0.498183	0.526025	0.881359	0	0	0.790328	0.95426	0.903852	0
4.1.16	glycolysis.cytosolic branch.phospho-enol-pyruvate carboxylase (PEPC)	4	0	0	0	0.142709	0.312756	0.959946	0	0	0.784269	0.964925	0.296917	0	1	0.456243	0.523796	0.952382	0	0	0.0633394	0.140738	0.888968	0	0	0.488811	0.908312	0.939132	0	0	0.635827	0.977792	0.885924	0	0	0.214146	0.287654	0.863872	0	0	0.569021	0.952528	0.881359	0	0	0.28919	0.705669	0.903852	0
4.1.15	glycolysis.cytosolic branch.pyruvate kinase (PK)	8	0	0	0	0.955297	0.995734	0.921486	0	0	0.175563	0.11789	0.522279	0	0	0.833334	0.952051	0.907019	0	0	0.207014	0.112489	0.304309	1	0	0.168976	0.173274	0.881953	0	0	0.0958393	0.0783583	0.784835	0	0	0.49167	0.431942	0.42921	1	0	0.126818	0.226161	0.776766	0	0	0.434517	0.427547	0.816925	0
4.1.14	glycolysis.cytosolic branch.enolase	5	0	0	0	0.526869	0.176505	0.950184	0	0	0.73739	0.613187	0.666358	0	0	0.391456	0.597093	0.940834	0	0	0.574428	0.743817	0.863188	0	0	0.855456	0.574218	0.9245	0	0	0.909343	0.978611	0.859495	0	0	0.893504	0.765768	0.832835	0	0	0.86788	0.918958	0.853962	0	0	0.684408	0.779442	0.881292	0
4.1.13	glycolysis.cytosolic branch.phosphoglycerate mutase	5	1	0	0	0.918556	0.325916	0.950184	0	0	0.771832	0.226546	0.666358	0	0	0.830927	0.500988	0.940834	0	0	0.185642	0.182301	0.863188	0	0	0.791526	0.225744	0.9245	0	0	0.0470836	0.100484	0.859495	0	0	0.178943	0.141812	0.832835	0	0	0.138483	0.158928	0.853962	0	0	0.217867	0.0953271	0.881292	0
4.1	glycolysis.cytosolic branch	48	0	0	0	0.638116	0.147512	0.661406	1	0	0.37289	0.340191	0.968369	4	3	0.0519316	0.115248	0.649006	1	0	0.221118	0.19269	0.528653	2	0	0.786315	0.506825	0.470129	0	0	0.763713	0.969936	0.233234	0	0	0.883941	0.549918	0.953824	2	1	0.337147	0.262288	0.850914	1	1	0.842941	0.21151	0.60326	1
35.1.9	not assigned.no ontology.BTB/POZ domain-containing protein	10	0	0	0	0.449507	0.855302	0.902833	0	0	0.871083	0.939369	0.44397	0	0	0.92787	0.647621	0.88515	0	0	0.594128	0.645584	0.745056	0	0	0.949863	0.92977	0.854677	0	0	0.337309	0.417881	0.738693	0	0	0.59745	0.434387	0.69357	0	0	0.187866	0.114587	0.729211	0	0	0.731949	0.292764	0.776641	0
35.1.8	not assigned.no ontology.BSD domain-containing protein	7	0	0	0	0.419234	0.477818	0.930955	0	0	0.68139	0.826096	0.560767	0	1	0.526409	0.56842	0.918154	0	0	0.632058	0.550667	0.813845	0	0	0.599261	0.471336	0.895914	0	0	0.559188	0.840192	0.808973	0	0	0.667809	0.677969	0.77406	0	0	0.685528	0.751663	0.801691	0	0	0.882661	0.935015	0.837842	0
35.1.41	not assigned.no ontology.hydroxyproline rich proteins	55	0	1	0	0.936087	0.873902	0.569456	0	0	0.0885808	0.0277559	0.799953	3	3	0.923692	0.93275	0.829221	1	1	0.664616	0.777261	0.510282	2	0	0.645866	0.671678	0.452522	2	1	0.373743	0.239766	0.397986	0	1	0.552029	0.357254	0.443476	2	0	0.260164	0.22286	0.71712	3	1	0.736269	0.884923	0.395448	3
35.1.40	not assigned.no ontology.glycine rich proteins	40	0	0	0	0.511514	0.767706	0.664118	0	0	0.554341	0.896487	0.772797	4	2	0.305296	0.357021	0.613546	0	0	0.766126	0.864284	0.288011	0	2	0.74765	0.524389	0.533241	0	0	0.877424	0.630132	0.536737	1	0	0.607962	0.583518	0.42754	0	1	0.575471	0.676422	0.282384	0	0	0.934388	0.922566	0.363432	0
35.1.3	not assigned.no ontology.armadillo/beta-catenin repeat family protein	43	2	2	0	0.511512	0.339183	0.644012	0	0	0.49102	0.532615	0.370545	1	2	0.319429	0.114607	0.591441	0	0	0.158055	0.23089	0.281697	0	0	0.0379798	0.016202	0.508642	0	0	0.0119538	0.0355229	0.506425	1	0	0.0889381	0.117471	0.528556	2	0	0.953448	0.41134	0.529036	1	0	0.349851	0.423802	0.657944	1
35.1.25	not assigned.no ontology.paired amphipathic helix repeat-containing protein	6	0	0	0	0.863447	0.784805	0.940521	0	0	0.791604	0.919079	0.614387	0	0	0.959068	0.613674	0.929426	0	0	0.820906	0.97007	0.838155	0	0	0.691283	0.485362	0.910095	0	0	0.091385	0.170456	0.833853	0	0	0.530785	0.250628	0.802911	0	0	0.946986	0.62883	0.827415	0	0	0.996847	0.366726	0.859293	0
35.1.2	not assigned.no ontology.agenet domain-containing protein	18	0	0	0	0.314837	0.499635	0.831901	0	0	0.664683	0.76333	0.493455	1	0	0.874994	0.82098	0.802794	0	0	0.542307	0.285555	0.588676	0	0	0.756754	0.425027	0.753719	0	0	0.596989	0.328269	0.579654	0	0	0.0649888	0.0743391	0.517467	0	0	0.42086	0.322627	0.725438	1	0	0.736981	0.765598	0.634369	0
35.1.19	not assigned.no ontology.C2 domain-containing protein	57	0	0	0	0.883232	0.722093	0.557892	0	0	0.881081	0.970377	0.458987	6	2	0.938114	0.558291	0.498314	0	0	0.854501	0.757706	0.405613	1	0	0.367709	0.227989	0.407977	0	0	0.758321	0.466408	0.177426	0	0	0.793359	0.780709	0.601407	1	1	0.928798	0.860869	0.328747	0	1	0.133925	0.195591	0.506972	1
35.1.16	not assigned.no ontology.speckle-type POZ protein-related	4	0	0	0	0.364623	0.297422	0.959946	0	0	0.367492	0.703438	0.369871	1	0	0.43498	0.762928	0.952382	0	0	0.640723	0.728139	0.888968	0	0	0.374404	0.593682	0.939132	0	0	0.96128	0.777457	0.885924	0	0	0.4789	0.395596	0.863872	0	0	0.319371	0.694524	0.881359	0	0	0.608596	0.891117	0.903852	0
35.1.14	not assigned.no ontology.S RNA-binding domain-containing protein	5	0	0	0	0.32206	0.25803	0.950184	0	0	0.769282	0.91899	0.412672	0	1	0.907979	0.812939	0.940834	0	0	0.385216	0.783976	0.863188	0	0	0.410175	0.373445	0.9245	0	0	0.651035	0.869029	0.859495	0	0	0.144436	0.220701	0.832835	0	0	0.732285	0.814031	0.853962	0	0	0.491813	0.792675	0.881292	0
35.1.12	not assigned.no ontology.pumilio/Puf RNA-binding domain-containing protein	11	1	0	0	0.159546	0.10218	0.893648	0	0	0.0446372	0.127867	0.29125	2	0	0.279521	0.563822	0.0544842	1	0	0.701411	0.919137	0.723441	0	0	0.570521	0.504832	0.841356	0	0	0.610664	0.429344	0.716647	0	0	0.0601537	0.117813	0.668641	0	0	0.257248	0.234252	0.706534	0	0	0.23182	0.340506	0.757248	0
34.99	transport.misc	165	5	3	0	0.00126429	0.00575329	0.363472	1	3	0.245891	0.315541	0.28811	9	15	0.0316526	0.0414019	0.620258	3	1	0.0354093	0.175459	0.83856	5	5	0.058029	0.0950041	0.27982	3	0	0.120109	0.382949	0.855627	5	6	0.0379737	0.0407688	0.419687	4	3	0.388589	0.785401	0.296505	3	6	0.0117706	0.0527984	0.562684	5
34.9	transport.metabolite transporters at the mitochondrial membrane	72	5	2	0	0.719762	0.871948	0.601552	0	1	0.0199069	0.0385116	0.380357	8	6	0.0166478	0.0410417	0.975507	1	1	0.0229003	0.0559017	0.87045	3	2	0.0193402	0.0707391	0.990635	1	1	0.139688	0.334162	0.561501	1	1	0.440384	0.781295	0.997582	3	2	0.0462841	0.191558	0.381083	2	0	0.536411	0.111308	0.368081	1
34.8	transport.metabolite transporters at the envelope membrane	27	5	3	0	0.00011776	0.00323325	0.254632	0	1	0.0551414	0.193798	0.507026	1	3	0.0677813	0.156197	0.719219	0	0	0.0143373	0.0446541	0.579924	0	1	0.0326366	0.0335885	0.551502	1	0	0.975484	0.714896	0.634496	1	0	0.027488	0.109191	0.551908	0	1	0.0384551	0.147812	0.151652	0	2	0.896459	0.629858	0.697838	1
34.30	transport.H+ transporting pyrophosphatase	8	1	1	0	0.584455	0.609303	0.921486	0	0	0.000463539	0.00291388	0.0881299	0	2	0.0746268	0.128183	0.907019	0	0	0.244859	0.224527	0.790239	0	0	0.117835	0.0630658	0.881953	0	0	0.310238	0.131159	0.784835	0	0	0.137753	0.306172	0.746244	0	0	0.0897933	0.125285	0.776766	0	0	0.87673	0.298983	0.816925	0
34.22	transport.cyclic nucleotide or calcium regulated channels	27	6	6	0	0.0386115	0.0399554	0.758699	0	0	0.176663	0.390841	0.236531	0	3	0.0115561	0.0291562	0.719219	0	0	0.568203	0.525162	0.451551	0	0	0.00578965	0.0166695	0.65427	0	0	0.00203794	0.0140054	0.671144	0	1	0.00298577	0.000695157	0.551908	0	1	0.229043	0.110588	0.560273	0	1	0.0162117	0.0397631	0.786395	1
34.21	transport.calcium	23	1	1	0	0.0895447	0.46467	0.183728	0	1	0.855507	0.933916	0.101554	1	4	0.402257	0.477096	0.755238	0	0	0.405421	0.202543	0.775017	1	1	0.306466	0.238327	0.439121	0	1	0.269223	0.178303	0.677624	0	1	0.0126551	0.045321	0.56773	0	1	0.12592	0.142344	0.554158	0	1	0.357868	0.20203	0.782713	1
34.2.1	transporter.sugars.sucrose	5	2	3	0	0.300757	0.237811	0.950184	0	0	0.93462	0.883814	0.666358	0	0	0.0184996	0.0204381	0.940834	0	0	0.689392	0.900618	0.863188	0	0	0.0632921	0.0849899	0.9245	0	0	0.00550354	0.0045105	0.0776724	0	1	0.0538407	0.0262483	0.832835	0	0	0.171936	0.317278	0.853962	0	0	0.205729	0.245308	0.881292	0
34.2	transporter.sugars	79	2	1	0	0.588217	0.228542	0.190691	0	2	0.0145665	0.0391867	0.128727	2	8	0.132999	0.132969	0.0936274	1	3	0.0689937	0.0607467	0.268247	0	2	0.257266	0.41384	0.399258	0	2	0.464591	0.799812	0.966519	2	2	0.0215118	0.0873576	0.408766	1	3	0.680306	0.89199	0.707786	2	1	0.907545	0.870261	0.603924	1
34.19.1	transport.Major Intrinsic Proteins.PIP	12	1	1	0	0.353768	0.81915	0.884556	0	0	0.00322039	0.00450093	0.250156	0	2	0.119732	0.188801	0.863806	0	0	0.436245	0.844211	0.328046	0	1	0.735435	0.925833	0.828241	0	0	0.731515	0.437084	0.695257	0	0	0.0865487	0.240242	0.408713	0	1	0.962911	0.967076	0.583077	1	0	0.848318	0.743562	0.165602	0
34.18.1	transport.unspecified anions.arsenite-transporting ATPase	4	0	0	0	0.313447	0.119714	0.959946	0	0	0.135214	0.174809	0.722721	0	0	0.0734527	0.0537301	0.952382	0	0	0.27162	0.357972	0.888968	0	0	0.998489	0.709287	0.939132	0	0	0.67811	0.770746	0.885924	0	0	0.395683	0.482328	0.863872	0	0	0.427939	0.47815	0.881359	0	0	0.38359	0.359443	0.903852	0
34.14	transport.unspecified cations	49	6	3	0	0.238033	0.557532	0.56646	1	1	0.205159	0.206182	0.623719	2	4	0.56624	0.435629	0.54958	0	0	0.0195604	0.150069	0.330035	0	2	0.00884253	0.0136144	0.220572	0	2	0.0103356	0.0516309	0.459485	0	2	0.0362137	0.0483935	0.372949	1	0	0.0474055	0.0597453	0.643056	1	2	4.28515e-05	0.000183762	0.195407	0
34.11	transport.NDP-sugars at the ER	4	1	1	0	0.406642	0.301084	0.959946	0	0	0.0271127	0.0454173	0.369871	1	0	0.915039	0.961253	0.952382	0	0	0.384707	0.247868	0.888968	0	0	0.96866	0.701466	0.939132	0	0	0.557857	0.649649	0.885924	0	0	0.722017	0.474576	0.0977154	1	0	0.781867	0.419281	0.881359	0	0	0.242808	0.273193	0.903852	0
34.1.1.2	transport.p- and v-ATPases.H+-transporting two-sector ATPase.subunit C	10	0	0	0	0.398964	0.553926	0.902833	0	0	0.424853	0.226432	0.624845	0	1	0.29933	0.520301	0.88515	0	0	0.3576	0.559542	0.745056	0	0	0.951074	0.695389	0.854677	0	0	0.0742672	0.0562253	0.738693	0	0	0.286229	0.383769	0.69357	0	0	0.921949	0.551215	0.729211	0	0	0.859598	0.29385	0.776641	0
34.1.1.1	transport.p- and v-ATPases.H+-transporting two-sector ATPase.subunit B	5	0	0	0	0.909513	0.599532	0.950184	0	0	0.252144	0.380066	0.666358	0	0	0.576776	0.647715	0.940834	0	0	0.190477	0.455845	0.863188	0	0	0.790284	0.395892	0.9245	0	0	0.809729	0.744576	0.859495	0	0	0.558882	0.553114	0.832835	0	0	0.825563	0.826326	0.853962	0	0	0.532186	0.615272	0.881292	0
34.1.1	transport.p- and v-ATPases.H+-transporting two-sector ATPase	27	2	2	0	0.304288	0.246129	0.758699	0	0	0.00140347	0.000759738	0.338295	0	2	0.708063	0.401265	0.719219	0	0	0.00562765	0.00767917	0.579924	0	1	0.200819	0.0956085	0.65427	0	0	0.849163	0.540319	0.441207	0	0	0.972456	0.216651	0.672588	1	0	0.444426	0.231678	0.716548	1	0	0.246539	0.0500485	0.50515	0
34.1	transport.p- and v-ATPases	80	5	5	0	0.0139015	0.00958991	0.44055	0	0	0.000737082	0.0010515	0.104882	1	5	0.0215913	0.0322014	0.621928	1	0	3.39767e-05	9.98789e-05	0.207616	0	1	0.434297	0.159418	0.531587	1	0	0.603336	0.108699	0.0881346	0	0	0.168981	0.193268	0.540633	2	1	0.872685	0.807415	0.793204	3	1	0.0231272	0.0104341	0.131711	0
33.3	development.squamosa promoter binding like (SPL)	22	1	0	0	0.536965	0.535438	0.798539	0	0	0.171867	0.0637595	0.0790542	2	4	0.0335676	0.124158	0.76452	0	0	0.707337	0.87777	0.523237	0	0	0.434447	0.455882	0.707786	0	0	0.550681	0.78207	0.789183	1	1	0.341744	0.133717	0.567926	0	1	0.267885	0.302872	0.548341	0	1	0.861277	0.814287	0.777106	1
31.3.1	cell.cycle.peptidylprolyl isomerase	34	6	5	0	0.907012	0.966905	0.70622	0	0	0.809001	0.984912	0.395597	1	1	0.188021	0.108791	0.660249	0	0	0.0405068	0.0567837	0.659994	1	0	0.0180503	0.00955892	0.632875	1	0	0.00175772	0.00327699	0.592482	1	0	0.0177024	0.0375523	0.287909	0	0	0.0209962	0.00344117	0.509065	2	0	0.00117232	0.000378857	0.423095	0
31.3	cell.cycle	133	2	2	0	0.189465	0.13316	0.902169	2	1	0.191	0.216256	0.395947	9	5	0.167876	0.273286	0.196021	0	0	0.991308	0.952501	0.988534	4	3	0.212505	0.267707	0.270774	1	0	0.000503187	0.00130537	0.127463	4	0	0.723488	0.958877	0.143064	1	3	0.526525	0.222873	0.323337	3	1	0.0198844	0.00664994	0.0867249	1
30.9	signalling.lipids	4	0	0	0	0.293009	0.695338	0.959946	0	0	0.188411	0.411772	0.296917	0	1	0.238374	0.427649	0.952382	0	0	0.902363	0.940815	0.888968	0	0	0.403555	0.473963	0.939132	0	0	0.865253	0.738439	0.885924	0	0	0.42048	0.827694	0.863872	0	0	0.516821	0.960599	0.881359	0	0	0.0656495	0.144052	0.903852	0
30.7	signalling.14-3-3 proteins	11	1	1	0	0.0197699	0.0217187	0.893648	0	0	0.175093	0.261285	0.409332	0	0	0.281639	0.527827	0.874413	0	0	0.817749	0.573322	0.723441	0	0	0.569512	0.315925	0.841356	0	0	0.220337	0.170097	0.716647	0	0	0.58387	0.295817	0.668641	0	0	0.510396	0.59135	0.706534	0	0	0.696659	0.641379	0.757248	0
30.6	signalling.MAP kinases	49	0	0	0	0.552051	0.910822	0.605595	0	0	0.969249	0.561999	0.0504063	0	1	0.0929912	0.150242	0.54958	0	0	0.976624	0.783195	0.490391	1	0	0.831352	0.337033	0.462782	0	0	0.674688	0.520854	0.459485	0	2	0.80975	0.464014	0.863393	2	2	0.815044	0.702169	0.212358	0	0	0.790688	0.786214	0.289301	0
30.4.5	signalling.phosphinositides.inositol-1,3,4-trisphosphate 5/6-kinase	6	0	0	0	0.343377	0.586378	0.940521	0	0	0.864876	0.982034	0.614387	0	0	0.490264	0.895252	0.929426	0	0	0.294389	0.226501	0.838155	0	0	0.319243	0.162507	0.910095	0	0	0.800734	0.855322	0.833853	0	0	0.716497	0.887867	0.802911	0	0	0.460069	0.429813	0.827415	0	0	0.899585	0.54368	0.859293	0
30.4.1	signalling.phosphinositides.phosphatidylinositol-4-phosphate 5-kinase	17	3	4	0	0.0604247	0.0471935	0.0814445	0	1	0.120605	0.521976	0.106546	0	3	0.00393424	0.0117115	0.177538	0	1	0.24509	0.40635	0.483654	0	1	0.303358	0.666092	0.765659	0	0	0.542515	0.86641	0.597495	0	0	0.00127033	0.000595186	0.533635	0	1	0.00355548	0.0211274	0.482876	0	1	0.0930707	0.269447	0.650623	0
30.4	signalling.phosphinositides	60	2	1	0	0.822256	0.964249	0.580523	0	1	0.140746	0.34267	0.456982	3	6	0.0571593	0.0804097	0.20802	0	2	0.525787	0.544144	0.342137	0	1	0.951833	0.570656	0.389135	0	0	0.213443	0.263506	0.161961	0	0	0.0895115	0.193846	0.636612	1	2	0.042183	0.0904807	0.304603	0	1	0.00143413	0.00675242	0.805962	1
30.2.99	signalling.receptor kinases.misc	79	0	1	0	0.0727121	0.174862	0.4451	0	0	0.367611	0.600457	0.45233	3	6	0.235819	0.369977	0.995817	1	1	0.953276	0.323321	0.358941	2	0	0.79159	0.926753	0.537259	1	0	0.802842	0.990134	0.966519	2	2	0.883758	0.957729	0.19715	6	1	0.0772555	0.0420986	0.798623	3	1	0.36687	0.337213	0.487802	3
30.2.9	signalling.receptor kinases.leucine rich repeat IX	7	1	1	0	0.0734753	0.169342	0.930955	0	0	0.45362	0.919628	0.560767	0	1	0.810193	0.785632	0.918154	0	0	0.0254473	0.0551542	0.813845	0	0	0.150732	0.213296	0.895914	0	0	0.262216	0.44512	0.808973	0	0	0.0650842	0.0449049	0.77406	0	0	0.542856	0.772863	0.801691	0	0	0.231315	0.586118	0.229194	1
30.2.6	signalling.receptor kinases.leucine rich repeat VI	14	0	0	0	0.423272	0.247969	0.866647	0	0	0.431582	0.249139	0.284082	2	2	0.875097	0.85754	0.118565	1	0	0.577574	0.414085	0.662277	0	0	0.759725	0.784583	0.221472	1	0	0.4057	0.395188	0.492139	1	0	0.757083	0.972047	0.472594	0	1	0.813808	0.715606	0.405748	0	1	0.307914	0.531287	0.620829	1
30.2.25	signalling.receptor kinases.wall associated kinase	45	6	7	0	0.0123232	0.00168561	0.630945	0	0	0.0130905	0.0153167	0.215974	1	5	0.034378	0.00981917	0.577147	0	0	0.00194854	0.000528855	0.528051	2	0	0.0894143	0.117988	0.18306	0	2	0.00913768	0.0171036	0.19256	0	3	0.0161197	0.0384109	0.518376	2	0	0.987313	0.568383	0.434967	0	1	0.05947	0.0308932	0.320177	0
30.2.23	signalling.receptor kinases.RKF3 like	6	1	0	0	0.506616	0.545479	0.940521	0	0	0.676538	0.620936	0.500228	0	1	0.620461	0.862022	0.929426	0	0	0.608661	0.386608	0.0634096	0	1	0.0497327	0.0837253	0.910095	0	0	0.159239	0.279132	0.833853	0	0	0.405185	0.805488	0.802911	0	0	0.669801	0.941116	0.0685664	0	1	0.364088	0.472607	0.859293	0
30.2.19	signalling.receptor kinases.legume-lectin	49	3	5	0	0.0101815	0.0050732	0.605595	0	0	0.457901	0.0282695	0.270962	2	1	0.406987	0.0280272	0.652628	1	0	0.9333	0.151261	0.436128	0	1	0.21422	0.488593	0.644564	0	1	0.0268102	0.0271939	0.885011	1	1	0.00165863	0.00425161	0.381417	3	0	0.701463	0.663673	0.456264	1	0	0.696575	0.706875	0.5923	1
30.2.10	signalling.receptor kinases.leucine rich repeat X	23	1	1	0	0.16662	0.322411	0.790408	0	0	0.146853	0.505049	0.286912	3	0	0.102824	0.20094	0.755238	0	0	0.205228	0.303937	0.256516	2	0	0.555827	0.540695	0.287096	1	1	0.381537	0.663851	0.0534679	2	2	0.25626	0.42612	0.0662437	3	0	0.196538	0.193001	0.73968	1	0	0.0207102	0.0138704	0.558976	0
30.11.1	signalling.light.COP9 signalosome	14	0	0	0	0.865556	0.471905	0.866647	0	0	0.825451	0.635623	0.320794	0	0	0.360265	0.322602	0.842973	0	0	0.905782	0.936621	0.662277	0	0	0.188341	0.485485	0.802619	0	0	0.734455	0.495682	0.654371	0	0	0.370085	0.455737	0.691899	1	0	0.323036	0.363321	0.64264	0	0	0.209299	0.228962	0.701919	0
30.11	signalling.light	127	1	1	0	0.983506	0.643346	0.271592	0	0	0.477437	0.353106	0.348386	6	11	0.466085	0.613862	0.42432	1	0	0.0752445	0.077391	0.283338	2	1	0.502604	0.25981	0.361821	0	2	0.0803557	0.176608	0.336272	4	1	0.000325555	0.00369995	0.485393	3	5	0.48291	0.347797	0.518089	4	5	0.336256	0.403807	0.33922	4
3.6	minor CHO metabolism.callose	16	3	4	0	0.0333559	0.0135963	0.849097	0	0	0.0072159	0.0088325	0.522197	0	1	0.0948999	0.0895031	0.822639	0	0	0.00705388	0.0317823	0.624396	0	0	0.338109	0.30085	0.255064	0	1	0.0560055	0.0406404	0.60251	0	1	0.0815948	0.112546	0.55679	0	0	0.630587	0.72169	0.460793	0	1	0.347902	0.279566	0.667292	0
3.2.3	minor CHO metabolism.trehalose.potential TPS/TPP	11	1	2	0	0.0641457	0.144737	0.893648	0	0	0.493036	0.663552	0.409332	0	0	0.0669536	0.113168	0.874413	0	0	0.257736	0.511745	0.482413	1	0	0.322943	0.535256	0.123352	1	0	0.00720657	0.030718	0.716647	0	0	0.162493	0.05354	0.668641	0	0	0.711814	0.990706	0.538423	1	0	0.0518182	0.0352149	0.757248	0
3.2.1	minor CHO metabolism.trehalose.TPS	4	1	1	0	0.0263094	0.045936	0.959946	0	0	0.813896	0.899957	0.722721	0	0	0.150144	0.207909	0.952382	0	0	0.11606	0.467043	0.888968	0	0	0.67811	0.393218	0.939132	0	0	0.897366	0.954466	0.885924	0	0	0.495023	0.652021	0.863872	0	0	0.845297	0.882435	0.881359	0	0	0.668717	0.619503	0.903852	0
29.8	protein.assembly and cofactor ligation	32	5	6	0	4.10545e-05	6.18205e-05	0.336526	0	1	0.0185326	0.0180733	0.183874	0	1	0.567402	0.509702	0.676589	0	0	0.124834	0.0313934	0.679617	1	0	0.00896129	0.00961215	0.604783	0	0	0.813216	0.427223	0.608086	1	0	0.0139157	0.0068451	0.309813	0	0	0.000233946	0.000482452	0.666095	1	0	0.304981	0.577074	0.445079	0
29.7.3	protein.glycosylation.mannosyl-oligosaccharide alpha-1,2-mannosidase	6	0	1	0	0.897292	0.966655	0.940521	0	0	0.545726	0.132201	0.614387	0	0	0.191012	0.262942	0.929426	0	0	0.245619	0.387772	0.838155	0	0	0.860091	0.503206	0.910095	0	0	0.335781	0.522673	0.833853	0	0	0.110545	0.0369016	0.802911	0	0	0.920211	0.540226	0.827415	0	0	0.218908	0.121174	0.859293	0
29.7	protein.glycosylation	57	1	1	0	0.148933	0.0587722	0.0783344	0	2	0.695212	0.357408	0.529852	2	4	0.62649	0.484547	0.498314	0	0	0.000247228	0.000201967	0.14191	0	3	0.298716	0.429545	0.407977	0	0	0.548455	0.905154	0.772535	1	1	0.454463	0.110883	0.601407	1	1	0.989017	0.364057	0.949575	2	1	0.428217	0.343088	0.506972	1
29.5.9	protein.degradation.AAA type	86	5	8	0	0.151761	0.0352083	0.961917	1	1	0.17659	0.139016	0.0901773	3	2	0.0700397	0.00961816	0.599374	1	0	0.0263306	0.00653987	0.311974	2	0	0.00465252	0.00390829	0.775087	1	2	0.000199123	0.000785767	0.289851	0	3	0.153482	0.0131358	0.464698	5	1	0.00492836	0.00516586	0.359648	1	1	0.0353978	0.00229618	0.432348	2
29.5.7	protein.degradation.metalloprotease	46	1	0	0	0.966468	0.869553	0.0937115	2	0	0.946115	0.439879	0.064879	1	0	0.758526	0.443664	0.116549	2	0	0.0485159	0.0501118	0.623317	1	2	0.915965	0.64673	0.672389	1	0	0.91726	0.983193	0.841149	1	2	0.568321	0.646108	0.960983	2	1	0.165389	0.505898	0.171705	1	3	0.640091	0.516976	0.90013	1
29.5.3	protein.degradation.cysteine protease	102	5	8	0	0.270916	0.0493871	0.558373	0	1	0.432405	0.208679	0.502183	9	4	6.99008e-05	8.8355e-05	0.244604	1	3	0.0817381	0.000728494	0.500039	2	1	0.216005	0.0308918	0.410191	1	0	0.00558476	0.00309882	0.432249	2	1	0.00422363	0.000370377	0.488992	5	1	0.0347659	0.00941404	0.603516	3	1	0.00461043	0.000763073	0.771789	2
29.5.11.5	protein.degradation.ubiquitin.ubiquitin protease	32	3	3	0	0.276289	0.160776	0.720835	0	0	0.16958	0.0841832	0.0742454	0	0	0.761151	0.602457	0.676589	0	0	0.0366011	0.0524436	0.389666	0	0	0.582262	0.114819	0.604783	0	0	0.939457	0.118121	0.379108	0	0	0.0247856	0.0331029	0.309813	0	0	0.050101	0.0312758	0.363743	0	0	0.00871398	0.003673	0.445079	0
29.5.11.4.99	protein.degradation.ubiquitin.E3.unspecified	4	0	0	0	0.768834	0.874425	0.959946	0	0	0.322978	0.352396	0.722721	0	0	0.178375	0.369666	0.952382	0	0	0.382147	0.675017	0.888968	0	0	0.788708	0.788286	0.939132	0	0	0.574991	0.822385	0.885924	0	0	0.866719	0.999004	0.863872	0	0	0.896462	0.583451	0.881359	0	0	0.245364	0.477723	0.903852	0
29.5.11.4.5.1	protein.degradation.ubiquitin.E3.BTB/POZ Cullin3.Cullin3	4	1	1	0	0.179756	0.506079	0.959946	0	0	0.764978	0.386159	0.722721	0	0	0.330929	0.472395	0.952382	0	0	0.364941	0.613322	0.888968	0	0	0.528907	0.336465	0.939132	0	0	0.0601479	0.0966147	0.885924	0	0	0.57147	0.412956	0.863872	0	0	0.728511	0.906393	0.881359	0	0	0.0499854	0.0471454	0.903852	0
29.5.11.4.5	protein.degradation.ubiquitin.E3.BTB/POZ Cullin3	13	0	0	0	0.150988	0.647796	0.0747078	1	0	0.062291	0.17232	0.373101	2	0	0.502962	0.131777	0.0953952	1	0	0.950386	0.956957	0.682069	0	0	0.783376	0.761232	0.81533	0	0	0.957666	0.896404	0.674505	0	0	0.0791937	0.0809122	0.668166	1	0	0.584682	0.874126	0.66327	0	0	0.930058	0.936522	0.581762	1
29.5.11.4.3.3	protein.degradation.ubiquitin.E3.SCF.cullin	9	0	0	0	0.089845	0.16385	0.912112	0	0	0.309024	0.322545	0.481537	0	0	0.528524	0.435778	0.896018	0	0	0.178509	0.312671	0.767316	0	0	0.810794	0.546377	0.868208	0	0	0.773697	0.587708	0.761415	0	0	0.258042	0.587361	0.719426	0	0	0.192099	0.0769633	0.752614	0	0	0.704885	0.93043	0.796529	0
29.5.11.4.3.1	protein.degradation.ubiquitin.E3.SCF.SKP	17	2	1	0	0.260654	0.402575	0.840455	0	0	0.47794	0.561603	0.251395	0	0	0.144153	0.421525	0.812656	0	0	0.96116	0.22626	0.606274	0	0	0.749872	0.782368	0.765659	0	0	0.430476	0.596129	0.597495	0	0	0.0474409	0.13409	0.536769	0	0	0.023917	0.0161906	0.71363	1	0	0.754278	0.639706	0.650623	0
29.5.11.4.2	protein.degradation.ubiquitin.E3.RING	385	3	3	0	0.886363	0.913287	0.111846	1	1	0.859965	0.221269	0.101394	28	15	0.0162392	0.0140709	0.0545334	1	1	0.203448	0.174604	0.354789	9	6	0.227672	0.248674	0.873405	5	5	0.18699	0.0621916	0.0520701	5	6	0.880203	0.625441	0.55624	18	8	0.0372163	0.0320172	0.549302	14	6	0.00375438	0.0175075	0.132425	9
29.5.11.4.1	protein.degradation.ubiquitin.E3.HECT	17	6	6	0	0.0680579	0.104162	0.840455	0	0	0.210688	0.17797	0.458388	2	0	0.0215593	0.0286544	0.812656	0	0	0.00117354	0.00120568	0.677903	1	0	0.451628	0.172255	0.765659	0	0	0.0070658	0.0228806	0.569839	1	0	0.00297752	3.32478e-05	0.730462	1	0	0.0167716	0.0184896	0.584512	0	0	0.00316177	0.00233861	0.707911	1
29.5.11.2	protein.degradation.ubiquitin.E1	5	0	0	0	0.403514	0.614985	0.950184	0	0	0.1998	0.174299	0.666358	0	0	0.847446	0.440331	0.940834	0	0	0.417364	0.559476	0.863188	0	0	0.794387	0.664419	0.9245	0	0	0.934407	0.937748	0.859495	0	0	0.456292	0.28449	0.832835	0	0	0.823972	0.593672	0.853962	0	0	0.968923	0.980724	0.881292	0
29.5.11.1	protein.degradation.ubiquitin.ubiquitin	28	2	2	0	0.431758	0.669459	0.750972	0	0	0.374255	0.454395	0.36935	2	0	0.36941	0.472963	0.444713	1	0	0.0308846	0.0219725	0.438435	0	0	0.15714	0.0758357	0.529999	0	1	0.834718	0.842153	0.666204	0	1	0.0149908	0.00667534	0.964698	1	1	0.0880825	0.23157	0.558375	0	1	0.323939	0.143319	0.473162	0
29.4.1.61	protein.postranslational modification.kinase.receptor like cytoplasmatic kinase X	5	2	2	0	0.651616	0.690954	0.950184	0	0	0.191024	0.392155	0.412672	0	1	0.908661	0.612118	0.940834	0	0	0.936887	0.988543	0.863188	0	0	0.0277916	0.0298973	0.9245	0	0	0.013412	0.0393892	0.0573693	1	0	0.323429	0.284145	0.832835	0	0	0.0549263	0.117848	0.131135	1	0	0.0526285	0.0759191	0.0942983	1
29.4.1.59	protein.postranslational modification.kinase.receptor like cytoplasmatic kinase IX	19	0	0	0	0.198013	0.30182	0.823433	0	0	0.224821	0.234315	0.37516	3	1	0.867584	0.83964	0.79305	0	0	0.0885843	0.12842	0.706183	1	0	0.888667	0.879644	0.741965	0	0	0.855918	0.442051	0.65275	0	1	0.575345	0.662461	0.774591	1	1	0.75993	0.805373	0.733726	1	0	0.888297	0.952242	0.1591	2
29.4.1.58	protein.postranslational modification.kinase.receptor like cytoplasmatic kinase VIII	4	0	0	0	0.881167	0.558962	0.959946	0	0	0.971824	0.830037	0.722721	0	0	0.286762	0.469927	0.952382	0	0	0.482716	0.731256	0.888968	0	0	0.984675	0.973767	0.939132	0	0	0.530482	0.70338	0.885924	0	0	0.933041	0.8427	0.863872	0	0	0.473726	0.592495	0.881359	0	0	0.871735	0.813161	0.903852	0
29.4.1.55	protein.postranslational modification.kinase.receptor like cytoplasmatic kinase V	6	2	2	0	0.509101	0.27775	0.940521	0	0	0.171968	0.224203	0.500228	0	1	0.405517	0.37608	0.929426	0	0	0.856275	0.665029	0.838155	0	0	0.260558	0.47927	0.910095	0	0	0.00300017	0.00472652	0.10428	1	0	0.376383	0.279489	0.802911	0	0	0.0786821	0.219009	0.207285	1	0	0.000661722	0.00123958	0.158973	1
29.4.1.52	protein.postranslational modification.kinase.receptor like cytoplasmatic kinase II	5	1	1	0	0.352313	0.446793	0.950184	0	0	0.204729	0.463202	0.412672	0	1	0.52529	0.914773	0.940834	0	0	0.00356192	0.00353546	0.863188	0	0	0.732771	0.743969	0.9245	0	0	0.726748	0.989481	0.859495	0	0	0.277477	0.70488	0.832835	0	0	0.805855	0.701768	0.853962	0	0	0.792148	0.661069	0.881292	0
29.3.99	protein.targeting.unknown	10	0	0	0	0.394916	0.746705	0.902833	0	0	0.948077	0.677525	0.44397	0	0	0.186113	0.185754	0.88515	0	0	0.189387	0.450315	0.745056	0	0	0.354627	0.698753	0.854677	0	0	0.539256	0.595869	0.324307	1	0	0.516953	0.882685	0.69357	0	0	0.709605	0.804214	0.729211	0	0	0.868389	0.666209	0.776641	0
29.3.5	protein.targeting.peroxisomes	10	0	0	0	0.79072	0.809977	0.902833	0	0	0.920893	0.566894	0.44397	0	0	0.354054	0.595227	0.88515	0	0	0.218218	0.53666	0.745056	0	0	0.964042	0.873285	0.854677	0	0	0.189336	0.316192	0.738693	0	0	0.532767	0.775636	0.69357	0	0	0.259209	0.309948	0.729211	0	0	0.215909	0.479988	0.776641	0
29.3.4.99	protein.targeting.secretory pathway.unspecified	63	2	2	0	0.935561	0.398124	0.227869	2	0	0.500767	0.324132	0.0972243	4	0	0.999837	0.288371	0.463011	0	0	0.0162626	0.013704	0.318626	0	1	0.329734	0.451479	0.37116	0	0	0.796698	0.703819	0.324892	0	1	0.0117099	0.0101513	0.372992	2	0	0.357916	0.341033	0.281724	0	1	0.578158	0.665521	0.202821	0
29.3.4.4	protein.targeting.secretory pathway.plasma membrane	5	0	0	0	0.501313	0.404651	0.950184	0	0	0.443041	0.404018	0.666358	0	0	0.35895	0.137023	0.940834	0	0	0.635426	0.45968	0.863188	0	0	0.429479	0.460641	0.9245	0	0	0.306622	0.196689	0.859495	0	0	0.342764	0.43308	0.832835	0	0	0.125825	0.109374	0.853962	0	0	0.674127	0.793515	0.881292	0
29.3.4.3	protein.targeting.secretory pathway.vacuole	36	2	1	0	0.685014	0.196717	0.691899	0	0	0.650916	0.803159	0.540118	1	2	0.993289	0.42483	0.644301	0	0	0.0400965	0.0751681	0.34631	0	0	0.990009	0.123435	0.646716	1	0	0.131817	0.138445	0.33577	0	0	0.651725	0.632933	0.53973	2	0	0.991369	0.500455	0.617691	1	0	0.0322127	0.0272292	0.402195	0
29.3.4.2	protein.targeting.secretory pathway.golgi	17	1	0	0	0.750071	0.313806	0.840455	0	0	0.954838	0.994276	0.251395	0	0	0.217584	0.0651272	0.812656	0	0	0.047379	0.0869484	0.483654	0	1	0.683868	0.304685	0.765659	0	0	0.638985	0.254155	0.597495	0	0	0.145867	0.065825	0.536769	0	0	0.622358	0.424209	0.584512	0	0	0.107846	0.127321	0.308509	0
29.3.4.1	protein.targeting.secretory pathway.ER	18	0	0	0	0.618101	0.530798	0.831901	0	0	0.952224	0.937135	0.493455	1	0	0.384012	0.200583	0.802794	0	0	0.248496	0.442399	0.588676	0	0	0.834385	0.76455	0.753719	0	0	0.937107	0.959733	0.587942	1	0	0.182904	0.289942	0.245656	2	0	0.303123	0.29272	0.181633	2	0	0.916453	0.959974	0.728315	1
29.3.3	protein.targeting.chloroplast	32	1	0	0	0.655608	0.694286	0.720835	0	0	0.84075	0.908386	0.304165	2	0	0.132466	0.0877192	0.676589	0	0	0.0985009	0.0770566	0.679617	1	0	0.0337058	0.0774849	0.604783	0	0	0.882391	0.529277	0.637595	0	1	0.76441	0.539129	0.603858	1	0	0.1405	0.321259	0.48675	2	0	0.154502	0.0967565	0.490107	0
29.3.2	protein.targeting.mitochondria	28	0	0	0	0.546581	0.550739	0.271787	0	1	0.247316	0.440051	0.0958488	5	1	0.295654	0.23871	0.42195	0	1	0.298561	0.822113	0.579605	0	1	0.547444	0.840579	0.64406	0	0	0.47532	0.368022	0.428024	0	0	0.178417	0.196087	0.358735	0	0	0.913298	0.969026	0.412809	0	0	0.570578	0.902548	0.783606	1
29.3.1	protein.targeting.nucleus	62	3	3	0	0.51651	0.339956	0.529992	0	0	0.654265	0.420513	0.0506055	1	1	0.231372	0.177633	0.468717	0	0	0.00292985	0.00562108	0.160746	0	0	0.660057	0.709351	0.377058	0	0	0.104124	0.0688535	0.152405	0	0	0.0149672	0.0131957	0.224534	0	1	0.125162	0.43814	0.650708	1	1	0.0445194	0.0424975	0.363914	0
29.2.99	protein.synthesis.misc	6	0	0	0	0.60873	0.584917	0.940521	0	0	0.837054	0.997882	0.579139	1	0	0.615515	0.961911	0.929426	0	0	0.721269	0.94081	0.838155	0	0	0.504796	0.384886	0.910095	0	0	0.669407	0.271024	0.833853	0	0	0.344428	0.439654	0.802911	0	0	0.582938	0.826214	0.827415	0	0	0.085148	0.13241	0.859293	0
29.2.6	protein.synthesis.ribosomal RNA	4	0	0	0	0.430642	0.754907	0.959946	0	0	0.158314	0.206627	0.722721	0	0	0.412857	0.224894	0.952382	0	0	0.938588	0.945292	0.888968	0	0	0.728601	0.553727	0.939132	0	0	0.548002	0.507314	0.885924	0	0	0.191439	0.223209	0.863872	0	0	0.4174	0.366995	0.881359	0	0	0.519898	0.636216	0.903852	0
29.2.4	protein.synthesis.elongation	52	7	8	0	7.15994e-06	9.11487e-05	0.682667	1	0	0.0124944	0.00825103	0.629071	5	2	1.22294e-06	7.61632e-07	0.660899	1	0	0.421856	0.293128	0.850065	1	1	0.00803972	0.00521692	0.663785	1	0	0.0123504	0.0248945	0.206544	0	0	0.298256	0.0180385	0.306122	0	1	0.0116094	0.00336554	0.795756	1	1	4.09081e-05	1.12223e-06	0.559694	1
29.2.2.50	protein.synthesis.misc ribosomal protein.BRIX	6	0	0	0	0.262707	0.4446	0.940521	0	0	0.219055	0.526607	0.579139	1	0	0.193523	0.571431	0.929426	0	0	0.900478	0.983209	0.838155	0	0	0.590947	0.806841	0.910095	0	0	0.721233	0.978074	0.833853	0	0	0.479005	0.611105	0.802911	0	0	0.379384	0.643829	0.827415	0	0	0.249574	0.23612	0.859293	0
29.2.2	protein.synthesis.misc ribosomal protein	14	0	0	0	0.541395	0.568716	0.866647	0	0	0.800689	0.997493	0.995579	1	1	0.659122	0.770127	0.842973	0	0	0.991986	0.988895	0.662277	0	0	0.123573	0.302791	0.802619	0	0	0.0992851	0.146651	0.654371	0	0	0.471712	0.747632	0.691899	1	0	0.0515631	0.260784	0.651964	1	0	0.248688	0.226001	0.701919	0
29.2.1.99.99	protein.synthesis.ribosomal protein.unknown.unknown	4	0	0	0	0.672573	0.8483	0.959946	0	0	0.937727	0.951253	0.722721	0	0	0.962765	0.918229	0.952382	0	0	0.360882	0.718463	0.888968	0	0	0.528553	0.536408	0.939132	0	0	0.609901	0.685205	0.885924	0	0	0.246269	0.245102	0.863872	0	0	0.488924	0.592148	0.881359	0	0	0.749429	0.721713	0.903852	0
29.2.1.99.2	protein.synthesis.ribosomal protein.unknown.large subunit	5	5	5	0	0.00487658	0.00626617	0.950184	0	0	0.167656	0.130803	0.666358	0	0	0.0160519	0.0508566	0.940834	0	0	0.446084	0.78237	0.863188	0	0	0.0590187	0.0342884	0.9245	0	0	0.0696353	0.28047	0.859495	0	0	0.0109795	0.00538391	0.832835	0	0	0.00577711	0.00823246	0.853962	0	0	0.0130669	0.0309771	0.881292	0
29.2.1.99	protein.synthesis.ribosomal protein.unknown	11	6	4	0	0.0492864	0.0638273	0.893648	0	0	0.197482	0.118136	0.409332	0	0	0.0389589	0.0975754	0.874413	0	0	0.262369	0.541363	0.723441	0	0	0.0489482	0.0206738	0.841356	0	0	0.0745922	0.157795	0.716647	0	0	0.0095802	0.0101174	0.668641	0	0	0.011766	0.0215986	0.706534	0	0	0.027311	0.010018	0.757248	0
29.2.1.2.2.82	protein.synthesis.ribosomal protein.eukaryotic.60S subunit.P2	5	0	1	0	0.568069	0.394601	0.950184	0	0	0.864665	0.698212	0.666358	0	0	0.347849	0.459328	0.940834	0	0	0.937144	0.890209	0.863188	0	0	0.614373	0.452793	0.9245	0	0	0.461608	0.218547	0.859495	0	0	0.0713234	0.0638568	0.832835	0	0	0.201503	0.128442	0.853962	0	0	0.0586515	0.0322059	0.881292	0
29.2.1.2.2.81	protein.synthesis.ribosomal protein.eukaryotic.60S subunit.P1	4	0	1	0	0.165198	0.129653	0.959946	0	0	0.966455	0.813888	0.722721	0	0	0.149974	0.15254	0.952382	0	0	0.592369	0.674462	0.888968	0	0	0.229028	0.205427	0.939132	0	0	0.825534	0.40084	0.885924	0	0	0.333447	0.40169	0.863872	0	0	0.34251	0.581173	0.881359	0	0	0.0623195	0.0352454	0.903852	0
29.2.1.2.2.80	protein.synthesis.ribosomal protein.eukaryotic.60S subunit.P0	8	0	0	0	0.394558	0.536689	0.921486	0	0	0.279394	0.203084	0.522279	0	0	0.538444	0.812171	0.907019	0	0	0.269021	0.0885051	0.790239	0	0	0.682998	0.737323	0.881953	0	0	0.748301	0.204501	0.784835	0	0	0.302519	0.339817	0.746244	0	0	0.966986	0.209646	0.776766	0	0	0.0801671	0.172843	0.816925	0
29.2.1.2.2.8	protein.synthesis.ribosomal protein.eukaryotic.60S subunit.L8	4	1	2	0	0.273775	0.369942	0.959946	0	0	0.384247	0.344512	0.722721	0	0	0.0818719	0.0453133	0.952382	0	0	0.436006	0.507177	0.888968	0	0	0.296028	0.413253	0.939132	0	0	0.663341	0.231264	0.885924	0	0	0.284213	0.27645	0.863872	0	0	0.253569	0.320983	0.881359	0	0	0.0195464	0.0145005	0.903852	0
29.2.1.2.2.57	protein.synthesis.ribosomal protein.eukaryotic.60S subunit.L7A	4	0	0	0	0.161548	0.272818	0.959946	0	0	0.096885	0.117707	0.369871	1	0	0.111284	0.235658	0.952382	0	0	0.300019	0.173052	0.888968	0	0	0.0952636	0.139271	0.939132	0	0	0.40637	0.88764	0.885924	0	0	0.368804	0.388726	0.863872	0	0	0.291494	0.358719	0.881359	0	0	0.0599923	0.127771	0.903852	0
29.2.1.2.2.527	protein.synthesis.ribosomal protein.eukaryotic.60S subunit.L27A	6	0	0	0	0.0536125	0.0633307	0.940521	0	0	0.726642	0.939713	0.614387	0	0	0.227922	0.223331	0.929426	0	0	0.201063	0.274879	0.838155	0	0	0.354848	0.420342	0.910095	0	0	0.6693	0.537033	0.833853	0	0	0.11856	0.093772	0.802911	0	0	0.645059	0.937408	0.827415	0	0	0.77084	0.870982	0.859293	0
29.2.1.2.2.5	protein.synthesis.ribosomal protein.eukaryotic.60S subunit.L5	5	0	0	0	0.980458	0.719422	0.950184	0	0	0.573366	0.79217	0.666358	0	0	0.791402	0.378032	0.940834	0	0	0.87385	0.871207	0.863188	0	0	0.958122	0.653554	0.9245	0	0	0.828915	0.622943	0.859495	0	0	0.13456	0.0500029	0.832835	0	0	0.887681	0.685456	0.853962	0	0	0.138454	0.240154	0.881292	0
29.2.1.2.2.26	protein.synthesis.ribosomal protein.eukaryotic.60S subunit.L26	4	4	5	0	0.0564425	0.0682854	0.959946	0	0	0.171683	0.0979093	0.722721	0	0	0.081967	0.0382741	0.952382	0	0	0.0904379	0.0377393	0.888968	0	0	0.0446875	0.040732	0.939132	0	0	0.19504	0.17685	0.885924	0	0	0.0308899	0.0292995	0.863872	0	0	0.0439698	0.0934244	0.881359	0	0	0.0127465	0.015679	0.903852	0
29.2.1.2.2.24	protein.synthesis.ribosomal protein.eukaryotic.60S subunit.L24	5	3	2	0	0.0441968	0.101057	0.950184	0	0	0.292273	0.323189	0.666358	0	0	0.116183	0.209041	0.940834	0	0	0.0614186	0.0817672	0.863188	0	0	0.0201022	0.0390511	0.9245	0	0	0.0971427	0.0626952	0.859495	0	0	0.0810106	0.122139	0.832835	0	0	0.0647125	0.153041	0.853962	0	0	0.0452209	0.0146343	0.881292	0
29.2.1.2.2.22	protein.synthesis.ribosomal protein.eukaryotic.60S subunit.L22	4	3	1	0	0.0391625	0.250411	0.959946	0	0	0.180773	0.509128	0.722721	0	0	0.0584867	0.147114	0.952382	0	0	0.132284	0.315053	0.888968	0	0	0.108755	0.173463	0.939132	0	0	0.382442	0.870872	0.885924	0	0	0.0472942	0.145443	0.863872	0	0	0.108702	0.149589	0.881359	0	0	0.0251722	0.0205181	0.903852	0
29.2.1.2.2.18	protein.synthesis.ribosomal protein.eukaryotic.60S subunit.L18	6	1	2	0	0.0753038	0.201196	0.940521	0	0	0.318385	0.204728	0.614387	0	0	0.186865	0.152638	0.929426	0	0	0.15889	0.116291	0.838155	0	0	0.17308	0.142401	0.910095	0	0	0.596247	0.737712	0.833853	0	0	0.0484501	0.0170389	0.802911	0	0	0.139623	0.0910516	0.827415	0	0	0.0868525	0.0268485	0.859293	0
29.2.1.2.2.141	protein.synthesis.ribosomal protein.eukaryotic.60S subunit.L4/L1	7	1	2	0	0.256667	0.196967	0.930955	0	0	0.152222	0.181843	0.566465	0	0	0.0669245	0.0285767	0.918154	0	0	0.968767	0.858631	0.813845	0	0	0.325695	0.341656	0.895914	0	0	0.520109	0.335414	0.808973	0	0	0.452772	0.166124	0.77406	0	0	0.421935	0.289638	0.801691	0	0	0.0445635	0.0461003	0.837842	0
29.2.1.2.2.11	protein.synthesis.ribosomal protein.eukaryotic.60S subunit.L11	5	1	1	0	0.0511822	0.0945632	0.950184	0	0	0.506702	0.505639	0.666358	0	0	0.252211	0.432627	0.940834	0	0	0.120903	0.113352	0.863188	0	0	0.581854	0.740647	0.9245	0	0	0.312201	0.325935	0.859495	0	0	0.0776964	0.0610244	0.832835	0	0	0.106418	0.23636	0.853962	0	0	0.032543	0.0145136	0.881292	0
29.2.1.2.1.8	protein.synthesis.ribosomal protein.eukaryotic.40S subunit.S8	4	0	0	0	0.178026	0.109343	0.959946	0	0	0.144669	0.131942	0.722721	0	0	0.495593	0.794688	0.952382	0	0	0.137174	0.0946184	0.888968	0	0	0.175235	0.200858	0.939132	0	0	0.249171	0.382919	0.885924	0	0	0.196348	0.0923383	0.863872	0	0	0.723683	0.935013	0.881359	0	0	0.194853	0.340976	0.903852	0
29.2.1.2.1.6	protein.synthesis.ribosomal protein.eukaryotic.40S subunit.S6	4	2	1	0	0.0315544	0.0563308	0.959946	0	0	0.226478	0.399265	0.722721	0	0	0.0068122	0.0166542	0.952382	0	0	0.189687	0.492985	0.888968	0	0	0.2675	0.276753	0.939132	0	0	0.852929	0.723121	0.885924	0	0	0.197036	0.112265	0.863872	0	0	0.684458	0.7423	0.881359	0	0	0.152871	0.165545	0.903852	0
29.2.1.2.1.4	protein.synthesis.ribosomal protein.eukaryotic.40S subunit.S4	5	4	3	0	0.00509382	0.032321	0.950184	0	0	0.0656765	0.0798923	0.666358	0	0	0.0108584	0.0652801	0.940834	0	0	0.0685174	0.0960227	0.863188	0	0	0.0599779	0.0264892	0.9245	0	0	0.0436556	0.129943	0.859495	0	0	0.401429	0.141812	0.832835	0	0	0.900439	0.901841	0.853962	0	0	0.00535963	0.00168873	0.881292	0
29.2.1.2.1.3	protein.synthesis.ribosomal protein.eukaryotic.40S subunit.S3	8	2	0	0	0.132915	0.331971	0.921486	0	0	0.716691	0.76486	0.522279	0	0	0.505075	0.668321	0.907019	0	0	0.939592	0.679067	0.790239	0	0	0.976275	0.841199	0.881953	0	0	0.195636	0.131039	0.784835	0	0	0.0297711	0.0532436	0.746244	0	0	0.226853	0.346579	0.15649	0	1	0.0293672	0.0620192	0.816925	0
29.2.1.2.1.19	protein.synthesis.ribosomal protein.eukaryotic.40S subunit.S19	4	0	0	0	0.44484	0.466462	0.959946	0	0	0.504765	0.25998	0.722721	0	0	0.920956	0.913428	0.952382	0	0	0.207784	0.144476	0.888968	0	0	0.427309	0.426943	0.939132	0	0	0.920097	0.72977	0.885924	0	0	0.228749	0.227439	0.863872	0	0	0.256001	0.180715	0.881359	0	0	0.73516	0.84003	0.903852	0
29.2.1.2.1.14	protein.synthesis.ribosomal protein.eukaryotic.40S subunit.S14	4	2	2	0	0.00837048	0.0120117	0.959946	0	0	0.479535	0.726879	0.722721	0	0	0.0130428	0.0180492	0.952382	0	0	0.476626	0.681383	0.888968	0	0	0.180088	0.317654	0.939132	0	0	0.410597	0.204398	0.885924	0	0	0.248012	0.376162	0.863872	0	0	0.786534	0.988464	0.881359	0	0	0.143366	0.204987	0.903852	0
29.2.1.1.3.2.35	protein.synthesis.ribosomal protein.prokaryotic.unknown organellar.50S subunit.L35	4	1	1	0	0.716036	0.794206	0.959946	0	0	0.79538	0.635806	0.722721	0	0	0.226409	0.185092	0.952382	0	0	0.975228	0.840521	0.888968	0	0	0.567512	0.938737	0.939132	0	0	0.117673	0.150785	0.885924	0	0	0.93156	0.79784	0.863872	0	0	0.706049	0.943992	0.881359	0	0	0.0435615	0.02183	0.903852	0
29.2.1.1.3.2	protein.synthesis.ribosomal protein.prokaryotic.unknown organellar.50S subunit	28	2	2	0	0.0827821	0.159691	0.750972	0	0	0.70574	0.532247	0.329879	4	1	0.0954466	0.121373	0.710485	0	0	0.120647	0.209681	0.438435	0	0	0.047128	0.132959	0.64406	0	0	0.0733357	0.0893445	0.428024	0	0	0.00974099	0.0135269	0.659663	1	0	0.189136	0.0303416	0.42488	2	0	0.0503522	0.104471	0.783606	1
29.2.1.1.3.1	protein.synthesis.ribosomal protein.prokaryotic.unknown organellar.30S subunit	14	0	1	0	0.640385	0.369503	0.866647	0	0	0.406426	0.471068	0.995579	1	1	0.671757	0.317378	0.842973	0	0	0.760336	0.60176	0.60442	1	0	0.286007	0.577064	0.221472	1	0	0.167454	0.243431	0.492139	1	0	0.142415	0.0428609	0.691899	1	0	0.210409	0.285833	0.651964	1	0	0.3038	0.198245	0.620829	1
29.2.1.1.3	protein.synthesis.ribosomal protein.prokaryotic.unknown organellar	43	4	2	0	0.0850364	0.0245322	0.644012	0	0	0.804676	0.526455	0.522329	5	2	0.129053	0.151795	0.591441	0	0	0.148937	0.455974	0.559033	1	0	0.0177705	0.0591691	0.670981	1	0	0.018314	0.067444	0.506425	1	0	0.00201162	0.00752717	0.528556	2	0	0.0673567	0.107531	0.288537	3	0	0.0186913	0.0820394	0.59798	2
29.2.1.1.2.2	protein.synthesis.ribosomal protein.prokaryotic.mitochondrion.50S subunit	4	0	0	0	0.975659	0.993746	0.959946	0	0	0.272355	0.280633	0.722721	0	0	0.601336	0.717887	0.952382	0	0	0.557049	0.427422	0.888968	0	0	0.574909	0.635163	0.939132	0	0	0.116046	0.19131	0.885924	0	0	0.324925	0.423929	0.863872	0	0	0.288015	0.737387	0.0649521	1	0	0.107108	0.103828	0.903852	0
29.2.1.1.2.1	protein.synthesis.ribosomal protein.prokaryotic.mitochondrion.30S subunit	6	0	0	0	0.631382	0.766381	0.940521	0	0	0.668514	0.582538	0.579139	1	0	0.59928	0.710726	0.929426	0	0	0.745663	0.990253	0.838155	0	0	0.89671	0.95446	0.910095	0	0	0.346662	0.190661	0.833853	0	0	0.541362	0.79353	0.802911	0	0	0.737502	0.69256	0.827415	0	0	0.137608	0.157692	0.859293	0
29.2.1.1.2	protein.synthesis.ribosomal protein.prokaryotic.mitochondrion	11	2	2	0	0.486677	0.780463	0.893648	0	0	0.896648	0.602663	0.672387	1	0	0.993274	0.923899	0.874413	0	0	0.456411	0.350292	0.723441	0	0	0.558465	0.346969	0.841356	0	0	0.0461058	0.03597	0.716647	0	0	0.214389	0.422583	0.668641	0	0	0.406674	0.499456	0.538423	1	0	0.0173076	0.0055595	0.757248	0
29.2.1.1.1.2.21	protein.synthesis.ribosomal protein.prokaryotic.chloroplast.50S subunit.L21	4	0	0	0	0.510157	0.774493	0.959946	0	0	0.884726	0.703496	0.722721	0	0	0.422007	0.249497	0.952382	0	0	0.140673	0.0616941	0.888968	0	0	0.870126	0.641102	0.939132	0	0	0.897604	0.781365	0.885924	0	0	0.192155	0.182146	0.863872	0	0	0.0542922	0.0762145	0.881359	0	0	0.082115	0.0811021	0.903852	0
29.2.1.1.1.2.12	protein.synthesis.ribosomal protein.prokaryotic.chloroplast.50S subunit.L12	5	0	0	0	0.710784	0.567703	0.950184	0	0	0.579275	0.754433	0.491972	1	0	0.252924	0.549588	0.940834	0	0	0.526728	0.438958	0.863188	0	0	0.384099	0.451887	0.9245	0	0	0.405029	0.158762	0.859495	0	0	0.869319	0.961345	0.832835	0	0	0.921545	0.460383	0.853962	0	0	0.0778232	0.0907499	0.881292	0
29.2.1.1.1.2	protein.synthesis.ribosomal protein.prokaryotic.chloroplast.50S subunit	45	8	8	0	0.0294919	0.0137552	0.630945	0	0	0.000694266	0.0012782	0.35812	1	4	0.0723373	0.00936634	0.577147	0	0	0.00531948	0.019268	0.265553	0	0	0.000844644	0.0102983	0.492874	0	0	0.000758649	0.00346649	0.485985	1	0	0.0220756	0.0783137	0.421779	1	0	0.0144272	0.0218531	0.504201	1	0	9.40093e-06	4.99731e-06	0.636177	1
29.2.1.1.1.1	protein.synthesis.ribosomal protein.prokaryotic.chloroplast.30S subunit	17	7	7	0	0.0556577	0.0798373	0.840455	0	0	0.00277091	0.00113586	0.372727	0	2	0.0406799	0.018998	0.812656	0	0	0.000349104	0.00119867	0.677903	1	0	0.00444725	0.0191981	0.765659	0	0	0.000131203	0.000437412	0.569839	1	0	0.0536885	0.0687071	0.536769	0	0	0.0154583	0.0361746	0.71363	1	0	0.00138282	0.000768718	0.707911	1
29.2.1.1.1	protein.synthesis.ribosomal protein.prokaryotic.chloroplast	62	9	9	0	0.00426356	0.00071731	0.529992	0	0	8.25393e-06	3.63911e-05	0.1501	1	6	0.00921441	0.00196751	0.468717	0	0	2.14733e-05	0.000168256	0.358046	1	0	1.45704e-05	0.000220463	0.377058	0	0	1.09482e-06	1.26446e-05	0.37784	2	0	0.0030585	0.0213935	0.244752	1	0	0.000797075	0.00061133	0.458458	2	0	4.98981e-08	5.12146e-08	0.590709	2
29.2.1.1	protein.synthesis.ribosomal protein.prokaryotic	116	8	8	0	0.408292	0.352204	0.304191	0	0	0.000553495	0.000518901	0.846794	7	8	0.00460493	0.00276824	0.241617	0	0	0.000170334	0.00179288	0.156028	2	0	1.60396e-06	0.000147403	0.341754	1	0	1.90954e-08	1.76717e-06	0.165465	3	0	9.28402e-06	0.000341114	0.12989	3	0	0.000130571	0.000272435	0.157689	6	0	7.4018e-10	9.67423e-10	0.368383	4
29.1.9	protein.aa activation.valine-tRNA ligase	6	2	4	0	0.146171	0.273666	0.940521	0	0	0.00998568	0.0119345	0.500228	0	1	0.601021	0.40121	0.929426	0	0	0.111403	0.359019	0.838155	0	0	0.239015	0.0684259	0.910095	0	0	0.131699	0.0382161	0.833853	0	0	0.0560354	0.0350464	0.802911	0	0	0.746927	0.418796	0.827415	0	0	0.0061855	0.0200329	0.859293	0
29.1.7	protein.aa activation.alanine-tRNA ligase	7	1	1	0	0.0953665	0.133266	0.930955	0	0	0.125122	0.0958712	0.566465	0	0	0.389229	0.389314	0.918154	0	0	0.747256	0.834208	0.813845	0	0	0.56923	0.497951	0.895914	0	0	0.278893	0.281343	0.808973	0	0	0.0489863	0.0480415	0.77406	0	0	0.518871	0.214218	0.801691	0	0	0.549445	0.550216	0.837842	0
29.1.6	protein.aa activation.lysine-tRNA ligase	9	0	1	0	0.623562	0.944746	0.912112	0	0	0.964687	0.772879	0.481537	0	0	0.368277	0.759805	0.896018	0	0	0.323874	0.626556	0.767316	0	0	0.760077	0.984647	0.868208	0	0	0.404073	0.584416	0.761415	0	0	0.208052	0.258072	0.719426	0	0	0.654327	0.865211	0.752614	0	0	0.0821714	0.0141249	0.796529	0
29.1.4	protein.aa activation.leucine-tRNA ligase	4	2	1	0	0.438134	0.546358	0.959946	0	0	0.273802	0.0990834	0.722721	0	0	0.284186	0.569593	0.952382	0	0	0.153321	0.0627237	0.888968	0	0	0.04018	0.0717326	0.939132	0	0	0.0439446	0.0894834	0.885924	0	0	0.119119	0.0468238	0.863872	0	0	0.374145	0.319828	0.881359	0	0	0.414575	0.241654	0.903852	0
29.1.30	protein.aa activation.pseudouridylate synthase	16	0	0	0	0.0510378	0.227488	0.849097	0	0	0.111327	0.402718	0.272677	0	0	0.491964	0.521828	0.822639	0	0	0.366123	0.276328	0.624396	0	0	0.150934	0.27647	0.777787	0	0	0.377896	0.355219	0.615883	0	0	0.969792	0.906397	0.55679	0	0	0.803898	0.58864	0.603281	0	0	0.568808	0.838308	0.667292	0
29.1.22	protein.aa activation.asparagine-tRNA ligase	9	1	5	0	0.150504	0.0314155	0.912112	0	0	0.112816	0.0148156	0.481537	0	0	0.265161	0.157662	0.896018	0	0	0.0538873	0.0197712	0.767316	0	0	0.0837796	0.0381906	0.868208	0	0	0.29715	0.095284	0.761415	0	0	0.118824	0.0628274	0.719426	0	0	0.00891276	0.00263038	0.752614	0	0	0.35869	0.297763	0.796529	0
29.1.20	protein.aa activation.phenylalanine-tRNA ligase	12	3	5	0	0.269605	0.0947991	0.884556	0	0	0.104107	0.246302	0.377394	0	0	0.109678	0.0368687	0.863806	0	0	0.148638	0.0422733	0.702451	0	0	0.167983	0.253878	0.828241	0	0	0.000849682	0.000505599	0.695257	0	0	0.0249108	0.0302007	0.644607	0	0	0.998075	0.318062	0.684561	0	0	0.00300633	0.00156869	0.738338	0
29.1.19	protein.aa activation.arginine-tRNA ligase	4	0	0	0	0.791069	0.54184	0.959946	0	0	0.960849	0.542743	0.722721	0	0	0.837164	0.980694	0.952382	0	0	0.962094	0.910663	0.888968	0	0	0.951269	0.688964	0.939132	0	0	0.9935	0.930836	0.885924	0	0	0.792598	0.894541	0.863872	0	0	0.805043	0.862134	0.881359	0	0	0.23414	0.155551	0.903852	0
29.1.16	protein.aa activation.cysteine-tRNA ligase	6	1	0	0	0.772718	0.614935	0.940521	0	0	0.953006	0.721763	0.614387	0	0	0.0496927	0.280893	0.929426	0	0	0.77659	0.906388	0.838155	0	0	0.255271	0.527131	0.910095	0	0	0.887822	0.95904	0.833853	0	0	0.351336	0.257529	0.802911	0	0	0.540582	0.799265	0.827415	0	0	0.704797	0.877551	0.859293	0
29.1.11	protein.aa activation.serine-tRNA ligase	4	0	0	0	0.562228	0.873914	0.959946	0	0	0.832282	0.985175	0.722721	0	0	0.588717	0.971845	0.952382	0	0	0.989951	0.970462	0.888968	0	0	0.624294	0.723006	0.939132	0	0	0.52997	0.376465	0.885924	0	0	0.439841	0.340998	0.863872	0	0	0.806718	0.769309	0.881359	0	0	0.339097	0.392427	0.903852	0
28.99	DNA.unspecified	98	1	0	0	0.613006	0.822203	0.366118	0	0	0.773624	0.782072	0.168505	9	2	0.886295	0.719662	0.301422	0	0	0.174136	0.220566	0.786282	2	2	0.260679	0.147165	0.414841	0	2	0.702111	0.753149	0.46993	2	1	0.0106274	0.0517259	0.111418	0	2	0.33257	0.290745	0.154358	0	3	0.524585	0.506303	0.277281	1
27.3.80	RNA.regulation of transcription.zf-HD	13	3	1	0	0.0282648	0.095593	0.875556	0	0	0.014161	0.0389003	0.0925462	3	1	0.218802	0.221565	0.0953952	1	0	0.508079	0.370029	0.569752	1	0	0.854564	0.872753	0.188225	1	0	0.917793	0.877705	0.674505	0	0	0.184559	0.157075	0.0970061	2	0	0.227879	0.467307	0.0606263	2	0	0.0391942	0.0676195	0.581762	1
27.3.68	RNA.regulation of transcription.PWWP domain protein	12	1	2	0	0.701926	0.822301	0.884556	0	0	0.166032	0.271699	0.335325	2	0	0.401261	0.471505	0.863806	0	0	0.101486	0.110908	0.702451	0	0	0.0994522	0.0182041	0.828241	0	0	0.642679	0.720331	0.474068	0	1	0.010873	0.0129667	0.644607	0	0	0.285407	0.109072	0.684561	0	0	0.26197	0.211896	0.165602	0
27.3.66	RNA.regulation of transcription.Psudo ARR transcription factor family	12	1	0	0	0.24126	0.434555	0.884556	0	0	0.304351	0.510912	0.377394	0	0	0.0429981	0.0836673	0.863806	0	0	0.804786	0.101633	0.702451	0	0	0.692143	0.58797	0.828241	0	0	0.246981	0.29149	0.695257	0	0	0.573009	0.5055	0.644607	0	0	0.620949	0.841166	0.684561	0	0	0.546398	0.389327	0.738338	0
27.3.65	RNA.regulation of transcription.Polycomb Group (PcG)	13	6	6	0	0.126743	0.215446	0.875556	0	0	0.120784	0.0366065	0.347946	0	0	0.0120689	0.0051968	0.853326	0	0	0.0364479	0.110423	0.682069	0	0	0.0381087	0.0212911	0.81533	0	0	0.0379015	0.016151	0.674505	0	0	0.199123	0.101146	0.621435	0	0	0.0288703	0.0184863	0.66327	0	0	0.00109723	0.00059281	0.719899	0
27.3.60	RNA.regulation of transcription.NIN-like bZIP-related family	7	0	0	0	0.0658487	0.0891294	0.930955	0	0	0.639968	0.786759	0.635786	1	0	0.876423	0.863352	0.918154	0	0	0.130641	0.280085	0.235071	1	0	0.273322	0.563253	0.895914	0	0	0.293365	0.247664	0.808973	0	0	0.864757	0.980047	0.164676	0	1	0.554519	0.793968	0.801691	0	0	0.883629	0.94576	0.837842	0
27.3.57	RNA.regulation of transcription.JUMONJI family	21	1	2	0	0.101496	0.0443417	0.806753	0	0	0.00257969	0.017666	0.0713072	4	0	0.162535	0.285412	0.773915	0	0	0.934599	0.947289	0.721797	1	0	0.493312	0.403794	0.39307	0	1	0.572486	0.852968	0.162828	0	2	0.901688	0.778673	0.332704	2	0	0.525995	0.614686	0.540412	0	1	0.320236	0.331996	0.392617	0
27.3.55	RNA.regulation of transcription.HDA	22	4	3	0	0.0211643	0.100895	0.798539	0	0	0.0154724	0.0257294	0.383938	1	0	0.0217926	0.0696166	0.76452	0	0	0.0138737	0.0132831	0.523237	0	0	0.209	0.140223	0.707786	0	0	0.0837159	0.00265135	0.513452	0	0	0.823468	0.141091	0.446943	0	0	0.945545	0.204621	0.499058	0	0	0.124995	0.202887	0.573303	0
27.3.52	RNA.regulation of transcription.Global transcription factor group	13	0	0	0	0.25969	0.349885	0.875556	0	0	0.3703	0.657995	0.373101	2	0	0.894721	0.663337	0.853326	0	0	0.285572	0.506767	0.682069	0	0	0.152905	0.0820993	0.81533	0	0	0.293714	0.160656	0.674505	0	0	0.220254	0.13091	0.621435	0	0	0.822713	0.993195	0.66327	0	0	0.838319	0.501115	0.719899	0
27.3.51	RNA.regulation of transcription.General Transcription, TBP-binding protein	4	0	0	0	0.936436	0.953314	0.959946	0	0	0.642316	0.776333	0.113631	1	1	0.910271	0.958329	0.952382	0	0	0.18672	0.164256	0.888968	0	0	0.650346	0.692749	0.939132	0	0	0.98127	0.735764	0.885924	0	0	0.729685	0.601628	0.863872	0	0	0.327264	0.2756	0.881359	0	0	0.243366	0.423202	0.903852	0
27.3.5	RNA.regulation of transcription.ARR	19	0	0	0	0.172969	0.200464	0.823433	0	0	0.256004	0.195862	0.908029	1	1	0.983985	0.541246	0.79305	0	0	0.659934	0.0785327	0.706183	1	0	0.74489	0.834141	0.741965	0	0	0.277882	0.437179	0.562345	0	0	0.117084	0.0924579	0.498858	0	0	0.0801684	0.0790401	0.517299	0	1	0.911164	0.997986	0.1591	2
27.3.49	RNA.regulation of transcription.GeBP like	5	1	0	0	0.0432702	0.0900169	0.950184	0	0	0.428036	0.646223	0.666358	0	0	0.42018	0.660362	0.940834	0	0	0.385157	0.743234	0.863188	0	0	0.110644	0.25668	0.9245	0	0	0.104417	0.0850961	0.859495	0	0	0.576923	0.384768	0.832835	0	0	0.321876	0.338147	0.853962	0	0	0.455447	0.827593	0.881292	0
27.3.48	RNA.regulation of transcription.FHA transcription factor	6	0	1	0	0.63831	0.316947	0.940521	0	0	0.982865	0.855611	0.614387	0	0	0.944758	0.980104	0.929426	0	0	0.266005	0.0424882	0.838155	0	0	0.589186	0.47868	0.910095	0	0	0.279898	0.180986	0.833853	0	0	0.239368	0.317645	0.802911	0	0	0.994027	0.666224	0.827415	0	0	0.862058	0.841296	0.859293	0
27.3.42	RNA.regulation of transcription.Bromodomain proteins	9	0	0	0	0.707924	0.947391	0.912112	0	0	0.99685	0.773943	0.682088	1	0	0.986872	0.884105	0.896018	0	0	0.886544	0.860363	0.767316	0	0	0.871401	0.651132	0.868208	0	0	0.410471	0.76667	0.271151	1	0	0.986104	0.767021	0.719426	0	0	0.819134	0.999019	0.752614	0	0	0.562458	0.600123	0.796529	0
27.3.41	RNA.regulation of transcription.B3 transcription factor family	16	0	0	0	0.713455	0.664951	0.849097	0	0	0.670502	0.773697	0.551694	1	0	0.153041	0.114054	0.822639	0	0	0.322517	0.166915	0.0925425	2	0	0.127095	0.0826889	0.286786	1	0	0.706851	0.913979	0.548059	1	0	0.955582	0.854735	0.55679	0	0	0.20071	0.204031	0.128665	2	0	0.92353	0.986818	0.683477	1
27.3.4	RNA.regulation of transcription.ARF, Auxin Response Factor family	26	4	4	0	0.120533	0.0357532	0.766506	0	0	0.0302873	0.0180368	0.651556	1	1	0.00461714	0.00406631	0.728061	0	0	0.126394	0.277505	0.324453	2	0	0.0948363	0.248277	0.534912	1	0	0.0252131	0.0858607	0.636699	1	0	0.000640431	0.0046187	0.386016	0	0	0.79947	0.857144	0.439764	0	0	0.0555461	0.253068	0.787876	1
27.3.39	RNA.regulation of transcription.AtSR Transcription Factor family	8	0	1	0	0.897248	0.862818	0.921486	0	0	0.665824	0.963829	0.522279	0	0	0.6932	0.695964	0.907019	0	0	0.845631	0.934842	0.790239	0	0	0.420478	0.415637	0.881953	0	0	0.33939	0.338706	0.784835	0	0	0.682904	0.711745	0.746244	0	0	0.165188	0.323336	0.776766	0	0	0.0538309	0.0452716	0.816925	0
27.3.37	RNA.regulation of transcription.AS2,Lateral Organ Boundaries Gene Family	47	1	2	0	0.217192	0.0493424	0.65493	1	0	0.146211	0.158185	0.0813923	7	1	0.00801085	0.00229392	0.644915	1	0	0.830324	0.679475	0.626655	2	2	0.59327	0.677472	0.306612	2	1	0.426512	0.315414	0.772322	2	1	0.611636	0.338773	0.396815	1	0	0.76144	0.262192	0.544444	2	0	0.540631	0.889166	0.103375	4
27.3.36	RNA.regulation of transcription.Argonaute	4	0	0	0	0.584992	0.701118	0.959946	0	0	0.0765492	0.107698	0.296917	0	1	0.601462	0.90208	0.952382	0	0	0.699893	0.865494	0.888968	0	0	0.713658	0.752661	0.939132	0	0	0.371823	0.570366	0.885924	0	0	0.165914	0.622275	0.863872	0	0	0.645161	0.569593	0.881359	0	0	0.452364	0.5406	0.903852	0
27.3.35	RNA.regulation of transcription.bZIP transcription factor family	60	1	1	0	0.369628	0.369915	0.580523	0	1	0.00451958	0.00885975	0.0761451	9	3	0.708579	0.610313	0.20802	0	2	0.698018	0.993505	0.376538	1	0	0.435576	0.81264	0.990623	1	1	0.433411	0.452936	0.231498	3	0	0.512884	0.513148	0.395163	3	0	0.687743	0.393756	0.734201	3	2	0.521791	0.313345	0.711791	3
27.3.34	RNA.regulation of transcription.Orphan family	13	0	1	0	0.460973	0.613133	0.875556	0	0	0.967342	0.953575	0.591884	0	1	0.661368	0.909601	0.853326	0	0	0.209429	0.24945	0.682069	0	0	0.159636	0.0726733	0.81533	0	0	0.0529826	0.0103636	0.513942	0	1	0.767891	0.508748	0.668166	1	0	0.949642	0.360162	0.620718	1	0	0.305414	0.593969	0.196386	0
27.3.30	RNA.regulation of transcription.Trihelix, Triple-Helix transcription factor family	39	0	0	0	0.59177	0.527079	0.670958	0	0	0.432887	0.635019	0.253674	3	0	0.709066	0.873457	0.0661029	2	0	0.499574	0.378195	0.605264	1	0	0.151528	0.367785	0.541701	0	0	0.857659	0.83926	0.306543	0	0	0.961409	0.232357	0.894238	1	1	0.846269	0.311476	0.488885	0	1	0.176491	0.292018	0.565617	2
27.3.25	RNA.regulation of transcription.MYB domain transcription factor family	172	2	2	0	0.846064	0.508203	0.726899	1	1	0.598852	0.451101	0.160624	19	9	0.218859	0.104513	0.0799239	1	5	0.57821	0.331427	0.694191	4	3	0.017808	0.019406	0.858525	2	2	0.00149607	0.000695035	0.914186	5	6	0.77123	0.979188	0.541585	8	7	0.599804	0.216439	0.850181	6	3	0.170829	0.0848707	0.858954	5
27.3.24	RNA.regulation of transcription.MADS box transcription factor family	56	2	3	0	0.767017	0.269071	0.563644	0	0	0.24126	0.101535	0.276554	3	1	0.105357	0.166755	0.177743	0	2	0.916099	0.313459	0.797165	1	1	0.244068	0.213296	0.414458	0	0	0.0990468	0.0112647	0.182902	0	0	0.292374	0.109651	0.397968	3	0	0.011522	0.00807976	0.311429	0	2	0.00713666	0.00112082	0.223557	0
27.3.21	RNA.regulation of transcription.GRAS transcription factor family	18	1	1	0	0.509426	0.191058	0.097126	0	1	0.310489	0.274247	0.493455	1	0	0.769897	0.411015	0.802794	0	0	0.53549	0.546917	0.693818	1	0	0.217739	0.307276	0.31374	0	1	0.0363582	0.0795904	0.639592	0	1	0.0852405	0.0460437	0.546248	0	1	0.858446	0.554136	0.501628	0	1	0.243729	0.0646195	0.634369	0
27.3.20	RNA.regulation of transcription.G2-like transcription factor family, GARP	42	1	1	0	0.108205	0.0726687	0.42812	1	1	0.0649297	0.0531415	0.459711	1	3	0.109117	0.0303628	0.598396	1	1	0.0491216	0.0511803	0.520743	2	0	0.170377	0.407448	0.669464	1	0	0.597057	0.841218	0.38842	2	0	0.194054	0.11956	0.461179	1	0	0.822939	0.933828	0.549478	2	0	0.618612	0.541454	0.777665	2
27.3.2	RNA.regulation of transcription.Alfin-like	7	0	0	0	0.772624	0.570521	0.930955	0	0	0.230412	0.123237	0.566465	0	0	0.189164	0.484831	0.918154	0	0	0.18335	0.327991	0.813845	0	0	0.3076	0.628583	0.895914	0	0	0.795219	0.607595	0.808973	0	0	0.604864	0.340034	0.77406	0	0	0.868619	0.938644	0.801691	0	0	0.109765	0.241906	0.837842	0
27.3.19	RNA.regulation of transcription.EIN3-like(EIL) transcription factor family	5	0	0	0	0.137099	0.0523909	0.950184	0	0	0.69976	0.928315	0.666358	0	0	0.930516	0.558457	0.940834	0	0	0.426251	0.810306	0.863188	0	0	0.543293	0.760939	0.9245	0	0	0.334162	0.261492	0.859495	0	0	0.778835	0.88918	0.832835	0	0	0.732164	0.809721	0.853962	0	0	0.192231	0.345679	0.881292	0
27.3.17	RNA.regulation of transcription.CPP(Zn),CPP1-related transcription factor family	7	0	0	0	0.230412	0.091018	0.930955	0	0	0.493952	0.565089	0.533074	1	1	0.59743	0.889719	0.918154	0	0	0.485297	0.525898	0.235071	1	0	0.941614	0.956566	0.895914	0	0	0.67766	0.768814	0.808973	0	0	0.125851	0.281314	0.164676	0	1	0.071445	0.0868962	0.801691	0	0	0.735066	0.61541	0.837842	0
27.3.16	RNA.regulation of transcription.CCAAT box binding factor family, HAP5	11	1	0	0	0.759463	0.996714	0.893648	0	0	0.432486	0.408016	0.620747	0	1	0.0844908	0.127535	0.874413	0	0	0.583397	0.531857	0.723441	0	0	0.922949	0.96585	0.841356	0	0	0.435127	0.838221	0.716647	0	0	0.535064	0.886231	0.668641	0	0	0.198214	0.479895	0.706534	0	0	0.0247816	0.0746538	0.757248	0
27.3.14	RNA.regulation of transcription.CCAAT box binding factor family, HAP2	7	0	0	0	0.130571	0.170726	0.930955	0	0	0.982903	0.64196	0.560767	0	1	0.661867	0.977824	0.918154	0	0	0.98787	0.791919	0.813845	0	0	0.144416	0.272187	0.895914	0	0	0.860756	0.806552	0.808973	0	0	0.786222	0.766867	0.77406	0	0	0.333405	0.265311	0.801691	0	0	0.482544	0.516846	0.837842	0
27.3.11	RNA.regulation of transcription.C2H2 zinc finger family	116	0	0	0	0.167376	0.301325	0.513089	2	2	0.100118	0.312824	0.136149	13	4	0.779743	0.943324	0.897327	1	1	0.600567	0.599262	0.464373	5	1	0.240991	0.280203	0.414412	2	0	0.466643	0.647441	0.446317	1	3	0.407488	0.130744	0.770558	5	2	0.486069	0.286933	0.570761	6	2	0.482916	0.313835	0.769518	5
27.1.20	RNA.processing.degradation dicer	8	0	0	0	0.785369	0.96349	0.921486	0	0	0.72822	0.834791	0.668178	1	0	0.531895	0.397678	0.907019	0	0	0.284069	0.603114	0.790239	0	0	0.495453	0.431817	0.881953	0	0	0.415542	0.7188	0.784835	0	0	0.471388	0.629562	0.220297	0	1	0.875323	0.983675	0.776766	0	0	0.919589	0.918058	0.816925	0
27.1.2	RNA.processing.RNA helicase	47	3	5	0	0.311456	0.467574	0.618141	0	0	0.0132009	0.0061023	0.29115	1	2	0.128536	0.0110302	0.563196	0	0	0.68234	0.707808	0.453924	0	1	0.110871	0.032838	0.477592	0	0	0.533789	0.700252	0.465595	1	0	1.89912e-05	0.00013595	0.354174	0	1	0.0449209	0.00967214	0.309218	0	2	0.761814	0.133171	0.454706	0
27.1.19	RNA.processing.ribonucleases	43	1	1	0	0.318939	0.638028	0.644012	0	0	0.0065172	0.00526055	0.493822	4	1	0.178347	0.169438	0.591441	0	0	0.763688	0.955504	0.559033	1	0	0.669906	0.942517	0.508642	0	0	0.981108	0.97283	0.52461	0	1	0.303019	0.622318	0.447797	1	0	0.805258	0.58086	0.529036	1	0	0.433486	0.476235	0.473645	0
26.6	misc.O-methyl transferases	12	0	0	0	0.8082	0.847929	0.056471	1	0	0.61459	0.719284	0.609051	0	1	0.706023	0.291933	0.863806	0	0	0.171501	0.41201	0.702451	0	0	0.697477	0.877383	0.828241	0	0	0.465062	0.640973	0.695257	0	0	0.374425	0.502069	0.408713	0	1	0.386206	0.661882	0.684561	0	0	0.690044	0.814155	0.738338	0
26.5	misc.acyl transferases	15	2	1	0	0.522798	0.668903	0.857827	0	0	0.649785	0.815621	0.679003	2	1	0.79308	0.871176	0.832744	0	0	0.00460284	0.0038159	0.643058	0	0	0.980268	0.445767	0.790106	0	0	0.326508	0.240754	0.522267	1	0	0.0402869	0.116921	0.497207	0	1	0.112021	0.163475	0.435148	0	1	0.614092	0.854834	0.684387	0
26.27	misc.calcineurin-like phosphoesterase family protein	12	2	1	0	0.457776	0.841576	0.884556	0	0	0.920318	0.963995	0.377394	0	0	0.670149	0.654394	0.863806	0	0	0.278175	0.587052	0.702451	0	0	0.0925577	0.168466	0.132819	0	1	0.110211	0.354996	0.695257	0	0	0.0133276	0.0472473	0.408713	0	1	0.0349904	0.0890808	0.335311	0	1	0.111321	0.16991	0.738338	0
26.26.1	misc.aminotransferases.aminotransferase class IV family protein	4	0	0	0	0.400483	0.491684	0.959946	0	0	0.417918	0.57051	0.722721	0	0	0.352009	0.685817	0.952382	0	0	0.902697	0.999274	0.888968	0	0	0.0639752	0.147943	0.939132	0	0	0.742829	0.907393	0.885924	0	0	0.485871	0.615857	0.863872	0	0	0.0616136	0.127854	0.0649521	1	0	0.384378	0.3032	0.903852	0
26.26	misc.aminotransferases	4	0	0	0	0.400483	0.491684	0.959946	0	0	0.417918	0.57051	0.722721	0	0	0.352009	0.685817	0.952382	0	0	0.902697	0.999274	0.888968	0	0	0.0639752	0.147943	0.939132	0	0	0.742829	0.907393	0.885924	0	0	0.485871	0.615857	0.863872	0	0	0.0616136	0.127854	0.0649521	1	0	0.384378	0.3032	0.903852	0
26.25	misc.sulfotransferase	5	1	1	0	0.447819	0.818699	0.950184	0	0	0.229886	0.278577	0.412672	0	1	0.474202	0.530421	0.940834	0	0	0.588804	0.943818	0.863188	0	0	0.0309193	0.0177124	0.9245	0	0	0.650686	0.387334	0.859495	0	0	0.777598	0.902018	0.832835	0	0	0.349674	0.42763	0.853962	0	0	0.409931	0.497938	0.881292	0
26.23	misc.rhodanese	8	2	1	0	0.0287562	0.061392	0.921486	0	0	0.48945	0.471282	0.668178	1	0	0.00338577	0.00344543	0.907019	0	0	0.828991	0.67105	0.304309	1	0	0.585916	0.913631	0.881953	0	0	0.522147	0.688308	0.215152	1	0	0.222487	0.434491	0.220297	0	1	0.323183	0.246114	0.358801	1	0	0.760705	0.878021	0.299656	1
26.22	misc.short chain dehydrogenase/reductase (SDR)	68	3	1	0	0.390594	0.350587	0.498336	0	0	0.0254472	0.0647156	0.299709	2	6	0.770015	0.353965	0.4355	0	0	0.781076	0.995268	0.942252	2	2	0.0835119	0.0509453	0.133549	1	3	0.018922	0.0696291	0.383354	0	2	0.476225	0.559767	0.184915	0	1	0.0797856	0.162543	0.12239	5	3	0.00470155	0.0217608	0.300423	4
26.17	misc.dynamin	18	0	0	0	0.530573	0.823545	0.831901	0	0	0.477217	0.469994	0.493455	1	0	0.160899	0.107194	0.802794	0	0	0.290304	0.269873	0.588676	0	0	0.279906	0.150985	0.753719	0	0	0.709789	0.423324	0.639592	0	1	0.667424	0.452741	0.517467	0	0	0.337572	0.476577	0.725438	1	0	0.492725	0.210311	0.728315	1
26.13	misc.acid and other phosphatases	67	2	1	0	0.0198543	0.130021	0.503479	0	0	0.229524	0.670549	0.16693	2	2	0.00628605	0.0191868	0.658762	1	0	0.259129	0.54749	0.382934	3	0	0.617493	0.734502	0.39501	2	0	0.219078	0.207854	0.628784	1	1	0.451108	0.792302	0.976621	3	2	0.549176	0.751617	0.502134	4	1	0.279352	0.336417	0.242528	4
26.11.1	misc.alcohol dehydrogenases	37	5	5	0	0.48558	0.25984	0.684848	0	0	0.0234439	0.0192196	0.514103	1	2	0.324721	0.0981264	0.636471	0	0	0.28321	0.116466	0.336245	0	0	0.116346	0.105436	0.559024	0	0	0.0259698	0.0271612	0.565829	1	0	6.09451e-05	2.00218e-05	0.531198	1	0	0.000941383	0.00160341	0.310514	0	0	0.000627064	2.69418e-05	0.392134	0
26.11	misc	37	5	5	0	0.48558	0.25984	0.684848	0	0	0.0234439	0.0192196	0.514103	1	2	0.324721	0.0981264	0.636471	0	0	0.28321	0.116466	0.336245	0	0	0.116346	0.105436	0.559024	0	0	0.0259698	0.0271612	0.565829	1	0	6.09451e-05	2.00218e-05	0.531198	1	0	0.000941383	0.00160341	0.310514	0	0	0.000627064	2.69418e-05	0.392134	0
25.8	C1-metabolism.tetrahydrofolate synthase	5	0	0	0	0.187004	0.285008	0.950184	0	0	0.160663	0.330208	0.666358	0	0	0.744865	0.98391	0.940834	0	0	0.282841	0.244828	0.863188	0	0	0.850184	0.489323	0.9245	0	0	0.871775	0.728791	0.859495	0	0	0.329766	0.510704	0.832835	0	0	0.618384	0.67109	0.853962	0	0	0.427096	0.442969	0.881292	0
24.1	Biodegradation of Xenobiotics.hydroxyacylglutathione hydrolase	4	0	0	0	0.532651	0.749706	0.959946	0	0	0.914944	0.856322	0.722721	0	0	0.103045	0.270149	0.952382	0	0	0.889332	0.778606	0.888968	0	0	0.749794	0.962495	0.939132	0	0	0.828438	0.989001	0.885924	0	0	0.673363	0.619619	0.863872	0	0	0.869085	0.881874	0.881359	0	0	0.908412	0.954607	0.903852	0
23.5.4	nucleotide metabolism.deoxynucleotide metabolism.ribonucleoside-diphosphate reductase	6	0	1	0	0.49646	0.643112	0.940521	0	0	0.353217	0.360982	0.614387	0	0	0.0648123	0.0449512	0.929426	0	0	0.112055	0.373931	0.838155	0	0	0.217623	0.350324	0.910095	0	0	0.374321	0.566636	0.833853	0	0	0.219	0.478243	0.802911	0	0	0.052068	0.120744	0.827415	0	0	0.789978	0.856015	0.859293	0
23.4.99	nucleotide metabolism.phosphotransfer and pyrophosphatases.misc	7	0	0	0	0.4477	0.482901	0.930955	0	0	0.653386	0.835073	0.566465	0	0	0.817141	0.998067	0.918154	0	0	0.613902	0.802585	0.813845	0	0	0.661471	0.809169	0.895914	0	0	0.721819	0.974727	0.808973	0	0	0.151171	0.170172	0.77406	0	0	0.229513	0.110125	0.801691	0	0	0.446667	0.67406	0.837842	0
23.4.3	nucleotide metabolism.phosphotransfer and pyrophosphatases.uridylate kinase	7	0	0	0	0.746774	0.73123	0.930955	0	0	0.717535	0.979225	0.566465	0	0	0.238261	0.304247	0.918154	0	0	0.629409	0.576621	0.813845	0	0	0.382184	0.285008	0.895914	0	0	0.767481	0.873076	0.808973	0	0	0.788705	0.967398	0.77406	0	0	0.350276	0.268701	0.801691	0	0	0.183845	0.155993	0.837842	0
23.4	nucleotide metabolism.phosphotransfer and pyrophosphatases	29	1	0	0	0.971729	0.440306	0.288592	0	1	0.638433	0.354317	0.235559	1	0	0.988905	0.977323	0.701856	0	0	0.669768	0.936586	0.4257	0	0	0.923984	0.724744	0.634009	0	0	0.244995	0.60405	0.415234	0	0	0.0369967	0.0703706	0.646218	1	0	0.296982	0.278991	0.934867	1	1	0.514984	0.758628	0.480208	0
23.3.3	nucleotide metabolism.salvage.NUDIX hydrolases	24	1	1	0	0.932348	0.923407	0.201648	0	1	0.923822	0.413913	0.0945912	4	3	0.958771	0.220349	0.342449	0	1	0.556119	0.443559	0.0511307	2	2	0.215894	0.132361	0.685875	0	0	0.0214543	0.00754034	0.678361	0	1	0.275418	0.139876	0.706782	1	0	0.445324	0.487212	0.736002	1	0	0.181068	0.423141	0.545005	0
23.3.2.2	nucleotide metabolism.salvage.nucleoside kinases.uridine kinase	5	0	0	0	0.340879	0.757316	0.950184	0	0	0.499091	0.910831	0.666358	0	0	0.214056	0.661331	0.940834	0	0	0.818535	0.793803	0.863188	0	0	0.676446	0.521369	0.9245	0	0	0.571573	0.853367	0.859495	0	0	0.618309	0.893876	0.832835	0	0	0.790532	0.830814	0.853962	0	0	0.979901	0.961043	0.881292	0
23.3.2	nucleotide metabolism.salvage.nucleoside kinases	8	0	1	0	0.911325	0.983776	0.921486	0	0	0.706869	0.968814	0.522279	0	0	0.677451	0.775428	0.907019	0	0	0.489236	0.456446	0.790239	0	0	0.109499	0.0291307	0.881953	0	0	0.587526	0.937799	0.784835	0	0	0.47627	0.409581	0.746244	0	0	0.784683	0.814265	0.776766	0	0	0.648212	0.969063	0.816925	0
23.3	nucleotide metabolism.salvage	45	0	1	0	0.395402	0.763683	0.49302	0	1	0.219717	0.137963	0.161465	4	6	0.522316	0.305651	0.614794	0	1	0.594953	0.396521	0.263211	3	2	0.10083	0.068934	0.859892	1	1	0.165958	0.0323126	0.502648	0	1	0.600108	0.248947	0.357039	3	0	0.631716	0.621776	0.888578	1	1	0.64833	0.586275	0.636177	1
23.2	nucleotide metabolism.degradation	37	4	3	0	0.111297	0.0982695	0.559173	1	0	0.305282	0.251245	0.129809	1	0	0.763078	0.903815	0.550593	0	1	0.0360819	0.0199453	0.464664	1	2	0.0206901	0.00840949	0.559024	0	0	0.0304701	0.0495421	0.565829	1	0	0.221225	0.479744	0.257918	0	0	0.0940878	0.0770507	0.605104	1	0	0.027664	0.103435	0.719813	1
23.1.3	nucleotide metabolism.synthesis.PRS-PP	4	0	0	0	0.648184	0.809302	0.959946	0	0	0.735613	0.651435	0.722721	0	0	0.508845	0.646253	0.952382	0	0	0.762273	0.490033	0.888968	0	0	0.702656	0.916002	0.939132	0	0	0.959459	0.994745	0.885924	0	0	0.70453	0.835485	0.863872	0	0	0.715498	0.708998	0.881359	0	0	0.555194	0.936602	0.903852	0
23.1.2	nucleotide metabolism.synthesis.purine	15	0	0	0	0.0902406	0.169675	0.857827	0	0	0.227295	0.397441	0.29576	0	0	0.0822918	0.15227	0.832744	0	0	0.450909	0.270494	0.643058	0	0	0.293198	0.524935	0.790106	0	0	0.891655	0.864274	0.634836	0	0	0.1727	0.166835	0.577556	0	0	0.444058	0.427014	0.62265	0	0	0.79569	0.261982	0.684387	0
23.1.1	nucleotide metabolism.synthesis.pyrimidine	11	1	1	0	0.179154	0.424562	0.893648	0	0	0.989282	0.798002	0.409332	0	0	0.0649634	0.104938	0.874413	0	0	0.833816	0.963519	0.723441	0	0	0.224667	0.307419	0.104019	0	1	0.5504	0.634374	0.716647	0	0	0.0356994	0.026746	0.368934	0	1	0.0775185	0.130198	0.706534	0	0	0.862617	0.926667	0.757248	0
23.1	nucleotide metabolism.synthesis	31	3	1	0	0.0276712	0.107998	0.728255	0	0	0.630987	0.590606	0.0805377	0	0	0.0152456	0.00846509	0.684909	0	0	0.673056	0.387211	0.401326	0	0	0.734682	0.834179	0.569324	0	1	0.765833	0.76261	0.390787	0	0	0.0368009	0.0713922	0.520394	0	1	0.132138	0.274801	0.375435	0	0	0.525362	0.550643	0.456494	0
22.1.6	polyamine metabolism.synthesis.spermidine synthase	4	0	0	0	0.983572	0.988697	0.959946	0	0	0.242154	0.430349	0.722721	0	0	0.515889	0.833743	0.952382	0	0	0.820154	0.823507	0.888968	0	0	0.670512	0.584836	0.939132	0	0	0.740466	0.598639	0.885924	0	0	0.511587	0.474416	0.863872	0	0	0.171438	0.184575	0.881359	0	0	0.951892	0.994463	0.903852	0
22.1.3	polyamine metabolism.synthesis.arginine decarboxylase	5	0	1	0	0.601134	0.361317	0.950184	0	0	0.153924	0.284853	0.666358	0	0	0.0730104	0.0746264	0.940834	0	0	0.608979	0.811706	0.863188	0	0	0.813774	0.746094	0.9245	0	0	0.408862	0.417869	0.859495	0	0	0.0983626	0.373258	0.832835	0	0	0.125692	0.0428202	0.853962	0	0	0.528873	0.330017	0.881292	0
22.1	polyamine metabolism.synthesis	21	0	0	0	0.433256	0.793494	0.806753	0	0	0.496764	0.71736	0.389117	0	2	0.930259	0.992329	0.27456	0	1	0.626412	0.680003	0.549156	0	1	0.297191	0.366121	0.719001	0	0	0.50332	0.370503	0.529259	0	0	0.303412	0.308617	0.46362	0	0	0.216354	0.424874	0.515088	0	0	0.187192	0.281043	0.587996	0
21.99	redox.misc	9	0	0	0	0.952071	0.741599	0.912112	0	0	0.936438	0.969117	0.682088	1	0	0.632178	0.849444	0.896018	0	0	0.878603	0.836813	0.767316	0	0	0.986264	0.857919	0.868208	0	0	0.920003	0.69282	0.761415	0	0	0.24655	0.111848	0.719426	0	0	0.879267	0.693228	0.752614	0	0	0.311068	0.167773	0.796529	0
21.6	redox.dismutases and catalases	19	2	1	0	0.200971	0.2094	0.210936	1	0	0.92724	0.983962	0.46724	2	0	0.0237269	0.0622877	0.79305	0	0	0.676987	0.651257	0.571588	0	0	0.691519	0.668101	0.741965	0	0	0.0131626	0.0131254	0.562345	0	0	0.0996069	0.361585	0.498858	0	0	0.455331	0.434024	0.733726	1	0	0.136461	0.490658	0.61852	0
21.5	redox.peroxiredoxin	15	2	1	0	0.044386	0.209345	0.857827	0	0	0.207976	0.11408	0.428446	2	0	0.336777	0.600078	0.832744	0	0	0.953707	0.927869	0.633676	1	0	0.361269	0.436684	0.254468	1	0	0.283386	0.179164	0.522267	1	0	0.00721992	0.00343754	0.577556	0	0	0.844038	0.387973	0.677454	1	0	0.452533	0.179876	0.654593	1
21.2.2	redox.ascorbate and glutathione.glutathione	11	0	0	0	0.970397	0.998314	0.893648	0	0	0.681172	0.384426	0.211566	0	2	0.735703	0.815414	0.874413	0	0	0.699664	0.658257	0.28632	0	1	0.975572	0.828682	0.841356	0	0	0.301303	0.436305	0.373401	1	0	0.831807	0.717914	0.668641	0	0	0.379225	0.777957	0.538423	1	0	0.95381	0.961376	0.757248	0
21.2.1.1	redox.ascorbate and glutathione.ascorbate.GME	5	0	1	0	0.090279	0.345205	0.950184	0	0	0.569966	0.902864	0.412672	0	1	0.283154	0.583486	0.940834	0	0	0.0632539	0.0947809	0.863188	0	0	0.0584507	0.0289552	0.9245	0	0	0.371651	0.251712	0.859495	0	0	0.844625	0.8637	0.832835	0	0	0.761649	0.931289	0.853962	0	0	0.483048	0.695378	0.881292	0
20.2.5	stress.abiotic.light	6	3	3	0	0.00376831	0.0115127	0.940521	0	0	0.00648641	0.0141689	0.500228	0	1	0.00185518	0.00151997	0.929426	0	0	0.52966	0.509211	0.838155	0	0	0.710273	0.973121	0.910095	0	0	0.955313	0.997225	0.833853	0	0	0.083567	0.335259	0.802911	0	0	0.476295	0.455453	0.827415	0	0	0.560046	0.607944	0.859293	0
20.2.2	stress.abiotic.cold	21	1	2	0	0.7244	0.683978	0.806753	0	0	0.00511978	0.00847076	0.470753	3	1	0.922877	0.512501	0.773915	0	0	0.102939	0.0429552	0.721797	1	0	0.238697	0.32674	0.39307	0	1	0.790485	0.795446	0.529259	0	0	0.223908	0.341032	0.730026	1	0	0.961095	0.980095	0.515088	0	0	0.145584	0.23643	0.587996	0
20.1.7.6.1	stress.biotic.PR-proteins.proteinase inhibitors.trypsin inhibitor	16	3	1	0	0.754685	0.577147	0.849097	0	0	0.0150749	0.0797982	0.0880725	0	3	0.862708	0.83779	0.822639	0	0	0.102198	0.165143	0.624396	0	0	0.352632	0.479606	0.777787	0	0	0.0246427	0.030617	0.60251	0	1	0.81632	0.515146	0.55679	0	0	0.186834	0.291962	0.603281	0	0	0.0427188	0.0522326	0.282801	0
20.1.7.6	stress.biotic.PR-proteins.proteinase inhibitors	16	3	1	0	0.754685	0.577147	0.849097	0	0	0.0150749	0.0797982	0.0880725	0	3	0.862708	0.83779	0.822639	0	0	0.102198	0.165143	0.624396	0	0	0.352632	0.479606	0.777787	0	0	0.0246427	0.030617	0.60251	0	1	0.81632	0.515146	0.55679	0	0	0.186834	0.291962	0.603281	0	0	0.0427188	0.0522326	0.282801	0
20.1.7.12	stress.biotic.PR-proteins.plant defensins	10	0	1	0	0.760076	0.90822	0.902833	0	0	0.271063	0.352233	0.44397	0	0	0.399729	0.768295	0.88515	0	0	0.750134	0.959328	0.745056	0	0	0.0678452	0.0282359	0.854677	0	0	0.343608	0.665117	0.738693	0	0	0.496293	0.281663	0.69357	0	0	0.972106	0.928348	0.729211	0	0	0.297863	0.153616	0.776641	0
20.1.5	stress.biotic.regulation of transcription	4	0	0	0	0.834347	0.518019	0.959946	0	0	0.745012	0.537532	0.722721	0	0	0.579549	0.909984	0.952382	0	0	0.463288	0.452813	0.888968	0	0	0.314863	0.357633	0.939132	0	0	0.996474	0.809825	0.885924	0	0	0.496126	0.684009	0.863872	0	0	0.999017	0.927038	0.881359	0	0	0.385727	0.224439	0.903852	0
20.1.4	stress.biotic.kinases	8	2	1	0	0.132236	0.441496	0.921486	0	0	0.18974	0.175634	0.522279	0	0	0.786383	0.364688	0.907019	0	0	0.00224769	0.00263209	0.148531	0	1	0.0199797	0.0839066	0.881953	0	0	0.44951	0.642159	0.784835	0	0	0.953435	0.660044	0.746244	0	0	0.551407	0.76539	0.776766	0	0	0.205093	0.463117	0.816925	0
20.1.2	stress.biotic.receptors	15	0	0	0	0.603572	0.549086	0.857827	0	0	0.0893534	0.217348	0.118987	3	0	0.225436	0.474065	0.832744	0	0	0.207158	0.474794	0.643058	0	0	0.564949	0.670353	0.790106	0	0	0.0691596	0.178995	0.57779	0	1	0.144513	0.21379	0.709676	1	0	0.436955	0.773306	0.677454	1	0	0.714113	0.527139	0.684387	0
2.2.1.4	major CHO metabolism.degradation.sucrose.hexokinase	9	0	0	0	0.548241	0.549057	0.912112	0	0	0.988599	0.552668	0.682088	1	0	0.968298	0.552119	0.896018	0	0	0.711804	0.56271	0.195335	0	1	0.838723	0.838789	0.868208	0	0	0.855739	0.650976	0.761415	0	0	0.334062	0.102786	0.719426	0	0	0.708312	0.439607	0.752614	0	0	0.873643	0.262832	0.796529	0
2.2.1.3.2	major CHO metabolism.degradation.sucrose.invertases.cell wall	5	0	0	0	0.952296	0.961459	0.950184	0	0	0.340988	0.529671	0.412672	0	1	0.402093	0.859867	0.940834	0	0	0.554946	0.767008	0.863188	0	0	0.320565	0.689235	0.9245	0	0	0.113546	0.141106	0.0776724	0	1	0.907893	0.995068	0.832835	0	0	0.935433	0.763555	0.853962	0	0	0.158842	0.490169	0.881292	0
2.2.1.3.1	major CHO metabolism.degradation.sucrose.invertases.neutral	11	0	0	0	0.099061	0.115221	0.893648	0	0	0.208244	0.0679743	0.409332	0	0	0.0770446	0.086194	0.874413	0	0	0.779889	0.211703	0.723441	0	0	0.703831	0.428279	0.841356	0	0	0.241413	0.146627	0.716647	0	0	0.19308	0.245229	0.668641	0	0	0.768479	0.487073	0.538423	1	0	0.0638906	0.0544299	0.757248	0
2.2.1.3	major CHO metabolism.degradation.sucrose.invertases	20	2	3	0	0.13579	0.0721628	0.81505	0	0	0.0124523	0.0106241	0.418093	0	1	0.090725	0.0612467	0.783425	0	0	0.603072	0.488332	0.554995	0	0	0.165136	0.110643	0.730393	0	0	0.123755	0.00970781	0.707922	1	1	0.943879	0.634771	0.480917	0	0	0.144823	0.276555	0.738927	1	0	0.0192307	0.0192773	0.603066	0
2.1.2.2	major CHO metabolism.synthesis.starch.starch synthase	11	8	5	0	0.0348413	0.265739	0.893648	0	0	0.0201792	0.074274	0.620747	0	1	0.00808341	0.0179439	0.874413	0	0	0.000687413	0.00541004	0.723441	0	0	0.0249662	0.0752973	0.841356	0	0	0.00230627	0.0299825	0.716647	0	0	0.00172742	0.00588579	0.368934	0	1	0.0112469	0.0315873	0.706534	0	0	0.0662704	0.200271	0.757248	0
2.1.2	major CHO metabolism.synthesis.starch	34	4	3	0	0.0131992	0.0155671	0.517588	1	0	0.0179911	0.0131344	0.547847	1	3	0.611792	0.561162	0.660249	0	0	0.00798631	0.0386262	0.36735	0	0	0.747958	0.935785	0.586048	0	0	0.488077	0.473252	0.324501	2	0	0.0341602	0.135436	0.491238	0	1	0.418235	0.399726	0.509065	2	0	0.367802	0.239782	0.746732	1
18.7	Co-factor and vitamine metabolism.iron-sulphur clusters	9	1	1	0	0.917712	0.847069	0.912112	0	0	0.230944	0.339307	0.481537	0	0	0.527371	0.182264	0.896018	0	0	0.853412	0.507677	0.767316	0	0	0.472408	0.759563	0.868208	0	0	0.0152382	0.0140234	0.761415	0	0	0.522302	0.660462	0.719426	0	0	0.530624	0.661379	0.752614	0	0	0.96638	0.877833	0.796529	0
18.5.2	Co-factor and vitamine metabolism.folate & vitamine K.vitamine K	13	5	4	0	0.241043	0.340289	0.875556	0	0	0.800158	0.966655	0.347946	0	0	0.0391942	0.0316641	0.853326	0	0	0.234691	0.380223	0.569752	1	0	0.0135202	0.0666763	0.81533	0	0	0.00603259	0.0222863	0.457393	1	0	0.0263933	0.0416344	0.621435	0	0	0.135764	0.166432	0.66327	0	0	0.00158132	0.00855348	0.581762	1
18.5	Co-factor and vitamine metabolism.folate & vitamine K	15	2	1	0	0.290454	0.434895	0.857827	0	0	0.335031	0.529938	0.29576	0	0	0.0805384	0.0706132	0.832744	0	0	0.616997	0.580392	0.633676	1	0	0.0578452	0.191426	0.790106	0	0	0.0676948	0.105206	0.522267	1	0	0.0471484	0.0547446	0.577556	0	0	0.191128	0.118871	0.62265	0	0	0.0113732	0.0451709	0.654593	1
18.4	Co-factor and vitamine metabolism.pantothenate	16	0	0	0	0.76038	0.432959	0.849097	0	0	0.163246	0.28722	0.358287	0	2	0.526787	0.394868	0.822639	0	0	0.757565	0.554366	0.658009	1	0	0.406128	0.496558	0.286786	1	0	0.989937	0.973086	0.548059	1	0	0.470568	0.262567	0.627656	1	1	0.922408	0.847737	0.603281	0	0	0.764093	0.617969	0.667292	0
18.3	Co-factor and vitamine metabolism.riboflavin	10	0	0	0	0.138625	0.185399	0.902833	0	0	0.412254	0.292503	0.624845	0	1	0.498341	0.41642	0.88515	0	0	0.534917	0.899199	0.429153	1	0	0.532393	0.65462	0.0932847	1	0	0.39289	0.365245	0.324307	1	0	0.519761	0.91819	0.552272	1	0	0.774713	0.723439	0.729211	0	0	0.338824	0.487092	0.776641	0
18.2	Co-factor and vitamine metabolism.thiamine	7	0	0	0	0.910743	0.956509	0.930955	0	0	0.144754	0.269388	0.560767	0	1	0.148038	0.141081	0.918154	0	0	0.0952041	0.134245	0.813845	0	0	0.396529	0.656544	0.895914	0	0	0.692792	0.993271	0.808973	0	0	0.702948	0.813937	0.77406	0	0	0.176649	0.297956	0.801691	0	0	0.584218	0.993955	0.837842	0
18.1	Co-factor and vitamine metabolism.molybdenum cofactor	6	2	2	0	0.0213374	0.0183412	0.940521	0	0	0.103889	0.22875	0.579139	1	0	0.0830337	0.241085	0.929426	0	0	0.0491529	0.0261462	0.838155	0	0	0.111303	0.206425	0.910095	0	0	0.317244	0.411615	0.833853	0	0	0.129376	0.188903	0.802911	0	0	0.212285	0.250268	0.827415	0	0	0.14174	0.288176	0.859293	0
17.6.1	hormone metabolism.gibberelin.synthesis-degradation	38	1	1	0	0.0788122	0.12009	0.419344	0	1	0.262128	0.720995	0.558221	2	4	0.919138	0.464446	0.051196	0	2	0.55982	0.395987	0.486394	1	2	0.772385	0.602253	0.152732	2	1	0.665241	0.421364	0.43746	2	2	0.274009	0.306242	0.541288	2	0	0.44249	0.85811	0.95241	1	1	0.00638441	0.0123205	0.220352	1
17.5.1	hormone metabolism.ethylene.synthesis-degradation	25	1	1	0	0.208216	0.363872	0.351397	1	0	0.281878	0.389313	0.306807	3	0	0.0190811	0.0403245	0.73701	0	0	0.190752	0.213323	0.302609	2	0	0.88942	0.808961	0.352273	1	1	0.395113	0.615178	0.677395	0	1	0.077018	0.0863902	0.427292	2	0	0.262964	0.466361	0.864479	1	1	0.696571	0.749305	0.636644	1
17.4.1	hormone metabolism.cytokinin.synthesis-degradation	30	2	2	0	0.0588361	0.00203579	0.305006	0	1	0.0175461	0.0193208	0.543854	1	3	0.330885	0.34448	0.456466	0	1	0.114746	0.115597	0.401354	2	0	0.682246	0.746019	0.511966	1	1	0.804496	0.629181	0.272578	2	0	0.0513031	0.214408	0.503461	2	0	0.0244724	0.0724436	0.387502	0	0	0.171053	0.169179	0.468201	0
17.4	hormone metabolism.cytokinin	45	2	3	0	0.0904577	0.0446725	0.49302	0	1	0.00599584	0.0144324	0.634108	2	4	0.878062	0.408749	0.614794	0	1	0.0523183	0.0729481	0.89469	2	1	0.918614	0.867905	0.859892	1	1	0.862922	0.910244	0.399729	2	0	0.858666	0.353176	0.28644	2	3	0.00122668	0.0095487	0.434967	0	1	0.0952299	0.0979509	0.902006	1
17.3.2.99	hormone metabolism.brassinosteroid.signal transduction.other	8	0	1	0	0.0799252	0.034655	0.921486	0	0	0.783866	0.644146	0.522279	0	0	0.358908	0.145488	0.907019	0	0	0.669226	0.401651	0.790239	0	0	0.460519	0.577206	0.881953	0	0	0.910583	0.972263	0.784835	0	0	0.951268	0.998425	0.746244	0	0	0.391849	0.428653	0.15649	0	1	0.598199	0.821949	0.816925	0
17.3.2.2	hormone metabolism.brassinosteroid.signal transduction.BZR	6	2	0	0	0.769827	0.9931	0.940521	0	0	0.116615	0.185322	0.579139	1	0	0.644354	0.981794	0.929426	0	0	0.228586	0.398105	0.838155	0	0	0.48215	0.813369	0.910095	0	0	0.285264	0.19613	0.833853	0	0	0.261829	0.222238	0.802911	0	0	0.0493625	0.098571	0.827415	0	0	0.0458132	0.103003	0.859293	0
17.3.1.2.2	hormone metabolism.brassinosteroid.synthesis-degradation.sterols.SMT2	5	0	0	0	0.322823	0.144124	0.950184	0	0	0.177193	0.293942	0.666358	0	0	0.919794	0.749502	0.940834	0	0	0.425564	0.411692	0.863188	0	0	0.789745	0.863081	0.9245	0	0	0.189332	0.44405	0.859495	0	0	0.412073	0.577303	0.832835	0	0	0.182464	0.37303	0.853962	0	0	0.129251	0.158496	0.881292	0
17.3.1.1.1	hormone metabolism.brassinosteroid.synthesis-degradation.BRs.DET2	4	0	0	0	0.612008	0.653367	0.959946	0	0	0.88672	0.904493	0.722721	0	0	0.498908	0.931164	0.952382	0	0	0.733575	0.771932	0.888968	0	0	0.358863	0.602848	0.939132	0	0	0.81301	0.998039	0.885924	0	0	0.957016	0.997909	0.863872	0	0	0.545641	0.644526	0.881359	0	0	0.463508	0.714226	0.903852	0
17.1.2	hormone metabolism.abscisic acid.signal transduction	14	0	0	0	0.713925	0.456169	0.866647	0	0	0.097531	0.407649	0.0942613	3	0	0.893951	0.827722	0.842973	0	0	0.844146	0.902037	0.662277	0	0	0.135608	0.163548	0.802619	0	0	0.270439	0.460449	0.654371	0	0	0.327351	0.535769	0.599094	0	0	0.345262	0.509914	0.64264	0	0	0.718774	0.265853	0.701919	0
16.8.3.1	secondary metabolism.flavonoids.dihydroflavonols.dihydrokaempferol 4-reductase	17	1	0	0	0.485791	0.638869	0.840455	0	0	0.0370967	0.0722147	0.106546	0	3	0.589398	0.409872	0.812656	0	0	0.832548	0.654931	0.508122	1	1	0.101861	0.17525	0.765659	0	0	0.613746	0.746085	0.597495	0	0	0.252958	0.160338	0.536769	0	0	0.515147	0.778076	0.482876	0	1	0.666855	0.249276	0.308509	0
16.8.1.12	secondary metabolism.flavonoids.anthocyanins.anthocyanidin 3-O-glucosyltransferase	10	3	2	0	0.703443	0.603799	0.902833	0	0	0.897982	0.85361	0.854804	1	1	0.939995	0.90875	0.88515	0	0	0.049385	0.122125	0.125262	1	1	0.00752475	0.0305814	0.854677	0	0	0.00901571	0.0136756	0.738693	0	0	0.27717	0.578221	0.69357	0	0	0.245887	0.456222	0.729211	0	0	0.665953	0.876692	0.776641	0
16.5.1.1.1	secondary metabolism.sulfur-containing.glucosinolates.synthesis.aliphatic	9	1	1	0	0.626996	0.708028	0.912112	0	0	0.00928134	0.0116642	0.618624	0	1	0.126358	0.137941	0.896018	0	0	0.439593	0.326441	0.767316	0	0	0.75045	0.97852	0.868208	0	0	0.0871243	0.22292	0.761415	0	0	0.379411	0.527734	0.495745	1	0	0.32025	0.32384	0.752614	0	0	0.715302	0.705461	0.796529	0
16.4.1	secondary metabolism.N misc.alkaloid-like	43	0	4	0	0.126569	0.0288788	0.474405	0	1	0.299988	0.0287987	0.144854	0	2	0.830392	0.619049	0.602429	0	1	0.859	0.145108	0.947018	1	1	0.0580372	0.00764281	0.508642	0	0	0.141638	0.042215	0.954726	1	1	0.554596	0.20193	0.206968	0	0	0.874013	0.651311	0.256798	0	0	0.369276	0.228773	0.59798	2
16.4	secondary metabolism.N misc	50	0	3	0	0.083377	0.044409	0.584862	1	1	0.385379	0.078368	0.240832	1	2	0.771256	0.450058	0.636775	0	1	0.699471	0.0969136	0.939946	2	1	0.105503	0.0206018	0.668092	1	0	0.127233	0.0350149	0.871732	1	1	0.269325	0.0632684	0.361436	1	0	0.729145	0.521005	0.444711	1	0	0.161003	0.0713247	0.620501	2
16.1.4.10	secondary metabolism.isoprenoids.carotenoids.carotenoid cleavage dioxygenase	5	0	0	0	0.223706	0.107942	0.950184	0	0	0.71849	0.876876	0.666358	0	0	0.556822	0.48438	0.940834	0	0	0.500116	0.143848	0.863188	0	0	0.10459	0.0597398	0.9245	0	0	0.482679	0.390637	0.859495	0	0	0.98715	0.701483	0.832835	0	0	0.190969	0.284058	0.853962	0	0	0.967165	0.94302	0.881292	0
16.1.2.8	secondary metabolism.isoprenoids.mevalonate pathway.geranyl diphosphate synthase	4	2	4	0	0.209351	0.0898556	0.959946	0	0	0.173994	0.0715016	0.722721	0	0	0.928693	0.547716	0.952382	0	0	0.0100204	0.00583267	0.888968	0	0	0.0819247	0.035315	0.939132	0	0	0.0441531	0.0211827	0.885924	0	0	0.265456	0.104179	0.863872	0	0	0.806579	0.326499	0.881359	0	0	0.0997848	0.0393177	0.903852	0
16.1.2.7	secondary metabolism.isoprenoids.mevalonate pathway.isopentenyl pyrophosphate:dimethyllallyl pyrophosphate isomerase	4	0	0	0	0.732217	0.996427	0.959946	0	0	0.0692445	0.0638318	0.722721	0	0	0.734118	0.435601	0.952382	0	0	0.0741805	0.100542	0.888968	0	0	0.220352	0.583508	0.939132	0	0	0.912941	0.493121	0.885924	0	0	0.217042	0.139539	0.863872	0	0	0.494605	0.622188	0.881359	0	0	0.274646	0.135523	0.903852	0
16.1.2.1	secondary metabolism.isoprenoids.mevalonate pathway.acetyl-CoA C-acyltransferase	6	0	0	0	0.315087	0.836649	0.940521	0	0	0.453004	0.766064	0.614387	0	0	0.777343	0.524286	0.929426	0	0	0.248184	0.519633	0.838155	0	0	0.939094	0.813941	0.910095	0	0	0.588509	0.578587	0.833853	0	0	0.315371	0.447253	0.802911	0	0	0.870361	0.747823	0.827415	0	0	0.142046	0.293267	0.859293	0
16.1.2	secondary metabolism.isoprenoids.mevalonate pathway	31	2	2	0	0.702824	0.291567	0.728255	0	0	0.00164886	0.00118716	0.264909	1	4	0.282508	0.308791	0.684909	0	0	4.40847e-05	0.000132069	0.401326	0	0	0.0934548	0.0526317	0.614373	0	0	0.196584	0.198479	0.390787	0	0	0.920701	0.297412	0.321381	0	0	0.911478	0.234053	0.546714	0	1	0.851804	0.400904	0.793498	1
16.1.1.10	secondary metabolism.isoprenoids.non-mevalonate pathway.geranylgeranyl pyrophosphate synthase	5	0	0	0	0.705983	0.887694	0.950184	0	0	0.584659	0.678226	0.491972	1	0	0.415422	0.566193	0.940834	0	0	0.736903	0.994181	0.0993362	1	0	0.356196	0.572061	0.9245	0	0	0.119747	0.34351	0.859495	0	0	0.402758	0.460078	0.832835	0	0	0.897673	0.898904	0.853962	0	0	0.305808	0.187701	0.0942983	1
14.15	S-assimilation.AKN	4	0	0	0	0.174776	0.264698	0.959946	0	0	0.326997	0.688236	0.296917	0	1	0.153148	0.117523	0.952382	0	0	0.830875	0.498613	0.888968	0	0	0.909604	0.986464	0.939132	0	0	0.974557	0.899917	0.885924	0	0	0.806439	0.509899	0.863872	0	0	0.991965	0.629373	0.0649521	1	0	0.641885	0.41303	0.903852	0
13.99	amino acid metabolism.misc	8	0	0	0	0.687654	0.957796	0.921486	0	0	0.907247	0.796088	0.522279	0	0	0.946596	0.897736	0.907019	0	0	0.261182	0.660996	0.304309	1	0	0.666102	0.458794	0.881953	0	0	0.516277	0.298051	0.215152	1	0	0.952893	0.827056	0.746244	0	0	0.999576	0.985166	0.776766	0	0	0.937292	0.935937	0.299656	1
13.2.6.3	amino acid metabolism.degradation.aromatic aa.tryptophan	28	2	2	0	0.588171	0.754186	0.750972	0	0	0.00760974	0.0268057	0.245382	0	1	0.936773	0.889242	0.710485	0	0	0.669607	0.49355	0.579605	0	1	0.0285988	0.0361323	0.64406	0	0	0.0712401	0.157129	0.428024	0	0	0.17361	0.0676732	0.358735	0	0	0.148359	0.353541	0.412809	0	0	0.491837	0.633418	0.492521	0
13.2.6	amino acid metabolism.degradation.aromatic aa	36	1	1	0	0.655037	0.790547	0.691899	0	0	0.00480295	0.0238253	0.345538	1	1	0.941856	0.890668	0.562049	1	0	0.82936	0.88745	0.254178	0	2	0.121208	0.172914	0.567892	0	0	0.585486	0.848326	0.5998	0	1	0.350157	0.182113	0.267552	0	0	0.392561	0.677128	0.320498	0	0	0.88878	0.802436	0.402195	0
13.2.5.2	amino acid metabolism.degradation.serine-glycine-cysteine group.glycine	5	0	0	0	0.183401	0.239483	0.950184	0	0	0.93026	0.839329	0.491972	1	0	0.615167	0.82049	0.940834	0	0	0.484559	0.449475	0.863188	0	0	0.369209	0.789787	0.9245	0	0	0.098297	0.276541	0.859495	0	0	0.64995	0.664838	0.832835	0	0	0.508907	0.737546	0.853962	0	0	0.306749	0.361541	0.881292	0
13.2.5	amino acid metabolism.degradation.serine-glycine-cysteine group	7	0	0	0	0.488601	0.602277	0.930955	0	0	0.69625	0.833774	0.635786	1	0	0.702173	0.632451	0.918154	0	0	0.314984	0.336643	0.813845	0	0	0.835939	0.95301	0.895914	0	0	0.119928	0.230766	0.808973	0	0	0.447972	0.257142	0.77406	0	0	0.656307	0.959266	0.801691	0	0	0.266612	0.3428	0.837842	0
13.2.4.5	amino acid metabolism.degradation.branched chain group.isoleucine	4	0	0	0	0.397927	0.482382	0.959946	0	0	0.43015	0.693127	0.722721	0	0	0.771132	0.898476	0.952382	0	0	0.412686	0.746546	0.888968	0	0	0.998921	0.982782	0.939132	0	0	0.915469	0.772484	0.885924	0	0	0.697312	0.704887	0.863872	0	0	0.569755	0.658578	0.881359	0	0	0.240126	0.308299	0.903852	0
13.2.4.4	amino acid metabolism.degradation.branched-chain group.leucine	7	1	1	0	0.971014	0.497086	0.930955	0	0	0.599103	0.648997	0.635786	1	0	0.220139	0.442262	0.918154	0	0	0.336709	0.0771692	0.813845	0	0	0.490257	0.664023	0.895914	0	0	0.380898	0.126639	0.808973	0	0	0.390933	0.484729	0.77406	0	0	0.801678	0.933883	0.801691	0	0	0.0407499	0.04622	0.837842	0
13.2.4.3	amino acid metabolism.degradation.branched-chain group.valine	6	5	1	0	0.0250554	0.0805787	0.940521	0	0	0.0576771	0.0676089	0.614387	0	0	0.0221651	0.0982425	0.929426	0	0	0.0369998	0.108449	0.838155	0	0	0.0260887	0.0635905	0.910095	0	0	0.0261977	0.0316235	0.833853	0	0	0.956799	0.556989	0.802911	0	0	0.13639	0.368529	0.827415	0	0	0.380449	0.845455	0.859293	0
13.2.4.1	amino acid metabolism.degradation.branched-chain group.shared	8	0	0	0	0.302758	0.720164	0.921486	0	0	0.151244	0.139245	0.522279	0	0	0.117535	0.444767	0.907019	0	0	0.97753	0.823952	0.304309	1	0	0.574679	0.70079	0.881953	0	0	0.685465	0.599993	0.215152	1	0	0.944024	0.83407	0.220297	0	1	0.343554	0.147755	0.0632876	1	1	0.931646	0.976664	0.816925	0
13.2.4	amino acid metabolism.degradation.branched-chain group	25	2	0	0	0.0414841	0.0864233	0.774393	0	0	0.63419	0.826293	0.313144	1	0	0.0111063	0.0745629	0.73701	0	0	0.23526	0.094033	0.725394	1	0	0.297346	0.588849	0.675175	0	0	0.723312	0.700699	0.637538	1	0	0.53332	0.318637	0.562418	0	1	0.173721	0.116376	0.864479	1	1	0.282513	0.201722	0.531383	0
13.2.3.5	amino acid metabolism.degradation.aspartate family.lysine	4	1	1	0	0.526353	0.574815	0.959946	0	0	0.551291	0.710039	0.113631	1	1	0.358265	0.380447	0.952382	0	0	0.00410683	0.00943256	0.888968	0	0	0.0541343	0.200977	0.939132	0	0	0.790282	0.809929	0.885924	0	0	0.213614	0.416149	0.863872	0	0	0.072635	0.108032	0.881359	0	0	0.0733272	0.187509	0.903852	0
13.2.3.1.1	amino acid metabolism.degradation.aspartate family.asparagine.L-asparaginase	5	0	0	0	0.242238	0.22804	0.950184	0	0	0.124198	0.275561	0.666358	0	0	0.190386	0.367287	0.940834	0	0	0.111017	0.171513	0.863188	0	0	0.641073	0.961707	0.9245	0	0	0.310095	0.156997	0.859495	0	0	0.284023	0.120757	0.832835	0	0	0.262031	0.190921	0.853962	0	0	0.771544	0.884063	0.881292	0
13.2.3.1	amino acid metabolism.degradation.aspartate family.asparagine	5	0	0	0	0.242238	0.22804	0.950184	0	0	0.124198	0.275561	0.666358	0	0	0.190386	0.367287	0.940834	0	0	0.111017	0.171513	0.863188	0	0	0.641073	0.961707	0.9245	0	0	0.310095	0.156997	0.859495	0	0	0.284023	0.120757	0.832835	0	0	0.262031	0.190921	0.853962	0	0	0.771544	0.884063	0.881292	0
13.2.3	amino acid metabolism.degradation.aspartate family	13	0	0	0	0.699083	0.269269	0.875556	0	0	0.388106	0.499857	0.985101	1	1	0.568854	0.508657	0.853326	0	0	0.728866	0.683814	0.682069	0	0	0.643503	0.818726	0.81533	0	0	0.253801	0.136218	0.674505	0	0	0.642857	0.623101	0.621435	0	0	0.658928	0.67941	0.66327	0	0	0.26393	0.610257	0.581762	1
13.2.2.3	amino acid metabolism.degradation.glutamate family.arginine	9	3	2	0	0.303227	0.694682	0.912112	0	0	0.0139802	0.0142364	0.618624	0	1	0.0631811	0.0972313	0.896018	0	0	0.0239636	0.148052	0.767316	0	0	0.0663119	0.0769224	0.868208	0	0	0.27445	0.53876	0.761415	0	0	0.43103	0.807541	0.719426	0	0	0.135839	0.0725948	0.752614	0	0	0.00458886	0.0270908	0.796529	0
13.2.2	amino acid metabolism.degradation.glutamate family	12	2	3	0	0.562118	0.619236	0.884556	0	0	0.0867465	0.0496953	0.959936	1	1	0.161869	0.234469	0.863806	0	0	0.0205773	0.0621736	0.702451	0	0	0.0525875	0.0449367	0.828241	0	0	0.137394	0.369075	0.695257	0	0	0.6434	0.907618	0.644607	0	0	0.117527	0.0784894	0.335311	0	1	0.00171017	0.00645398	0.738338	0
13.2	amino acid metabolism.degradation	91	1	1	0	0.425738	0.638727	0.584198	0	1	0.0235337	0.030013	0.330226	5	3	0.200217	0.368284	0.579062	1	0	0.508675	0.579046	0.442118	1	3	0.595907	0.496038	0.238588	0	0	0.51938	0.568705	0.351219	1	1	0.9504	0.156682	0.0850286	0	1	0.708658	0.760555	0.445904	1	2	0.0916366	0.267679	0.238363	1
13.1.7	amino acid metabolism.synthesis.histidine	11	0	1	0	0.218147	0.288448	0.893648	0	0	0.55132	0.771477	0.672387	1	0	0.0605951	0.0317859	0.874413	0	0	0.58091	0.851917	0.482413	1	0	0.709761	0.732391	0.841356	0	0	0.458057	0.740256	0.716647	0	0	0.859369	0.999115	0.368934	0	1	0.401059	0.494679	0.538423	1	0	0.123191	0.269529	0.486309	1
13.1.6.3.1	amino acid metabolism.synthesis.aromatic aa.phenylalanine.arogenate dehydratase / prephenate dehydratase	4	0	0	0	0.864969	0.49736	0.959946	0	0	0.758792	0.969095	0.369871	1	0	0.0586551	0.126199	0.952382	0	0	0.893419	0.748127	0.888968	0	0	0.673626	0.482597	0.939132	0	0	0.847981	0.835012	0.885924	0	0	0.161099	0.136518	0.0977154	1	0	0.829563	0.527866	0.881359	0	0	0.2104	0.41734	0.903852	0
13.1.6.3	amino acid metabolism.synthesis.aromatic aa.phenylalanine	4	0	0	0	0.864969	0.49736	0.959946	0	0	0.758792	0.969095	0.369871	1	0	0.0586551	0.126199	0.952382	0	0	0.893419	0.748127	0.888968	0	0	0.673626	0.482597	0.939132	0	0	0.847981	0.835012	0.885924	0	0	0.161099	0.136518	0.0977154	1	0	0.829563	0.527866	0.881359	0	0	0.2104	0.41734	0.903852	0
13.1.6.2	amino acid metabolism.synthesis.aromatic aa.phenylalanine and tyrosine	7	0	0	0	0.450368	0.795426	0.930955	0	0	0.163963	0.430531	0.635786	1	0	0.942482	0.836255	0.918154	0	0	0.52389	0.396781	0.235071	1	0	0.579015	0.3991	0.895914	0	0	0.882159	0.941593	0.808973	0	0	0.325539	0.450237	0.77406	0	0	0.228616	0.440092	0.801691	0	0	0.781403	0.804841	0.837842	0
13.1.6.1.1	amino acid metabolism.synthesis.aromatic aa.chorismate.3-deoxy-D-arabino-heptulosonate 7-phosphate synthase	4	1	0	0	0.726975	0.93353	0.959946	0	0	0.552054	0.626276	0.722721	0	0	0.538233	0.610933	0.952382	0	0	0.0463432	0.0521455	0.888968	0	0	0.865868	0.930277	0.939132	0	0	0.981653	0.965402	0.885924	0	0	0.153702	0.278631	0.863872	0	0	0.37784	0.659369	0.881359	0	0	0.267915	0.46773	0.903852	0
13.1.5.3.1	amino acid metabolism.synthesis.serine-glycine-cysteine group.cysteine.OASTL	11	0	0	0	0.945812	0.993674	0.893648	0	0	0.237229	0.150601	0.409332	0	0	0.213054	0.275572	0.874413	0	0	0.38921	0.394446	0.723441	0	0	0.550545	0.337757	0.841356	0	0	0.658088	0.800824	0.716647	0	0	0.585888	0.60382	0.668641	0	0	0.785208	0.974413	0.706534	0	0	0.315596	0.235101	0.757248	0
13.1.5	amino acid metabolism.synthesis.serine-glycine-cysteine group	30	0	0	0	0.453889	0.3157	0.451492	1	0	0.858293	0.8978	0.694503	1	2	0.556516	0.305918	0.479411	1	0	0.53345	0.497756	0.697062	1	0	0.852175	0.573883	0.0646618	2	0	0.430275	0.764466	0.972653	1	1	0.177056	0.310861	0.63237	1	0	0.421836	0.808532	0.458758	2	0	0.288462	0.617714	0.0791264	3
13.1.4.1.2	amino acid metabolism.synthesis.branched chain group.common.ketol-acid reductoisomerase	6	0	0	0	0.90009	0.696882	0.940521	0	0	0.732952	0.35515	0.614387	0	0	0.990384	0.916651	0.929426	0	0	0.772304	0.285638	0.838155	0	0	0.293464	0.420138	0.910095	0	0	0.447173	0.706049	0.833853	0	0	0.961923	0.769321	0.110365	0	1	0.308465	0.607968	0.0685664	0	1	0.708628	0.650187	0.859293	0
13.1.4.1.1	amino acid metabolism.synthesis.branched chain group.common.acetolactate synthase	12	2	1	0	0.1665	0.301431	0.884556	0	0	0.0612277	0.0545041	0.377394	0	0	0.351825	0.828996	0.863806	0	0	0.142236	0.10669	0.702451	0	0	0.0160908	0.0361974	0.828241	0	0	0.266395	0.436524	0.695257	0	0	0.557421	0.458569	0.644607	0	0	0.0297355	0.114943	0.684561	0	0	0.506743	0.207635	0.738338	0
13.1.4.1	amino acid metabolism.synthesis.branched chain group.common	23	1	1	0	0.350314	0.40313	0.790408	0	0	0.0324748	0.0336324	0.345665	0	1	0.369498	0.654607	0.755238	0	0	0.426855	0.21791	0.508045	0	0	0.105539	0.170499	0.476439	1	0	0.316502	0.653569	0.634402	1	0	0.506632	0.814562	0.151588	0	2	0.053331	0.110738	0.554158	0	1	0.460086	0.244249	0.558976	0
13.1.4	amino acid metabolism.synthesis.branched chain group	29	1	0	0	0.627936	0.732295	0.743322	0	0	0.0243296	0.0894943	0.312709	0	2	0.996498	0.853171	0.701856	0	0	0.557888	0.514419	0.4257	0	0	0.26712	0.508929	0.58066	1	0	0.313813	0.418356	0.257648	2	0	0.5593	0.852155	0.235514	0	2	0.171847	0.383572	0.555402	0	1	0.674772	0.493338	0.480208	0
13.1.3.6.1.1	amino acid metabolism.synthesis.aspartate family.misc.homoserine.aspartate kinase	5	0	0	0	0.478663	0.455845	0.950184	0	0	0.764683	0.905916	0.666358	0	0	0.929875	0.868927	0.940834	0	0	0.16344	0.157833	0.863188	0	0	0.107518	0.198875	0.9245	0	0	0.285646	0.775817	0.859495	0	0	0.847825	0.998844	0.832835	0	0	0.645158	0.886313	0.853962	0	0	0.168469	0.419428	0.881292	0
13.1.3.6.1	amino acid metabolism.synthesis.aspartate family.misc.homoserine	8	0	0	0	0.387607	0.602765	0.921486	0	0	0.818666	0.980226	0.522279	0	0	0.736378	0.936756	0.907019	0	0	0.280889	0.352417	0.790239	0	0	0.185681	0.444858	0.881953	0	0	0.191325	0.384445	0.784835	0	0	0.921243	0.989548	0.746244	0	0	0.624522	0.70401	0.776766	0	0	0.0911856	0.230155	0.816925	0
13.1.3.6	amino acid metabolism.synthesis.aspartate family.misc	8	0	0	0	0.387607	0.602765	0.921486	0	0	0.818666	0.980226	0.522279	0	0	0.736378	0.936756	0.907019	0	0	0.280889	0.352417	0.790239	0	0	0.185681	0.444858	0.881953	0	0	0.191325	0.384445	0.784835	0	0	0.921243	0.989548	0.746244	0	0	0.624522	0.70401	0.776766	0	0	0.0911856	0.230155	0.816925	0
13.1.3.4.12	amino acid metabolism.synthesis.aspartate family.methionine.homocysteine S-methyltransferase	8	4	3	0	0.93763	0.992904	0.921486	0	0	0.377828	0.176451	0.117225	2	1	0.110606	0.101732	0.907019	0	0	0.0333218	0.0498064	0.790239	0	0	0.013396	0.0109349	0.881953	0	0	0.229924	0.412664	0.784835	0	0	0.0242212	0.0272347	0.42921	1	0	0.0318562	0.0628626	0.358801	1	0	0.151936	0.254464	0.816925	0
13.1.3.4.11	amino acid metabolism.synthesis.aspartate family.methionine.S-adenosylmethionine synthetase	4	0	0	0	0.998489	0.718492	0.959946	0	0	0.893181	0.908827	0.296917	0	1	0.402811	0.639141	0.952382	0	0	0.765161	0.800234	0.888968	0	0	0.359651	0.604824	0.939132	0	0	0.615852	0.932401	0.885924	0	0	0.806206	0.641131	0.863872	0	0	0.434025	0.746941	0.881359	0	0	0.930461	0.925525	0.903852	0
13.1.2.2.1	amino acid metabolism.synthesis.glutamate family.proline.delta 1-pyrroline-5-carboxylate synthetase	4	1	1	0	0.468362	0.374787	0.959946	0	0	0.538154	0.286954	0.722721	0	0	0.753307	0.558278	0.952382	0	0	0.0269711	0.0975344	0.888968	0	0	0.0608399	0.194791	0.939132	0	0	0.0583666	0.0312208	0.885924	0	0	0.572574	0.829484	0.863872	0	0	0.471502	0.498776	0.881359	0	0	0.24138	0.153129	0.903852	0
13.1.2.2	amino acid metabolism.synthesis.glutamate family.proline	4	1	1	0	0.468362	0.374787	0.959946	0	0	0.538154	0.286954	0.722721	0	0	0.753307	0.558278	0.952382	0	0	0.0269711	0.0975344	0.888968	0	0	0.0608399	0.194791	0.939132	0	0	0.0583666	0.0312208	0.885924	0	0	0.572574	0.829484	0.863872	0	0	0.471502	0.498776	0.881359	0	0	0.24138	0.153129	0.903852	0
13.1.1.2.1	amino acid metabolism.synthesis.central amino acid metabolism.aspartate.aspartate aminotransferase	13	2	3	0	0.0267437	0.0471089	0.875556	0	0	0.0658167	0.0436315	0.633293	1	0	0.738511	0.643102	0.853326	0	0	0.91549	0.889112	0.366406	0	1	0.628443	0.315919	0.81533	0	0	0.0547123	0.0963945	0.674505	0	0	0.00249584	0.00746105	0.668166	1	0	0.0872186	0.169175	0.620718	1	0	0.530522	0.113585	0.719899	0
13.1.1.2	amino acid metabolism.synthesis.central amino acid metabolism.aspartate	13	2	3	0	0.0267437	0.0471089	0.875556	0	0	0.0658167	0.0436315	0.633293	1	0	0.738511	0.643102	0.853326	0	0	0.91549	0.889112	0.366406	0	1	0.628443	0.315919	0.81533	0	0	0.0547123	0.0963945	0.674505	0	0	0.00249584	0.00746105	0.668166	1	0	0.0872186	0.169175	0.620718	1	0	0.530522	0.113585	0.719899	0
13.1.1	amino acid metabolism.synthesis.central amino acid metabolism	25	1	2	0	0.628084	0.857081	0.774393	0	0	0.462425	0.344432	0.343891	3	3	0.917485	0.704656	0.73701	0	0	0.398034	0.525873	0.576549	0	1	0.268679	0.208968	0.675175	0	0	0.0124286	0.0211977	0.468801	0	0	0.0650027	0.0336547	0.696314	1	0	0.876414	0.969352	0.864479	1	1	0.759298	0.820951	0.787882	1
12.4	N-metabolism.misc	10	1	1	0	0.330102	0.456734	0.902833	0	0	0.00191789	0.00222726	0.241977	2	0	0.174226	0.170743	0.88515	0	0	0.697498	0.573222	0.745056	0	0	0.32801	0.541627	0.854677	0	0	0.581684	0.642011	0.738693	0	0	0.210388	0.358665	0.69357	0	0	0.781887	0.792084	0.729211	0	0	0.979203	0.347402	0.776641	0
12.2.2	N-metabolism.ammonia metabolism.glutamine synthase	8	2	1	0	0.0209932	0.127514	0.921486	0	0	0.056243	0.0564008	0.0881299	0	2	0.0924222	0.402493	0.907019	0	0	0.713549	0.698964	0.790239	0	0	0.154973	0.363847	0.881953	0	0	0.00388266	0.0148978	0.784835	0	0	0.851593	0.379117	0.220297	0	1	0.252761	0.438238	0.776766	0	0	0.189439	0.240798	0.816925	0
11.9.4.5	lipid metabolism.lipid degradation.beta-oxidation.acyl-CoA thioesterase	8	0	0	0	0.729785	0.967392	0.921486	0	0	0.807615	0.78579	0.117225	2	1	0.690973	0.866745	0.907019	0	0	0.45727	0.596219	0.790239	0	0	0.669629	0.802463	0.881953	0	0	0.554849	0.873614	0.784835	0	0	0.595574	0.758336	0.746244	0	0	0.633215	0.871321	0.15649	0	1	0.356574	0.157521	0.816925	0
11.9.4.3	lipid metabolism.lipid degradation.beta-oxidation.enoyl CoA hydratase	12	2	4	0	0.73677	0.685925	0.884556	0	0	0.115852	0.123573	0.377394	0	0	0.842855	0.806722	0.863806	0	0	0.310852	0.23507	0.328046	0	1	0.0105423	0.00427087	0.828241	0	0	0.0174922	0.017478	0.695257	0	0	0.0615551	0.0119272	0.644607	0	0	0.0577342	0.0258692	0.684561	0	0	0.0689893	0.175158	0.738338	0
11.9.4.2	lipid metabolism.lipid degradation.beta-oxidation.acyl CoA DH	13	5	4	0	0.755234	0.553978	0.875556	0	0	0.0045908	0.00343953	0.433263	1	2	0.785709	0.51783	0.853326	0	0	0.0426603	0.0545267	0.682069	0	0	0.0317299	0.0314122	0.81533	0	0	0.000562433	0.000183074	0.674505	0	0	0.223333	0.130358	0.621435	0	0	0.116004	0.167928	0.66327	0	0	0.00581896	0.0088317	0.719899	0
11.9.4	lipid metabolism.lipid degradation.beta-oxidation	43	1	1	0	0.877527	0.799425	0.644012	0	0	0.00555673	0.00444152	0.9888	3	3	0.854722	0.416866	0.602429	0	1	0.122088	0.520976	0.489118	0	1	0.890868	0.676036	0.508642	0	0	0.0650278	0.0772909	0.271485	0	0	0.966739	0.787334	0.206968	0	0	0.635563	0.478028	0.453271	0	1	0.421369	0.412718	0.336826	0
11.9.3.2	lipid metabolism.lipid degradation.lysophospholipases.carboxylesterase	17	1	0	0	0.239451	0.399937	0.840455	0	0	0.111648	0.130219	0.106546	0	3	0.137211	0.230711	0.812656	0	0	0.706195	0.365235	0.508122	1	1	0.0628889	0.0581534	0.765659	0	0	0.0808698	0.160356	0.622975	0	1	0.0430096	0.117076	0.0734312	1	2	0.105873	0.118852	0.553782	1	1	0.605248	0.857642	0.650623	0
11.9.2.1	lipid metabolism.lipid degradation.lipases.triacylglycerol lipase	33	1	0	0	0.587539	0.709647	0.50223	1	0	0.17387	0.439565	0.444561	4	1	0.848148	0.889736	0.381744	1	1	0.804374	0.83304	0.378344	0	0	0.0786475	0.203501	0.595342	0	0	0.881808	0.971192	0.367776	0	0	0.0156183	0.126831	0.163693	3	2	0.574596	0.903653	0.352414	0	0	0.533593	0.58706	0.142656	1
11.9.2	lipid metabolism.lipid degradation.lipases	43	1	1	0	0.839059	0.859515	0.623801	1	0	0.0642128	0.0373169	0.493822	4	1	0.760192	0.879674	0.620019	1	1	0.92561	0.890189	0.559033	1	0	0.318903	0.804227	0.508642	0	0	0.890883	0.92777	0.954726	1	1	0.0149323	0.106366	0.455161	3	2	0.78537	0.924382	0.529036	1	0	0.27447	0.360787	0.258535	2
11.8.1	lipid metabolism.exotics (steroids, squalene etc).sphingolipids	33	1	0	0	0.0583671	0.0640876	0.71349	0	0	0.0439177	0.115402	0.425328	2	4	0.0519653	0.0543866	0.668369	0	0	0.465913	0.222814	0.670035	1	0	0.559448	0.612541	0.624557	1	0	0.994979	0.892746	0.600549	1	0	0.0764796	0.155563	0.589358	1	0	0.289018	0.339761	0.65441	1	0	0.875136	0.837136	0.433948	0
11.8	lipid metabolism.exotics (steroids, squalene etc)	86	1	1	0	0.159207	0.494214	0.414205	0	0	0.0038677	0.0151328	0.115131	4	10	0.0544888	0.259227	0.36237	0	2	0.161823	0.161464	0.896696	2	2	0.547931	0.687048	0.775087	1	2	0.772023	0.488757	0.399248	1	1	0.224697	0.290385	0.696084	2	2	0.175988	0.0778038	0.337102	2	4	0.388569	0.644408	0.84748	2
11.3.8	lipid metabolism.Phospholipid synthesis.phosphatidylserine decarboxylase	6	4	3	0	0.455668	0.42024	0.940521	0	0	0.0229968	0.00824811	0.500228	0	1	0.279986	0.267772	0.929426	0	0	0.018934	0.0498888	0.838155	0	0	0.012532	0.0187091	0.910095	0	0	0.238761	0.178698	0.833853	0	0	0.32082	0.661923	0.802911	0	0	0.043635	0.0851398	0.827415	0	0	0.844309	0.68352	0.859293	0
11.3.5	lipid metabolism.Phospholipid synthesis.diacylglycerol kinase	20	1	0	0	0.521095	0.480931	0.81505	0	0	0.0424883	0.133869	0.465347	2	0	0.208403	0.433157	0.783425	0	0	0.123178	0.0594395	0.554995	0	0	0.930145	0.303393	0.730393	0	0	0.17981	0.0556491	0.545552	0	0	0.39943	0.40778	0.480917	0	0	0.826032	0.38595	0.531632	0	0	0.0696102	0.176764	0.603066	0
11.3.3	lipid metabolism.Phospholipid synthesis.phosphatidate cytidylyltransferase	10	0	0	0	0.597555	0.534778	0.902833	0	0	0.561954	0.288511	0.44397	0	0	0.937333	0.516461	0.88515	0	0	0.520106	0.688228	0.745056	0	0	0.692413	0.409843	0.0932847	1	0	0.40263	0.226039	0.738693	0	0	0.569673	0.394347	0.552272	1	0	0.489147	0.805564	0.48625	1	0	0.835383	0.999164	0.429565	1
11.3.2	lipid metabolism.Phospholipid synthesis.choline kinase	4	3	3	0	0.338308	0.603661	0.959946	0	0	0.204698	0.311581	0.722721	0	0	0.735613	0.988941	0.952382	0	0	0.0101254	0.049802	0.888968	0	0	0.0288359	0.0435768	0.939132	0	0	0.00386228	0.00324564	0.885924	0	0	0.199763	0.0863341	0.863872	0	0	0.422564	0.465143	0.881359	0	0	0.343612	0.751396	0.903852	0
11.3.1	lipid metabolism.Phospholipid synthesis.1-acylglycerol-3-phosphate O-acyltransferase	5	0	0	0	0.829166	0.945982	0.950184	0	0	0.705983	0.703973	0.412672	0	1	0.454376	0.535861	0.940834	0	0	0.972138	0.900387	0.863188	0	0	0.828035	0.882487	0.9245	0	0	0.680501	0.616471	0.859495	0	0	0.861114	0.931975	0.832835	0	0	0.848751	0.905344	0.853962	0	0	0.53148	0.71865	0.881292	0
11.3	lipid metabolism.Phospholipid synthesis	76	0	0	0	0.643494	0.529001	0.60199	0	1	0.88972	0.676391	0.357434	3	7	0.699869	0.975914	0.0505761	0	3	0.785298	0.388949	0.248432	1	0	0.652758	0.829756	0.697037	1	2	0.317479	0.431097	0.224867	1	0	0.573494	0.971623	0.823345	2	2	0.959573	0.552882	0.906968	2	2	0.087096	0.188387	0.336588	1
11.2.3	lipid metabolism.FA desaturation.omega 3 desaturase	4	0	0	0	0.46921	0.763206	0.959946	0	0	0.476961	0.561072	0.722721	0	0	0.993308	0.991308	0.952382	0	0	0.0904722	0.351613	0.888968	0	0	0.401696	0.747252	0.939132	0	0	0.339583	0.754122	0.885924	0	0	0.9264	0.463931	0.863872	0	0	0.519391	0.518019	0.881359	0	0	0.536885	0.778059	0.903852	0
11.2	lipid metabolism.FA desaturation	9	0	0	0	0.614602	0.761869	0.912112	0	0	0.488641	0.566464	0.682088	1	0	0.376722	0.389889	0.896018	0	0	0.377783	0.661593	0.767316	0	0	0.525199	0.890807	0.868208	0	0	0.326931	0.479339	0.761415	0	0	0.966221	0.387286	0.719426	0	0	0.334925	0.648575	0.752614	0	0	0.383226	0.509144	0.367057	1
11.10.2	lipid metabolism.glycolipid synthesis.DGDG synthase	5	2	2	0	0.781063	0.876915	0.950184	0	0	0.214433	0.286428	0.412672	0	1	0.280965	0.530046	0.940834	0	0	0.405211	0.568472	0.863188	0	0	0.463377	0.481737	0.9245	0	0	0.270332	0.387525	0.859495	0	0	0.0182177	0.032902	0.0621105	0	1	0.00408966	0.00204616	0.853962	0	0	0.21485	0.23209	0.881292	0
11.10	lipid metabolism.glycolipid synthesis	9	1	1	0	0.755319	0.593242	0.912112	0	0	0.54496	0.710978	0.618624	0	1	0.937809	0.970994	0.896018	0	0	0.757819	0.56969	0.767316	0	0	0.459707	0.847246	0.868208	0	0	0.954146	0.841998	0.761415	0	0	0.0864233	0.204327	0.274015	0	1	0.0139086	0.00379837	0.752614	0	0	0.550085	0.778881	0.796529	0
11.1.7	lipid metabolism.FA synthesis and FA elongation.ACP thioesterase	7	2	2	0	0.88869	0.810098	0.930955	0	0	0.445962	0.63716	0.566465	0	0	0.781787	0.429042	0.918154	0	0	0.279822	0.174377	0.103565	0	1	0.0680629	0.032072	0.895914	0	0	0.73356	0.594164	0.196705	0	1	0.0405848	0.0237074	0.77406	0	0	0.0496428	0.0636578	0.801691	0	0	0.522796	0.595281	0.837842	0
11.1.31	lipid metabolism.FA synthesis and FA elongation.pyruvate DH	4	1	0	0	0.361546	0.396006	0.959946	0	0	0.364718	0.809563	0.369871	1	0	0.0392312	0.0869141	0.952382	0	0	0.58909	0.898174	0.888968	0	0	0.739922	0.972484	0.939132	0	0	0.857364	0.717369	0.885924	0	0	0.866483	0.786284	0.863872	0	0	0.573311	0.876836	0.881359	0	0	0.399103	0.256665	0.903852	0
11.1.3	lipid metabolism.FA synthesis and FA elongation.ketoacyl ACP synthase	8	1	1	0	0.947713	0.958047	0.921486	0	0	0.258592	0.396995	0.522279	0	0	0.997371	0.989133	0.907019	0	0	0.201304	0.394866	0.790239	0	0	0.436695	0.514087	0.881953	0	0	0.189654	0.197315	0.784835	0	0	0.109622	0.138443	0.746244	0	0	0.0656532	0.101434	0.776766	0	0	0.0155312	0.0169118	0.816925	0
11.1.13	lipid metabolism.FA synthesis and FA elongation.acyl-CoA binding protein	7	0	1	0	0.0528248	0.0349942	0.930955	0	0	0.613966	0.566754	0.566465	0	0	0.582409	0.491893	0.918154	0	0	0.41402	0.560448	0.813845	0	0	0.996646	0.67333	0.895914	0	0	0.24888	0.243545	0.808973	0	0	0.49945	0.388486	0.77406	0	0	0.325293	0.401556	0.801691	0	0	0.816788	0.707371	0.837842	0
11.1.12	lipid metabolism.FA synthesis and FA elongation.ACP protein	8	1	1	0	0.411245	0.342216	0.921486	0	0	0.597048	0.697937	0.598656	0	1	0.154136	0.135688	0.907019	0	0	0.103733	0.188865	0.790239	0	0	0.133321	0.140527	0.881953	0	0	0.180853	0.542063	0.215152	1	0	0.00602157	0.00635948	0.746244	0	0	0.0579249	0.0767522	0.358801	1	0	0.0892796	0.0947854	0.299656	1
11.1.1	lipid metabolism.FA synthesis and FA elongation.Acetyl CoA Carboxylation	9	1	1	0	0.968617	0.96969	0.912112	0	0	0.810732	0.223124	0.481537	0	0	0.238697	0.434862	0.896018	0	0	0.0246547	0.0339777	0.767316	0	0	0.278626	0.17312	0.868208	0	0	0.253165	0.256479	0.271151	1	0	0.498305	0.663174	0.274015	0	1	0.321442	0.392391	0.20388	0	1	0.549363	0.901794	0.796529	0
11.1	lipid metabolism.FA synthesis and FA elongation	115	2	1	0	0.562584	0.626925	0.600668	1	2	0.215384	0.302137	0.385754	7	11	0.197769	0.174647	0.337968	1	3	0.0093816	0.0531131	0.848072	3	2	0.746149	0.530272	0.340727	0	1	0.0328264	0.0443482	0.427208	5	2	0.686667	0.877947	0.146228	1	5	0.861608	0.807703	0.858285	3	3	0.343365	0.46899	0.785411	4
10.6.3	cell wall.degradation.pectate lyases and polygalacturonases	106	3	4	0	0.000355109	0.00057452	0.0565738	0	3	0.13494	0.0274772	0.342198	4	8	0.0491811	0.0568247	0.514265	1	0	0.00692882	0.0376396	0.207901	2	5	0.181126	0.184125	0.406568	0	2	0.918067	0.424801	0.570579	3	5	0.436385	0.883464	0.360307	6	1	0.474642	0.395974	0.933709	4	2	0.0543826	0.0488004	0.140728	6
10.5.4	cell wall.cell wall proteins.HRGP	10	0	0	0	0.560288	0.737109	0.902833	0	0	0.664019	0.635848	0.44397	0	0	0.732836	0.592004	0.88515	0	0	0.331672	0.145493	0.745056	0	0	0.903432	0.837378	0.854677	0	0	0.367523	0.477214	0.738693	0	0	0.186163	0.651528	0.69357	0	0	0.934188	0.932523	0.729211	0	0	0.239585	0.550049	0.776641	0
10.4.1.1	cell wall.pectin synthesis.homogalacturonan.Galacturonic Acid Trnasferase	4	0	0	0	0.425491	0.727136	0.959946	0	0	0.235419	0.271864	0.722721	0	0	0.930222	0.599828	0.952382	0	0	0.197579	0.324526	0.888968	0	0	0.0916457	0.0588868	0.939132	0	0	0.223423	0.265598	0.885924	0	0	0.386023	0.139807	0.863872	0	0	0.2965	0.296466	0.881359	0	0	0.445163	0.444663	0.903852	0
10.4.1	cell wall.pectin synthesis.homogalacturonan	4	0	0	0	0.425491	0.727136	0.959946	0	0	0.235419	0.271864	0.722721	0	0	0.930222	0.599828	0.952382	0	0	0.197579	0.324526	0.888968	0	0	0.0916457	0.0588868	0.939132	0	0	0.223423	0.265598	0.885924	0	0	0.386023	0.139807	0.863872	0	0	0.2965	0.296466	0.881359	0	0	0.445163	0.444663	0.903852	0
10.4	cell wall.pectin synthesis	7	2	2	0	0.473438	0.866162	0.930955	0	0	0.0880734	0.0610936	0.566465	0	0	0.549809	0.255544	0.918154	0	0	0.00792557	0.0170476	0.813845	0	0	0.823184	0.83336	0.895914	0	0	0.0267164	0.0420334	0.808973	0	0	0.531257	0.691834	0.77406	0	0	0.643711	0.986266	0.801691	0	0	0.734176	0.467113	0.837842	0
10.3	cell wall.hemicellulose synthesis	25	1	0	0	0.0202548	0.130128	0.774393	0	0	0.79949	0.3729	0.313144	1	0	0.599911	0.883625	0.363595	0	1	0.0783131	0.347722	0.120762	0	2	0.698796	0.659265	0.479533	0	1	0.515406	0.39611	0.882918	1	1	0.974619	0.973019	0.562418	0	1	0.969018	0.846155	0.730785	1	0	0.923196	0.779716	0.447826	0
10.2.2	cell wall.cellulose synthesis.COBRA	8	0	0	0	0.887903	0.449148	0.921486	0	0	0.779818	0.885343	0.522279	0	0	0.329048	0.495233	0.907019	0	0	0.645433	0.709231	0.790239	0	0	0.710064	0.229443	0.881953	0	0	0.726783	0.604963	0.784835	0	0	0.647601	0.761041	0.746244	0	0	0.28735	0.613813	0.776766	0	0	0.917531	0.616555	0.816925	0
10.1.5	cell wall.precursor synthesis.UXS	5	0	0	0	0.185071	0.542229	0.950184	0	0	0.144969	0.22678	0.666358	0	0	0.805772	0.786863	0.940834	0	0	0.116395	0.128863	0.863188	0	0	0.241525	0.23892	0.9245	0	0	0.668637	0.643238	0.859495	0	0	0.240812	0.112344	0.832835	0	0	0.153908	0.313176	0.131135	1	0	0.710424	0.659603	0.881292	0
10.1.30.2	ell wall.precursor synthesis.sugar kinases.arabinose-1-kinase	5	3	2	0	0.060691	0.0746561	0.950184	0	0	0.0933451	0.112596	0.666358	0	0	0.00471345	0.0185584	0.940834	0	0	0.00961481	0.0240105	0.863188	0	0	0.882798	0.984643	0.9245	0	0	0.00964338	0.0523251	0.0573693	1	0	0.148956	0.259546	0.832835	0	0	0.458179	0.344003	0.853962	0	0	0.323534	0.503605	0.881292	0
10.1.30	ell wall.precursor synthesis.sugar kinases	7	3	4	0	0.463151	0.561591	0.930955	0	0	0.0724435	0.0356207	0.566465	0	0	0.00545599	0.0224185	0.918154	0	0	0.00633365	0.00901223	0.813845	0	0	0.602423	0.826613	0.895914	0	0	0.00150362	0.0121798	0.158423	1	0	0.303694	0.488335	0.77406	0	0	0.087938	0.171223	0.801691	0	0	0.0809755	0.0759072	0.837842	0
10.1.3	cell wall.precursor synthesis.AXS	6	0	2	0	0.748377	0.397888	0.940521	0	0	0.892284	0.749527	0.614387	0	0	0.117257	0.0394208	0.929426	0	0	0.307184	0.298144	0.838155	0	0	0.612824	0.778931	0.910095	0	0	0.157992	0.0456331	0.833853	0	0	0.315797	0.402638	0.802911	0	0	0.552141	0.626396	0.827415	0	0	0.901761	0.55757	0.859293	0
10.1.1	cell wall.precursor synthesis.NDP sugar pyrophosphorylase	5	0	0	0	0.209452	0.337933	0.950184	0	0	0.198765	0.44922	0.412672	0	1	0.273499	0.427855	0.940834	0	0	0.678492	0.945689	0.863188	0	0	0.589027	0.742803	0.9245	0	0	0.42647	0.454795	0.859495	0	0	0.205613	0.243838	0.832835	0	0	0.77068	0.655309	0.853962	0	0	0.682789	0.573473	0.881292	0
1.3.4	PS.calvin cyle.GAP	4	1	0	0	0.0238193	0.0820114	0.959946	0	0	0.102551	0.150868	0.296917	0	1	0.242687	0.453957	0.952382	0	0	0.911511	0.924479	0.888968	0	0	0.306229	0.415826	0.939132	0	0	0.185999	0.101803	0.885924	0	0	0.0691985	0.134826	0.863872	0	0	0.164631	0.292095	0.881359	0	0	0.991486	0.988191	0.903852	0
1.3.13	PS.calvin cyle.rubisco interacting	8	2	1	0	0.0807708	0.256257	0.921486	0	0	0.00558685	0.00617715	0.0881299	0	2	0.984041	0.83674	0.907019	0	0	0.116859	0.381692	0.790239	0	0	0.079094	0.137926	0.881953	0	0	0.032067	0.116615	0.784835	0	0	0.885116	0.960363	0.42921	1	0	0.974783	0.744287	0.358801	1	0	0.585887	0.527578	0.816925	0
1.3.1	PS.calvin cyle.rubisco large subunit	5	0	0	0	0.626289	0.390188	0.950184	0	0	0.899928	0.440789	0.666358	0	0	0.447015	0.478408	0.940834	0	0	0.791692	0.528421	0.863188	0	0	0.281037	0.185536	0.9245	0	0	0.608038	0.256247	0.859495	0	0	0.601958	0.353241	0.832835	0	0	0.247651	0.291985	0.853962	0	0	0.387457	0.282509	0.881292	0
1.2.6	PS.photorespiration.hydroxypyruvate reductase	6	1	0	0	0.158354	0.05579	0.940521	0	0	0.212861	0.058484	0.500228	0	1	0.0442009	0.153089	0.929426	0	0	0.642806	0.583763	0.838155	0	0	0.266047	0.453454	0.910095	0	0	0.174618	0.487849	0.833853	0	0	0.143666	0.137188	0.802911	0	0	0.0810306	0.0892834	0.827415	0	0	0.627199	0.88494	0.859293	0
1.2.4	PS.photorespiration.glycine cleavage	7	2	1	0	0.0181084	0.0751615	0.930955	0	0	0.0868526	0.327475	0.560767	0	1	0.944073	0.827416	0.918154	0	0	0.476022	0.372904	0.813845	0	0	0.941578	0.895587	0.895914	0	0	0.0310441	0.0373047	0.158423	1	0	0.538105	0.605858	0.77406	0	0	0.792416	0.691944	0.284898	1	0	0.17896	0.183003	0.837842	0
1.2.2	PS.photorespiration.glycolate oxydase	4	3	1	0	0.718912	0.858972	0.959946	0	0	0.00476654	0.00788894	0.296917	0	1	0.811051	0.946092	0.952382	0	0	0.350269	0.688702	0.888968	0	0	0.226917	0.434304	0.939132	0	0	0.232937	0.707262	0.885924	0	0	0.0495583	0.054721	0.863872	0	0	0.0417723	0.0604622	0.881359	0	0	0.349371	0.338509	0.903852	0
1.1.40	PS.lightreaction.cyclic electron flow-chlororespiration	10	2	1	0	0.183995	0.204256	0.902833	0	0	0.415557	0.0939965	0.624845	0	1	0.974472	0.86115	0.88515	0	0	0.707398	0.306819	0.745056	0	0	0.0430322	0.0456024	0.854677	0	0	0.154721	0.0942008	0.738693	0	0	0.102244	0.0764726	0.69357	0	0	0.0141507	0.0557062	0.250349	0	1	0.377224	0.767436	0.776641	0
1.1.4.2	PS.lightreaction.ATP synthase.beta subunit	4	0	0	0	0.739604	0.92472	0.959946	0	0	0.612641	0.615391	0.722721	0	0	0.296278	0.663846	0.952382	0	0	0.422529	0.620553	0.888968	0	0	0.160059	0.340101	0.939132	0	0	0.47603	0.570395	0.885924	0	0	0.23024	0.37015	0.863872	0	0	0.129419	0.159974	0.881359	0	0	0.190093	0.208169	0.903852	0
1.1.4	PS.lightreaction.ATP synthase	12	1	2	0	0.323005	0.0639379	0.884556	0	0	0.140807	0.297005	0.250156	0	2	0.497301	0.300329	0.863806	0	0	0.136294	0.246674	0.702451	0	0	0.908862	0.997841	0.828241	0	0	0.0986421	0.0499993	0.41783	1	0	0.537498	0.285981	0.644607	0	0	0.600727	0.955697	0.684561	0	0	0.00559711	0.016046	0.738338	0
[truncated: 1 more columns]
