# Supplementary material for: Dissecting the Biochemical and Transcriptomic Effects of a Locally Applied Heat Treatment on Developing Cabernet Sauvignon Grape Berries
Source: Front Plant Sci. 2017 Jan 31;8:53. doi: 10.3389/fpls.2017.00053 (PMC5281624; doi:10.3389/fpls.2017.00053)
Supplement: Supplementary file 5 [file DataSheet5.XLSX]

## Sheet: Feuil1
Supplementary Table 5: DEGs belonging to the MapMan functional category "Stress".
Expression: log2 fold change between HT and control; Green or red highlights indicate DEGs (log2 FC >1, p.adj.BH<0.05).
FC: Fold change; padjBH: Benjamini and Hochberg corrected p-values
Green			Véraison			Ripening
1 d	7 d	14d	1 d	7 d	14d	1 d	7 d	14d		Unique_ID				Functional annotation
log2FC.green.HS_vs_control.d1.	log2FC.green.HS_vs_control.d7.	log2FC.green.HS_vs_control.d14.	log2FC.veraison.HS_vs_control.d1.	log2FC.veraison.HS_vs_control.d7.	log2FC.veraison.HS_vs_control.d14.	log2FC.middle_ripening.HS_vs_control.d1.	log2FC.middle_ripening.HS_vs_control.d7.	log2FC.middle_ripening.HS_vs_control.d14.	ID_Nimblegen	C12X_V1	BINCODE	NAME	DESCRIPTION	Grimplet et al., 2012	p.adj.BH.green.HS_vs_control.d1.	p.adj.BH.green.HS_vs_control.d7.	p.adj.BH.green.HS_vs_control.d14.	p.adj.BH.veraison.HS_vs_control.d1.	p.adj.BH.veraison.HS_vs_control.d7.	p.adj.BH.veraison.HS_vs_control.d14.	p.adj.BH.middle_ripening.HS_vs_control.d1.	p.adj.BH.middle_ripening.HS_vs_control.d7.	p.adj.BH.middle_ripening.HS_vs_control.d14.
0.404052	1.04923	0.341232	0.246845	0.375715	0.372378	0.861851	0.810133	0.409137	CHRUN_JGVV2851_1_T01	VIT_00s2851g00010	20	stress	stress-inducible protein, putative | chr1:4172075-4174775 FORWARD	Stress-induced-phosphoprotein 1	0.000358751	1.65162e-13	0.00810863	0.017667	0.000764384	0.000569728	8.34562e-11	5.14102e-10	0.000160912
0.205332	0.88446	0.225248	-0.0908946	0.604369	1.08881	0.543939	1.40676	-0.13207	CHRUN_JGVV1286_1_T01	VIT_00s1286g00010	20	stress	stress-inducible protein, putative | chr1:4172075-4174775 FORWARD	Stress-induced-phosphoprotein 1	0.476488	2.58076e-05	0.516924	0.76336	0.00718715	2.9768e-06	0.00928411	1.52849e-08	0.616713
0.883127	0.858175	0.156697	0.746005	0.632214	0.350449	0.993485	1.15609	0.461075	CHR7_JGVV31_136_T01	VIT_07s0031g01530	20	stress	Symbols: SEP2 | SEP2 (STRESS ENHANCED PROTEIN 2); chlorophyll binding | chr2:9356983-9357916 REVERSE	Stress enhanced protein 2 (SEP2)	0.00506009	0.00210674	0.80097	0.0107754	0.0478603	0.299792	0.000740562	0.000127513	0.138756
-0.88543	-0.318785	-0.727089	0.356437	0.204719	0.0465015	0.282758	1.4572	0.674761	CHR7_JGVV104_67_T01	VIT_07s0104g01140	20.1	stress.biotic	Symbols: VAD1 | VAD1 (VASCULAR ASSOCIATED DEATH1) | chr1:395761-399897 FORWARD	No hit	0.0010807	0.195632	0.0204073	0.185241	0.553955	0.917394	0.300361	2.53959e-07	0.0081026
-1.18466	-1.82879	-0.441259	-1.11104	-1.20683	-1.22325	-1.926	-1.26697	-0.771314	CHR18_JGVV1_946_T01	VIT_18s0001g12990	20.1	stress.biotic	transferase family protein | chr1:9608418-9610542 FORWARD	Anthranilate N-benzoyltransferase protein 1	5.06805e-06	5.03738e-11	0.147138	4.80332e-06	3.59405e-06	1.38994e-06	4.70105e-11	5.29388e-07	0.000910488
-0.346929	-0.0941919	-0.05022	-0.313099	0.489581	0.192281	0.841397	0.943394	1.00204	CHR12_JGVV57_68_T01	VIT_12s0057g00760	20.1	stress.biotic	Symbols: AtRLP6 | AtRLP6 (Receptor Like Protein 6); protein binding | chr1:17183550-17186534 REVERSE	CF9	0.583098	0.85298	0.967581	0.567511	0.365071	0.770352	0.0534438	0.0300499	0.0231109
0.0413736	-0.571535	-0.229694	-0.60658	0.68821	1.38088	-0.577592	0.402731	0.773737	CHR12_JGVV57_75_T01	VIT_12s0057g00860	20.1	stress.biotic	Symbols: AtRLP6 | AtRLP6 (Receptor Like Protein 6); protein binding | chr1:17183550-17186534 REVERSE	CF9	0.958095	0.101551	0.752934	0.108043	0.0882396	0.000279456	0.122826	0.313905	0.0379659
1.36267	1.37361	-0.00432026	0.0341044	0.459173	0.00356154	0.197833	-0.157505	-0.0640354	CHR3_JGVV88_30_T01	VIT_03s0088g00940	20.1	stress.biotic	pathogenesis-related protein, putative | chr1:18551186-18552578 FORWARD	Pathogenesis-related protein 1 precursor (PRP 1)	0.069297	0.0308567	0.998042	0.977204	0.640586	0.998136	0.830223	0.866488	0.953059
-0.038235	0.177426	0.166423	-0.0822573	0.162648	-1.45471	0.332239	-0.457927	-0.378878	CHR3_JGVV88_51_T01	VIT_03s0088g00690	20.1	stress.biotic	pathogenesis-related protein, putative | chr1:18551186-18552578 FORWARD	Pathogenesis-related protein 1 precursor (PRP 1)	0.973226	0.760786	0.893683	0.924047	0.856425	0.00597673	0.596727	0.440539	0.546538
-0.222442	0.0416874	-0.110807	-0.0280995	-0.318474	-0.644733	1.5687	0.588986	-0.21004	CHR11_JGVV118_4_T01	VIT_11s0118g00040	20.1	stress.biotic	Symbols: AtRLP9 | AtRLP9 (Receptor Like Protein 9); protein binding | chr1:21540720-21547996 FORWARD	Receptor Like Protein 9	0.49884	0.88365	0.832548	0.945023	0.262931	0.00805057	1.40061e-08	0.0131164	0.45174
0.0204526	0.0790857	0.0975249	0.230163	0.281384	0.151754	0.643776	-0.101759	-1.27612	CHR1_JGVV11_145_T01	VIT_01s0011g05180	20.1	stress.biotic	Symbols: MLP28 | MLP28 (MLP-LIKE PROTEIN 28) | chr1:26709947-26711462 REVERSE	Bet v I allergen	0.974265	0.810843	0.88699	0.5165	0.454594	0.718054	0.0250332	0.791956	3.14021e-05
-0.594172	-1.06584	-0.758275	-0.156204	-0.0474363	0.123284	0.453546	0.473723	-0.741107	CHR17_JGVV0_706_T01	VIT_17s0000g02470	20.1	stress.biotic	thaumatin-like protein, putative / pathogenesis-related protein, putative | chr1:27681408-27683130 FORWARD	Thaumatin	0.131389	0.00113582	0.0893845	0.747932	0.943835	0.823558	0.210724	0.190676	0.034628
-0.165466	-0.192114	-0.0706146	0.289936	-0.798424	-1.48721	1.96048	0.787911	0.118392	CHR11_JGVV118_8_T01	VIT_11s0118g00080	20.1	stress.biotic	Symbols: AtRLP14 | AtRLP14 (Receptor Like Protein 14); protein binding | chr1:27897197-27900908 REVERSE	Disease resistance protein	0.739267	0.552809	0.928557	0.419918	0.014228	7.61915e-06	2.43835e-08	0.00961921	0.776011
-0.0122835	1.66283	-0.234565	-0.719566	-0.185724	-0.348246	-0.246567	-0.0865406	-0.109675	CHR18_JGVV1_846_T01	VIT_18s0001g11930	20.1	stress.biotic	Symbols: ATLP-3 | ATLP-3 | chr1:28174378-28175383 FORWARD	Thaumatin SCUTL2	0.992395	0.0016659	0.850909	0.236205	0.844442	0.649842	0.732727	0.912989	0.896261
-0.870469	-1.26118	-0.782416	-0.404867	-0.467478	-0.242049	0.0563524	-0.185422	-0.344296	CHR18_JGVV1_218_T01	VIT_18s0001g03570	20.1	stress.biotic	pathogenesis-related thaumatin family protein | chr1:29204747-29206217 FORWARD	Thaumatin ATLP-1	0.0085061	3.53316e-05	0.045096	0.227102	0.189732	0.542522	0.898261	0.623377	0.319025
-1.01711	-1.30142	-1.51396	1.00028	1.24884	0.301607	0.530156	1.73234	1.23587	CHR18_JGVV1_1191_T01	VIT_18s0001g15650	20.1	stress.biotic	pathogenesis-related family protein | chr1:29621340-29622447 REVERSE	Pathogenesis related protein	0.000999735	7.28334e-06	3.78629e-05	0.000547754	7.33611e-05	0.37666	0.0672751	1.15794e-07	4.58109e-05
0.292132	-1.05049	0.403877	1.68209	-0.297908	1.1505	0.0879545	1.52109	1.77445	CHR19_JGVV14_100_T01	VIT_19s0014g01180	20.1	stress.biotic	pathogenesis-related family protein | chr1:29621340-29622447 REVERSE	Pathogenesis-related	0.729649	0.032998	0.678827	0.00128144	0.711686	0.0327676	0.907781	0.00349008	0.00088462
0.587949	0.453289	-0.439465	1.0884	1.46921	0.632211	1.29467	2.1635	1.55725	CHR18_JGVV1_1190_T01	VIT_18s0001g15640	20.1	stress.biotic	pathogenesis-related family protein | chr1:29621340-29622447 REVERSE	Pathogenesis-related	0.0687039	0.103259	0.294982	0.000228572	7.58064e-06	0.0351127	1.89043e-05	1.29964e-09	1.46477e-06
0.193591	1.41357	-0.559385	0.041404	-0.602088	-1.90432	-0.0547551	-1.05229	-0.498893	CHR18_JGVV1_1192_T01	VIT_18s0001g15660	20.1	stress.biotic	pathogenesis-related family protein | chr1:29621340-29622447 REVERSE	Pathogen-related	0.81597	0.00172794	0.455648	0.959095	0.294778	0.000132562	0.938034	0.0266676	0.353762
1.22682	1.85158	1.94171	0.0990882	0.0675894	-0.0478222	0.00843942	0.0401063	0.00325948	CHR1_JGVV10_144_T01	VIT_01s0010g02030	20.1	stress.biotic	Symbols: LCR69, PDF2.2 | LCR69 (LOW-MOLECULAR-WEIGHT CYSTEINE-RICH 69); peptidase inhibitor | chr2:528350-529108 FORWARD	Gamma-thionin precursor	8.27072e-13	5.96042e-19	7.69679e-17	0.479615	0.704201	0.790125	0.961659	0.796398	0.986495
-0.54936	-0.269618	-1.04349	0.125044	-0.272035	-0.307386	-0.00559694	-1.27667	-1.4287	CHR3_JGVV88_45_T01	VIT_03s0088g00750	20.1	stress.biotic	Symbols: PR1, PR 1, ATPR1 | PR1 (PATHOGENESIS-RELATED GENE 1) | chr2:6241704-6242463 REVERSE	Pathogenesis related protein 1 precursor [Vitis vinifera]	0.46395	0.653379	0.161439	0.887583	0.75924	0.697091	0.994833	0.0206971	0.0106383
-0.123629	0.659188	-0.477902	0.790605	-1.80064	-3.42729	1.04221	-0.9633	-2.22538	CHR3_JGVV91_103_T01	VIT_03s0091g00160	20.1	stress.biotic	secretory protein, putative | chr2:6608659-6609506 FORWARD	NtPRp27 secretory protein	0.895406	0.161213	0.560241	0.116175	0.000534216	6.65181e-09	0.0309158	0.0485756	1.74709e-05
-0.25514	0.0676396	-0.210559	0.257506	-0.94514	-1.6827	0.178417	-0.529173	-0.953927	CHR3_JGVV91_104_T01	VIT_03s0091g00150	20.1	stress.biotic	secretory protein, putative | chr2:6608659-6609506 FORWARD	NtPRp27 secretory protein	0.627966	0.87098	0.76664	0.558885	0.0114045	9.60274e-06	0.687941	0.147119	0.00718042
-0.392871	-1.46338	-0.381728	-1.3762	-0.828435	-0.466235	-1.53726	-1.26871	-0.480614	CHR3_JGVV38_385_T01	VIT_03s0038g00410	20.1	stress.biotic	antiporter/ drug transporter | chr2:9132555-9136459 FORWARD	Enhanced disease susceptibility 5 EDS5	0.0943034	1.25419e-09	0.177359	1.5555e-08	0.000234248	0.0298601	1.14648e-09	9.54743e-08	0.0231781
-0.193313	-0.544691	0.640694	1.30496	0.281032	0.348054	0.579681	0.820449	0.801963	CHR3_JGVV38_384_T01	VIT_03s0038g00430	20.1	stress.biotic	antiporter/ drug transporter | chr2:9132555-9136459 FORWARD	Enhanced disease susceptibility 5 EDS5	0.54936	0.0107594	0.0236568	2.50941e-07	0.308136	0.157598	0.0097448	0.000363901	0.00056673
0.379115	0.09808	0.312133	-0.0427005	-0.707412	-1.17844	-0.522822	-1.23083	-1.58839	CHR4_JGVV8_265_T01	VIT_04s0008g02840	20.1	stress.biotic	FUNCTIONS IN: molecular_function unknown; INVOLVED IN: biological_process unknown; LOCATED IN: endomembrane system; EXPRESSED IN: 11 plant structures; EXPRESSED DURING: 7 growth stages; CONTAINS InterPro DOMAIN/s: Butirosin biosynthesis, BtrG-like (InterPro:IPR013024), AIG2-like (InterPro:IPR009288); BEST Arabidopsis thaliana protein match is: avirulence-responsive protein-related / avirulence in…	Avirulence induced gene (AIG)	0.120452	0.675953	0.318715	0.902468	0.00192416	8.94584e-07	0.0135667	2.86908e-07	2.7841e-09
-0.231071	-1.32309	-0.433007	-0.00573012	-0.367348	0.0513642	-0.88314	-0.0846525	-0.53627	CHR8_JGVV7_413_T01	VIT_08s0007g04610	20.1	stress.biotic	Symbols: DOGT1, UGT73C5 | DOGT1 (DON-GLUCOSYLTRANSFERASE 1); UDP-glycosyltransferase/ cis-zeatin O-beta-D-glucosyltransferase/ glucosyltransferase/ quercetin 4-O-glucosyltransferase/ quercetin 7-O-glucosyltransferase/ trans-zeatin O-beta-D-glucosyltransferase/ transferase, transf | chr2:15423380-15425016 REVERSE	UGT73C2 (UDP-glucosyl transferase 73C2)	0.353799	2.72959e-09	0.0870107	0.987644	0.0887285	0.877718	1.46119e-05	0.738012	0.00655282
-0.77638	-1.63417	-0.466312	0.120966	0.374946	0.0057953	-0.347341	0.192519	-0.29212	CHR14_JGVV6_79_T01	VIT_14s0006g01460	20.1	stress.biotic	Symbols: CHAT | CHAT (acetyl CoA:(Z)-3-hexen-1-ol acetyltransferase); acetyl CoA:(Z)-3-hexen-1-ol acetyltransferase | chr3:828296-829896 REVERSE	CHAT (acetyl coa:(z)-3-hexen-1-ol acetyltransferase)	0.295534	0.00386196	0.675032	0.900712	0.674331	0.996816	0.640348	0.811616	0.708729
0.27039	1.11352	0.0587639	0.010239	-0.245117	-0.513915	0.113406	0.076619	-0.178905	CHR14_JGVV81_66_T01	VIT_14s0081g00050	20.1	stress.biotic	Symbols: PR4, HEL, PR-4 | PR4 (PATHOGENESIS-RELATED 4); chitin binding | chr3:1285524-1286562 REVERSE	PATHOgenesIS-related 4	0.229891	4.82377e-08	0.89686	0.975613	0.276617	0.00727707	0.622542	0.755448	0.408829
0.132285	0.662847	-0.00435401	0.236269	0.470802	0.717237	1.07018	0.57024	0.409418	CHR5_JGVV20_465_T01	VIT_05s0020g04930	20.1	stress.biotic	Symbols: RPM1, RPS3 | RPM1 (RESISTANCE TO P. SYRINGAE PV MACULICOLA 1); nucleotide binding / protein binding | chr3:2225952-2229024 REVERSE	RPM1 (resistance to p. syringae pv maculicola 1)	0.67635	0.000720688	0.994813	0.302256	0.0329616	0.000700389	1.32146e-06	0.00518937	0.0513826
0.16932	0.267567	0.0228922	-0.078334	2.36995	1.31904	1.18136	2.52694	0.910994	CHR1_JGVV11_545_T01	VIT_01s0011g00950	20.1	stress.biotic	Symbols: RPM1, RPS3 | RPM1 (RESISTANCE TO P. SYRINGAE PV MACULICOLA 1); nucleotide binding / protein binding | chr3:2225952-2229024 REVERSE	RPM1 (resistance to p. syringae pv maculicola 1)	0.771295	0.458094	0.982813	0.888491	3.30623e-08	0.000279338	0.000712395	2.33436e-09	0.00976265
-0.140599	-0.22735	0.0352596	0.235414	0.651731	0.868803	0.233929	0.922712	1.1257	CHR7_JGVV5_547_T01	VIT_07s0005g06180	20.1	stress.biotic	Symbols: RPM1, RPS3 | RPM1 (RESISTANCE TO P. SYRINGAE PV MACULICOLA 1); nucleotide binding / protein binding | chr3:2225952-2229024 REVERSE	RPM1 (resistance to p. syringae pv maculicola 1)	0.720708	0.359524	0.956712	0.412119	0.0125344	0.000608367	0.393463	0.000221711	1.71431e-05
0.00664857	0.813169	0.218154	0.615176	0.797077	-0.501434	1.1817	1.29869	0.461575	CHR12_GSVIVT00030098001_T01	VIT_12s0057g01130	20.1	stress.biotic	Symbols: RPM1, RPS3 | RPM1 (RESISTANCE TO P. SYRINGAE PV MACULICOLA 1); nucleotide binding / protein binding | chr3:2225952-2229024 REVERSE	R protein disease resistance protein	0.991605	0.00223132	0.675591	0.0285159	0.00748442	0.0908253	4.29446e-05	1.19694e-05	0.117092
1.43328	1.16128	0.0615997	0.335453	-0.565857	-0.706328	-0.358627	-0.431591	-0.197441	CHR3_JGVV38_132_T01	VIT_03s0038g03400	20.1	stress.biotic	Symbols: ATHCHIB, PR3, PR-3, CHI-B, B-CHI | ATHCHIB (ARABIDOPSIS THALIANA BASIC CHITINASE); chitinase | chr3:3962382-3963964 REVERSE	Endochitinase 1, basic	0.00327947	0.00678413	0.959673	0.556817	0.305948	0.151802	0.497263	0.402136	0.745637
0.223431	0.305597	0.375992	1.22588	-0.207173	-1.19545	2.28766	0.555886	0.312469	CHR19_JGVV14_483_T01	VIT_19s0014g05430	20.1	stress.biotic	Symbols: NDR1 | NDR1 (non race-specific disease resistance 1); signal transducer | chr3:7194846-7195736 FORWARD	NDR1 (non race-specific disease resistance)	0.479891	0.174708	0.24865	1.17326e-06	0.501825	2.78782e-06	1.03918e-12	0.0159876	0.213657
0.28096	0.346576	0.0229096	0.0863183	0.710162	1.5251	-0.439474	-0.106734	0.681212	CHRUN_JGVV399_1_T01	VIT_00s0399g00010	20.1	stress.biotic	Symbols: RIN4 | RIN4 (RPM1 INTERACTING PROTEIN 4); protein binding | chr3:9132310-9134030 FORWARD	Unknown	0.208127	0.0511911	0.964678	0.744955	0.000430543	3.18847e-10	0.0181782	0.646023	0.000418564
-0.343152	-1.07699	-0.193087	0.126681	-0.366352	-0.28132	0.0189105	0.215148	0.241505	CHR16_GSVIVT00024435001_T01	VIT_16s0039g02380	20.1	stress.biotic	Symbols: AtRLP43 | AtRLP43 (Receptor Like Protein 43); kinase/ protein binding | chr3:10895977-10898841 REVERSE	Disease resistance family protein	0.109465	1.1129e-07	0.540685	0.60242	0.0784816	0.17269	0.947262	0.296612	0.243637
-0.259289	-0.555049	-0.264607	-0.58537	0.872785	1.20755	-0.425278	0.792099	1.00279	CHR16_GSVIVT00013999001_T01	VIT_16s0013g01730	20.1	stress.biotic	Symbols: AtRLP43 | AtRLP43 (Receptor Like Protein 43); kinase/ protein binding | chr3:10895977-10898841 REVERSE	Receptor Like Protein 35	0.650315	0.124408	0.713458	0.13659	0.0309105	0.0017154	0.295866	0.0355594	0.00833478
0.505219	-0.0838731	1.30358	-1.48404	0.793631	0.184179	0.463009	-0.229109	0.589184	CHR6_JGVV80_7_T01	VIT_06s0080g01200	20.1	stress.biotic	harpin-induced family protein / HIN1 family protein / harpin-responsive family protein | chr3:15928160-15929758 FORWARD	Harpin-induced family protein	0.468741	0.891192	0.044915	0.00364529	0.179236	0.823432	0.424769	0.729367	0.304229
-0.041696	-0.0718135	-0.072243	0.123168	-0.0645446	-0.239236	0.20231	1.03378	0.366632	CHR3_JGVV38_302_T01	VIT_03s0038g01520	20.1	stress.biotic	Symbols: RPP13 | RPP13 (RECOGNITION OF PERONOSPORA PARASITICA 13); ATP binding | chr3:17130367-17133338 REVERSE	R protein PRF disease resistance protein	0.945789	0.830883	0.923039	0.766947	0.903359	0.51882	0.559824	0.000446347	0.250983
-0.13382	-0.594182	0.384901	-0.0223762	0.189932	0.497729	0.543282	0.668376	1.02714	CHR14_JGVV66_167_T01	VIT_14s0066g01820	20.1	stress.biotic	Symbols: PAD4, ATPAD4 | PAD4 (PHYTOALEXIN DEFICIENT 4); lipase/ protein binding / triacylglycerol lipase | chr3:19431371-19434403 FORWARD	SAG101 (senescence-associated gene 101)	0.724489	0.00747721	0.245396	0.955692	0.559046	0.041374	0.0201109	0.0044397	3.80759e-05
-0.0214394	0.73114	3.34118	-5.90753	1.31424	0.483615	3.61252	-1.07959	0.918734	CHRUN_JGVV1290_1_T01	VIT_00s1290g00010	20.1	stress.biotic	Symbols: ATEP3, ATCHITIV, CHIV | ATEP3; chitinase | chr3:20145910-20147063 FORWARD	Chitinase Class I	0.996492	0.766543	0.289497	0.00675565	0.692742	0.90041	0.106657	0.69905	0.755405
1.30375	4.27284	1.62967	-0.0246386	0.0528919	0.124841	0.155017	0.0270131	0.106492	CHR5_JGVV94_29_T01	VIT_05s0094g00330	20.1	stress.biotic	Symbols: ATEP3, ATCHITIV, CHIV | ATEP3; chitinase | chr3:20145910-20147063 FORWARD	Chitinase, class IV [Vitis vinifera]	0.00855542	1.43964e-12	0.00416867	0.976153	0.954538	0.874195	0.803336	0.969865	0.876377
2.04225	2.75205	0.959751	1.55791	0.513869	-1.60609	0.793937	0.723301	-0.113937	CHR5_JGVV94_17_T01	VIT_05s0094g00200	20.1	stress.biotic	Symbols: ATEP3, ATCHITIV, CHIV | ATEP3; chitinase | chr3:20145910-20147063 FORWARD	Chitinase class IV	4.0281e-07	3.88131e-11	0.0232788	1.27372e-05	0.190179	1.18117e-05	0.0181083	0.033345	0.809729
2.35412	6.05666	3.29341	0.0509256	-0.0106635	-0.111521	0.000946659	0.008798	0.00302585	CHR5_JGVV94_30_T01	VIT_05s0094g00340	20.1	stress.biotic	Symbols: ATEP3, ATCHITIV, CHIV | ATEP3; chitinase | chr3:20145910-20147063 FORWARD	Chitinase class IV	0.0023689	1.72819e-11	0.000262546	0.967892	0.993942	0.93279	0.999466	0.993369	0.998252
1.04254	2.20593	0.496776	1.24575	-0.364578	-1.06538	0.540466	0.614345	-0.874061	CHR5_JGVV94_32_T01	VIT_05s0094g00360	20.1	stress.biotic	Symbols: ATEP3, ATCHITIV, CHIV | ATEP3; chitinase | chr3:20145910-20147063 FORWARD	Chitinase class IV	0.0221248	5.72683e-07	0.455188	0.00298068	0.52073	0.0133876	0.226046	0.163158	0.0425362
0.688925	0.68732	0.369304	1.06237	0.508186	0.715565	1.16962	1.39254	1.36339	CHR5_JGVV94_26_T01	VIT_05s0094g00300	20.1	stress.biotic	Symbols: ATEP3, ATCHITIV, CHIV | ATEP3; chitinase | chr3:20145910-20147063 FORWARD	Chitinase class IV	0.235985	0.14012	0.682469	0.0280331	0.407639	0.175161	0.0143773	0.00380396	0.00527069
0.323456	-0.0725772	0.0697277	1.15826	0.404085	-0.183063	1.18266	0.632975	-0.0824457	CHR18_GSVIVT00026097001_T01	VIT_18s0041g00230	20.1	stress.biotic	Symbols: RPP4 | RPP4 (recognition of peronospora parasitica 4); LRR domain binding | chr4:9488466-9495816 REVERSE	TIR-NBS-LRR disease resistance	0.119473	0.719478	0.868145	3.42291e-08	0.0404184	0.402444	1.87292e-08	0.00057818	0.732729
-0.0689607	-1.32784	-0.0117181	-0.696379	-0.120935	-0.264274	-1.50892	-1.2717	-1.3961	CHR10_JGVV3_60_T01	VIT_10s0003g00630	20.1	stress.biotic	Symbols: SNI1 | SNI1; transcription repressor | chr4:10192909-10195662 FORWARD	Negative regulator of systemic acquired resistance (SNI1)	0.847397	3.32058e-09	0.984507	0.000469634	0.683835	0.231307	5.11464e-10	3.00773e-08	7.16119e-09
-0.00822214	1.19441	-0.0429355	-0.00372681	-0.873306	-0.294121	0.44457	-0.273952	0.512231	CHR11_JGVV149_26_T01	VIT_11s0149g00280	20.1	stress.biotic	glycosyl hydrolase family 18 protein | chr4:10763934-10765753 REVERSE	Chitinase A	0.989001	6.36313e-06	0.951157	0.994927	0.00172634	0.334428	0.0945966	0.344851	0.0566506
-0.724756	-0.0838727	-0.66377	-1.11798	-0.580905	-0.834597	-0.383781	-1.05343	-0.469642	CHR16_JGVV13_50_T01	VIT_16s0013g00600	20.1	stress.biotic	Symbols: RPS2 | RPS2 (RESISTANT TO P. SYRINGAE 2); protein binding | chr4:13224338-13227872 FORWARD	No hit	0.00483126	0.755682	0.0271362	1.03034e-05	0.0239922	0.000757616	0.118875	2.74597e-05	0.0570397
0.248913	0.386313	0.313187	0.450314	1.15414	0.901836	0.324542	0.8127	0.595047	CHR12_JGVV35_70_T01	VIT_12s0035g01520	20.1	stress.biotic	Symbols: RPS2 | RPS2 (RESISTANT TO P. SYRINGAE 2); protein binding | chr4:13224338-13227872 FORWARD	Disease resistance protein RPS2	0.294857	0.0325318	0.244738	0.0184313	3.67213e-07	1.31179e-05	0.0959288	4.4347e-05	0.00222718
-0.000205623	0.121133	-0.0550503	0.567672	0.5066	1.03962	-0.090953	0.148924	0.149194	CHR12_JGVV35_88_T01	VIT_12s0035g01250	20.1	stress.biotic	Symbols: RPS2 | RPS2 (RESISTANT TO P. SYRINGAE 2); protein binding | chr4:13224338-13227872 FORWARD	Disease resistance protein (NBS-LRR class)	0.999842	0.70504	0.942565	0.0527455	0.118794	0.000529129	0.81739	0.683424	0.689587
0.163936	1.12243	-0.0823141	0.242568	-0.0262758	-0.138006	0.476932	0.341833	-0.0632266	CHR18_JGVV1_788_T01	VIT_18s0001g11250	20.1	stress.biotic	Symbols: ADR1-L1 | ADR1-L1 (ADR1-like 1); ATP binding / protein binding | chr4:16051051-16056526 REVERSE	R protein MLA10	0.301435	5.16274e-12	0.745287	0.0612286	0.911045	0.358091	0.000219939	0.0071113	0.702877
0.265343	2.00317	0.77898	-0.834464	-1.21963	-0.859961	-1.3705	-0.0620054	1.03062	CHR4_JGVV23_38_T01	VIT_04s0023g03540	20.1	stress.biotic	pathogenesis-related thaumatin family protein | chr4:17039192-17041141 REVERSE	Thaumatin SCUTL1	0.605235	8.96468e-08	0.0836544	0.0160009	0.00101922	0.0157408	0.000109806	0.899594	0.00343321
-0.40638	-0.809737	0.0488238	0.106101	0.477545	0.785786	0.670548	0.872799	1.20357	CHR3_JGVV38_249_T01	VIT_03s0038g02170	20.1	stress.biotic	thaumatin, putative | chr4:18066177-18068205 REVERSE	Thaumatin	0.0486908	1.57371e-05	0.919247	0.673402	0.0171634	7.32847e-05	0.000378628	1.10899e-05	5.17347e-08
0.631433	3.44545	0.874446	-0.343098	-1.18339	-0.73192	-0.905556	0.07695	0.411783	CHR4_JGVV23_37_T01	VIT_04s0023g03550	20.1	stress.biotic	thaumatin, putative | chr4:18066177-18068205 REVERSE	Thaumatin	0.538298	3.39617e-06	0.442715	0.736956	0.152992	0.401113	0.242066	0.942675	0.655788
0.804957	0.24797	0.871114	0.136912	0.09337	-0.232845	2.1096	0.659327	-0.312415	CHR13_JGVV19_313_T01	VIT_13s0019g02020	20.1	stress.biotic	thaumatin-like protein, putative | chr5:423384-424437 FORWARD	Thaumatin	0.0431722	0.515107	0.0604881	0.796596	0.885773	0.639352	1.80001e-07	0.0739065	0.464821
-0.562383	-1.36109	0.285765	-0.241791	-0.145628	-0.38076	0.322465	0.237905	0.131966	CHR8_JGVV7_779_T01	VIT_08s0007g00760	20.1	stress.biotic	thaumatin-like protein, putative | chr5:423384-424437 FORWARD	Thaumatin	0.0545761	8.27287e-07	0.509516	0.442639	0.724459	0.191948	0.254903	0.432205	0.701577
0.133557	-0.399432	0.0185603	-1.04614	-1.53625	-0.858175	-0.661522	-0.536324	0.284475	CHR2_JGVV33_70_T01	VIT_02s0033g01020	20.1	stress.biotic	transferase family protein | chr5:5781987-5783706 REVERSE	Anthraniloyal-CoA: methanol anthraniloyal transferase	0.776007	0.138109	0.982533	0.000228044	1.91728e-06	0.00266956	0.0168234	0.0572026	0.371915
-0.378608	-1.34177	-0.0815934	0.0437761	-0.520727	-0.658398	-0.125273	-0.0708427	-0.617638	CHR16_JGVV39_33_T01	VIT_16s0039g00570	20.1	stress.biotic	transferase family protein | chr5:5781987-5783706 REVERSE	10-deacetylbaccatin III 10-O-acetyltransferase	0.32207	1.11274e-05	0.915951	0.93129	0.12866	0.0359075	0.752793	0.866616	0.0474066
0.472696	-0.872378	0.140188	-3.29566	-1.70814	-1.06052	-0.707407	-0.479145	0.156275	CHR9_JGVV18_102_T01	VIT_09s0018g01490	20.1	stress.biotic	transferase family protein | chr5:5781987-5783706 REVERSE	Anthraniloyal-CoA: methanol anthraniloyal transferase	0.203295	0.00325315	0.84002	2.4483e-13	2.24781e-06	0.00101657	0.0229052	0.141043	0.700797
0.109337	-0.132292	-0.312154	-0.675842	-1.26954	-0.834076	-0.498212	-0.254118	-0.088134	CHR2_JGVV33_73_T01	VIT_02s0033g01060	20.1	stress.biotic	transferase family protein | chr5:5781987-5783706 REVERSE	Anthraniloyal-CoA: methanol anthraniloyal transferase	0.803774	0.630393	0.430052	0.00757483	9.39771e-06	0.00142077	0.0508153	0.372231	0.803116
0.231187	-0.386398	0.0782227	-0.889566	-1.47194	-0.859756	-0.559979	-0.47187	0.113981	CHR2_JGVV33_72_T01	VIT_02s0033g01050	20.1	stress.biotic	transferase family protein | chr5:5781987-5783706 REVERSE	Anthraniloyal-CoA: methanol anthraniloyal transferase	0.449834	0.0741398	0.884146	0.000129671	9.22995e-08	0.00028263	0.0127847	0.0387063	0.699411
0.0969273	-0.485199	-0.0275978	-0.272691	-1.39984	-0.634694	-0.470112	-0.636858	0.0822625	CHR2_JGVV33_69_T01	VIT_02s0033g01000	20.1	stress.biotic	transferase family protein | chr5:5781987-5783706 REVERSE	Anthraniloyal-CoA: methanol anthraniloyal transferase	0.876431	0.126895	0.978798	0.497944	0.000103122	0.0666122	0.171982	0.0561615	0.864822
-0.311333	-3.23689	-0.611309	-0.414101	-0.143236	-0.18502	0.0185452	0.139816	-0.577257	CHR2_JGVV87_49_T01	VIT_02s0087g00490	20.1	stress.biotic	transferase family protein | chr5:5781987-5783706 REVERSE	10-deacetylbaccatin III 10-O-acetyltransferase	0.567227	1.03535e-11	0.251927	0.332708	0.820452	0.740817	0.974654	0.78031	0.15146
0.128488	0.431978	0.0993473	0.330986	0.104135	0.579732	-1.20091	-0.406078	-0.278008	CHR13_JGVV67_200_T01	VIT_13s0067g00790	20.1	stress.biotic	Symbols: RPP8, HRT, RCY1 | RPP8 (RECOGNITION OF PERONOSPORA PARASITICA 8); nucleotide binding | chr5:17462611-17467448 REVERSE	R protein PRF disease resistance protein	0.707642	0.0333584	0.833803	0.142975	0.763574	0.00831878	3.88715e-07	0.0622487	0.237847
-0.244853	0.130574	0.224355	-0.17074	0.161647	0.234473	-0.117547	1.96875	-0.801457	CHR3_JGVV38_313_T01	VIT_03s0038g01400	20.1	stress.biotic	Symbols: RPP8, HRT, RCY1 | RPP8 (RECOGNITION OF PERONOSPORA PARASITICA 8); nucleotide binding | chr5:17462611-17467448 REVERSE	R protein PRF disease resistance protein	0.774289	0.823315	0.842875	0.821907	0.853968	0.759535	0.869921	0.000156492	0.136545
0.714538	1.10157	0.931166	0.659674	-0.257509	-0.311773	0.0374048	-0.282565	0.637166	CHR14_PDVV68_217_T01	VIT_14s0068g02210	20.1	stress.biotic	protein binding | chr5:19980195-19983869 FORWARD	HcrVf1 protein	0.0308877	0.000189326	0.0135634	0.0306484	0.533131	0.391212	0.933884	0.413075	0.0405528
-0.0389176	0.499584	0.345733	-0.258029	0.10104	0.72656	0.188054	0.564993	1.20524	CHR14_PDVV68_218_T01	VIT_14s0068g02220	20.1	stress.biotic	protein binding | chr5:19980195-19983869 FORWARD	HcrVf1 protein	0.94448	0.0442232	0.385036	0.399467	0.817395	0.00676053	0.546468	0.0318921	1.7549e-05
0.507775	-0.0969831	-0.714952	0.046629	-0.300019	-1.07005	1.15858	-0.349309	-0.433146	CHR1_JGVV150_44_T01	VIT_01s0150g00440	20.1.1	stress.biotic.respiratory burst	Symbols: RBOHD, ATRBOHD | RBOHD (RESPIRATORY BURST OXIDASE HOMOLOGUE D); NAD(P)H oxidase | chr5:19397443-19402061 FORWARD	Respiratory burst oxidase protein D (RBOHD)	0.0823523	0.739049	0.0288517	0.914015	0.353867	9.96501e-05	1.99352e-05	0.206554	0.113755
0.741145	1.26464	0.307088	0.1664	0.549435	0.206957	0.963857	0.440815	0.273923	CHR14_JGVV60_32_T01	VIT_14s0060g02320	20.1.1	stress.biotic.respiratory burst	Symbols: RBOHD, ATRBOHD | RBOHD (RESPIRATORY BURST OXIDASE HOMOLOGUE D); NAD(P)H oxidase | chr5:19397443-19402061 FORWARD	Respiratory burst oxidase protein B (ATRBOHB)	0.0544937	0.000189673	0.620497	0.734229	0.170819	0.672539	0.00526335	0.238911	0.512442
0.321327	0.87572	-0.13722	-0.342381	-0.519864	-1.18352	0.254216	-0.349274	-1.15147	CHR16_JGVV39_192_T01	VIT_16s0039g02840	20.1.1	stress.biotic.respiratory burst	Symbols: RHD2, ATRBOHC, RBOHC | RHD2 (ROOT HAIR DEFECTIVE 2); NAD(P)H oxidase | chr5:20757284-20762431 REVERSE	Unknown	0.681156	0.0669009	0.913638	0.594766	0.419309	0.0219961	0.690255	0.56127	0.0242761
-0.0225301	1.4043	-0.0866719	-0.154405	0.166142	-0.119588	-0.0607318	0.974136	0.730784	CHR15_JGVV107_19_T01	VIT_15s0107g00280	20.1.2	stress.biotic.receptors	ATP binding / protein binding / transmembrane receptor | chr1:27409302-27413831 REVERSE	R protein L6	0.978023	0.000143697	0.929829	0.77714	0.788148	0.850244	0.9127	0.00998896	0.0616135
0.485988	1.45654	0.971814	-0.476534	-0.601537	-0.453816	-0.0346374	-0.0452511	-0.0552633	CHR7_JGVV5_359_T01	VIT_07s0005g03810	20.1.2	stress.biotic.receptors	ATP binding / nucleoside-triphosphatase/ nucleotide binding / protein binding / transmembrane receptor | chr3:16216950-16221617 FORWARD	Unknown protein	0.0179267	1.63663e-10	6.03193e-05	0.0118804	0.0029784	0.0201819	0.89872	0.863934	0.83841
0.214529	1.02547	0.118948	0.404587	-0.0220098	-1.28931	2.14838	1.14458	0.38987	CHRUN_JGVV288_6_T01	VIT_00s0288g00070	20.1.2	stress.biotic.receptors	Symbols: RPS4 | RPS4 (RESISTANT TO P. SYRINGAE 4); receptor | chr5:18321914-18326022 REVERSE	Disease resistance protein	0.74534	0.00702903	0.904854	0.387286	0.97949	0.00182882	9.45682e-07	0.00443326	0.401529
0.428794	2.06757	1.31994	-0.16249	-0.217418	-0.131196	-0.240839	-0.326981	-0.784518	CHR18_JGVV164_4_T01	VIT_18s0164g00050	20.1.3	stress.biotic.signalling	Symbols: PROPEP6 | PROPEP6 (Elicitor peptide 6 precursor) | chr2:9362312-9363203 FORWARD	No hit	0.539866	2.59716e-05	0.0339364	0.826825	0.786933	0.876868	0.70291	0.584468	0.133605
-1.09793	-1.19161	-0.314081	-0.208242	-0.509237	-0.313569	-0.136445	-0.418279	-0.183618	CHR17_GSVIVT00007852001_T01	VIT_17s0000g07420	20.1.3	stress.biotic.signalling	Symbols: EDS1 | EDS1 (enhanced disease susceptibility 1); lipase/ signal transducer/ triacylglycerol lipase | chr3:17755374-17757780 REVERSE	EDS1 (Enhanced disease susceptibility 1)	0.000159438	8.62254e-06	0.454155	0.525332	0.0824916	0.305698	0.685129	0.127973	0.572853
-1.31899	-1.94048	-0.756603	-0.23831	-0.857058	-1.30945	-0.0612914	-0.633686	-0.806932	CHR17_JGVV0_265_T01	VIT_17s0000g07400	20.1.3	stress.biotic.signalling	Symbols: EDS1 | EDS1 (enhanced disease susceptibility 1); lipase/ signal transducer/ triacylglycerol lipase | chr3:17755374-17757780 REVERSE	Disease resistance protein (EDS1)	0.000896835	5.31111e-07	0.120732	0.619044	0.0309819	0.00060411	0.90898	0.0928947	0.032137
-1.14449	-1.18509	-0.571335	-0.0319846	-0.718998	-0.778203	0.271619	-0.307841	0.0359872	CHR17_JGVV0_266_T01	VIT_17s0000g07370	20.1.3	stress.biotic.signalling	Symbols: EDS1 | EDS1 (enhanced disease susceptibility 1); lipase/ signal transducer/ triacylglycerol lipase | chr3:17755374-17757780 REVERSE	EDS1 (Enhanced disease susceptibility 1)	0.00836639	0.0020156	0.338488	0.9632	0.111641	0.0659939	0.575051	0.518705	0.955935
-1.08633	-2.32842	-1.12447	-0.45049	0.253982	0.475725	-0.630502	0.809836	0.595369	CHR4_JGVV23_31_T01	VIT_04s0023g03610	20.1.3.1	stress.biotic.signalling.MLO-like	Symbols: MLO4, ATMLO4 | MLO4 (MILDEW RESISTANCE LOCUS O 4); calmodulin binding | chr1:3671756-3675979 REVERSE	MLO4 (mildew resistance locus O 4)	0.00448903	6.40938e-09	0.0107965	0.249491	0.619643	0.233386	0.0808666	0.0230302	0.111106
1.48727	3.23256	0.797015	-0.374959	-1.10974	-1.3578	2.27628	1.2966	-0.199653	CHR10_JGVV3_39_T01	VIT_10s0003g00410	20.1.3.1	stress.biotic.signalling.MLO-like	Symbols: MLO6, ATMLO6 | MLO6 (MILDEW RESISTANCE LOCUS O 6); calmodulin binding | chr1:22708697-22712044 REVERSE	MLO6 (mildew resistance locus O 6)	0.000138502	2.35893e-12	0.0841594	0.357249	0.00338741	0.000255748	2.64638e-08	0.000336174	0.660345
-0.568013	-1.4861	-1.01534	0.400201	-1.10195	-1.1269	-0.0229528	0.337458	-0.25262	CHR13_JGVV19_119_T01	VIT_13s0019g04070	20.1.3.1	stress.biotic.signalling.MLO-like	Symbols: MLO6, ATMLO6 | MLO6 (MILDEW RESISTANCE LOCUS O 6); calmodulin binding | chr1:22708697-22712044 REVERSE	MLO1	0.0122104	1.13368e-09	0.000128977	0.0615312	4.352e-06	1.50871e-06	0.94196	0.120416	0.27949
-0.703552	0.673803	-0.810986	1.89148	-0.354526	-1.83072	1.3597	0.875801	-0.657225	CHR6_JGVV4_498_T01	VIT_06s0004g03100	20.1.3.1	stress.biotic.signalling.MLO-like	Symbols: MLO6, ATMLO6 | MLO6 (MILDEW RESISTANCE LOCUS O 6); calmodulin binding | chr1:22708697-22712044 REVERSE	MLO1	0.188164	0.122695	0.19169	5.53103e-05	0.575079	0.000124085	0.00254355	0.056063	0.177505
-0.596402	-1.05399	-0.814769	-1.20444	-0.208024	-0.154336	-1.57671	-1.361	-0.307892	CHR8_JGVV40_110_T01	VIT_08s0040g02180	20.1.3.1	stress.biotic.signalling.MLO-like	Symbols: MLO3, ATMLO3 | MLO3 (MILDEW RESISTANCE LOCUS O 3); calmodulin binding | chr3:16617544-16621370 FORWARD	Mlo3	0.00113972	2.05726e-08	0.000144889	3.66521e-09	0.317914	0.464977	5.5478e-12	2.69057e-10	0.0816028
-0.730713	-1.09772	-0.0782471	-0.259239	-0.302434	0.0314822	-0.49976	-0.321959	-0.802569	CHR12_JGVV35_10_T01	VIT_12s0035g02190	20.1.3.1	stress.biotic.signalling.MLO-like	Symbols: MLO13, ATMLO13 | MLO13 (MILDEW RESISTANCE LOCUS O 13); calmodulin binding | chr4:12574812-12577583 REVERSE	MLO-like protein 13	0.0505879	0.0007283	0.928815	0.539102	0.504522	0.961977	0.155369	0.402141	0.0197668
-0.625041	-0.911473	-0.131016	-1.45686	-0.200905	-0.483691	0.533112	0.62085	0.631347	CHR18_JGVV89_72_T01	VIT_18s0089g00630	20.1.4	stress.biotic.kinases	Symbols: AtRLP33 | AtRLP33 (Receptor Like Protein 33); kinase/ protein binding | chr3:1648843-1652001 REVERSE	CF4	0.0578795	0.00132191	0.843605	4.68717e-06	0.644741	0.130905	0.0770849	0.0380495	0.0382168
0.24949	-0.0388477	0.124561	0.517158	0.729104	1.34173	0.280457	0.748712	1.23752	CHR9_JGVV2_527_T01	VIT_09s0002g05840	20.1.7	stress.biotic.PR-proteins	disease resistance protein (CC-NBS-LRR class), putative | chr1:4174875-4177559 REVERSE	RPS5 (resistant to p. syringae 5)	0.671363	0.933772	0.891789	0.20899	0.0834398	0.000667719	0.533148	0.0515698	0.00143658
0.414936	0.0648363	0.244599	0.968031	0.695224	1.05366	0.587799	0.731197	0.708367	CHR9_JGVV2_530_T01	VIT_09s0002g05870	20.1.7	stress.biotic.PR-proteins	disease resistance protein (CC-NBS-LRR class), putative | chr1:4174875-4177559 REVERSE	RPS5 (resistant to p. syringae 5)	0.0371828	0.750851	0.372705	1.12495e-06	0.000389297	3.6091e-07	0.00122268	9.70443e-05	0.000179196
-0.28543	-0.799118	-1.8375	-0.364385	-0.829908	-0.36789	-0.156878	-0.518848	0.0503194	CHR10_JGVV42_36_T01	VIT_10s0042g00460	20.1.7	stress.biotic.PR-proteins	disease resistance protein (CC-NBS-LRR class), putative | chr1:4174875-4177559 REVERSE	RPS2 (resistant to p. syringae 2)	0.329726	0.000349565	2.49612e-08	0.132669	0.000819141	0.141629	0.57242	0.0252215	0.883421
0.487058	3.00676	1.22734	0.0277476	0.273204	0.283491	-0.328781	-0.262603	-0.265747	CHR9_PDVV2_410_T01	VIT_09s0002g04850	20.1.7	stress.biotic.PR-proteins	Predicted to encode a PR (pathogenesis-related) protein. Belongs to the plant thionin (PR-13) family with the following members: At1g66100, At5g36910, At1g72260, At2g15010, At1g12663, At1g12660. | chr1:4310969-4311457 FORWARD	No hit	0.70825	0.000154122	0.298995	0.985387	0.844077	0.831559	0.759244	0.811847	0.816947
-0.235952	-1.06238	-0.666714	2.02886	0.38963	1.0738	0.0364839	0.85513	0.712018	CHR9_JGVV2_438_T01	VIT_09s0002g04840	20.1.7	stress.biotic.PR-proteins	Predicted to encode a PR (pathogenesis-related) protein. Belongs to the plant thionin (PR-13) family with the following members: At1g66100, At5g36910, At1g72260, At2g15010, At1g12663, At1g12660. | chr1:4310969-4311457 FORWARD	Unknown	0.603695	0.000345561	0.0972981	1.65063e-08	0.296443	0.000736839	0.93659	0.00531988	0.0228861
-0.512671	-1.04793	-0.166292	-0.220805	0.331612	-0.175244	0.537507	0.130118	0.14934	CHR4_JGVV8_416_T01	VIT_04s0008g04440	20.1.7	stress.biotic.PR-proteins	Predicted to encode a PR (pathogenesis-related) protein. Belongs to the plant thionin (PR-13) family with the following members: At1g66100, At5g36910, At1g72260, At2g15010, At1g12663, At1g12660. | chr1:4310969-4311457 FORWARD	No hit	0.493581	0.0415271	0.90035	0.777753	0.686122	0.84658	0.374962	0.863359	0.848687
0.306333	-0.136802	0.16207	-0.203184	-0.56747	0.403856	0.505886	0.0211903	1.78627	CHR18_JGVV89_126_T01	VIT_18s0089g00010	20.1.7	stress.biotic.PR-proteins	disease resistance protein-related / LRR protein-related | chr1:12177777-12179413 FORWARD	Disease resistance protein	0.382177	0.640424	0.767211	0.547373	0.054357	0.17152	0.0635078	0.95841	2.95401e-08
-0.189967	0.36335	-0.380546	0.460384	-0.541247	-1.95115	1.90828	0.195767	-0.233545	CHR15_JGVV45_66_T01	VIT_15s0045g00880	20.1.7	stress.biotic.PR-proteins	disease resistance protein (CC-NBS-LRR class), putative | chr1:18584235-18587136 FORWARD	R protein PRF disease resistance protein	0.651352	0.176404	0.35491	0.10693	0.0746478	6.67657e-09	4.83166e-09	0.552204	0.473596
-0.0753684	0.0155394	-0.241083	0.26662	-0.01549	-0.976418	1.12674	0.00338274	-0.0268004	CHR15_JGVV45_61_T01	VIT_15s0045g00810	20.1.7	stress.biotic.PR-proteins	disease resistance protein (CC-NBS-LRR class), putative | chr1:18584235-18587136 FORWARD	Disease resistance protein RPR1	0.863001	0.957462	0.540976	0.314715	0.975288	8.82686e-05	6.28354e-06	0.991995	0.942386
-0.0776331	-0.377819	-0.102867	0.759793	-0.150052	-0.698701	1.4944	-0.244434	0.459488	CHR13_GSVIVT00032161001_T01	VIT_13s0064g00410	20.1.7	stress.biotic.PR-proteins	disease resistance protein (CC-NBS-LRR class), putative | chr1:18584235-18587136 FORWARD	R protein MLA10	0.8943	0.201269	0.885576	0.0114324	0.756188	0.0244128	3.38572e-06	0.486931	0.152788
0.00392461	-1.00966	-0.253777	0.563368	0.49781	0.27074	0.0534769	0.317792	0.494038	CHR15_PDVV21_250_T01	VIT_15s0021g00130	20.1.7	stress.biotic.PR-proteins	disease resistance protein (CC-NBS-LRR class), putative | chr1:18584235-18587136 FORWARD	RPP13 (recognition of peronospora parasitica 13)	0.99145	2.31006e-08	0.280966	0.000645876	0.00432179	0.123924	0.810093	0.0551506	0.00300224
-0.038594	0.602512	-0.00813346	0.816217	-0.363023	-2.17158	2.11163	0.470875	0.0755684	CHR15_JGVV45_72_T01	VIT_15s0045g00980	20.1.7	stress.biotic.PR-proteins	disease resistance protein (CC-NBS-LRR class), putative | chr1:18584235-18587136 FORWARD	R protein PRF disease resistance protein	0.964745	0.120259	0.99505	0.0450144	0.499567	1.35388e-06	1.28907e-06	0.282773	0.902512
-0.0586112	-0.27453	-0.116528	0.358902	-0.375367	-1.47756	1.22285	0.253374	-0.121877	CHR15_JGVV45_73_T01	VIT_15s0045g01010	20.1.7	stress.biotic.PR-proteins	disease resistance protein (CC-NBS-LRR class), putative | chr1:18584235-18587136 FORWARD	R protein PRF disease resistance protein	0.93132	0.41321	0.879509	0.33193	0.355202	2.49001e-05	0.000221767	0.510086	0.785428
-0.118599	0.0309299	-0.0255663	-0.450223	-0.137799	0.232944	-1.25052	-0.518418	0.0328256	CHR3_JGVV38_296_T01	VIT_03s0038g01610	20.1.7	stress.biotic.PR-proteins	disease resistance protein (CC-NBS-LRR class), putative | chr1:18584235-18587136 FORWARD	R protein PRF disease resistance protein	0.733855	0.904597	0.965916	0.0373379	0.66615	0.35721	1.76114e-07	0.0156037	0.920908
0.236423	-0.0424806	0.141649	-0.0630952	-0.464417	-0.177569	-1.13754	-1.28984	-0.54723	CHR13_JGVV67_204_T01	VIT_13s0067g00750	20.1.7	stress.biotic.PR-proteins	disease resistance protein (CC-NBS-LRR class), putative | chr1:18584235-18587136 FORWARD	R protein PRF disease resistance protein	0.389711	0.86472	0.730112	0.845973	0.0424418	0.50674	7.601e-07	8.97373e-08	0.0104442
-0.149131	-1.42509	0.127466	0.380175	0.695378	0.798962	-0.375143	0.361285	0.231016	CHR15_PDVV46_73_T01	VIT_15s0046g02750	20.1.7	stress.biotic.PR-proteins	ATP binding | chr1:19903899-19907515 FORWARD	R protein PRF disease resistance protein	0.668207	1.32594e-08	0.784233	0.103014	0.00376257	0.00062472	0.103298	0.120914	0.369205
-0.054339	-0.340864	0.0997165	-0.22304	-0.483863	-0.0691964	-0.936131	-1.09056	-0.197459	CHR13_JGVV67_205_T01	VIT_13s0067g00740	20.1.7	stress.biotic.PR-proteins	ATP binding | chr1:19903899-19907515 FORWARD	R protein PRF disease resistance protein	0.876431	0.0517717	0.798384	0.276751	0.0142013	0.814096	2.34444e-06	1.82868e-07	0.345553
0.141671	-1.49336	-0.647971	0.11226	-0.779117	-1.81619	1.3204	0.29084	-0.744769	CHR6_JGVV4_686_T01	VIT_06s0004g01000	20.1.7	stress.biotic.PR-proteins	disease resistance response | chr1:20597869-20598708 REVERSE	Dirigent protein	0.722913	3.74549e-08	0.0388243	0.749675	0.00319257	3.26417e-09	9.72562e-07	0.280935	0.00310972
-0.188439	-1.44244	-0.943366	0.0297246	0.207638	0.851416	1.1268	0.906612	1.90873	CHR6_PDVV4_675_T01	VIT_06s0004g00980	20.1.7	stress.biotic.PR-proteins	disease resistance response | chr1:20597869-20598708 REVERSE	Dirigent protein pDIR9	0.706397	6.01553e-06	0.0157857	0.95597	0.653548	0.00803961	0.000373984	0.00384699	1.52492e-07
0.464693	0.00930736	0.140906	0.317019	0.191366	0.48824	0.754262	0.47657	1.36856	CHR6_JGVV4_688_T01	VIT_06s0004g00970	20.1.7	stress.biotic.PR-proteins	disease resistance-responsive protein-related / dirigent protein-related | chr1:21536128-21536836 FORWARD	Dirigent protein	0.0866418	0.975345	0.774569	0.227748	0.567865	0.052087	0.0016954	0.0502523	5.38027e-07
0.510106	0.779377	-0.30001	1.71051	-2.96294	-4.36516	1.51888	-0.580841	-2.46704	CHR6_JGVV4_685_T01	VIT_06s0004g01020	20.1.7	stress.biotic.PR-proteins	disease resistance-responsive protein-related / dirigent protein-related | chr1:21536128-21536836 FORWARD	Dirigent protein	0.30784	0.0394807	0.690635	3.93964e-05	6.01337e-09	5.83108e-13	0.000185142	0.166351	1.17297e-07
0.481207	1.18552	2.4924	-0.399307	-0.582537	-1.3474	-0.594097	-0.897578	0.123805	CHR4_JGVV44_165_T01	VIT_04s0044g00040	20.1.7	stress.biotic.PR-proteins	disease resistance-responsive protein-related / dirigent protein-related | chr1:21536128-21536836 FORWARD	Dirigent	0.168158	5.72113e-05	8.11561e-09	0.218492	0.0772353	2.60402e-05	0.0475716	0.00268676	0.758688
-0.146916	-1.23978	0.0929473	0.378121	0.162958	0.671953	-0.328484	-0.201378	0.391175	CHRUN_JGVV448_2_T01	VIT_00s0448g00020	20.1.7	stress.biotic.PR-proteins	disease resistance protein (CC-NBS-LRR class), putative | chr1:21701185-21704255 REVERSE	R protein PRF disease resistance protein	0.758724	1.76185e-05	0.893683	0.229849	0.715955	0.0238669	0.293813	0.560231	0.212792
0.366254	-0.128196	0.137854	1.04428	0.690382	1.16718	0.509204	0.818113	1.00161	CHR9_JGVV2_528_T01	VIT_09s0002g05850	20.1.7	stress.biotic.PR-proteins	ATP binding / protein binding | chr1:22613063-22615943 REVERSE	Disease resistance protein (NBS-LRR class)	0.258486	0.658749	0.807544	0.000126386	0.0150726	3.88011e-05	0.0571068	0.002138	0.000272012
-0.00852369	-0.248918	0.227838	0.603136	0.275774	0.930054	0.326676	1.2678	0.264291	CHR19_JGVV14_54_T01	VIT_19s0014g00600	20.1.7	stress.biotic.PR-proteins	disease resistance protein (CC-NBS-LRR class), putative | chr1:23499515-23502169 REVERSE	BED finger-nbs-lrr resistance protein [Populus trichocarpa]	0.979577	0.0874973	0.303527	0.000114905	0.105365	1.37408e-07	0.0317547	1.07928e-10	0.0972686
-0.0940837	-1.05544	-1.02164	0.152334	-0.417363	-0.0634466	-0.0106418	0.115815	-0.231421	CHR8_JGVV7_194_T01	VIT_08s0007g06990	20.1.7	stress.biotic.PR-proteins	disease resistance-responsive family protein | chr1:24503624-24504193 FORWARD	Dirigent pDIR4	0.851564	9.10185e-05	0.00258139	0.681885	0.190764	0.895878	0.980004	0.747865	0.477428
-1.30285	-1.83191	-0.929469	-0.145684	-0.159686	-0.130119	0.0603166	0.0496041	-0.124858	CHR8_JGVV7_199_T01	VIT_08s0007g06930	20.1.7	stress.biotic.PR-proteins	disease resistance-responsive family protein | chr1:24503624-24504193 FORWARD	Dirigent pDIR3	0.00018406	9.5384e-08	0.0191212	0.746696	0.753405	0.792423	0.89431	0.912989	0.7734
-0.735186	-1.21837	-0.461352	-0.181196	-0.0718611	-0.0364558	-0.0518676	-0.206019	-0.10994	CHR8_JGVV7_197_T01	VIT_08s0007g06950	20.1.7	stress.biotic.PR-proteins	disease resistance-responsive family protein | chr1:24503624-24504193 FORWARD	Disease resistance-responsive	0.000287274	6.32721e-09	0.051657	0.405738	0.816922	0.912692	0.840072	0.313486	0.640846
0.291002	1.04257	0.777959	0.57321	-0.216721	-0.231395	1.11981	0.663007	-0.00225149	CHRUN_JGVV160_7_T01	VIT_00s0160g00090	20.1.7	stress.biotic.PR-proteins	disease resistance protein (TIR-NBS class), putative | chr1:26151002-26153555 REVERSE	TIR-NBS-LRR-TIR disease resistance protein	0.289969	4.12545e-06	0.0045083	0.00954041	0.453893	0.381545	2.53053e-06	0.00282383	0.995349
0.351595	0.73024	-0.503459	0.693917	0.638547	0.20738	1.01698	1.3167	0.451067	CHR14_JGVV30_138_T01	VIT_14s0030g00520	20.1.7	stress.biotic.PR-proteins	disease resistance protein (TIR-NBS-LRR class), putative | chr2:5925186-5929600 FORWARD	Disease resistance protein (NBS-LRR class)	0.237439	0.00185561	0.123252	0.0047304	0.0153536	0.507635	5.99625e-05	1.1447e-06	0.0778998
-0.264381	0.776397	-0.316147	-0.0545165	-0.356994	-1.62463	0.702001	-0.964993	-1.64108	CHR3_JGVV88_49_T01	VIT_03s0088g00710	20.1.7	stress.biotic.PR-proteins	Symbols: ATPRB1 | ATPRB1 | chr2:6225535-6226224 REVERSE	Pathogenesis-related protein 1 precursor (PRP 1)	0.798817	0.187337	0.804378	0.958166	0.698022	0.00833091	0.279831	0.121039	0.00718728
0.141033	1.77317	0.470826	0.226317	0.0464161	-0.741449	0.245087	-0.541946	-0.57144	CHR3_JGVV88_50_T01	VIT_03s0088g00700	20.1.7	stress.biotic.PR-proteins	Symbols: ATPRB1 | ATPRB1 | chr2:6225535-6226224 REVERSE	Pathogenesis related protein 1 precursor (pr1 gene)	0.899583	0.00113026	0.651656	0.783576	0.968833	0.248808	0.742604	0.401954	0.382091
0.455605	1.53189	-0.316595	0.924782	0.458224	1.00288	0.527408	0.153632	1.57438	CHR14_GSVIVT00023547001_T01	VIT_14s0036g00340	20.1.7	stress.biotic.PR-proteins	disease resistance protein (TIR-NBS-LRR class), putative | chr2:7410835-7415610 REVERSE	No hit	0.0754422	4.0209e-09	0.354834	8.85635e-05	0.0690888	4.08983e-05	0.0205994	0.578804	1.40331e-08
-0.0563368	-0.0558186	0.0074171	-1.68802	-0.493582	0.120522	-0.71506	-0.591459	-0.2319	CHR1_JGVV11_493_T01	VIT_01s0011g01500	20.1.7	stress.biotic.PR-proteins	disease resistance protein (TIR-NBS-LRR class), putative | chr2:7422411-7426877 FORWARD	No hit	0.888832	0.81632	0.990564	1.7258e-10	0.0282547	0.684096	0.000655979	0.00458626	0.323993
-0.840752	-2.32342	0.0315496	-0.429585	-0.464696	-0.514852	-0.325607	-0.19313	0.0336946	CHR3_JGVV38_261_T01	VIT_03s0038g02050	20.1.7	stress.biotic.PR-proteins	disease resistance-responsive protein-related / dirigent protein-related | chr2:9048131-9049404 REVERSE	Dirigent protein pDIR7	0.240335	6.71334e-05	0.986114	0.566034	0.573915	0.489006	0.661649	0.809436	0.972767
-0.493267	1.06264	0.221216	-0.225574	-1.00419	-0.971194	0.106863	-0.307412	0.0831079	CHR16_JGVV50_112_T01	VIT_16s0050g01530	20.1.7	stress.biotic.PR-proteins	disease resistance family protein | chr2:14737066-14739904 REVERSE	HcrVf2 protein	0.125471	0.000109606	0.671699	0.512889	0.000843489	0.000820867	0.773826	0.320166	0.835599
-0.491702	-0.0923145	-0.150798	0.136702	-0.386721	-1.13806	1.59047	0.651417	1.07224	CHR1_PDVV10_263_T01	VIT_01s0010g03210	20.1.7	stress.biotic.PR-proteins	disease resistance family protein | chr2:14737066-14739904 REVERSE	HcrVf1 protein	0.162023	0.787283	0.816502	0.74925	0.289781	0.000297898	1.16352e-06	0.0314766	0.000542839
-0.677504	-0.699812	-1.18064	0.00712936	-0.393545	-0.739275	0.960674	1.13332	0.757933	CHR16_JGVV50_74_T01	VIT_16s0050g01980	20.1.7	stress.biotic.PR-proteins	disease resistance family protein | chr2:14737066-14739904 REVERSE	EIX receptor 2	0.00711211	0.00169826	7.24398e-05	0.987172	0.138254	0.00209154	6.47313e-05	6.09065e-06	0.00149596
0.106459	1.10835	-0.151538	-0.0154219	0.120409	-0.0467878	-0.332291	0.164968	-0.0470581	CHR14_JGVV171_5_T01	VIT_14s0171g00070	20.1.7	stress.biotic.PR-proteins	disease resistance family protein | chr2:14737066-14739904 REVERSE	Hcr2-0B	0.811496	1.54868e-05	0.77096	0.972918	0.771001	0.918812	0.220613	0.595728	0.904375
-0.256351	0.427662	0.999622	0.389366	0.539897	0.620778	1.94508	2.10594	0.867411	CHR16_JGVV50_227_T01	VIT_16s0050g00250	20.1.7	stress.biotic.PR-proteins	disease resistance family protein | chr2:14737066-14739904 REVERSE	Disease resistance family protein	0.615888	0.204037	0.0193376	0.312433	0.171162	0.0869892	2.95284e-07	8.36229e-08	0.0125794
0.239605	0.790082	0.985813	0.248016	-0.159165	-0.308086	0.59272	0.585548	1.07909	CHR14_JGVV68_212_T01	VIT_14s0068g02250	20.1.7	stress.biotic.PR-proteins	disease resistance family protein | chr2:14737066-14739904 REVERSE	HcrVf1 protein	0.346892	5.8538e-05	9.4316e-05	0.259514	0.565467	0.155195	0.00278424	0.00329787	1.28166e-06
0.0528566	1.75384	-0.168276	-0.163736	-0.162487	-0.404638	0.10801	0.17899	0.0827975	CHR14_JGVV68_216_T01	VIT_14s0068g02300	20.1.7	stress.biotic.PR-proteins	disease resistance family protein | chr2:14737066-14739904 REVERSE	HcrVf1 protein	0.924186	8.35782e-09	0.758454	0.648834	0.694141	0.173002	0.763092	0.58652	0.829604
-0.389587	1.25129	-0.258343	-0.373107	-0.103192	-0.409183	0.189144	0.407281	0.108084	CHR16_JGVV22_201_T01	VIT_16s0022g00080	20.1.7	stress.biotic.PR-proteins	disease resistance family protein | chr2:14737066-14739904 REVERSE	HcrVf2 protein	0.182646	1.21437e-06	0.531592	0.155633	0.801275	0.125254	0.51678	0.111584	0.745361
-0.223748	1.00092	0.356366	-0.314239	-1.1114	-1.52982	0.408897	-0.608509	0.359325	CHRUN_JGVV144_15_T01	VIT_00s0144g00170	20.1.7	stress.biotic.PR-proteins	disease resistance family protein | chr2:14737066-14739904 REVERSE	HcrVf1 protein	0.68071	0.00252405	0.54158	0.450449	0.00282124	3.96122e-05	0.277124	0.0881073	0.366761
0.574376	1.13157	1.03314	0.303682	-0.120045	-0.353344	0.781958	0.746755	0.902765	CHRUN_PDVV316_4_T01	VIT_00s0316g00040	20.1.7	stress.biotic.PR-proteins	disease resistance family protein | chr2:14737066-14739904 REVERSE	Disease resistance protein	0.0134005	5.63824e-07	0.000142199	0.18865	0.719804	0.127129	0.00032572	0.000608097	6.79421e-05
-0.0566354	-0.0498839	0.382023	0.30017	0.509427	0.661647	1.32542	1.53909	0.862094	CHR16_JGVV50_225_T01	VIT_16s0050g00270	20.1.7	stress.biotic.PR-proteins	disease resistance family protein | chr2:14737066-14739904 REVERSE	Leucine-rich repeat	0.922392	0.883806	0.374872	0.358675	0.11077	0.0243918	1.00809e-05	9.57391e-07	0.00293814
0.519795	1.17228	1.00614	0.926911	-0.385358	-0.411282	-0.357978	-0.49317	0.888174	CHR14_JGVV68_211_T01	VIT_14s0068g02240	20.1.7	stress.biotic.PR-proteins	disease resistance family protein | chr2:14737066-14739904 REVERSE	HcrVf1 protein	0.0576399	3.50036e-06	0.000995889	0.000230097	0.176608	0.120968	0.164331	0.0480515	0.000479381
-0.657254	-0.742468	-0.886779	-0.23233	-0.748806	-1.0418	1.72117	0.718214	0.78304	CHR16_JGVV50_80_T01	VIT_16s0050g01900	20.1.7	stress.biotic.PR-proteins	disease resistance family protein | chr2:14737066-14739904 REVERSE	Leucine-rich repeat protein kinase	0.00465618	0.000375404	0.000922866	0.346041	0.00120722	9.39134e-06	2.1133e-10	0.000985302	0.000439665
0.573085	1.33459	1.39084	0.462306	0.125903	-0.283329	0.880677	0.986501	1.20147	CHRUN_JGVV316_1_T01	VIT_00s0316g00010	20.1.7	stress.biotic.PR-proteins	disease resistance family protein | chr2:14737066-14739904 REVERSE	Disease resistance protein	0.0203952	6.95554e-08	3.71902e-06	0.045178	0.723704	0.276703	0.000150085	3.48944e-05	2.05472e-06
0.0417249	0.157134	0.0207364	-0.0203081	0.00702375	0.295154	0.971703	1.84993	0.0530981	CHRUN_JGVV144_23_T01	VIT_00s0144g00300	20.1.7	stress.biotic.PR-proteins	disease resistance family protein | chr2:14737066-14739904 REVERSE	HcrVf2 protein	0.956961	0.692383	0.985047	0.974618	0.992039	0.521247	0.00640001	2.24616e-06	0.924337
-0.553816	1.43941	0.613059	-0.708533	-0.167905	-0.306573	0.616469	0.508105	0.835881	CHR16_JGVV22_186_T01	VIT_16s0022g00310	20.1.7	stress.biotic.PR-proteins	disease resistance family protein | chr2:14737066-14739904 REVERSE	EIX receptor 2	0.0597145	3.05108e-07	0.0731503	0.00736754	0.671222	0.319217	0.0193388	0.0585416	0.00197461
0.436377	0.906964	1.23333	0.101359	-0.0488541	-0.292701	0.834238	0.74053	1.26647	CHR14_JGVV68_215_T01	VIT_14s0068g02290	20.1.7	stress.biotic.PR-proteins	disease resistance family protein | chr2:14737066-14739904 REVERSE	Disease resistance protein	0.164824	0.000464097	0.000253347	0.797098	0.923161	0.356008	0.0018566	0.00581479	1.23651e-05
-0.0527627	1.00664	0.602311	0.142467	0.0328849	0.632506	-0.0252586	-0.323392	0.918251	CHR16_JGVV50_235_T01	VIT_16s0050g00170	20.1.7	stress.biotic.PR-proteins	disease resistance family protein | chr2:14737066-14739904 REVERSE	HcrVf3 protein	0.940498	0.00146929	0.183529	0.763979	0.960431	0.069753	0.960083	0.38765	0.00635855
-0.576364	-0.154586	0.646317	0.259612	0.409455	0.722262	1.47515	1.30639	1.30404	CHR16_JGVV50_220_T01	VIT_16s0050g00370	20.1.7	stress.biotic.PR-proteins	disease resistance family protein | chr2:14737066-14739904 REVERSE	Receptor Like Protein 47	0.0898522	0.636315	0.102161	0.476625	0.254591	0.01995	4.33171e-06	3.39243e-05	4.40263e-05
0.983928	1.53467	0.206245	3.48602	-0.799184	-2.04993	1.90277	0.652933	-0.2736	CHR6_PDVV4_672_T01	VIT_06s0004g01010	20.1.7	stress.biotic.PR-proteins	disease resistance response | chr3:4462892-4463872 FORWARD	Dirigent protein pDIR9	0.025128	0.00010543	0.811835	3.66537e-11	0.0727866	4.00459e-06	8.27198e-06	0.117947	0.583073
0.406737	0.48033	-0.0378807	3.49364	-0.424402	-2.70716	1.51729	0.461207	-0.942466	CHR6_JGVV4_684_T01	VIT_06s0004g01030	20.1.7	stress.biotic.PR-proteins	disease resistance response | chr3:4462892-4463872 FORWARD	Dirigent protein	0.422754	0.200243	0.973173	9.09523e-12	0.375485	6.62577e-09	0.000102387	0.264926	0.0150864
-0.464571	-1.74048	-1.30222	-0.527155	-1.05687	-1.5696	1.20127	0.00378091	0.928245	CHR6_JGVV4_687_T01	VIT_06s0004g00990	20.1.7	stress.biotic.PR-proteins	disease resistance response | chr3:4462892-4463872 FORWARD	Dirigent protein	0.434339	6.93895e-05	0.0187647	0.287614	0.0272711	0.000658365	0.00638164	0.995106	0.0417275
-0.429808	-0.481131	-0.285277	-0.430544	-0.270947	-0.163544	-1.22412	-0.73061	-0.447157	CHR13_GSVIVT00001378001_T01	VIT_13s0156g00420	20.1.7	stress.biotic.PR-proteins	disease resistance protein (NBS-LRR class), putative | chr3:4851990-4856264 REVERSE	Disease resistance protein (NBS-LRR class)	0.0705291	0.0167533	0.375701	0.0458407	0.294967	0.555702	2.35539e-07	0.000692258	0.0407199
-0.0684496	-0.372373	-0.48416	-1.00489	-0.585465	-0.731826	-0.731294	-1.3003	-0.0107365	CHR9_JGVV2_736_T01	VIT_09s0002g08300	20.1.7	stress.biotic.PR-proteins	disease resistance protein (NBS-LRR class), putative | chr3:4851990-4856264 REVERSE	R protein MLA10	0.923841	0.287249	0.354187	0.00397307	0.14079	0.0441949	0.0366187	0.000269594	0.98559
-0.0346519	0.0217263	0.384465	0.131789	-0.30214	-0.0480962	-1.02364	-0.249132	0.128589	CHR12_GSVIVT00023277001_T01	VIT_12s0035g00750	20.1.7	stress.biotic.PR-proteins	disease resistance protein (NBS-LRR class), putative | chr3:4851990-4856264 REVERSE	Disease resistance protein	0.941075	0.936452	0.210195	0.655226	0.25234	0.902134	1.12589e-05	0.305461	0.648246
0.0580923	-0.429549	-0.161272	0.434365	0.733615	1.07408	0.312906	1.378	1.4295	CHR13_GSVIVT00027276001_T01	VIT_13s0047g00730	20.1.7	stress.biotic.PR-proteins	disease resistance protein (NBS-LRR class), putative | chr3:4851990-4856264 REVERSE	R protein MLA10	0.91328	0.0908288	0.763999	0.115698	0.00959629	0.000122172	0.274032	1.90662e-06	1.39486e-06
0.316967	1.06543	0.766785	0.20407	-0.0486533	-0.26721	0.382753	0.1051	0.250457	CHR17_GSVIVT00008357001_T01	VIT_17s0000g03080	20.1.7	stress.biotic.PR-proteins	disease resistance protein (NBS-LRR class), putative | chr3:4851990-4856264 REVERSE	R protein MLA10	0.251714	4.30426e-06	0.00630994	0.452663	0.907502	0.309394	0.0991116	0.720112	0.328444
-0.15708	-1.05326	-0.161733	-0.0590531	0.521854	1.12983	-0.0265816	0.606678	1.29213	CHR13_JGVV47_25_T01	VIT_13s0047g00950	20.1.7	stress.biotic.PR-proteins	disease resistance protein (NBS-LRR class), putative | chr3:4857940-4861247 FORWARD	R protein MLA10	0.832131	0.00734987	0.866012	0.932924	0.302383	0.00794211	0.967015	0.164355	0.00227414
-0.206753	-0.286253	-0.128895	-0.487656	-0.192218	-0.0452326	-1.14989	-0.662878	-0.451195	CHR18_JGVV1_415_T01	VIT_18s0001g07270	20.1.7	stress.biotic.PR-proteins	disease resistance protein (NBS-LRR class), putative | chr3:4857940-4861247 FORWARD	R protein MLA10	0.396943	0.110297	0.720349	0.00870917	0.422685	0.888875	5.83124e-08	0.000460525	0.0172881
0.646028	1.75332	0.618591	0.527279	0.624575	1.0788	0.581904	1.063	1.34813	CHR7_GSVIVT00028665001_T01	VIT_07s0005g06540	20.1.7	stress.biotic.PR-proteins	disease resistance protein (NBS-LRR class), putative | chr3:4857940-4861247 FORWARD	CC-NBS-LRR class	0.00347716	1.23809e-11	0.0157565	0.0101701	0.0043817	2.24448e-06	0.0043634	2.08199e-06	3.64665e-08
-0.452003	-0.360189	0.297919	-0.34808	0.47506	0.295459	-0.375009	0.0899116	1.28499	CHR13_JGVV74_11_T01	VIT_13s0074g00130	20.1.7	stress.biotic.PR-proteins	disease resistance protein (NBS-LRR class), putative | chr3:4857940-4861247 FORWARD	R protein MLA10	0.146241	0.168632	0.494348	0.236423	0.114929	0.34934	0.182705	0.803878	9.58207e-06
-0.0205053	0.263044	0.324818	0.506818	0.315926	0.444363	1.35947	0.9487	0.441537	CHR18_JGVV41_184_T01	VIT_18s0041g00270	20.1.7	stress.biotic.PR-proteins	disease resistance protein (NBS-LRR class), putative | chr3:4857940-4861247 FORWARD	R protein PRF disease resistance protein	0.974265	0.371073	0.487456	0.0886443	0.385711	0.157748	8.39623e-06	0.00111886	0.152292
0.230657	0.0932752	0.161809	0.470221	0.519772	0.774351	-0.00482202	0.595919	1.17505	CHR13_JGVV84_47_T01	VIT_13s0084g00510	20.1.7	stress.biotic.PR-proteins	disease resistance protein (NBS-LRR class), putative | chr3:4857940-4861247 FORWARD	R protein MLA10	0.503471	0.736931	0.742925	0.0634928	0.0560037	0.00240335	0.990435	0.0165241	1.1715e-05
-0.768178	-0.498843	-0.236766	-0.71051	-0.48778	-0.0527451	-1.47402	-1.07596	-0.47631	CHR13_PDVV156_48_T01	VIT_13s0156g00540	20.1.7	stress.biotic.PR-proteins	disease resistance protein (NBS-LRR class), putative | chr3:4857940-4861247 FORWARD	Disease resistance protein (CC-NBS-LRR class)	0.00229347	0.024229	0.547894	0.00242232	0.0572058	0.89871	3.87933e-08	1.43091e-05	0.04803
0.187477	-0.140656	-0.196329	-0.786055	-0.517795	-0.242181	-1.22731	-0.433403	-0.338348	CHR13_JGVV64_6_T01	VIT_13s0064g01830	20.1.7	stress.biotic.PR-proteins	disease resistance protein (NBS-LRR class), putative | chr3:4857940-4861247 FORWARD	R protein disease resistance protein	0.753786	0.726623	0.796977	0.0306452	0.223173	0.621675	0.000722066	0.268892	0.420739
0.353006	-0.18482	0.273234	0.117008	0.364691	1.01651	-0.453657	0.302149	0.867171	CHR13_JGVV47_22_T01	VIT_13s0047g01010	20.1.7	stress.biotic.PR-proteins	disease resistance protein (NBS-LRR class), putative | chr3:4857940-4861247 FORWARD	R protein MLA10	0.549314	0.684903	0.736566	0.855504	0.511524	0.0166483	0.31446	0.53968	0.040708
0.114585	1.08685	0.282226	-0.184705	-0.768837	-1.04537	2.06952	0.189358	-0.844016	CHR15_PDVV24_126_T01	VIT_15s0024g00400	20.1.7	stress.biotic.PR-proteins	disease resistance protein (NBS-LRR class), putative | chr3:4857940-4861247 FORWARD	R protein MLA10	0.824753	0.000138677	0.573103	0.630279	0.0138168	0.000569813	2.9837e-09	0.593874	0.00444503
0.115958	0.375851	-0.200338	0.290539	0.612033	1.0179	-0.218847	0.516743	0.690808	CHR19_GSVIVT00020358001_T01	VIT_19s0027g01070	20.1.7	stress.biotic.PR-proteins	disease resistance protein (NBS-LRR class), putative | chr3:4857940-4861247 FORWARD	R protein disease resistance protein	0.855547	0.2772	0.778102	0.490932	0.115748	0.00414659	0.604637	0.154037	0.0528194
-0.084908	-0.237512	0.210246	-0.915948	-0.4807	0.255406	-1.03431	-0.831446	-0.0635817	CHR13_JGVV156_48_T01	VIT_13s0156g00560	20.1.7	stress.biotic.PR-proteins	disease resistance protein (NBS-LRR class), putative | chr3:4857940-4861247 FORWARD	Disease resistance protein (TIR-NBS class)	0.859386	0.367513	0.659711	0.000475356	0.0956524	0.416213	9.61417e-05	0.00141687	0.867751
0.0982477	0.631101	0.258618	0.0395649	0.633316	1.40957	-0.200536	0.30155	0.500032	CHR12_JGVV34_12_T01	VIT_12s0034g02470	20.1.7	stress.biotic.PR-proteins	disease resistance protein (NBS-LRR class), putative | chr3:4857940-4861247 FORWARD	Disease resistance protein (CC-NBS-LRR class)	0.809053	0.00427285	0.494547	0.918917	0.0110032	1.64624e-07	0.453267	0.226678	0.0362918
-0.0976885	-0.780006	-0.0842444	0.236888	0.640415	1.16128	0.333397	1.37346	1.40714	CHR13_GSVIVT00027270001_T01	VIT_13s0047g00740	20.1.7	stress.biotic.PR-proteins	disease resistance protein (NBS-LRR class), putative | chr3:4857940-4861247 FORWARD	Disease resistance protein (NBS class)	0.884496	0.0181444	0.925344	0.598159	0.100687	0.00127861	0.395844	0.000133732	0.000117887
-0.0822348	-0.262964	0.15984	0.53533	0.453564	1.28112	0.251003	0.938989	0.532345	CHR1_JGVV11_529_T01	VIT_01s0011g01120	20.1.7	stress.biotic.PR-proteins	disease resistance protein (NBS-LRR class), putative | chr3:4857940-4861247 FORWARD	R protein MLA10	0.865892	0.317259	0.761967	0.0426163	0.123731	7.00891e-06	0.391426	0.000404081	0.0473642
-0.194533	-0.227916	0.0318494	-0.265261	-0.171905	-0.450101	0.122486	-0.287815	-1.29022	CHR13_GSVIVT00032139001_T01	VIT_13s0064g00550	20.1.7	stress.biotic.PR-proteins	disease resistance protein (NBS-LRR class), putative | chr3:4857940-4861247 FORWARD	R protein MLA10	0.363074	0.158299	0.942188	0.126555	0.420273	0.00811478	0.533147	0.0906341	1.12991e-09
0.568769	0.6209	0.254448	1.25433	0.478258	0.0821455	0.491119	0.479163	0.392475	CHR5_JGVV51_33_T01	VIT_05s0051g00400	20.1.7	stress.biotic.PR-proteins	disease resistance-responsive family protein | chr3:8678738-8679656 FORWARD	Disease resistance-responsive family	0.0112473	0.00174296	0.433972	1.06546e-07	0.0335779	0.801489	0.0175263	0.0214735	0.0686711
0.309392	0.178047	0.118354	0.421733	0.686185	0.864594	0.739785	1.39566	1.54625	CHR13_GSVIVT00036617001_T01	VIT_13s0084g00450	20.1.7	stress.biotic.PR-proteins	disease resistance protein (TIR-NBS-LRR class), putative | chr3:16045954-16049668 REVERSE	NBS type disease resistance protein	0.301974	0.477369	0.820018	0.0883819	0.00738721	0.000532767	0.00199674	2.4979e-07	5.1819e-08
-0.842018	-1.36878	-0.926995	-0.521749	-0.473498	0.191066	-0.502448	-0.0428776	0.0716309	CHR5_JGVV102_98_T01	VIT_05s0102g01100	20.1.7	stress.biotic.PR-proteins	disease resistance protein (CC-NBS-LRR class), putative | chr3:17206489-17209032 REVERSE	R protein PRF disease resistance protein	0.00117721	1.23942e-07	0.00180882	0.0313165	0.0745497	0.539054	0.0370481	0.900125	0.834819
0.0621862	0.506602	-0.257683	0.372492	-0.522916	-1.12313	0.338954	-0.546873	-0.303834	CHR11_JGVV16_357_T01	VIT_11s0016g03990	20.1.7	stress.biotic.PR-proteins	disease resistance protein (CC-NBS class), putative | chr3:17213069-17215612 REVERSE	R protein PRF disease resistance protein	0.896791	0.0295288	0.528446	0.152637	0.051651	2.22596e-05	0.190228	0.0268237	0.264347
-0.327954	-0.531013	0.0773916	-0.109062	-0.177089	-0.449565	1.02619	0.588968	0.477871	CHR4_JGVV23_144_T01	VIT_04s0023g02380	20.1.7	stress.biotic.PR-proteins	disease resistance protein (CC-NBS-LRR class), putative | chr3:18935714-18938685 FORWARD	R protein MLA10	0.260137	0.0183612	0.893013	0.747006	0.60159	0.0733585	3.29339e-05	0.0134283	0.0515009
-0.062468	-0.802168	-0.945359	0.806084	0.885794	1.26222	-0.147673	-0.127731	0.494562	CHR18_GSVIVT00008727001_T01	VIT_18s0001g00710	20.1.7	stress.biotic.PR-proteins	ATP binding / protein binding / transmembrane receptor | chr3:19121808-19125913 REVERSE	No hit	0.91078	0.00236246	0.00583436	0.00359717	0.00278286	2.31623e-05	0.673447	0.721541	0.0872571
-0.0896236	0.378065	0.113878	-0.170864	-0.28859	-0.317631	2.14045	0.369235	-0.0959491	CHR6_GSVIVT00025477001_T01	VIT_06s0004g00370	20.1.7	stress.biotic.PR-proteins	Symbols: AtRLP46 | AtRLP46 (Receptor Like Protein 46); kinase/ protein binding | chr4:2033427-2035946 FORWARD	Hcr2-p4.1	0.852226	0.137353	0.84725	0.61778	0.383823	0.29345	1.27595e-10	0.183202	0.791254
0.221838	1.36793	0.569045	0.105408	-0.756529	-0.542799	-0.276029	-0.217372	-0.192347	CHR6_GSVIVT00025485001_T01	VIT_06s0004g00300	20.1.7	stress.biotic.PR-proteins	Symbols: AtRLP46 | AtRLP46 (Receptor Like Protein 46); kinase/ protein binding | chr4:2033427-2035946 FORWARD	Hcr2-p4.1	0.475583	3.92122e-08	0.0496078	0.74346	0.00185981	0.0204862	0.257907	0.399379	0.475263
0.758141	1.32311	-0.0923493	1.38346	0.0407273	0.95335	0.686507	0.372562	1.10711	CHRUN_JGVV301_8_T01	VIT_00s0301g00080	20.1.7	stress.biotic.PR-proteins	disease resistance protein (TIR-NBS-LRR class), putative | chr4:5970932-5975375 FORWARD	No hit	0.00901497	1.96199e-06	0.885355	2.14204e-06	0.938624	0.000651867	0.010231	0.191204	9.02802e-05
0.278935	-0.202222	0.0203474	1.10561	0.340433	-0.158886	1.30626	0.690365	-0.198399	CHR18_JGVV41_189_T01	VIT_18s0041g00200	20.1.7	stress.biotic.PR-proteins	disease resistance protein (TIR-NBS-LRR class), putative | chr4:7197211-7201393 REVERSE	R protein L6	0.334804	0.384364	0.976742	5.44987e-06	0.199426	0.603593	2.42249e-07	0.00247842	0.45926
0.026906	-0.0795781	0.227807	0.28747	-0.0546573	0.263542	-0.526754	-0.740392	-1.00394	CHR18_JGVV75_35_T01	VIT_18s0075g00460	20.1.7	stress.biotic.PR-proteins	disease resistance protein (TIR-NBS-LRR class), putative | chr4:7197211-7201393 REVERSE	TIR-NBS-LRR disease resistance	0.969777	0.832515	0.715191	0.460465	0.929864	0.526492	0.113233	0.0226345	0.00235441
-0.0571089	-0.923438	-0.0287655	-0.791448	0.893678	1.46101	-0.920365	0.2157	0.610822	CHR16_GSVIVT00013995001_T01	VIT_16s0013g01700	20.1.7	stress.biotic.PR-proteins	disease resistance family protein / LRR family protein | chr4:8007989-8010745 REVERSE	Disease resistance protein	0.95084	0.0243048	0.982649	0.0751406	0.0602496	0.00111512	0.0339156	0.696549	0.193171
0.348912	-0.31919	-0.0555894	-0.0791289	-0.197614	-0.00572413	-1.29747	0.0862048	-0.353131	CHR18_JGVV89_75_T01	VIT_18s0089g00600	20.1.7	stress.biotic.PR-proteins	disease resistance protein (TIR-NBS-LRR class), putative | chr4:10633685-10639001 FORWARD	R protein L6	0.323756	0.251399	0.940491	0.855922	0.624927	0.992836	1.07607e-05	0.820878	0.252669
0.479061	1.61159	-0.176346	0.0459903	0.227867	0.511906	-0.423589	0.36574	-0.0815512	CHR3_JGVV63_230_T01	VIT_03s0063g02470	20.1.7	stress.biotic.PR-proteins	disease resistance protein (TIR-NBS-LRR class), putative | chr4:10633685-10639001 FORWARD	No hit	0.00983235	1.16339e-12	0.54117	0.86487	0.270835	0.00374477	0.0132175	0.0348156	0.719808
0.544039	0.9618	1.24613	0.488101	0.00329963	0.0576192	0.490662	0.886291	-0.281093	CHRUN_JGVV335_2_T01	VIT_00s0335g00020	20.1.7	stress.biotic.PR-proteins	disease resistance protein (TIR-NBS-LRR class), putative | chr4:10651744-10657282 FORWARD	TIR-NBS-LRR disease resistance	0.0701897	0.000234475	0.000232241	0.0773769	0.994552	0.903654	0.0721324	0.00109531	0.359338
0.0651291	0.645566	0.0910465	0.245157	-0.0644267	-0.713161	1.15419	0.425399	0.130695	CHRUN_JGVV288_2_T01	VIT_00s0288g00020	20.1.7	stress.biotic.PR-proteins	disease resistance protein (TIR-NBS-LRR class), putative | chr4:10651744-10657282 FORWARD	Nematode resistance-like protein	0.88174	0.002977	0.861994	0.348346	0.873517	0.00240335	2.60292e-06	0.0675447	0.654213
-1.75464	-2.58787	-0.369325	-0.216876	-0.300577	-0.825631	0.246845	-0.0456851	-0.137311	CHR2_JGVV25_69_T01	VIT_02s0025g00740	20.1.7	stress.biotic.PR-proteins	disease resistance-responsive family protein / dirigent family protein | chr4:12338871-12339747 REVERSE	Pinoresinol forming dirigent protein	0.0381346	0.000499868	0.826168	0.857039	0.815566	0.367306	0.814614	0.969611	0.907737
-0.790952	-1.28967	-0.915234	-0.0229558	0.0356496	-0.139134	-0.206767	-0.260377	-0.563032	CHR2_JGVV25_71_T01	VIT_02s0025g00760	20.1.7	stress.biotic.PR-proteins	disease resistance-responsive family protein / dirigent family protein | chr4:12338871-12339747 REVERSE	Pinoresinol forming dirigent protein	0.0359304	0.000126891	0.0353962	0.969568	0.959288	0.795798	0.627143	0.523504	0.121302
0.0126485	-0.366839	0.211914	1.04414	0.834667	0.655447	0.723302	1.72526	0.15591	CHR14_JGVV30_97_T01	VIT_14s0030g01160	20.1.7	stress.biotic.PR-proteins	disease resistance protein (NBS-LRR class), putative | chr4:13620977-13623934 REVERSE	R protein disease resistance protein	0.979577	0.0900605	0.58932	1.23094e-05	0.000589261	0.0046598	0.00136543	7.96769e-10	0.575141
-0.31136	-1.24135	-0.0962205	0.0808518	-0.0984088	0.00777383	-0.182478	-0.155143	-0.11853	CHR6_JGVV9_183_T01	VIT_06s0009g01660	20.1.7	stress.biotic.PR-proteins	disease resistance protein (NBS-LRR class), putative | chr4:13620977-13623934 REVERSE	RPS2 (resistant to p. syringae 2)	0.224348	7.78114e-08	0.838844	0.796173	0.776341	0.986762	0.45628	0.542274	0.664489
-0.377881	-1.25098	-0.429177	0.0940272	-0.266118	-0.0244361	-0.238444	-0.216097	-0.211206	CHR19_JGVV90_22_T01	VIT_19s0090g00240	20.1.7	stress.biotic.PR-proteins	disease resistance protein (NBS-LRR class), putative | chr4:13620977-13623934 REVERSE	R protein disease resistance protein	0.00940622	1.50838e-12	0.0104276	0.585996	0.07403	0.919886	0.0824155	0.122347	0.141595
0.055304	0.403335	0.102605	0.605379	1.06456	1.39026	-0.636744	1.11668	0.69414	CHR12_GSVIVT00023177001_T01	VIT_12s0035g01610	20.1.7	stress.biotic.PR-proteins	disease resistance protein (NBS-LRR class), putative | chr4:13620977-13623934 REVERSE	No hit	0.921428	0.127475	0.872315	0.0279696	0.000327066	4.04745e-06	0.0195228	8.20042e-05	0.0126091
0.288423	-0.401244	-0.268916	0.665548	1.19809	0.918084	1.41366	1.4889	-0.00919995	CHR14_JGVV30_114_T01	VIT_14s0030g00840	20.1.7	stress.biotic.PR-proteins	disease resistance protein (NBS-LRR class), putative | chr4:13620977-13623934 REVERSE	R protein disease resistance protein	0.308474	0.0625337	0.4527	0.00321551	3.78018e-06	0.000118525	4.48173e-08	2.05852e-08	0.980854
0.322508	1.54098	0.246468	0.155464	0.0862102	0.183376	-0.11602	0.106414	0.206606	CHR12_JGVV35_87_T01	VIT_12s0035g01260	20.1.7	stress.biotic.PR-proteins	disease resistance protein (NBS-LRR class), putative | chr4:13620977-13623934 REVERSE	NBS-LRR type disease resistance protein	0.0278317	5.6388e-15	0.179226	0.303375	0.667428	0.22312	0.452132	0.500458	0.150267
0.0968031	-0.275597	0.129087	-0.0163245	1.03583	-0.161769	1.21435	1.95777	-0.785791	CHR19_JGVV14_458_T01	VIT_19s0014g05160	20.1.7	stress.biotic.PR-proteins	disease resistance protein (NBS-LRR class), putative | chr4:13620977-13623934 REVERSE	RPS2 (resistant to p. syringae 2)	0.915311	0.565797	0.90847	0.984082	0.0335946	0.824292	0.00655903	3.28929e-05	0.0955717
0.43283	-0.257765	0.10144	0.837233	0.702473	0.909647	0.711502	1.25222	0.0635299	CHR14_JGVV30_107_T01	VIT_14s0030g00990	20.1.7	stress.biotic.PR-proteins	disease resistance protein (NBS-LRR class), putative | chr4:13620977-13623934 REVERSE	R protein disease resistance protein	0.336472	0.486191	0.90847	0.0180895	0.0719127	0.0122397	0.045401	0.000491456	0.907259
0.203522	1.02409	0.662456	0.587539	0.7411	1.00333	-0.115458	1.05355	1.4326	CHR12_JGVV35_86_T01	VIT_12s0035g01280	20.1.7	stress.biotic.PR-proteins	disease resistance protein (NBS-LRR class), putative | chr4:13633953-13636712 REVERSE	R protein disease resistance protein	0.715416	0.0020156	0.158909	0.103428	0.0511472	0.00492018	0.806888	0.00254032	8.84106e-05
-0.163045	-0.363312	-0.0425302	0.357487	0.359738	0.785458	-0.173488	1.59188	-0.0194061	CHR19_JGVV14_52_T01	VIT_19s0014g00570	20.1.7	stress.biotic.PR-proteins	disease resistance protein (NBS-LRR class), putative | chr4:13633953-13636712 REVERSE	Disease resistance protein RFL1	0.828443	0.403835	0.972991	0.488461	0.533562	0.0794469	0.755579	0.000240433	0.977908
0.273239	1.01678	0.560193	0.742599	0.435939	0.368415	0.590034	0.286548	0.19343	CHR2_JGVV33_40_T01	VIT_02s0033g00520	20.1.7	stress.biotic.PR-proteins	disease resistance protein (NBS-LRR class), putative | chr4:13633953-13636712 REVERSE	Disease resistance protein (NBS-LRR class)	0.0879698	8.80433e-10	0.00142032	1.57387e-06	0.00401657	0.0114488	5.55319e-05	0.0457984	0.211174
0.299002	-0.198691	-0.0683831	1.3673	0.201891	-0.605989	1.16675	1.2808	-0.150117	CHR18_JGVV41_188_T01	VIT_18s0041g00210	20.1.7	stress.biotic.PR-proteins	disease resistance protein (TIR-NBS-LRR class), putative | chr5:5822999-5827153 FORWARD	TIR-NBS-LRR disease resistance	0.371041	0.459518	0.917935	1.28702e-06	0.576329	0.0230885	1.63972e-05	4.30738e-06	0.648246
0.297642	-0.672119	0.00869176	1.12891	0.312856	-0.185315	0.328062	0.251635	-0.308186	CHR18_JGVV41_190_T01	VIT_18s0041g00190	20.1.7	stress.biotic.PR-proteins	disease resistance protein (TIR-NBS-LRR class), putative | chr5:5822999-5827153 FORWARD	R protein L6	0.148069	0.00010893	0.987001	3.58334e-08	0.116517	0.380968	0.0675444	0.177738	0.0969789
-0.743153	-0.697158	-0.974099	-0.795093	-0.764167	-0.791202	-1.68574	-1.42669	-0.132768	CHR18_JGVV72_19_T01	VIT_18s0072g01090	20.1.7	stress.biotic.PR-proteins	disease resistance protein (TIR-NBS-LRR class), putative | chr5:5822999-5827153 FORWARD	TIR-NBS-LRR type R protein 7	0.00289278	0.00163107	0.000721645	0.00067766	0.0020607	0.000970757	1.71316e-09	8.38863e-08	0.653355
-0.159625	-0.0159111	0.0643439	0.00439071	0.513594	0.181809	0.814685	1.19019	0.304007	CHRUN_JGVV238_4_T01	VIT_00s0238g00040	20.1.7	stress.biotic.PR-proteins	disease resistance protein (TIR-NBS-LRR class), putative | chr5:5822999-5827153 FORWARD	R protein disease resistance protein	0.601047	0.949639	0.898536	0.991519	0.0206833	0.48289	0.000114732	2.98126e-07	0.170958
-0.404936	0.215884	-0.782613	0.945014	-1.17039	-1.31045	-0.843334	-1.03481	-1.43143	CHR18_JGVV89_85_T01	VIT_18s0089g00460	20.1.7	stress.biotic.PR-proteins	disease resistance protein (TIR-NBS-LRR class), putative | chr5:5822999-5827153 FORWARD	TIR-NBS-TIR type disease resistance protein	0.471926	0.628744	0.159989	0.022192	0.0077661	0.00198264	0.0412876	0.0119831	0.000715044
0.44355	0.50323	0.365522	1.21182	0.540703	0.270762	0.885077	0.661861	0.111974	CHR18_JGVV75_36_T01	VIT_18s0075g00480	20.1.7	stress.biotic.PR-proteins	disease resistance protein (TIR-NBS-LRR class), putative | chr5:5822999-5827153 FORWARD	R protein L6	0.012846	0.001414	0.0895445	1.7302e-09	0.00218252	0.127705	8.82478e-07	0.000102355	0.582576
0.296941	-0.212323	-0.227016	1.05367	0.180445	-0.450815	1.27132	0.843669	0.0193743	CHR18_JGVV41_186_T01	VIT_18s0041g00250	20.1.7	stress.biotic.PR-proteins	disease resistance protein (TIR-NBS-LRR class), putative | chr5:5822999-5827153 FORWARD	R protein L6	0.232904	0.305392	0.498871	2.32606e-06	0.516964	0.0348261	5.93391e-08	7.74489e-05	0.953666
0.0186	1.37786	-0.0724554	0.00918493	-0.21999	0.0294415	-0.303532	0.277311	-0.011381	CHR15_JGVV107_20_T01	VIT_15s0107g00290	20.1.7	stress.biotic.PR-proteins	disease resistance protein (TIR-NBS-LRR class), putative | chr5:5822999-5827153 FORWARD	R protein L6	0.977259	6.73207e-06	0.925465	0.987187	0.609975	0.960361	0.366101	0.42061	0.982297
-0.632974	0.198897	-0.199392	0.356221	-1.04676	-1.07545	-1.45091	-0.902349	-1.18696	CHR18_JGVV89_86_T01	VIT_18s0089g00450	20.1.7	stress.biotic.PR-proteins	disease resistance protein (TIR-NBS-LRR class), putative | chr5:5822999-5827153 FORWARD	R protein L6	0.0236012	0.456599	0.679432	0.199244	0.000184984	8.01911e-05	3.41528e-07	0.000542005	1.70839e-05
0.0118135	0.889286	1.04539	0.451368	-0.434455	-0.144137	0.837497	0.698921	-0.0742181	CHRUN_JGVV275_4_T01	VIT_00s0275g00060	20.1.7	stress.biotic.PR-proteins	disease resistance protein (TIR-NBS-LRR class), putative | chr5:5822999-5827153 FORWARD	Disease resistance protein (TIR-NBS-LRR class)	0.987766	0.00680613	0.015742	0.235578	0.304779	0.789438	0.0152335	0.046441	0.886219
-0.0847922	0.195934	0.320557	0.838333	-0.328155	-1.27024	0.403412	-0.0663885	-0.582933	CHR12_JGVV34_133_T01	VIT_12s0034g00920	20.1.7	stress.biotic.PR-proteins	ATP binding / nucleoside-triphosphatase/ nucleotide binding / protein binding / transmembrane receptor | chr5:6074069-6078569 REVERSE	No hit	0.829667	0.387468	0.32625	0.000211403	0.205285	4.50586e-07	0.0726217	0.82637	0.0096049
0.282609	0.0188829	-0.825448	-0.213692	-0.413039	-1.01288	0.341502	-0.122165	0.158904	CHR16_JGVV50_55_T01	VIT_16s0050g02230	20.1.7	stress.biotic.PR-proteins	acidic endochitinase (CHIB1) | chr5:8143699-8145252 REVERSE	Chitinase [Vitis vinifera]	0.711596	0.974873	0.212663	0.752682	0.523055	0.0412049	0.548895	0.854358	0.812427
1.07913	4.62161	3.86788	1.58414	0.294379	-1.38331	2.47305	0.438017	0.0602664	CHR15_JGVV46_195_T01	VIT_15s0046g01570	20.1.7	stress.biotic.PR-proteins	acidic endochitinase (CHIB1) | chr5:8143699-8145252 REVERSE	Acidic endochitinase (CHIB1)	0.0301889	1.46633e-13	5.7207e-09	0.000586548	0.664516	0.00311855	7.13004e-07	0.39715	0.933085
-0.859174	-0.518109	-0.598927	-0.647366	-0.948823	-1.11131	-0.364286	-1.11484	-0.87174	CHR15_JGVV46_185_T01	VIT_15s0046g01670	20.1.7	stress.biotic.PR-proteins	acidic endochitinase (CHIB1) | chr5:8143699-8145252 REVERSE	Chitinase, class III	0.00192539	0.0334653	0.0712724	0.0118003	0.000604943	5.08214e-05	0.176426	3.45585e-05	0.000946673
-0.604457	0.548969	0.102625	-0.335231	-0.936464	-1.1246	0.0701337	-0.437289	8.05585e-05	CHR16_JGVV50_111_T01	VIT_16s0050g01550	20.1.7	stress.biotic.PR-proteins	Symbols: AtRLP53 | AtRLP53 (Receptor Like Protein 53); kinase/ protein binding | chr5:9522534-9525407 REVERSE	HcrVf2 protein	0.00739102	0.00567489	0.82158	0.126269	5.30685e-05	1.52521e-06	0.804932	0.0384323	0.999842
0.0347332	0.19808	-0.224621	0.530757	-0.396133	-2.3557	0.128096	-0.0506259	-1.10973	CHR18_JGVV72_6_T01	VIT_18s0072g01230	20.1.7	stress.biotic.PR-proteins	disease resistance protein (TIR-NBS-LRR class), putative | chr5:14567622-14572630 REVERSE	R protein L6	0.96253	0.58195	0.733102	0.132301	0.341708	8.68676e-09	0.773926	0.916818	0.00124973
0.4992	1.33574	0.0814707	1.25061	0.839378	-0.726662	0.587835	0.380029	-0.752431	CHR18_JGVV75_50_T01	VIT_18s0075g00660	20.1.7	stress.biotic.PR-proteins	disease resistance protein (TIR-NBS-LRR class), putative | chr5:16612659-16616063 REVERSE	Disease resistance protein (TIR-NBS-LRR class)	0.417735	0.00252678	0.94825	0.00704229	0.106908	0.150353	0.235924	0.483828	0.126242
-1.28657	-2.2446	-0.870692	-0.186203	-0.256582	-0.0605365	-0.436006	-0.846616	-0.396737	CHR8_JGVV7_196_T01	VIT_08s0007g06960	20.1.7	stress.biotic.PR-proteins	disease resistance-responsive family protein | chr5:16994240-16994930 REVERSE	Disease resistance-responsive	4.78543e-07	6.46193e-14	0.00106115	0.473492	0.333452	0.86896	0.0431509	0.0001291	0.0754985
-0.56185	-0.751054	0.24383	0.487486	0.47981	1.06882	1.10031	0.807615	0.995518	CHR17_JGVV0_490_T01	VIT_17s0000g04880	20.1.7	stress.biotic.PR-proteins	disease resistance-responsive family protein | chr5:16998268-16998816 REVERSE	Dirigent protein	0.304335	0.0722805	0.789564	0.324699	0.384334	0.0175776	0.0112948	0.0698062	0.0257766
-0.74293	-0.862774	-0.605928	-0.447273	-0.401397	-1.23702	0.515267	-0.129933	-0.380733	CHR12_JGVV34_98_T01	VIT_12s0034g01320	20.1.7	stress.biotic.PR-proteins	disease resistance protein (TIR-NBS-LRR class), putative | chr5:18114666-18118608 FORWARD	TIR-NBS-LRR disease resistance	0.00122435	4.34541e-05	0.0231119	0.0375215	0.0901059	3.5408e-07	0.014891	0.619705	0.0865824
0.477733	-0.276996	0.0388132	1.47591	0.530584	-0.324122	1.45296	1.43978	-0.287154	CHR18_JGVV41_187_T01	VIT_18s0041g00220	20.1.7	stress.biotic.PR-proteins	disease resistance protein (TIR-NBS-LRR class), putative | chr5:18302147-18308303 REVERSE	TIR-NBS-LRR disease resistance	0.202633	0.390511	0.964374	9.94729e-06	0.138242	0.391195	1.16498e-05	1.56376e-05	0.435667
0.332329	1.30349	0.515671	1.08618	0.226893	0.300687	0.594924	0.771184	0.37054	CHRUN_JGVV335_1_T01	VIT_00s0335g00010	20.1.7	stress.biotic.PR-proteins	disease resistance protein (TIR-NBS-LRR class), putative | chr5:18835618-18839546 FORWARD	R protein L6	0.470973	8.5459e-05	0.290066	0.00134087	0.647209	0.475647	0.0830911	0.0226938	0.331235
0.0439449	1.06972	0.389663	0.765706	-0.343549	-0.366674	0.663279	0.48068	0.225961	CHRUN_JGVV160_32_T01	VIT_00s0160g00360	20.1.7	stress.biotic.PR-proteins	disease resistance protein (TIR-NBS-LRR class), putative | chr5:18835618-18839546 FORWARD	TIR-NBS-LRR disease resistance	0.948022	0.000442225	0.428053	0.0152124	0.388722	0.317048	0.035784	0.144667	0.557971
0.015522	0.521543	0.475095	0.159382	0.0700119	-0.617087	1.29038	0.0156275	-0.215996	CHRUN_JGVV515_2_T01	VIT_00s0515g00020	20.1.7	stress.biotic.PR-proteins	disease resistance protein (CC-NBS-LRR class), putative | chr5:19716476-19721452 FORWARD	R protein MLA10	0.977259	0.0281706	0.162312	0.628822	0.874569	0.0169236	1.90966e-06	0.968019	0.466995
-0.0302535	-0.135794	-0.208358	0.205074	-0.364586	-0.974822	1.70703	0.0102112	-0.0409435	CHR15_JGVV45_74_T01	VIT_15s0045g01020	20.1.7	stress.biotic.PR-proteins	disease resistance protein (CC-NBS-LRR class), putative | chr5:19716476-19721452 FORWARD	R protein PRF disease resistance protein	0.964745	0.697684	0.737909	0.618396	0.353642	0.0026571	7.67085e-07	0.983764	0.934166
-0.245701	-0.0295849	0.48521	1.06106	-0.0550667	-1.79747	2.64288	1.08744	0.46822	CHR10_JGVV71_85_T01	VIT_10s0071g00190	20.1.7	stress.biotic.PR-proteins	disease resistance protein (CC-NBS-LRR class), putative | chr5:26714764-26717788 REVERSE	R protein disease resistance protein	0.644675	0.944649	0.354271	0.002461	0.935619	3.32339e-06	7.41012e-10	0.00199775	0.221393
-0.0827442	0.758436	0.165345	0.401935	-0.285449	-0.319776	1.72273	0.459886	-0.0971037	CHR7_JGVV197_9_T01	VIT_07s0197g00090	20.1.7	stress.biotic.PR-proteins	disease resistance protein (CC-NBS-LRR class), putative | chr5:26714764-26717788 REVERSE	R protein disease resistance protein	0.795386	3.86518e-05	0.616573	0.0316903	0.184629	0.107147	5.67232e-12	0.0132702	0.68611
0.443784	0.0907781	0.32511	0.366437	0.184875	0.22449	1.55899	0.498033	0.205023	CHR7_JGVV197_20_T01	VIT_07s0197g00230	20.1.7	stress.biotic.PR-proteins	disease resistance protein (CC-NBS-LRR class), putative | chr5:26714764-26717788 REVERSE	Disease resistance protein (CC-NBS-LRR class)	0.143374	0.75862	0.424202	0.193443	0.624804	0.497828	1.19161e-07	0.0609331	0.515014
-0.210518	0.993401	0.22336	0.438926	-0.311242	-0.593704	2.02722	0.404209	-0.377133	CHRUN_JGVV487_5_T01	VIT_00s0487g00050	20.1.7	stress.biotic.PR-proteins	disease resistance protein (CC-NBS-LRR class), putative | chr5:26714764-26717788 REVERSE	R protein disease resistance protein	0.472567	5.40359e-06	0.531862	0.0432618	0.216734	0.00693719	3.56627e-12	0.0637743	0.0927681
-0.122875	-0.100117	0.134007	0.708658	-0.144106	-1.75995	2.89772	0.614975	0.59194	CHR10_JGVV71_86_T01	VIT_10s0071g00150	20.1.7	stress.biotic.PR-proteins	disease resistance protein (CC-NBS-LRR class), putative | chr5:26714764-26717788 REVERSE	R protein disease resistance protein	0.790605	0.741134	0.819029	0.00868997	0.736189	4.04196e-08	1.52548e-13	0.0234699	0.0327343
0.16861	-1.28145	0.280126	-0.781916	-0.585192	-0.963627	-0.292572	-0.651907	-0.346535	CHR17_JGVV119_15_T01	VIT_17s0119g00280	20.1.7.6.1	stress.biotic.PR-proteins.proteinase inhibitors.trypsin inhibitor	trypsin and protease inhibitor family protein / Kunitz family protein | chr1:6149301-6150038 FORWARD	Alpha-amylase/subtilisin inhibitor	0.877554	0.0187316	0.822913	0.211072	0.432683	0.119923	0.690391	0.302828	0.634138
-0.11799	-0.437355	-0.306433	-1.62667	-1.26104	-3.47416	-0.236846	0.297888	-3.03956	CHRUN_JGVV270_10_T01	VIT_00s0270g00120	20.1.7.6.1	stress.biotic.PR-proteins.proteinase inhibitors.trypsin inhibitor	trypsin and protease inhibitor family protein / Kunitz family protein | chr1:6149301-6150038 FORWARD	Alpha-amylase/subtilisin inhibitor	0.948298	0.636001	0.878126	0.0608928	0.204924	0.00011088	0.840654	0.794295	0.000525327
0.0488175	-1.27806	0.0743772	-0.365762	0.0139832	-0.681914	0.017626	-0.111262	-0.138895	CHR17_JGVV119_10_T01	VIT_17s0119g00150	20.1.7.6.1	stress.biotic.PR-proteins.proteinase inhibitors.trypsin inhibitor	trypsin and protease inhibitor family protein / Kunitz family protein | chr1:6149301-6150038 FORWARD	Alpha-amylase/subtilisin inhibitor	0.970962	0.0247134	0.964215	0.646541	0.991028	0.332089	0.984688	0.896276	0.876515
-0.262884	-1.66738	0.156913	-0.464377	-0.722896	-1.34049	-0.124823	-0.270547	-0.723335	CHR17_GSVIVT00012932001_T01	VIT_17s0119g00230	20.1.7.6.1	stress.biotic.PR-proteins.proteinase inhibitors.trypsin inhibitor	trypsin and protease inhibitor family protein / Kunitz family protein | chr1:6149301-6150038 FORWARD	Trypsin and protease inhibitor Kunitz family	0.827819	0.0095226	0.929222	0.595257	0.404206	0.0601673	0.898342	0.763374	0.349286
0.826572	1.66036	0.693771	0.265905	0.269956	0.65473	0.280201	-0.114147	0.531689	CHR16_JGVV100_91_T01	VIT_16s0100g00360	20.2	stress.abiotic	Per1-like family protein | chr1:5668413-5670708 FORWARD	Per1	4.16055e-06	4.07236e-14	0.000381521	0.10006	0.126355	7.69988e-05	0.0772597	0.54044	0.000898658
0.181114	1.42452	0.415713	0.290721	0.00464696	0.335077	-0.104705	-0.330381	0.644447	CHR6_JGVV4_373_T01	VIT_06s0004g04440	20.2	stress.abiotic	osmotin-like protein, putative | chr2:12354430-12355431 REVERSE	Osmotin	0.736737	1.71781e-05	0.41618	0.465772	0.994085	0.39944	0.816542	0.373694	0.0589343
0.535547	1.01005	0.120164	-0.865412	-0.387239	-0.151168	0.128745	-0.581413	-0.392792	CHR7_JGVV5_14_T01	VIT_07s0005g00140	20.2	stress.abiotic	benzodiazepine receptor-related | chr2:19568464-19569507 FORWARD	Peripheral-type benzodiazepine receptor	0.294475	0.00924111	0.906201	0.0367012	0.474365	0.818462	0.818318	0.178912	0.409047
-0.482288	1.68166	-0.0393431	-0.333103	0.148662	1.40555	0.144463	0.389919	0.561958	CHR9_JGVV2_540_T01	VIT_09s0002g05990	20.2	stress.abiotic	Symbols: UVR3 | UVR3 (UV REPAIR DEFECTIVE 3); DNA (6-4) photolyase | chr3:5293306-5296592 REVERSE	6-4 photolyase	0.112702	1.44344e-08	0.955717	0.257686	0.719959	2.06069e-06	0.667196	0.163523	0.0399376
1.55775	1.73375	2.10815	0.971511	0.104341	-0.556126	-0.1822	0.448273	0.812401	CHR2_JGVV25_393_T01	VIT_02s0025g04340	20.2	stress.abiotic	Symbols: ATOSM34 | ATOSM34 (osmotin 34) | chr4:7024856-7026146 REVERSE	Osmotin	0.000867349	5.10052e-05	0.000118936	0.025436	0.894803	0.256985	0.748511	0.353678	0.0704038
-0.207501	-0.46116	-0.29869	-0.692664	-1.94937	-1.84622	0.218107	-0.431599	-0.915236	CHR2_JGVV25_386_T01	VIT_02s0025g04260	20.2	stress.abiotic	Symbols: ATOSM34 | ATOSM34 (osmotin 34) | chr4:7024856-7026146 REVERSE	Osmotin [Vitis vinifera]	0.684137	0.14443	0.602531	0.0350429	4.44892e-07	5.6507e-07	0.578542	0.214435	0.00567226
-0.00926512	0.0754307	-0.42265	-0.710069	-1.71534	-1.56168	0.143931	-0.412289	-0.866356	CHR2_JGVV25_387_T01	VIT_02s0025g04270	20.2	stress.abiotic	Symbols: ATOSM34 | ATOSM34 (osmotin 34) | chr4:7024856-7026146 REVERSE	Thaumatin	0.989749	0.845419	0.404699	0.0327583	5.1524e-06	1.27905e-05	0.738782	0.246396	0.00973104
0.290589	2.15759	0.619244	-0.356824	-0.0801721	-0.588969	0.201155	0.216827	0.494313	CHR2_JGVV25_389_T01	VIT_02s0025g04290	20.2	stress.abiotic	Symbols: ATOSM34 | ATOSM34 (osmotin 34) | chr4:7024856-7026146 REVERSE	Thaumatin	0.383588	1.71113e-11	0.0593207	0.1962	0.857605	0.0261283	0.501736	0.46534	0.0620872
0.446156	1.91058	1.86489	-0.290796	-0.237969	-0.321428	0.0439249	-0.075154	-0.30466	CHR2_JGVV25_388_T01	VIT_02s0025g04280	20.2	stress.abiotic	Symbols: ATOSM34 | ATOSM34 (osmotin 34) | chr4:7024856-7026146 REVERSE	Osmotin	0.151166	9.15984e-10	3.53558e-07	0.339298	0.507273	0.296516	0.910902	0.837473	0.310257
1.86657	4.44938	4.11752	-0.555369	-0.486334	-0.560179	-0.245149	-0.232566	-0.0979072	CHR2_JGVV25_390_T01	VIT_02s0025g04300	20.2	stress.abiotic	Symbols: ATOSM34 | ATOSM34 (osmotin 34) | chr4:7024856-7026146 REVERSE	Thaumatin	0.0034267	2.87556e-10	3.82438e-07	0.429683	0.551442	0.441775	0.752934	0.766994	0.914629
-0.205406	1.06397	-0.00554992	-1.01123	-1.1208	-1.2675	0.757255	0.323474	0.197103	CHR2_PDVV25_369_T01	VIT_02s0025g04320	20.2	stress.abiotic	Symbols: ATOSM34 | ATOSM34 (osmotin 34) | chr4:7024856-7026146 REVERSE	Thaumatin	0.520431	4.7848e-06	0.994102	2.3566e-05	1.26418e-05	8.20258e-07	0.00093377	0.17842	0.464585
0.452864	3.12137	1.66074	-0.0342017	-0.0120946	-0.0381573	0.0123452	-0.388983	-0.849841	CHR2_JGVV25_392_T01	VIT_02s0025g04330	20.2	stress.abiotic	Symbols: ATOSM34 | ATOSM34 (osmotin 34) | chr4:7024856-7026146 REVERSE	Thaumatin VVTL1 [Vitis vinifera]	0.427657	5.72448e-10	0.00169616	0.963045	0.988889	0.963586	0.984868	0.427201	0.0541222
-0.0459392	0.10736	-0.0580868	-0.465301	-1.20577	-1.28735	0.337394	-0.217567	-0.613562	CHR2_JGVV25_383_T01	VIT_02s0025g04230	20.2	stress.abiotic	Symbols: ATOSM34 | ATOSM34 (osmotin 34) | chr4:7024856-7026146 REVERSE	Thaumatin [Vitis vinifera]	0.94449	0.758727	0.943732	0.156365	0.000319877	8.68337e-05	0.319682	0.557929	0.054676
0.06664	0.659014	-0.293254	-0.390514	-1.50999	-1.69325	0.217282	-0.157373	-0.740274	CHR2_JGVV25_385_T01	VIT_02s0025g04250	20.2	stress.abiotic	Symbols: ATOSM34 | ATOSM34 (osmotin 34) | chr4:7024856-7026146 REVERSE	Osmotin	0.907098	0.014828	0.54117	0.207556	4.04286e-06	2.51535e-07	0.518914	0.660225	0.0109056
0.534586	2.15298	2.26021	-0.0290918	-0.276615	-0.655654	-0.0351032	-0.0370352	-0.451246	CHR2_JGVV25_391_T01	VIT_02s0025g04310	20.2	stress.abiotic	Symbols: ATOSM34 | ATOSM34 (osmotin 34) | chr4:7024856-7026146 REVERSE	Thaumatin	0.0669623	3.11513e-11	4.00881e-09	0.948678	0.407759	0.0148143	0.927533	0.921519	0.100355
-0.184741	-0.557925	-0.217538	-1.04766	-0.220066	0.296703	-0.132508	-0.188533	-0.068156	CHR12_JGVV34_36_T01	VIT_12s0034g02190	20.2.1	stress.abiotic.heat	DNAJ chaperone C-terminal domain-containing protein | chr1:3679225-3680924 REVERSE	DnaJ homolog, subfamily B, member 13	0.637018	0.0224561	0.643907	8.57345e-05	0.532121	0.323929	0.687121	0.541498	0.856453
-0.682953	-1.2948	-0.618686	-0.64177	-0.332454	-0.474515	-0.143851	-0.671644	-0.685818	CHR1_JGVV26_171_T01	VIT_01s0026g00840	20.2.1	stress.abiotic.heat	Symbols: ARL1 | ARL1 (ARG1-LIKE 1); heat shock protein binding / unfolded protein binding | chr1:8529143-8532212 REVERSE	ARL1 (ARG1-like 1)	5.07878e-05	1.20114e-11	0.00098805	4.64496e-05	0.0440058	0.00231703	0.399043	2.51252e-05	2.28782e-05
4.72785	4.54748	5.44384	1.3521	1.80016	0.652806	1.55821	1.01978	1.50616	CHR9_JGVV2_607_T01	VIT_09s0002g06790	20.2.1	stress.abiotic.heat	26.5 kDa class I small heat shock protein-like (HSP26.5-P) | chr1:19574760-19575866 REVERSE	Small heat shock protein (HSP26.5-P) 26.5 kDa class I	1.21247e-13	2.17961e-14	8.65597e-14	0.00125973	8.62918e-05	0.1503	0.000236627	0.014658	0.000468135
3.69587	3.02806	3.06263	4.82314	4.25857	2.49341	3.86423	4.85796	2.32076	CHR13_JGVV19_205_T01	VIT_13s0019g03160	20.2.1	stress.abiotic.heat	17.6 kDa class I small heat shock protein (HSP17.6C-CI) (AA 1-156) | chr1:19980462-19981109 FORWARD	Heat shock protein 17.6 kDa class I	2.00156e-12	1.86604e-11	5.7207e-09	4.10152e-16	6.41062e-14	1.15636e-08	1.52548e-13	3.45519e-16	5.33761e-08
2.71137	1.76819	2.9331	4.26748	4.44463	3.51366	3.16515	3.96459	3.24609	CHR19_JGVV85_19_T01	VIT_19s0085g01050	20.2.1	stress.abiotic.heat	17.6 kDa class I small heat shock protein (HSP17.6C-CI) (AA 1-156) | chr1:19980462-19981109 FORWARD	Heat shock protein 17.6 kDa class I	3.39693e-07	5.70229e-05	9.90206e-07	2.85332e-12	4.40123e-12	6.80515e-10	2.73276e-09	2.18864e-11	4.16541e-09
1.92693	2.65169	0.829569	1.52043	2.11764	1.64396	3.27507	3.51037	1.25518	CHR9_JGVV2_48_T01	VIT_09s0002g00640	20.2.1	stress.abiotic.heat	17.4 kDa class III heat shock protein (HSP17.4-CIII) | chr1:20179422-20180281 REVERSE	Small heat stress protein class CIII	1.00591e-06	8.08769e-11	0.0527162	1.66639e-05	1.60874e-07	7.20319e-06	1.53076e-12	3.95322e-13	0.000301556
0.954741	2.154	0.671781	0.991268	0.497851	-0.0196068	0.909866	1.15134	0.667688	CHR14_JGVV60_113_T01	VIT_14s0060g01490	20.2.1	stress.abiotic.heat	DNAJ heat shock N-terminal domain-containing protein | chr1:21078820-21080423 REVERSE	DnaJ homolog, subfamily A, member 5	1.57498e-06	3.96204e-16	0.00143663	2.19642e-07	0.00622135	0.951344	9.66688e-07	1.20598e-08	0.000170861
-0.487895	-1.30257	-0.315491	-0.326677	-0.210135	-0.0638781	0.186486	-0.138776	-0.381065	CHR1_JGVV26_118_T01	VIT_01s0026g01450	20.2.1	stress.abiotic.heat	DNAJ heat shock protein, putative | chr1:21950738-21952210 FORWARD	DnaJ homolog, subfamily B, member 4	0.00148293	2.16139e-12	0.0896387	0.0222917	0.207358	0.767948	0.217601	0.388801	0.00846412
0.64082	1.34016	0.842198	0.433496	0.114075	0.535354	-0.575289	-0.0353861	0.483423	CHR10_JGVV116_9_T01	VIT_10s0116g00270	20.2.1	stress.abiotic.heat	DNAJ heat shock N-terminal domain-containing protein | chr1:22810165-22812607 FORWARD	No hit	0.0189098	4.56554e-07	0.00691371	0.0960108	0.781248	0.040771	0.0218436	0.921826	0.0635967
3.06772	3.33873	1.60057	0.115949	1.21458	1.02665	1.2072	1.39345	0.647954	CHR1_JGVV11_180_T01	VIT_01s0011g04820	20.2.1	stress.abiotic.heat	heat shock protein binding | chr1:26769336-26770111 REVERSE	Molecular chaperone DnaJ	5.56745e-16	2.20292e-18	1.43077e-07	0.698914	1.68606e-06	1.40855e-05	4.97362e-07	4.01222e-08	0.00351966
1.60184	2.41403	1.34559	-0.0956423	0.983131	0.980121	1.03262	1.09812	0.779468	CHR18_JGVV1_1156_T01	VIT_18s0001g15250	20.2.1	stress.abiotic.heat	heat shock protein binding | chr1:26769336-26770111 REVERSE	Unknown	1.34061e-08	3.03179e-14	4.99992e-06	0.766342	6.97664e-05	4.34327e-05	1.21885e-05	5.30498e-06	0.000721824
0.344704	1.1767	0.220547	0.251425	-0.0859242	0.222815	0.0517166	-0.164469	-0.125786	CHR8_JGVV7_2_T01	VIT_08s0007g09030	20.2.1	stress.abiotic.heat	DNAJ heat shock N-terminal domain-containing protein | chr1:27920328-27922414 FORWARD	DnaJ homolog, subfamily A, member 5	0.026366	2.79545e-11	0.282358	0.086892	0.691806	0.150256	0.785771	0.291	0.452861
0.317937	0.480384	0.332985	0.926118	1.14756	0.490528	1.22101	1.34629	0.340329	CHR7_JGVV5_519_T01	VIT_07s0005g05810	20.2.1	stress.abiotic.heat	Symbols: ATHSP101, HSP101, HOT1 | ATHSP101 (ARABIDOPSIS THALIANA HEAT SHOCK PROTEIN 101); ATP binding / ATPase/ nucleoside-triphosphatase/ nucleotide binding / protein binding | chr1:27936508-27940190 REVERSE	ATP-dependent Clp protease ClpB protein	0.382696	0.0724862	0.452809	0.00100749	0.000167867	0.100148	2.74666e-05	7.00215e-06	0.273694
0.510449	0.00560421	-0.0977247	0.804009	1.03718	0.558461	1.37718	1.25822	0.211933	CHR3_JGVV180_2_T01	VIT_03s0180g00310	20.2.1	stress.abiotic.heat	Symbols: ATHSP101, HSP101, HOT1 | ATHSP101 (ARABIDOPSIS THALIANA HEAT SHOCK PROTEIN 101); ATP binding / ATPase/ nucleoside-triphosphatase/ nucleotide binding / protein binding | chr1:27936508-27940190 REVERSE	ATP-dependent Clp protease ClpB protein	0.0976018	0.987086	0.87863	0.00309379	0.000406796	0.0489149	2.43512e-06	1.29146e-05	0.51734
0.621932	0.377796	0.2973	1.91705	1.8084	1.0389	1.96425	2.05447	0.80142	CHR17_JGVV0_282_T01	VIT_17s0000g07190	20.2.1	stress.abiotic.heat	Symbols: ATHSP101, HSP101, HOT1 | ATHSP101 (ARABIDOPSIS THALIANA HEAT SHOCK PROTEIN 101); ATP binding / ATPase/ nucleoside-triphosphatase/ nucleotide binding / protein binding | chr1:27936508-27940190 REVERSE	Heat shock protein 101	0.00564141	0.0573022	0.336374	8.62202e-12	1.61623e-10	5.69427e-06	4.00303e-12	1.9116e-12	0.000221391
-0.305358	-0.360134	0.264591	0.355384	0.540205	-0.105916	0.109181	1.25333	-0.700886	CHR18_JGVV72_71_T01	VIT_18s0072g00490	20.2.1	stress.abiotic.heat	heat shock protein-related | chr1:28813569-28814378 FORWARD	Heat shock protein-related	0.588943	0.357879	0.723236	0.438568	0.236984	0.872489	0.837312	0.00124763	0.0805202
0.0592187	0.285101	-0.365959	-0.888308	-0.97644	-0.556057	-1.31285	-0.704616	-0.682959	CHR18_JGVV1_1137_T01	VIT_18s0001g15020	20.2.1	stress.abiotic.heat	DNAJ heat shock N-terminal domain-containing protein | chr1:28944843-28947031 REVERSE	DnaJ homolog, subfamily A, member 4	0.91565	0.304774	0.383909	0.00136542	0.000986031	0.054437	7.28583e-06	0.0108017	0.0151019
-0.230783	-1.02636	-0.283955	-0.07902	-0.503622	-0.644255	-0.09708	0.285973	-0.14665	CHR9_JGVV18_40_T01	VIT_09s0018g00620	20.2.1	stress.abiotic.heat	Symbols: J8 | J8; heat shock protein binding / unfolded protein binding | chr1:30403644-30404690 REVERSE	Co-chaperone-curved DNA binding protein A	0.328865	2.41149e-07	0.292882	0.76778	0.0116076	0.000850135	0.68234	0.141896	0.513182
0.873601	-0.802034	0.591206	1.20018	-0.89789	-1.64494	-0.374316	-0.182802	-0.378966	CHR3_JGVV38_255_T01	VIT_03s0038g02110	20.2.1	stress.abiotic.heat	DNAJ heat shock protein, putative | chr2:7766962-7767931 REVERSE	Co-chaperone-curved DNA binding protein A	0.100012	0.0731162	0.414202	0.0102851	0.083898	0.000710084	0.492122	0.76851	0.498755
1.4239	0.862934	0.243623	0.532067	0.958023	0.664818	1.31314	1.57138	0.706444	CHR10_JGVV3_25_T01	VIT_10s0003g00260	20.2.1	stress.abiotic.heat	DNAJ heat shock family protein | chr2:8848130-8850010 REVERSE	DnaJ homolog, subfamily B, member 4	5.12653e-11	2.80046e-07	0.284709	0.000832682	3.5375e-07	7.37539e-05	7.89526e-11	1.45393e-12	2.75897e-05
1.40116	1.97968	1.03647	1.67777	1.19197	0.676769	1.88077	1.77494	1.39612	CHR4_JGVV8_548_T01	VIT_04s0008g05870	20.2.1	stress.abiotic.heat	Symbols: HSP98.7, CLPB-M, CLPB4 | CLPB4 (CASEIN LYTIC PROTEINASE B4); ATP binding / ATPase/ nucleoside-triphosphatase/ nucleotide binding / protein binding | chr2:10697703-10702152 REVERSE	CLPB-M/CLPB4/HSP98.7	1.58389e-15	4.95452e-21	1.12636e-10	3.59008e-18	1.35639e-13	3.96927e-08	1.20714e-19	6.28708e-19	3.33552e-15
1.41093	2.99443	0.601797	2.62275	1.78797	1.32055	3.26775	3.01661	1.48659	CHR4_JGVV8_100_T01	VIT_04s0008g01110	20.2.1	stress.abiotic.heat	Symbols: ATHSFA2, HSFA2 | ATHSFA2; DNA binding / transcription factor | chr2:11135682-11137396 FORWARD	Heat shock transcription factor A6B	2.70422e-07	1.43862e-16	0.0377182	2.89607e-14	1.87971e-09	3.95251e-07	7.91338e-17	6.36837e-16	4.35344e-08
0.863474	0.530055	0.384491	0.734581	0.665153	0.293854	1.07776	0.193723	0.681149	CHR13_JGVV19_207_T01	VIT_13s0019g03140	20.2.1	stress.abiotic.heat	17.6 kDa class I small heat shock protein (HSP17.6B-CI) | chr2:12633091-12633805 REVERSE	Heat shock protein 17.6 kDa class I	0.149089	0.305984	0.693194	0.183438	0.286642	0.689174	0.0367505	0.777379	0.227335
0.174953	-0.124402	0.248484	1.10988	1.28686	0.734209	0.848367	1.29685	0.363018	CHR13_JGVV19_209_T01	VIT_13s0019g03110	20.2.1	stress.abiotic.heat	17.6 kDa class I small heat shock protein (HSP17.6B-CI) | chr2:12633091-12633805 REVERSE	Heat shock protein 17.6 kDa class I	0.656133	0.656828	0.571865	3.3338e-05	8.91025e-06	0.00517862	0.000959312	3.01992e-06	0.190304
1.87615	0.461524	2.10714	1.27168	2.62574	2.38054	2.02857	1.04038	4.08789	CHR6_JGVV4_256_T01	VIT_06s0004g05770	20.2.1	stress.abiotic.heat	17.6 kDa class I small heat shock protein (HSP17.6B-CI) | chr2:12633091-12633805 REVERSE	Heat shock protein 17.6 kDa class I	0.000398257	0.350235	0.000522106	0.00888043	2.87237e-06	7.54805e-06	5.35955e-05	0.0337959	2.12029e-10
-0.446331	-0.850029	-0.21016	-0.124143	-0.758498	-0.265403	-1.55181	-1.84555	-1.03677	CHR13_JGVV67_187_T01	VIT_13s0067g00990	20.2.1	stress.abiotic.heat	heat shock protein-related | chr2:12776386-12779938 FORWARD	Heat shock protein-related	0.0155671	1.52397e-06	0.429786	0.565157	5.67388e-05	0.152529	8.85319e-12	1.63323e-13	1.56917e-07
2.28701	2.34078	2.79247	1.64419	1.64393	1.09181	1.49006	1.42048	1.97805	CHR5_JGVV20_312_T01	VIT_05s0020g03330	20.2.1	stress.abiotic.heat	Symbols: HSP70T-2 | HSP70T-2 (HEAT-SHOCK PROTEIN 70T-2); ATP binding | chr2:13651510-13653920 REVERSE	Heat shock protein 70	5.68565e-15	1.69798e-16	6.67023e-16	9.28014e-12	4.6985e-11	1.57449e-07	8.45887e-11	3.72775e-10	3.5682e-13
0.74523	1.41505	0.558559	0.562989	0.662123	0.377383	0.829266	0.707321	0.37464	CHR18_JGVV1_414_T01	VIT_18s0001g07260	20.2.1	stress.abiotic.heat	DNAJ heat shock N-terminal domain-containing protein | chr2:14268269-14269441 REVERSE	Chaperone protein dnaJ	3.33408e-06	1.31759e-13	0.0011638	8.59385e-05	2.05137e-05	0.00803961	1.14538e-07	2.74122e-06	0.00795755
0.161873	0.0505637	0.0936964	0.798637	2.00285	1.8312	1.96357	3.352	2.51058	CHR15_JGVV46_196_T01	VIT_15s0046g01560	20.2.1	stress.abiotic.heat	Symbols: BAG6, ATBAG6 | BAG6 (BCL-2-ASSOCIATED ATHANOGENE 6); calmodulin binding / protein binding | chr2:18986133-18989947 FORWARD	Unknown protein	0.620162	0.842879	0.848443	0.000313851	4.32649e-11	1.67096e-10	1.13771e-11	7.91524e-18	1.27866e-13
2.75554	3.4796	1.96076	2.05591	3.62151	1.96947	2.23195	4.12369	0.614395	CHR1_JGVV146_14_T01	VIT_01s0146g00150	20.2.1	stress.abiotic.heat	Symbols: BAG6, ATBAG6 | BAG6 (BCL-2-ASSOCIATED ATHANOGENE 6); calmodulin binding / protein binding | chr2:18986133-18989947 FORWARD	BCL-2-associated athanogene 5	3.14511e-06	2.88473e-09	0.00192699	9.66839e-05	1.58715e-08	0.00024004	2.76125e-05	2.45625e-10	0.281182
0.676255	1.05007	0.635637	0.78373	0.615789	0.737105	0.584908	0.669883	1.01193	CHR12_JGVV57_59_T01	VIT_12s0057g00670	20.2.1	stress.abiotic.heat	ATP binding | chr3:2479548-2484194 FORWARD	Heat shock protein 90C	1.34705e-09	8.27393e-16	1.04327e-07	8.5015e-12	1.0461e-08	1.02869e-10	6.23637e-09	4.24052e-10	6.00206e-14
-0.566319	-1.12209	-0.468595	-0.248364	-0.070823	-0.254044	0.0703658	-0.256415	-0.366617	CHR8_JGVV105_28_T01	VIT_08s0105g00350	20.2.1	stress.abiotic.heat	DNAJ heat shock protein, putative | chr3:2710154-2711895 REVERSE	DnaJ homolog, subfamily B, member 4	8.10293e-06	1.79555e-13	0.000722588	0.0267816	0.670572	0.0275954	0.60565	0.0218605	0.00130936
1.53491	1.94425	0.727307	0.106543	0.619479	0.142408	1.49479	1.2083	-0.540341	CHR8_JGVV217_9_T01	VIT_08s0217g00090	20.2.1	stress.abiotic.heat	Symbols: ATERDJ3A, TMS1 | ATERDJ3A; oxidoreductase | chr3:2737537-2740530 FORWARD	DnaJ homolog, subfamily B, member 9	2.79271e-11	3.05499e-15	0.000440993	0.622909	0.000520481	0.496719	1.11153e-11	2.26829e-09	0.00142275
0.172264	0.751214	-0.291149	0.0154818	0.680724	0.45677	1.53478	1.25325	0.462047	CHR8_JGVV7_837_T01	VIT_08s0007g00130	20.2.1	stress.abiotic.heat	Symbols: HSP70 | HSP70 (heat shock protein 70); ATP binding | chr3:3991261-3993792 REVERSE	Heat shock protein 70	0.395925	2.45502e-06	0.165519	0.95401	6.67358e-05	0.00404567	1.07277e-12	2.24871e-10	0.00336204
1.37079	0.989077	1.3628	2.56483	2.05928	1.02443	2.42117	2.53225	1.30385	CHR11_JGVV37_46_T01	VIT_11s0037g00510	20.2.1	stress.abiotic.heat	Symbols: HSP70 | HSP70 (heat shock protein 70); ATP binding | chr3:3991261-3993792 REVERSE	Heat shock protein 70	2.5583e-08	1.42964e-06	4.33345e-07	1.01089e-15	1.69521e-12	2.85316e-06	3.90658e-15	1.49539e-15	3.29832e-08
1.12867	1.86616	0.228677	-0.0356846	0.778123	0.779644	0.0577994	0.302104	-0.213994	CHR9_JGVV2_52_T01	VIT_09s0002g00690	20.2.1	stress.abiotic.heat	DNAJ heat shock N-terminal domain-containing protein | chr3:4712574-4714653 REVERSE	DnaJ homolog, subfamily B, member 6	4.98541e-11	4.32352e-18	0.180692	0.854486	2.16545e-07	9.44648e-08	0.721208	0.0158528	0.103204
0.920777	1.75837	0.562899	0.705783	0.61899	0.279634	1.23004	0.893396	0.869025	CHR6_JGVV80_5_T01	VIT_06s0080g01230	20.2.1	stress.abiotic.heat	Symbols: ATJ3, ATJ | ATJ3; protein binding | chr3:15868794-15871256 REVERSE	DnaJ homolog, subfamily A, member 2	4.90884e-07	6.09749e-15	0.0030547	1.40285e-05	0.000213869	0.0864325	1.99172e-10	2.58084e-07	6.15642e-07
2.64059	1.83633	2.15365	3.00759	3.52985	3.12308	4.71228	4.83449	3.39563	CHR13_JGVV19_241_T01	VIT_13s0019g02760	20.2.1	stress.abiotic.heat	Symbols: ATHSP17.4, HSP17.4 | ATHSP17.4 | chr3:16984118-16984841 REVERSE	Heat shock protein 17.6 kDa class I	1.59441e-09	2.73822e-07	1.65081e-06	1.54934e-11	1.41717e-12	1.93157e-11	1.39803e-16	5.00664e-17	2.5915e-12
0.700905	0.329583	0.572968	1.94774	1.44453	1.47757	2.1414	2.17392	1.00138	CHR13_JGVV19_204_T01	VIT_13s0019g03170	20.2.1	stress.abiotic.heat	Symbols: ATHSP17.4, HSP17.4 | ATHSP17.4 | chr3:16984118-16984841 REVERSE	Heat shock protein 16.9 kDa class I	1.00591e-06	0.00437025	0.000191548	3.87054e-18	6.28851e-14	7.55301e-14	2.62354e-19	2.3446e-19	3.31952e-10
2.62545	1.61788	1.19698	3.11965	3.55382	3.17229	5.24014	5.70561	3.10554	CHR13_JGVV19_239_T01	VIT_13s0019g02780	20.2.1	stress.abiotic.heat	Symbols: ATHSP17.4, HSP17.4 | ATHSP17.4 | chr3:16984118-16984841 REVERSE	Heat shock protein 17.6 kDa class I	4.63347e-08	3.04416e-05	0.0136417	2.24474e-10	4.85428e-11	3.32483e-10	3.1694e-16	3.29271e-17	6.45595e-10
2.17111	1.27736	1.88597	3.00707	3.23535	2.89387	4.05417	4.36264	3.24125	CHR13_JGVV19_234_T01	VIT_13s0019g02840	20.2.1	stress.abiotic.heat	Symbols: ATHSP17.4, HSP17.4 | ATHSP17.4 | chr3:16984118-16984841 REVERSE	Heat shock protein 18.2 kDa class I	6.65986e-09	1.54613e-05	1.65081e-06	5.41361e-13	3.98777e-13	5.38955e-12	1.801e-16	2.25863e-17	3.55522e-13
-0.656289	-2.03299	-0.4752	0.0784861	-0.0645391	-0.0572617	-0.64082	-0.741538	-0.0293068	CHR13_JGVV73_42_T01	VIT_13s0073g00150	20.2.1	stress.abiotic.heat	heat shock protein-related | chr3:19455699-19458919 REVERSE	Heat shock protein-related	0.0352918	9.28526e-10	0.233938	0.859927	0.901443	0.910072	0.0239254	0.00916879	0.948215
0.294229	1.44268	0.186392	0.0999478	-0.0609792	-0.00193641	-0.495591	-0.377837	-0.215871	CHR18_GSVIVT00034814001_T01	VIT_18s0075g00500	20.2.1	stress.abiotic.heat	DNAJ heat shock N-terminal domain-containing protein | chr4:930065-932330 FORWARD	No hit	0.0216844	9.94408e-16	0.269705	0.486387	0.745705	0.994219	4.80492e-05	0.00146956	0.0787979
1.36341	0.550548	0.904394	0.824635	1.00263	1.34372	1.70897	2.39245	1.91111	CHR12_JGVV35_38_T01	VIT_12s0035g01910	20.2.1	stress.abiotic.heat	Symbols: ATHSP22.0 | ATHSP22.0 | chr4:6370343-6371291 FORWARD	Heat shock protein 18.2 kDa class II	2.05713e-11	0.000112295	2.76493e-06	3.61651e-07	2.71188e-08	2.2647e-11	1.30964e-14	1.47614e-18	5.31634e-15
3.16455	2.05575	2.91882	3.98949	4.38493	3.60752	3.49548	4.38172	3.36765	CHR18_JGVV89_16_T01	VIT_18s0089g01270	20.2.1	stress.abiotic.heat	Symbols: ATHSP22.0 | ATHSP22.0 | chr4:6370343-6371291 FORWARD	Heat shock protein precursor 22.0 kDa class IV	5.33433e-09	2.50843e-06	4.53213e-07	4.75464e-12	1.99051e-12	1.38602e-10	9.68369e-11	5.74892e-13	7.04165e-10
-0.154929	-0.963872	-0.200331	-0.118827	-0.215664	-0.208676	-0.867059	-1.08866	-0.99068	CHR4_JGVV23_264_T01	VIT_04s0023g01010	20.2.1	stress.abiotic.heat	Symbols: ATHSP22.0 | ATHSP22.0 | chr4:6370343-6371291 FORWARD	No hit	0.581545	1.40682e-06	0.532404	0.640317	0.37153	0.359502	1.70241e-05	4.25839e-07	3.07641e-06
0.352764	0.374842	0.418528	-0.268503	-0.108888	0.338555	0.635166	0.187888	1.21884	CHRUN_JGVV362_1_T01	VIT_00s0362g00010	20.2.1	stress.abiotic.heat	Symbols: J20 | J20 (DNAJ-LIKE 20); heat shock protein binding | chr4:8011424-8012780 FORWARD	DnaJ homolog, subfamily A, member 2	0.458229	0.285114	0.450171	0.539161	0.858938	0.428833	0.0738891	0.669704	0.000707015
0.377492	0.320388	0.476801	0.215076	0.527231	-0.393125	1.08675	0.577972	-0.451715	CHR5_JGVV29_73_T01	VIT_05s0029g00500	20.2.1	stress.abiotic.heat	Symbols: J20 | J20 (DNAJ-LIKE 20); heat shock protein binding | chr4:8011424-8012780 FORWARD	DnaJ homolog, subfamily A, member 2	0.00719816	0.00936232	0.00306677	0.112961	0.000201927	0.00331934	7.29793e-11	2.50877e-05	0.000742264
0.726216	0.46811	0.507083	1.0637	0.731464	0.632757	1.44316	1.52277	0.836638	CHRUN_JGVV960_2_T01	VIT_00s0960g00040	20.2.1	stress.abiotic.heat	Symbols: HSA32 | HSA32 (HEAT-STRESS-ASSOCIATED 32); catalytic | chr4:11340362-11341877 FORWARD	Phosphosulfolactate synthase protein	6.94047e-06	0.000595785	0.00378186	1.02019e-09	5.73918e-06	3.08361e-05	5.56653e-13	1.94957e-13	2.75094e-07
0.665408	0.348795	0.461249	1.12455	0.711626	0.517214	1.41832	1.46129	0.850647	CHRUN_JGVV1356_2_T01	VIT_00s1356g00020	20.2.1	stress.abiotic.heat	Symbols: HSA32 | HSA32 (HEAT-STRESS-ASSOCIATED 32); catalytic | chr4:11340362-11341877 FORWARD	Phosphosulfolactate synthase protein	0.00012133	0.0188809	0.0187309	3.04225e-09	4.4427e-05	0.00141975	1.0985e-11	7.73373e-12	1.31701e-06
0.579527	0.354123	0.5126	1.04074	0.705118	0.577581	1.34918	1.39732	0.840577	CHRUN_JGVV1274_1_T01	VIT_00s1274g00010	20.2.1	stress.abiotic.heat	Symbols: HSA32 | HSA32 (HEAT-STRESS-ASSOCIATED 32); catalytic | chr4:11340362-11341877 FORWARD	Phosphosulfolactate synthase protein	0.000922141	0.0206551	0.0107789	2.97623e-08	7.54036e-05	0.000593493	7.28305e-11	4.70624e-11	2.65112e-06
0.399276	0.231984	0.354315	0.84591	0.447109	0.493198	1.19115	1.0363	0.437913	CHRUN_PDVV960_1_T01	VIT_00s0960g00010	20.2.1	stress.abiotic.heat	Symbols: HSA32 | HSA32 (HEAT-STRESS-ASSOCIATED 32); catalytic | chr4:11340362-11341877 FORWARD	Phosphosulfolactate synthase protein	0.018722	0.12526	0.0818069	9.00261e-07	0.00751611	0.00219911	6.34114e-10	1.88472e-08	0.00594434
0.300389	1.2171	0.292673	0.814301	0.550921	1.09904	0.703024	1.9704	1.94806	CHR2_JGVV154_43_T01	VIT_02s0154g00490	20.2.1	stress.abiotic.heat	Symbols: ATHSP23.6-MITO | ATHSP23.6-MITO (MITOCHONDRION-LOCALIZED SMALL HEAT SHOCK PROTEIN 23.6) | chr4:12917017-12918053 FORWARD	Heat shock 22 kDa protein mitochondrial	0.590862	0.00085894	0.682106	0.0338401	0.217963	0.00486268	0.0682007	2.05068e-06	3.34986e-06
3.19208	4.49367	2.29295	3.87722	3.53505	1.09247	3.24284	3.9316	1.52701	CHR2_JGVV154_42_T01	VIT_02s0154g00480	20.2.1	stress.abiotic.heat	Symbols: ATHSP23.6-MITO | ATHSP23.6-MITO (MITOCHONDRION-LOCALIZED SMALL HEAT SHOCK PROTEIN 23.6) | chr4:12917017-12918053 FORWARD	Heat shock protein MTSHP	2.80994e-09	2.86947e-14	2.08293e-05	6.26978e-12	2.59372e-10	0.0106146	3.79894e-10	5.50909e-12	0.00039272
2.18085	1.71688	0.944767	2.59359	2.58364	1.34849	2.48178	3.00586	1.01917	CHR16_JGVV22_171_T01	VIT_16s0022g00510	20.2.1	stress.abiotic.heat	Symbols: ATHSP23.6-MITO | ATHSP23.6-MITO (MITOCHONDRION-LOCALIZED SMALL HEAT SHOCK PROTEIN 23.6) | chr4:12917017-12918053 FORWARD	Heat shock 22 kDa protein	5.69607e-14	2.08983e-12	7.54291e-05	1.6564e-16	8.66847e-16	5.0221e-09	4.61249e-16	2.60136e-18	1.23008e-06
3.06766	2.42367	2.08063	4.15877	3.95457	2.35742	3.89271	4.56699	1.95833	CHR1_JGVV10_165_T01	VIT_01s0010g02290	20.2.1	stress.abiotic.heat	Symbols: HSP21 | HSP21 (HEAT SHOCK PROTEIN 21) | chr4:13818870-13819971 REVERSE	Heat shock protein 26a, chloroplast	6.94123e-11	1.31758e-09	4.43332e-06	7.22617e-15	1.35639e-13	1.40763e-08	3.752e-14	5.58228e-16	5.42974e-07
4.68032	4.94733	6.91941	0.0796267	0.94067	1.07188	1.69473	1.77617	2.9957	CHR16_JGVV98_88_T01	VIT_16s0098g01060	20.2.1	stress.abiotic.heat	Symbols: HSP21 | HSP21 (HEAT SHOCK PROTEIN 21) | chr4:13818870-13819971 REVERSE	Heat shock protein 26a, chloroplast	3.1204e-13	4.0628e-15	1.86632e-16	0.909869	0.0426078	0.0144214	0.000103606	6.053e-05	9.14223e-09
-0.51566	-1.04132	0.0981021	-0.015584	-0.311295	-0.213855	0.264864	-0.0499762	-0.273552	CHR11_JGVV52_149_T01	VIT_11s0052g00160	20.2.1	stress.abiotic.heat	heat shock protein-related | chr4:14632653-14635885 REVERSE	ATP binding , related	0.067637	3.46581e-05	0.866643	0.97223	0.315373	0.506112	0.343144	0.888543	0.340242
0.335781	0.48095	1.00419	0.349828	1.10528	0.152419	1.75712	1.78711	0.85616	CHR18_JGVV1_1082_T01	VIT_18s0001g14440	20.2.1	stress.abiotic.heat	DNAJ heat shock N-terminal domain-containing protein (J11) | chr4:17049171-17050274 REVERSE	Molecular chaperone DnaJ	0.179855	0.0166817	0.00017876	0.113954	5.1524e-06	0.590948	8.85975e-11	8.82922e-11	0.000118407
0.552923	1.58423	0.846767	0.00107541	-0.349678	-0.657674	-0.203166	-0.525684	-0.581649	CHR7_JGVV31_60_T01	VIT_07s0031g00670	20.2.1	stress.abiotic.heat	Symbols: HSF4, HSFB1, AT-HSFB1, ATHSF4 | HSF4 (HEAT SHOCK FACTOR 4); DNA binding / transcription factor/ transcription repressor | chr4:17440177-17442151 FORWARD	Heat shock transcription factor 4	3.82537e-05	1.22624e-16	2.99291e-07	0.997195	0.00644107	1.09212e-06	0.0984196	3.06642e-05	8.32033e-06
0.48023	1.20949	0.361003	0.765133	0.604009	0.145499	0.476827	0.767754	0.430196	CHRUN_JGVV324_4_T01	VIT_00s0324g00040	20.2.1	stress.abiotic.heat	DNAJ heat shock family protein | chr4:18533755-18536618 FORWARD	Molecular chaperone DnaJ	8.222e-05	1.77874e-14	0.00827329	5.81757e-09	2.21278e-06	0.241557	3.09755e-05	6.13588e-09	0.000178578
1.16377	0.911465	0.271921	1.42107	0.751706	0.627971	1.04699	0.888552	0.444175	CHR6_JGVV4_371_T01	VIT_06s0004g04470	20.2.1	stress.abiotic.heat	Symbols: HSC70-1, HSP70-1, AT-HSC70-1, HSC70 | HSC70-1 (HEAT SHOCK COGNATE PROTEIN 70-1); ATP binding | chr5:553745-556442 REVERSE	Heat shock protein 70	1.64864e-10	3.44027e-09	0.13098	2.66261e-13	1.69056e-06	1.70729e-05	4.17217e-10	2.15079e-08	0.00131119
0.188239	2.6947	-0.163565	0.0857366	1.59633	-0.289015	1.45943	0.463857	1.06127	CHRUN_JGVV787_2_T01	VIT_00s0787g00020	20.2.1	stress.abiotic.heat	Symbols: HSC70-1, HSP70-1, AT-HSC70-1, HSC70 | HSC70-1 (HEAT SHOCK COGNATE PROTEIN 70-1); ATP binding | chr5:553745-556442 REVERSE	Heat shock 70kDa protein 1/8	0.893675	0.000141794	0.93077	0.945023	0.0430461	0.799142	0.0451017	0.600122	0.173578
0.130933	1.04944	-0.228574	-0.245696	0.115612	-0.0416171	0.132881	-0.0542197	0.323511	CHRUN_JGVV254_1_T01	VIT_00s0254g00030	20.2.1	stress.abiotic.heat	Symbols: HSC70-1, HSP70-1, AT-HSC70-1, HSC70 | HSC70-1 (HEAT SHOCK COGNATE PROTEIN 70-1); ATP binding | chr5:553745-556442 REVERSE	Heat shock cognate 70 kDa protein 3 (HSC70-3) (HSP70-3)	0.823562	0.000959609	0.721566	0.556349	0.836854	0.946982	0.761582	0.908778	0.398179
0.618147	1.96641	0.475658	0.468667	0.663356	-0.320093	1.28137	0.951225	0.669017	CHR17_JGVV53_68_T01	VIT_17s0053g00980	20.2.1	stress.abiotic.heat	DNAJ heat shock N-terminal domain-containing protein | chr5:708318-709703 REVERSE	DnaJ homolog, subfamily C, member 15	0.000128094	7.55638e-17	0.00893324	0.00144164	4.49908e-05	0.0351702	2.35438e-11	2.83867e-08	2.01488e-05
0.441082	1.03869	0.259527	0.0783478	0.514638	0.0298371	0.597563	0.386926	0.364282	CHRUN_JGVV415_3_T01	VIT_00s0415g00030	20.2.1	stress.abiotic.heat	Symbols: MTHSC70-2, HSC70-5 | MTHSC70-2 (MITOCHONDRIAL HSP70 2); ATP binding | chr5:2975548-2978750 FORWARD	Molecular chaperone DnaK	0.00357165	4.26283e-10	0.175992	0.680882	0.000667575	0.90503	4.07259e-05	0.00594468	0.0108293
0.729836	1.15658	0.309872	0.457015	0.361934	0.197657	0.369984	0.230964	0.165276	CHR3_JGVV97_38_T01	VIT_03s0097g00530	20.2.1	stress.abiotic.heat	Symbols: MTHSC70-2, HSC70-5 | MTHSC70-2 (MITOCHONDRIAL HSP70 2); ATP binding | chr5:2975548-2978750 FORWARD	Molecular chaperone DnaK	1.38721e-09	4.7857e-16	0.00661796	3.96269e-06	0.00029056	0.0390393	9.09688e-05	0.0122524	0.0856506
1.8644	1.29466	2.19589	2.98255	2.55776	2.38625	2.25208	3.15269	2.06699	CHR4_JGVV8_147_T01	VIT_04s0008g01580	20.2.1	stress.abiotic.heat	Symbols: HSP17.6II | HSP17.6II (17.6 KDA CLASS II HEAT SHOCK PROTEIN) | chr5:3882237-3882938 REVERSE	Heat shock protein 17.6 kDa class II	3.25052e-12	1.53616e-09	1.12447e-12	3.59008e-18	8.66847e-16	2.03828e-14	4.68803e-15	6.28708e-19	2.67861e-13
3.37933	2.64822	2.8824	3.69553	2.77618	2.93143	3.43145	4.04033	2.03346	CHR4_JGVV8_139_T01	VIT_04s0008g01500	20.2.1	stress.abiotic.heat	Symbols: HSP17.6II | HSP17.6II (17.6 KDA CLASS II HEAT SHOCK PROTEIN) | chr5:3882237-3882938 REVERSE	Heat shock protein 17.6 kDa class II	1.37612e-12	3.96011e-11	2.26421e-09	3.61961e-14	2.30551e-10	3.89669e-11	2.31713e-13	3.50549e-15	9.32302e-08
0.272544	-0.196782	1.03336	0.442883	0.150855	0.500786	0.664732	1.63503	0.930655	CHR4_JGVV8_142_T01	VIT_04s0008g01530	20.2.1	stress.abiotic.heat	Symbols: HSP17.6II | HSP17.6II (17.6 KDA CLASS II HEAT SHOCK PROTEIN) | chr5:3882237-3882938 REVERSE	Small molecular heat shock protein 17.5	0.710471	0.698015	0.0827443	0.411036	0.848374	0.354261	0.164423	0.000447549	0.0484661
2.42463	1.97174	2.84346	3.98599	2.92141	2.26888	4.28253	5.72655	2.30139	CHR4_JGVV8_140_T01	VIT_04s0008g01510	20.2.1	stress.abiotic.heat	Symbols: HSP17.6II | HSP17.6II (17.6 KDA CLASS II HEAT SHOCK PROTEIN) | chr5:3882237-3882938 REVERSE	Heat shock protein 17.6 kDa class II	3.76164e-07	1.81732e-06	2.44737e-07	1.02164e-12	8.47141e-09	5.44626e-07	1.52548e-13	5.4956e-17	4.31013e-07
3.00557	1.43716	2.65833	3.43463	2.75403	3.29049	2.53856	3.98822	2.8666	CHR4_JGVV8_141_T01	VIT_04s0008g01520	20.2.1	stress.abiotic.heat	Symbols: HSP17.6II | HSP17.6II (17.6 KDA CLASS II HEAT SHOCK PROTEIN) | chr5:3882237-3882938 REVERSE	Heat shock protein 17.6 kDa class II	1.58389e-15	1.06861e-08	1.12447e-12	1.13576e-17	2.53749e-14	5.39136e-16	3.74756e-14	2.3446e-19	1.09152e-14
2.90872	2.91994	2.57493	3.75907	2.39205	2.84639	3.50918	4.03599	2.08572	CHR4_JGVV8_146_T01	VIT_04s0008g01570	20.2.1	stress.abiotic.heat	Symbols: HSP17.6II | HSP17.6II (17.6 KDA CLASS II HEAT SHOCK PROTEIN) | chr5:3882237-3882938 REVERSE	Heat shock protein 17.6 kDa class II	1.36449e-10	7.45907e-12	5.65483e-08	5.46583e-14	1.36528e-08	1.40856e-10	2.86072e-13	8.60781e-15	1.03483e-07
2.03371	0.809994	2.61725	4.17554	3.63547	2.93189	2.51137	4.3672	2.81203	CHR4_JGVV8_148_T01	VIT_04s0008g01590	20.2.1	stress.abiotic.heat	Symbols: HSP17.6II | HSP17.6II (17.6 KDA CLASS II HEAT SHOCK PROTEIN) | chr5:3882237-3882938 REVERSE	Heat shock protein 17.6 kDa class II	7.29245e-06	0.0315574	1.04348e-06	2.73644e-13	4.6985e-11	2.99568e-09	3.73638e-08	1.11332e-13	8.09276e-09
1.33599	0.908425	1.31384	2.93361	2.44045	1.99057	2.21266	3.78814	1.30302	CHR4_JGVV8_145_T01	VIT_04s0008g01560	20.2.1	stress.abiotic.heat	Symbols: HSP17.6II | HSP17.6II (17.6 KDA CLASS II HEAT SHOCK PROTEIN) | chr5:3882237-3882938 REVERSE	Small molecular heat shock protein 17.5	7.3185e-07	5.57817e-05	9.69196e-06	1.18976e-15	8.46019e-13	8.16132e-11	1.82481e-12	1.22355e-18	5.02239e-07
-0.0162375	-0.00510672	0.275866	-2.02009	0.857004	0.991102	2.8375	-0.819805	0.14675	CHR4_JGVV8_149_T01	VIT_04s0008g01610	20.2.1	stress.abiotic.heat	Symbols: HSP17.6II | HSP17.6II (17.6 KDA CLASS II HEAT SHOCK PROTEIN) | chr5:3882237-3882938 REVERSE	Heat shock protein 17.6 kDa class II	0.995986	0.997495	0.941796	0.186785	0.693036	0.605981	0.0477739	0.64311	0.948215
3.18623	2.7311	2.70976	4.04147	3.34613	2.73437	3.92987	5.35076	1.75855	CHR4_JGVV8_144_T01	VIT_04s0008g01550	20.2.1	stress.abiotic.heat	Symbols: HSP17.6II | HSP17.6II (17.6 KDA CLASS II HEAT SHOCK PROTEIN) | chr5:3882237-3882938 REVERSE	Small molecular heat shock protein 17.5	1.49447e-11	3.92749e-11	1.68744e-08	7.43396e-15	4.45444e-12	3.18847e-10	1.35801e-14	2.64013e-18	2.2431e-06
1.25097	0.573165	1.78647	3.02889	2.42238	1.96504	3.41137	3.46817	1.66964	CHR4_JGVV8_138_T01	VIT_04s0008g01490	20.2.1	stress.abiotic.heat	Symbols: HSP17.6II | HSP17.6II (17.6 KDA CLASS II HEAT SHOCK PROTEIN) | chr5:3882237-3882938 REVERSE	Heat shock protein 17.6 kDa class II	1.95227e-09	0.00024124	6.21536e-12	8.74591e-20	1.03481e-16	7.49983e-14	6.37526e-22	7.05906e-22	1.25642e-12
0.909575	1.33381	0.567777	0.683973	0.502154	0.203873	0.524963	0.58054	1.16569	CHR14_JGVV108_139_T01	VIT_14s0108g01500	20.2.1	stress.abiotic.heat	Symbols: APG6, CLPB3, CLPB-P | CLPB3 (CASEIN LYTIC PROTEINASE B3); ATP binding / ATPase/ nucleoside-triphosphatase/ nucleotide binding / protein binding | chr5:5014212-5018347 REVERSE	APG6/CLPB-P/CLPB3	2.4562e-08	1.31759e-13	0.000512144	1.61634e-06	0.000384727	0.152319	9.21735e-05	2.50694e-05	5.42624e-11
-0.126834	-0.778932	0.0319418	0.540951	0.883942	0.743499	1.73897	1.67632	0.495126	CHR4_JGVV8_164_T01	VIT_04s0008g01770	20.2.1	stress.abiotic.heat	DNAJ heat shock N-terminal domain-containing protein | chr5:7222226-7223621 FORWARD	Molecular chaperone DnaJ	0.758724	0.00107178	0.962787	0.0308146	0.00092244	0.00357216	4.04693e-09	1.253e-08	0.0534316
-0.810868	-2.47649	-0.751242	0.90408	1.15749	1.28651	-0.28388	0.802326	1.12848	CHR19_JGVV177_26_T01	VIT_19s0177g00280	20.2.1	stress.abiotic.heat	DNAJ heat shock N-terminal domain-containing protein | chr5:7826732-7828724 REVERSE	DNAJ heat shock N-terminal domain-containing	0.0014253	5.77741e-14	0.0102898	0.000179248	1.28905e-05	1.14312e-06	0.262863	0.000769541	9.82951e-06
-0.225365	-1.00584	-0.411103	-0.209048	-0.108626	0.00756216	-0.328983	-0.241056	-0.343105	CHR4_JGVV8_402_T01	VIT_04s0008g04300	20.2.1	stress.abiotic.heat	DNAJ heat shock protein, putative | chr5:8889665-8890954 REVERSE	DnaJ homolog, subfamily B, member 4	0.0119631	1.26236e-15	9.44018e-05	0.0117401	0.278398	0.962787	0.000107983	0.00371427	8.45672e-05
2.8625	2.85223	2.57017	2.47105	1.67755	1.15453	1.39685	1.378	1.82851	CHR14_JGVV60_30_T01	VIT_14s0060g02340	20.2.1	stress.abiotic.heat	Symbols: BIP1 | BIP1; ATP binding | chr5:10540460-10543375 REVERSE	Heat shock protein 70	3.17053e-17	1.37971e-18	1.0107e-14	3.42678e-16	4.6985e-11	7.83745e-08	6.16775e-10	1.176e-09	3.6083e-12
3.51704	3.60422	2.58393	4.47969	3.83128	2.90287	2.75834	4.18684	3.1102	CHR13_JGVV19_380_T01	VIT_13s0019g00860	20.2.1	stress.abiotic.heat	15.7 kDa class I-related small heat shock protein-like (HSP15.7-CI) | chr5:14968991-14969509 FORWARD	Small heat-shock protein HSP17.5 Cytosolic class I	1.58389e-15	4.06984e-17	1.36753e-10	8.3067e-19	1.81108e-16	4.62015e-13	2.31814e-13	2.60136e-18	6.00206e-14
0.445492	1.39922	0.493661	0.519734	0.425273	0.338673	0.291758	0.296168	0.500012	CHR13_JGVV64_45_T01	VIT_13s0064g01360	20.2.1	stress.abiotic.heat	Symbols: GFA2 | GFA2 (GAMETOPHYTIC FACTOR 2); heat shock protein binding / unfolded protein binding | chr5:19466011-19469902 REVERSE	DnaJ homolog, subfamily A, member 3	4.31001e-05	1.40941e-17	7.24398e-05	1.16856e-06	7.60706e-05	0.00081639	0.00271028	0.00251285	3.35017e-06
0.684863	0.631537	0.928261	0.734925	0.759023	0.465002	1.29975	0.803876	0.881864	CHR16_GSVIVT00012559001_T01	VIT_16s0115g00060	20.2.1	stress.abiotic.heat	Symbols: CPHSC70-2EAT SHOCK PROTEIN 70-2, HSC70-7 | CPHSC70-2EAT SHOCK PROTEIN 70-2 (CHLOROPLAST HEAT SHOCK PROTEIN 70-2); ATP binding / unfolded protein binding | chr5:20303414-20306469 FORWARD	Heat shock 70kDa protein 1/8	0.0699477	0.0494809	0.0292711	0.0311289	0.038865	0.219153	0.000163375	0.017725	0.0103161
0.945387	1.10181	0.681486	1.3461	0.847948	0.569288	1.19705	1.1471	0.812229	CHR18_JGVV41_102_T01	VIT_18s0041g01230	20.2.1	stress.abiotic.heat	Symbols: CPHSC70-2EAT SHOCK PROTEIN 70-2, HSC70-7 | CPHSC70-2EAT SHOCK PROTEIN 70-2 (CHLOROPLAST HEAT SHOCK PROTEIN 70-2); ATP binding / unfolded protein binding | chr5:20303414-20306469 FORWARD	Heat shock protein 70	2.93025e-08	5.68226e-11	9.26185e-05	1.63217e-12	2.5027e-07	9.03064e-05	2.45316e-11	1.02973e-10	2.66949e-07
2.15366	3.1337	1.43182	2.81224	2.68582	1.79893	3.80516	4.03982	1.57144	CHR2_JGVV25_26_T01	VIT_02s0025g00280	20.2.1	stress.abiotic.heat	Symbols: HSP81-1, ATHS83, HSP81.1, HSP83, ATHSP90.1 | ATHSP90.1 (HEAT SHOCK PROTEIN 90.1); ATP binding / unfolded protein binding | chr5:21352399-21355361 FORWARD	Heat shock protein 90-1	2.64413e-09	1.09875e-14	6.37433e-05	8.91186e-13	1.41892e-11	5.3208e-08	2.57848e-16	5.00664e-17	7.12113e-07
2.57936	2.17757	2.28706	3.66481	3.45541	1.89283	3.2467	3.2821	1.66721	CHR16_JGVV50_145_T01	VIT_16s0050g01150	20.2.1	stress.abiotic.heat	Symbols: HSP81-1, ATHS83, HSP81.1, HSP83, ATHSP90.1 | ATHSP90.1 (HEAT SHOCK PROTEIN 90.1); ATP binding / unfolded protein binding | chr5:21352399-21355361 FORWARD	Heat shock protein 90-1	5.68565e-15	3.0188e-14	4.09925e-12	1.79766e-19	2.81852e-18	1.64561e-11	3.50222e-18	2.10274e-18	3.12409e-10
0.954654	1.58186	0.326133	0.408256	1.24462	0.326325	1.09923	0.222002	-0.0211269	CHR19_JGVV14_448_T01	VIT_19s0014g05050	20.2.1	stress.abiotic.heat	heat shock protein-related | chr5:22203905-22205152 FORWARD	Heat shock HSP20 family protein	0.0001499	2.00778e-09	0.3362	0.0832243	2.53878e-06	0.1987	6.10002e-06	0.391744	0.954192
1.65527	2.43631	1.67767	2.00206	0.884101	1.7524	1.92821	2.94461	1.38742	CHR8_JGVV58_114_T01	VIT_08s0058g00210	20.2.1	stress.abiotic.heat	Symbols: HSP18.2 | HSP18.2 (heat shock protein 18.2) | chr5:24062577-24063277 FORWARD	Chaperone	0.00102229	6.5535e-07	0.00363796	3.84515e-05	0.0881106	0.000324232	6.03233e-05	5.0865e-08	0.00346492
2.92403	2.45213	2.35982	2.66545	2.96935	3.06355	4.25296	4.07798	3.57244	CHR13_JGVV19_236_T01	VIT_13s0019g02820	20.2.1	stress.abiotic.heat	Symbols: HSP18.2 | HSP18.2 (heat shock protein 18.2) | chr5:24062577-24063277 FORWARD	Heat shock protein 18.2 kDa class I	8.67945e-10	3.10893e-09	1.22893e-06	1.62366e-09	6.07452e-10	1.48218e-10	1.30964e-14	5.51772e-14	4.41889e-12
4.98346	3.40598	2.81524	2.88393	3.2948	2.56955	2.97627	3.76433	1.91699	CHR13_JGVV19_211_T01	VIT_13s0019g03090	20.2.1	stress.abiotic.heat	Symbols: HSP18.2 | HSP18.2 (heat shock protein 18.2) | chr5:24062577-24063277 FORWARD	Heat shock protein class I (HSP17.8-CI)	9.14819e-13	7.20675e-10	5.38003e-06	8.25356e-08	2.05164e-08	1.16984e-06	3.73638e-08	2.95883e-10	0.000105131
1.04517	0.388406	0.90747	3.59867	3.6429	1.42841	2.09362	3.37384	1.2579	CHR13_JGVV19_220_T01	VIT_13s0019g03000	20.2.1	stress.abiotic.heat	Symbols: HSP18.2 | HSP18.2 (heat shock protein 18.2) | chr5:24062577-24063277 FORWARD	Heat shock protein 17.6 kDa class I	0.00530918	0.26352	0.0401237	4.17999e-13	1.58085e-12	0.000105276	1.00848e-07	2.90611e-12	0.000465495
2.50849	1.70675	2.1709	3.0007	3.44713	3.27556	4.18069	4.34937	3.50969	CHR13_JGVV19_240_T01	VIT_13s0019g02770	20.2.1	stress.abiotic.heat	Symbols: HSP18.2 | HSP18.2 (heat shock protein 18.2) | chr5:24062577-24063277 FORWARD	Heat shock protein 17.6 kDa class I	2.24957e-08	3.60322e-06	4.51262e-06	8.55916e-11	1.41892e-11	3.11136e-11	1.71656e-14	7.55966e-15	6.01411e-12
0.96964	0.347672	0.751552	4.22437	4.27475	1.71895	2.28486	3.87731	1.55677	CHR13_JGVV19_226_T01	VIT_13s0019g02930	20.2.1	stress.abiotic.heat	Symbols: HSP18.2 | HSP18.2 (heat shock protein 18.2) | chr5:24062577-24063277 FORWARD	Heat shock protein 17.6 kDa class I	0.0123194	0.338332	0.112686	1.36931e-14	5.70456e-14	1.04042e-05	3.05527e-08	1.65125e-13	4.26675e-05
3.33542	2.5436	2.28019	2.99083	3.18136	2.86202	4.25193	4.04169	2.90958	CHR13_JGVV19_243_T01	VIT_13s0019g02740	20.2.1	stress.abiotic.heat	Symbols: HSP18.2 | HSP18.2 (heat shock protein 18.2) | chr5:24062577-24063277 FORWARD	Heat shock protein 17.6 kDa class I	3.22958e-11	1.41493e-09	2.30407e-06	1.11378e-10	1.15189e-10	7.00236e-10	1.35801e-14	7.39149e-14	5.68943e-10
2.12308	1.35296	1.17327	2.92823	3.32522	3.01031	4.50202	4.7484	2.98209	CHR13_JGVV19_233_T01	VIT_13s0019g02850	20.2.1	stress.abiotic.heat	Symbols: HSP18.2 | HSP18.2 (heat shock protein 18.2) | chr5:24062577-24063277 FORWARD	Heat shock protein 17.6 kDa class I	9.68826e-08	3.13525e-05	0.00366301	1.49181e-11	2.99607e-12	2.32896e-11	1.801e-16	3.9154e-17	3.27823e-11
0.254202	1.07732	0.858575	0.892007	0.277432	0.158885	0.417478	0.361793	0.421379	CHR4_JGVV23_258_T01	VIT_04s0023g01090	20.2.2	stress.abiotic.cold	Symbols: COR413-PM1, WCOR413, WCOR413-LIKE, ATCOR413-PM1, FL3-5A3 | COR413-PM1 | chr2:6950088-6951192 FORWARD	Unknown	0.551644	0.000208097	0.0215664	0.00282072	0.483676	0.71477	0.182799	0.263776	0.192209
-0.405846	1.3404	0.29782	1.26173	0.118057	0.880959	1.10193	0.919229	0.538304	CHR16_JGVV50_132_T01	VIT_16s0050g01300	20.2.2	stress.abiotic.cold	C2 domain-containing protein | chr5:8082744-8083604 FORWARD	C2 domain-containing protein	0.432825	0.000342422	0.681791	0.00117063	0.861777	0.0276001	0.00414332	0.0176665	0.199842
-0.435719	-1.39031	-0.452252	-0.547821	-1.30058	-0.437999	-0.595019	-0.677995	-0.295802	CHR12_JGVV57_41_T01	VIT_12s0057g00470	20.2.2	stress.abiotic.cold	C2 domain-containing protein | chr5:22493324-22495956 FORWARD	C2 domain containing protein	0.010096	4.91819e-12	0.0213591	0.000562095	4.7903e-10	0.00652648	0.000194606	3.64908e-05	0.0694806
0.636218	2.00301	0.197744	0.156319	0.682049	0.0751389	-0.0804014	0.089822	0.706054	CHR18_JGVV1_632_T01	VIT_18s0001g09600	20.2.2	stress.abiotic.cold	Symbols: HOS15 | HOS15 (high expression of osmotically responsive genes 15) | chr5:26857154-26861119 FORWARD	HOS15 (High expression of osmotically responsive genes 15)	0.438486	0.000670669	0.893683	0.872029	0.375173	0.948341	0.929108	0.918913	0.304328
-0.0685699	-0.896639	-1.08207	-0.184	-0.179258	-0.118027	-0.518162	-0.161568	-0.0656587	CHRUN_GSVIVT00002870001_T01	VIT_00s0934g00010	20.2.3	stress.abiotic.drought/salt	hydrophobic protein, putative / low temperature and salt responsive protein, putative | chr1:21312541-21312809 REVERSE	RARE-cold-inducible 2B	0.882264	0.00014349	0.000344834	0.541853	0.602158	0.742468	0.0318906	0.580426	0.850917
0.409812	2.04429	1.29042	-1.91054	0.158337	-0.501397	0.434815	-0.237125	0.285841	CHR8_JGVV40_68_T01	VIT_08s0040g02660	20.2.3	stress.abiotic.drought/salt	hydrophobic protein, putative / low temperature and salt responsive protein, putative | chr2:16244099-16244503 REVERSE	RARE-cold-inducible 2A	0.748513	0.00538796	0.236224	0.0137071	0.912153	0.637494	0.655278	0.822321	0.78887
-0.425027	-0.399057	-0.182385	-1.06953	-0.546781	-0.491438	-0.799939	-0.934495	-0.404273	CHR13_JGVV19_291_T01	VIT_13s0019g02250	20.2.3	stress.abiotic.drought/salt	dehydration-responsive family protein | chr2:16578824-16582404 REVERSE	Ankyrin	0.00124697	0.000673242	0.305267	2.59679e-11	5.1377e-05	0.000133325	1.68103e-08	7.59993e-10	0.00120865
-0.227771	-1.27725	-0.0783152	0.34978	0.436473	-0.0517384	0.743755	0.423548	-0.0531926	CHR13_JGVV67_115_T01	VIT_13s0067g02130	20.2.3	stress.abiotic.drought/salt	Symbols: ERD15, LSR1, CID1 | ERD15 (EARLY RESPONSIVE TO DEHYDRATION 15); protein binding | chr2:17269440-17270542 FORWARD	Dehydration-induced protein (ERD15)	0.0844163	2.18082e-14	0.733365	0.00286427	0.000544267	0.772463	3.36006e-08	0.00038728	0.733062
-0.688276	-1.05907	-0.614825	-1.04638	-0.0730937	0.276137	0.531814	0.855912	0.0709283	CHR5_JGVV124_44_T01	VIT_05s0124g00530	20.2.3	stress.abiotic.drought/salt	dehydration-responsive family protein | chr2:17958230-17960536 FORWARD	Ankyrin protein kinase	0.0017805	7.61466e-07	0.015907	2.29273e-06	0.832018	0.228783	0.00877949	5.65298e-05	0.803837
0.22325	1.1901	0.547587	0.892118	0.357896	0.101281	0.338035	0.422303	0.12074	CHR14_JGVV108_111_T01	VIT_14s0108g01210	20.2.3	stress.abiotic.drought/salt	Symbols: HYP1, ATHYP1 | HYP1 (HYPOTHETICAL PROTEIN 1) | chr3:34719-38529 REVERSE	HYP1 (hypothetical protein 1)	0.345261	9.55756e-09	0.0177242	6.21633e-06	0.0805364	0.704743	0.0715066	0.022839	0.599264
-0.489282	-1.63013	-0.878375	-0.212966	-0.274519	-0.246766	0.144143	-0.103891	-0.0720996	CHR14_JGVV60_227_T01	VIT_14s0060g00280	20.2.3	stress.abiotic.drought/salt	Symbols: RCI2B | RCI2B (RARE-COLD-INDUCIBLE 2B) | chr3:1757631-1758492 REVERSE	RARE-cold-inducible 2B	0.0147455	5.97828e-12	0.000174159	0.307677	0.205996	0.23739	0.507613	0.653335	0.776293
-0.281295	-1.27459	-0.726796	0.0712339	-0.197099	-0.224336	0.191979	0.0587702	-0.215423	CHR15_PDVV46_1_T01	VIT_15s0046g03780	20.2.3	stress.abiotic.drought/salt	Symbols: RCI2B | RCI2B (RARE-COLD-INDUCIBLE 2B) | chr3:1757631-1758492 REVERSE	No hit	0.0426226	1.5774e-13	9.60282e-06	0.67563	0.176249	0.0942	0.141615	0.717944	0.103747
-0.0358163	0.304567	0.213477	0.899346	0.407664	0.81533	0.515781	0.628426	1.76727	CHR14_JGVV83_11_T01	VIT_14s0083g00110	20.2.3	stress.abiotic.drought/salt	Symbols: AOC1, ERD12 | AOC1 (ALLENE OXIDE CYCLASE 1); allene-oxide cyclase | chr3:9403883-9405250 FORWARD	Allene oxide cyclase	0.930434	0.107976	0.508248	1.50191e-05	0.0591573	9.22463e-05	0.00829052	0.00152077	4.56366e-11
0.000825663	-1.09931	-0.295734	-1.50027	-0.532574	-0.414595	-0.751239	-0.280539	0.0938976	CHR16_JGVV100_70_T01	VIT_16s0100g00570	20.2.3	stress.abiotic.drought/salt	dehydration-responsive family protein | chr4:314353-317675 FORWARD	Dehydration-responsive protein	0.998677	1.71958e-07	0.299836	6.77311e-10	0.0112244	0.0423186	0.000171915	0.174841	0.717056
0.00182936	-0.0390208	0.0412498	0.419891	0.408117	1.04019	0.773045	1.13639	1.0941	CHR7_JGVV104_139_T01	VIT_07s0104g00360	20.2.3	stress.abiotic.drought/salt	early-responsive to dehydration protein-related / ERD protein-related | chr4:1284066-1287747 FORWARD	Early-responsive to dehydration	0.997606	0.901462	0.952898	0.125937	0.17846	0.000162753	0.00305849	3.45447e-05	7.45667e-05
-0.0202784	-0.177401	-0.271853	-0.803244	-0.221848	-0.221414	-1.05689	-0.851973	-0.0439781	CHR12_JGVV59_103_T01	VIT_12s0059g01090	20.2.3	stress.abiotic.drought/salt	early-responsive to dehydration protein-related / ERD protein-related | chr4:11715824-11719792 REVERSE	Early-responsive to dehydration	0.956795	0.309666	0.275154	1.21543e-05	0.292993	0.261338	7.70789e-08	5.03577e-06	0.862664
-0.526754	-0.620698	-0.0820655	-1.08982	-0.666733	-0.440862	-0.788995	-0.947389	-0.387126	CHR7_PDVV95_23_T01	VIT_07s0095g00300	20.2.3	stress.abiotic.drought/salt	dehydration-responsive protein-related | chr5:1820132-1823771 FORWARD	Ankyrin repeat protein	0.00501747	0.000249958	0.830445	5.37939e-08	0.000400274	0.0139413	1.60532e-05	8.88295e-07	0.0302346
-0.339327	-1.34614	-0.487347	0.22094	0.296442	0.61701	-0.156793	-0.0281156	0.225347	CHR4_GSVIVT00035704001_T01	VIT_04s0008g04140	20.2.3	stress.abiotic.drought/salt	Symbols: RD22 | RD22; nutrient reservoir | chr5:8914233-8916800 REVERSE	RD22 [Vitis vinifera]	0.5019	0.000154105	0.377094	0.647473	0.555673	0.114363	0.742743	0.959127	0.622213
-0.237251	-0.100602	-0.0937566	0.696932	0.804481	2.21569	-2.02254	0.299832	1.73816	CHR4_JGVV8_383_T01	VIT_04s0008g04060	20.2.3	stress.abiotic.drought/salt	Symbols: RD22 | RD22; nutrient reservoir | chr5:8914233-8916800 REVERSE	RD22	0.577348	0.760533	0.89398	0.0172088	0.0100468	1.67568e-09	5.14364e-09	0.35914	2.45336e-07
-0.931582	-2.01231	0.591253	-0.14866	0.0454763	0.0576405	0.122452	0.0170252	0.000754472	CHR4_JGVV8_384_T01	VIT_04s0008g04090	20.2.3	stress.abiotic.drought/salt	Symbols: RD22 | RD22; nutrient reservoir | chr5:8914233-8916800 REVERSE	RD22 [Vitis vinifera]	0.164073	0.000288311	0.537299	0.869139	0.969666	0.958998	0.880117	0.98511	0.999273
1.40052	1.13284	-0.0966622	0.651548	0.622754	1.01113	-0.114777	-0.0386254	0.231209	CHR4_JGVV8_371_T01	VIT_04s0008g03940	20.2.3	stress.abiotic.drought/salt	Symbols: RD22 | RD22; nutrient reservoir | chr5:8914233-8916800 REVERSE	BURP domain-containing protein	9.73554e-05	0.000323179	0.904573	0.0483132	0.0843975	0.00248869	0.792731	0.935069	0.561903
-0.365127	-0.56898	-0.0650436	0.327636	0.377499	1.06963	-1.2569	-0.17955	0.914271	CHR4_JGVV8_381_T01	VIT_04s0008g04040	20.2.3	stress.abiotic.drought/salt	Symbols: RD22 | RD22; nutrient reservoir | chr5:8914233-8916800 REVERSE	RD22 [Vitis vinifera]	0.467648	0.108322	0.947953	0.459065	0.426717	0.00462549	0.000691168	0.70353	0.0146074
-0.264271	-0.464458	-0.0218016	0.610465	0.464433	1.19165	0.117091	0.558551	0.0901068	CHR4_JGVV8_387_T01	VIT_04s0008g04150	20.2.3	stress.abiotic.drought/salt	Symbols: RD22 | RD22; nutrient reservoir | chr5:8914233-8916800 REVERSE	RD22	0.262459	0.0107463	0.968605	0.00157877	0.0252434	1.09957e-07	0.622097	0.00376733	0.724062
-1.19641	-3.58588	-2.75772	-0.89103	-0.140744	0.122803	-0.424213	-0.158152	0.0470732	CHR4_JGVV8_372_T01	VIT_04s0008g03950	20.2.3	stress.abiotic.drought/salt	Symbols: RD22 | RD22; nutrient reservoir | chr5:8914233-8916800 REVERSE	RD22	9.65697e-05	2.12333e-16	1.26026e-10	0.00139158	0.751177	0.771846	0.140317	0.646796	0.912352
-0.144326	-1.47928	0.640699	1.25323	-0.858381	-0.245827	-1.36303	-1.46705	-0.642391	CHR4_JGVV8_377_T01	VIT_04s0008g04000	20.2.3	stress.abiotic.drought/salt	Symbols: RD22 | RD22; nutrient reservoir | chr5:8914233-8916800 REVERSE	Dehydration-responsive protein (RD22)	0.784182	3.32091e-06	0.119458	8.96986e-05	0.00964201	0.540256	2.47761e-05	9.23436e-06	0.0440658
-0.674627	-2.59551	-0.472821	0.0355909	0.423622	-0.108855	0.157596	-0.161595	-0.238608	CHR4_JGVV8_385_T01	VIT_04s0008g04120	20.2.3	stress.abiotic.drought/salt	Symbols: RD22 | RD22; nutrient reservoir | chr5:8914233-8916800 REVERSE	RD22	0.601047	0.00182487	0.798015	0.981897	0.763643	0.94731	0.900201	0.896164	0.84992
-0.450844	-1.73868	0.512256	1.46207	-0.967587	-0.328903	-1.58097	-1.7121	-0.774314	CHR4_JGVV8_376_T01	VIT_04s0008g03990	20.2.3	stress.abiotic.drought/salt	Symbols: RD22 | RD22; nutrient reservoir | chr5:8914233-8916800 REVERSE	Unknown	0.338674	4.19576e-06	0.354402	0.000119503	0.01449	0.476839	3.70018e-05	1.28642e-05	0.0415143
-0.529641	-1.91556	-1.08584	-0.376717	0.0246105	0.258979	-0.0281889	-0.208206	0.107704	CHR4_JGVV8_388_T01	VIT_04s0008g04160	20.2.3	stress.abiotic.drought/salt	Symbols: RD22 | RD22; nutrient reservoir | chr5:8914233-8916800 REVERSE	Dehydration-responsive protein (RD22)	0.0060289	3.56353e-14	4.24776e-06	0.0373766	0.944577	0.190755	0.914653	0.287666	0.634138
0.0761899	-1.08743	0.46808	0.892675	-0.714329	-0.0817509	-1.03946	-0.903573	-0.355434	CHR4_JGVV8_375_T01	VIT_04s0008g03980	20.2.3	stress.abiotic.drought/salt	Symbols: RD22 | RD22; nutrient reservoir | chr5:8914233-8916800 REVERSE	BURP domain-containing protein	0.917472	0.0016333	0.397823	0.0135279	0.0734493	0.898696	0.00383473	0.0124805	0.394152
-0.169726	-1.35745	-0.360033	0.179211	-0.331393	0.0620636	-1.40448	0.158725	1.05964	CHR4_JGVV8_379_T01	VIT_04s0008g04020	20.2.3	stress.abiotic.drought/salt	Symbols: RD22 | RD22; nutrient reservoir | chr5:8914233-8916800 REVERSE	RD22 [Vitis vinifera]	0.708286	3.13616e-06	0.411582	0.631295	0.347116	0.901373	3.64276e-06	0.653841	0.000311005
-0.279481	-1.21853	-0.438591	0.032813	-0.346131	0.0957645	-0.787729	-0.147044	0.426681	CHR4_JGVV8_382_T01	VIT_04s0008g04050	20.2.3	stress.abiotic.drought/salt	Symbols: RD22 | RD22; nutrient reservoir | chr5:8914233-8916800 REVERSE	RD22	0.182698	2.42393e-09	0.0537651	0.911149	0.078556	0.710663	2.19287e-05	0.478383	0.0184541
-0.299911	-0.37578	-0.497508	-0.411293	-0.395629	-1.07281	-0.486345	-0.698307	-0.828032	CHR19_JGVV14_189_T01	VIT_19s0014g02160	20.2.3	stress.abiotic.drought/salt	drought-responsive family protein | chr5:9491072-9493920 FORWARD	Drought induced 19 protein	0.148371	0.0262111	0.0265973	0.0217219	0.0417062	1.91417e-07	0.00609026	0.000145086	1.60141e-05
1.24498	0.921366	1.03642	0.314761	0.559818	0.2759	1.37763	0.448014	0.120032	CHR12_JGVV57_16_T01	VIT_12s0057g00170	20.2.4	stress.abiotic.touch/wounding	wound-responsive family protein | chr4:6374734-6375210 FORWARD	Wound-induced	1.96569e-06	3.7654e-05	0.000248543	0.194359	0.0207207	0.285361	7.01641e-08	0.0491735	0.679646
0.81629	0.952937	1.04579	0.287504	0.477774	0.207864	1.26349	0.317619	0.185748	CHR12_JGVV57_13_T01	VIT_12s0057g00140	20.2.4	stress.abiotic.touch/wounding	wound-responsive family protein | chr4:6374734-6375210 FORWARD	Wound-induced	0.000281805	5.45809e-06	6.74826e-05	0.194964	0.0318829	0.402178	6.61084e-08	0.138992	0.441296
0.605676	1.15934	0.644607	-0.0742049	0.880996	0.0742441	1.74148	0.721978	0.0982275	CHR12_JGVV57_5_T01	VIT_12s0057g00060	20.2.4	stress.abiotic.touch/wounding	wound-responsive family protein | chr4:6374734-6375210 FORWARD	No hit	0.00918541	3.78251e-07	0.0165952	0.817081	0.000176665	0.834366	1.58296e-10	0.000921563	0.7322
-0.510872	-2.69755	-0.42514	-0.167496	0.0772391	-0.0905025	0.182438	-0.186692	0.121508	CHR12_JGVV57_20_T01	VIT_12s0057g00210	20.2.4	stress.abiotic.touch/wounding	wound-responsive family protein | chr4:6374734-6375210 FORWARD	No hit	0.0747434	5.252e-14	0.237601	0.614865	0.863726	0.828007	0.550687	0.541558	0.719279
0.818356	0.376789	0.557356	0.601714	0.552284	0.128913	1.80483	1.14902	-0.0630978	CHR12_JGVV57_17_T01	VIT_12s0057g00180	20.2.4	stress.abiotic.touch/wounding	wound-responsive family protein | chr4:6374734-6375210 FORWARD	Wound-induced	0.00152204	0.101519	0.0713409	0.0119337	0.03315	0.710821	7.73716e-10	7.3015e-06	0.856595
0.451403	-1.07606	0.321687	0.235836	-0.0171533	-0.244752	0.524048	0.1795	0.00778238	CHR19_JGVV14_333_T01	VIT_19s0014g03730	20.2.4	stress.abiotic.touch/wounding	wound-responsive family protein | chr4:6374734-6375210 FORWARD	No hit	0.31125	0.00151459	0.608625	0.608431	0.981583	0.609854	0.156134	0.691252	0.989937
0.706719	-0.278395	0.0379053	0.818561	0.958652	0.672298	1.09858	0.609443	0.383796	CHR12_JGVV57_18_T01	VIT_12s0057g00190	20.2.4	stress.abiotic.touch/wounding	wound-responsive family protein | chr4:6374734-6375210 FORWARD	Unknown	0.00110049	0.153239	0.943419	7.751e-05	1.95212e-05	0.00117411	5.89378e-07	0.00245165	0.0644625
0.0799616	0.757953	0.092189	0.429597	0.815163	0.284952	1.83829	0.609579	0.140152	CHR12_JGVV57_9_T01	VIT_12s0057g00100	20.2.4	stress.abiotic.touch/wounding	wound-responsive family protein | chr4:6374734-6375210 FORWARD	Wound-responsive	0.868539	0.0020401	0.879499	0.108749	0.00306737	0.34751	2.63441e-09	0.0182521	0.672716
0.434025	0.189298	0.224842	-0.141058	0.441759	0.24198	1.33657	0.415237	0.391355	CHR12_JGVV57_10_T01	VIT_12s0057g00110	20.2.4	stress.abiotic.touch/wounding	wound-responsive family protein | chr4:6374734-6375210 FORWARD	Wound-induced	0.0282089	0.29823	0.425757	0.531026	0.0236873	0.235675	1.28312e-09	0.0224462	0.035385
1.38361	1.15691	1.58963	0.220709	0.496327	0.348593	1.33458	0.260131	0.202499	CHR12_JGVV57_11_T01	VIT_12s0057g00120	20.2.4	stress.abiotic.touch/wounding	wound-responsive family protein | chr4:6374734-6375210 FORWARD	Wound-induced	8.66539e-07	2.44712e-06	8.31024e-07	0.436712	0.057532	0.184513	3.96767e-07	0.323399	0.473682
0.360722	1.59114	0.130667	0.381659	0.737417	0.477467	1.505	0.596052	0.324513	CHR12_JGVV57_6_T01	VIT_12s0057g00070	20.2.4	stress.abiotic.touch/wounding	wound-responsive family protein | chr4:6374734-6375210 FORWARD	Wound-induced	0.201886	3.97618e-09	0.793517	0.124231	0.00362289	0.0545851	3.41325e-08	0.0120682	0.209425
0.709408	1.5847	1.03386	0.49479	0.755528	0.238058	1.77503	0.715198	0.0916532	CHR12_JGVV57_8_T01	VIT_12s0057g00090	20.2.4	stress.abiotic.touch/wounding	wound-responsive family protein | chr4:6374734-6375210 FORWARD	Wound-induced	0.0820961	1.41749e-05	0.0229545	0.208171	0.0574804	0.631197	4.46952e-06	0.0516246	0.863183
1.29195	1.17742	1.00852	0.321113	0.539548	0.409995	1.3163	0.479039	0.0893726	CHR12_JGVV57_14_T01	VIT_12s0057g00150	20.2.4	stress.abiotic.touch/wounding	wound-responsive family protein | chr4:6374734-6375210 FORWARD	Wound-induced	5.73378e-07	3.37638e-07	0.000232241	0.165994	0.0211758	0.0741634	8.94671e-08	0.028632	0.761652
0.379985	0.615715	1.03548	0.334119	0.635897	0.129507	1.40894	0.353951	0.233571	CHR12_JGVV57_7_T01	VIT_12s0057g00080	20.2.4	stress.abiotic.touch/wounding	wound-responsive family protein | chr4:6374734-6375210 FORWARD	Wound-induced	0.184774	0.00735113	0.000615746	0.202929	0.014386	0.713892	1.98302e-07	0.165335	0.406044
0.171277	-1.65292	0.382108	0.247475	0.390573	0.0432879	0.274903	-0.210495	-0.0870241	CHR12_JGVV57_21_T01	VIT_12s0057g00220	20.2.4	stress.abiotic.touch/wounding	wound-responsive protein-related | chr4:13997292-13998347 REVERSE	Unknown protein	0.454781	3.79918e-13	0.08188	0.169854	0.032724	0.881983	0.113288	0.248489	0.691232
0.0126994	0.397109	-0.186063	0.975048	1.01114	1.04645	2.13751	1.15497	0.52103	CHRUN_JGVV203_1_T01	VIT_00s0203g00020	20.2.4	stress.abiotic.touch/wounding	wound-responsive protein-related | chr4:13997292-13998347 REVERSE	No hit	0.977768	0.045982	0.618211	1.12275e-05	1.70385e-05	5.41389e-06	5.52305e-13	6.82383e-07	0.0145078
0.548823	1.63181	0.538637	0.346495	0.074696	-0.0961076	0.300287	0.0560442	-0.0878764	CHR2_JGVV25_161_T01	VIT_02s0025g01720	20.2.4	stress.abiotic.touch/wounding	FUNCTIONS IN: molecular_function unknown; EXPRESSED IN: 22 plant structures; EXPRESSED DURING: 13 growth stages; CONTAINS InterPro DOMAIN/s: Development and cell death domain (InterPro:IPR013989), Kelch related (InterPro:IPR013089); BEST Arabidopsis thaliana protein match is: unknown protein (TAIR:AT3G27090.1); Has 5084 Blast hits to 2870 proteins in 85 species: Archae - 0; Bacteria - 24; Metazoa…	GDA2	9.98397e-06	4.39245e-18	0.000103865	0.00160289	0.64132	0.48456	0.0057479	0.686706	0.503127
-0.53765	-1.13749	-0.474868	0.863238	0.51285	0.55364	0.0466223	0.378993	-0.0159156	CHR18_JGVV1_862_T01	VIT_18s0001g12100	20.2.5	stress.abiotic.light	Symbols: JAC1 | JAC1 (J-DOMAIN PROTEIN REQUIRED FOR CHLOROPLAST ACCUMULATION RESPONSE 1); heat shock protein binding | chr1:28190816-28193800 REVERSE	Auxilin	0.000165691	6.54358e-12	0.00309376	1.51635e-08	0.000271806	6.18123e-05	0.788804	0.0035778	0.938345
-0.538369	-1.04394	-0.360228	-0.214858	-0.12393	-0.153881	0.15284	-0.194859	-0.085722	CHR7_JGVV5_229_T01	VIT_07s0005g02370	20.2.99	stress.abiotic.unspecified	Symbols: GLP5 | GLP5 (GERMIN-LIKE PROTEIN 5); manganese ion binding / nutrient reservoir | chr1:3093839-3094864 FORWARD	Germin-like protein 2 [Vitis vinifera]	0.469467	0.0435525	0.737276	0.785971	0.901232	0.868846	0.839165	0.789043	0.91897
-1.01334	-2.32559	-1.3841	0.310902	-1.90468	-3.25582	1.82194	-0.27493	-0.503584	CHR17_JGVV0_447_T01	VIT_17s0000g05360	20.2.99	stress.abiotic.unspecified	Symbols: GLP4 | GLP4 (GERMIN-LIKE PROTEIN 4); manganese ion binding / nutrient reservoir | chr1:6554568-6555377 REVERSE	Germin	0.00581986	2.76864e-09	0.00106898	0.445789	1.6267e-06	9.91583e-12	9.74444e-07	0.492011	0.170126
-0.0860209	-0.0545512	-0.124558	0.0764076	-4.23861	-4.21895	0.540806	-1.87366	-4.09074	CHR5_JGVV77_124_T01	VIT_05s0077g01530	20.2.99	stress.abiotic.unspecified	Symbols: MLP423 | MLP423 (MLP-LIKE PROTEIN 423) | chr1:8500451-8501520 REVERSE	Pathogenesis protein 10 [Vitis vinifera]	0.941788	0.936107	0.93086	0.935041	2.9896e-09	1.4839e-09	0.382403	0.000810651	3.2225e-09
-0.683545	-3.5736	-1.4198	-1.0752	-1.01175	-0.895097	0.14393	-1.3852	-1.60026	CHR5_JGVV77_136_T01	VIT_05s0077g01650	20.2.99	stress.abiotic.unspecified	Symbols: MLP423 | MLP423 (MLP-LIKE PROTEIN 423) | chr1:8500451-8501520 REVERSE	Major allergen Pru ar 1	0.141718	4.38945e-12	0.0042665	0.00736754	0.0190626	0.0314076	0.789078	0.000661129	0.000137668
-0.196191	-2.13961	-0.835979	-0.242354	-1.66287	-1.18687	-0.858623	-0.166638	0.127775	CHR5_JGVV77_139_T01	VIT_05s0077g01680	20.2.99	stress.abiotic.unspecified	Symbols: MLP423 | MLP423 (MLP-LIKE PROTEIN 423) | chr1:8500451-8501520 REVERSE	Mal d 1 allergen	0.62668	6.3206e-11	0.0120621	0.448939	2.25168e-07	3.47237e-05	0.00135227	0.611439	0.717757
-0.862003	-2.99089	-0.250687	-2.6641	-0.782649	-0.00917826	-0.816457	-0.272236	-0.24884	CHR1_JGVV26_198_T01	VIT_01s0026g00570	20.2.99	stress.abiotic.unspecified	Symbols: MLP423 | MLP423 (MLP-LIKE PROTEIN 423) | chr1:8500451-8501520 REVERSE	Bet v I allergen	0.0346467	5.64515e-11	0.730393	3.09315e-09	0.0550441	0.991525	0.0282983	0.540665	0.589903
-0.254715	0.313777	0.293263	-0.660638	0.863873	0.71084	0.324111	1.50129	0.574979	CHR12_JGVV28_39_T01	VIT_12s0028g03640	20.2.99	stress.abiotic.unspecified	Symbols: MLP423 | MLP423 (MLP-LIKE PROTEIN 423) | chr1:8500451-8501520 REVERSE	Ripening induced protein	0.463027	0.211816	0.473776	0.00941855	0.00153609	0.00651619	0.232978	1.97157e-07	0.027237
0.399912	1.24512	-0.348881	0.070973	-0.894232	-1.77675	-0.0213769	-0.872645	-1.07373	CHR5_JGVV77_128_T01	VIT_05s0077g01570	20.2.99	stress.abiotic.unspecified	Symbols: MLP423 | MLP423 (MLP-LIKE PROTEIN 423) | chr1:8500451-8501520 REVERSE	Pathogenesis protein 10 [Vitis vinifera]	0.30051	4.80554e-05	0.486418	0.886338	0.00677422	4.38392e-07	0.964196	0.00482366	0.000728338
0.461504	1.01992	-0.45057	0.268527	-1.80087	-2.43969	0.303966	-1.18417	-1.26824	CHR5_JGVV77_126_T01	VIT_05s0077g01550	20.2.99	stress.abiotic.unspecified	Symbols: MLP423 | MLP423 (MLP-LIKE PROTEIN 423) | chr1:8500451-8501520 REVERSE	Pathogenesis protein 10.3 [Vitis quinquangularis]	0.310436	0.00309018	0.424208	0.556751	1.07342e-05	2.02679e-08	0.467942	0.00120167	0.00066993
0.700966	0.831993	-0.110155	0.204442	-1.21466	-2.13901	0.260439	-0.793343	-1.01168	CHR5_JGVV77_125_T01	VIT_05s0077g01540	20.2.99	stress.abiotic.unspecified	Symbols: MLP423 | MLP423 (MLP-LIKE PROTEIN 423) | chr1:8500451-8501520 REVERSE	Bet v I allergen	0.229393	0.0718295	0.930219	0.768328	0.0194437	3.59699e-05	0.669804	0.112354	0.0417309
0.63531	0.974858	-0.337376	0.223188	-1.38823	-2.21486	0.268242	-0.881342	-1.02717	CHR5_JGVV77_127_T01	VIT_05s0077g01560	20.2.99	stress.abiotic.unspecified	Symbols: MLP423 | MLP423 (MLP-LIKE PROTEIN 423) | chr1:8500451-8501520 REVERSE	Pathogenesis protein 10.3 [Vitis quinquangularis]	0.109518	0.0032396	0.572669	0.624702	0.000241284	6.43906e-08	0.512396	0.0114463	0.00375409
0.115341	-1.16747	-0.139261	-0.528491	-0.525084	-0.645244	-0.258026	-0.850427	-0.830733	CHR5_JGVV77_137_T01	VIT_05s0077g01660	20.2.99	stress.abiotic.unspecified	Symbols: MLP423 | MLP423 (MLP-LIKE PROTEIN 423) | chr1:8500451-8501520 REVERSE	Major allergen protein homolog	0.851409	0.000334501	0.85529	0.134381	0.176835	0.0682106	0.514071	0.0114422	0.01511
0.11089	0.668134	-0.0883295	-3.79079	0.39348	0.790933	2.14768	-1.44555	-0.168959	CHRUN_JGVV527_3_T01	VIT_00s0527g00030	20.2.99	stress.abiotic.unspecified	Symbols: AGP31 | AGP31 (arabinogalactan-protein 31) | chr1:9889125-9890993 REVERSE	Arabinogalactan protein AGP31	0.967207	0.613857	0.981276	0.00203209	0.85313	0.638609	0.0855026	0.279231	0.930255
-0.246422	-0.352169	-0.281395	-0.244561	-0.109964	0.326845	-0.153945	1.03743	-0.152796	CHR10_JGVV3_114_T01	VIT_10s0003g01250	20.2.99	stress.abiotic.unspecified	pollen Ole e 1 allergen and extensin family protein | chr1:10178902-10180019 FORWARD	Pollen Ole e 1 allergen and extensin	0.453284	0.133573	0.469234	0.38642	0.781186	0.230278	0.603105	4.18494e-05	0.614697
0.383557	-0.139393	-0.120775	0.622175	0.614381	0.649942	-0.533769	1.16449	0.124147	CHR9_JGVV70_19_T01	VIT_09s0070g00220	20.2.99	stress.abiotic.unspecified	Symbols: MLP168 | MLP168 (MLP-LIKE PROTEIN 168) | chr1:12956159-12957090 REVERSE	No hit	0.480027	0.754669	0.90074	0.134214	0.179436	0.127364	0.201597	0.00328806	0.824561
1.06147	1.25635	1.19401	1.26907	0.627062	0.543466	0.567181	-0.114691	0.742771	CHR17_JGVV0_548_T01	VIT_17s0000g04260	20.2.99	stress.abiotic.unspecified	universal stress protein (USP) family protein | chr1:18112458-18113733 FORWARD	Universal stress protein (USP) family protein	1.61485e-05	9.9106e-08	2.27899e-05	2.20166e-07	0.00711242	0.0154589	0.00883691	0.67798	0.00090638
-0.174754	-1.5073	-0.348165	0.00220192	-0.216123	-0.0703488	0.0764357	-0.0398384	-0.000846878	CHR8_JGVV56_141_T01	VIT_08s0056g01610	20.2.99	stress.abiotic.unspecified	dehydrin family protein | chr1:20309775-20310767 REVERSE	No hit	0.250639	1.38002e-15	0.0264674	0.993185	0.126151	0.694225	0.619006	0.814315	0.996966
-0.107404	-2.07364	-0.161659	-0.167315	0.21061	0.279823	0.132461	-0.0379146	-0.109948	CHR1_JGVV11_292_T01	VIT_01s0011g03680	20.2.99	stress.abiotic.unspecified	universal stress protein (USP) family protein | chr1:25598331-25599357 REVERSE	ER6 protein universal stress protein (USP) family	0.716492	8.94186e-15	0.622888	0.446601	0.359186	0.164208	0.546034	0.884086	0.636886
0.0204526	0.0790857	0.0975249	0.230163	0.281384	0.151754	0.643776	-0.101759	-1.27612	CHR1_JGVV11_145_T01	VIT_01s0011g05180	20.2.99	stress.abiotic.unspecified	Symbols: MLP28 | MLP28 (MLP-LIKE PROTEIN 28) | chr1:26709947-26711462 REVERSE	Bet v I allergen	0.974265	0.810843	0.88699	0.5165	0.454594	0.718054	0.0250332	0.791956	3.14021e-05
-1.53032	-0.88369	-0.532591	0.0737356	-1.07345	-1.21309	0.299665	-0.243407	0.625301	CHR1_JGVV11_157_T01	VIT_01s0011g05060	20.2.99	stress.abiotic.unspecified	Symbols: MLP34 | MLP34 (MLP-LIKE PROTEIN 34) | chr1:26715183-26716829 REVERSE	Major latex-like protein 34	1.75705e-05	0.00328927	0.2289	0.884939	0.00152538	0.00025081	0.400368	0.515629	0.0554315
-1.25494	-2.2643	-0.45511	0.277648	0.31497	0.629144	-0.292745	-0.0688699	0.142955	CHR1_JGVV11_153_T01	VIT_01s0011g05100	20.2.99	stress.abiotic.unspecified	Symbols: MLP34 | MLP34 (MLP-LIKE PROTEIN 34) | chr1:26715183-26716829 REVERSE	Bet v I allergen family	0.00470492	2.55354e-07	0.498412	0.602606	0.588778	0.162808	0.552811	0.906794	0.804183
-0.742036	-3.30361	-0.747137	-2.38704	-1.05688	0.646462	-1.83977	-2.6544	-2.28636	CHR5_JGVV77_138_T01	VIT_05s0077g01670	20.2.99	stress.abiotic.unspecified	Bet v I allergen family protein | chr1:26722881-26723778 REVERSE	Major cherry allergen Pru av 1.0202	0.0508381	5.95513e-13	0.0972317	5.80093e-09	0.00397278	0.0746028	9.19525e-07	6.28061e-10	2.74985e-08
0.0508191	-0.441772	-1.38083	0.0765452	0.00287677	0.0627134	0.13109	0.0851293	0.0962903	CHR1_JGVV11_152_T01	VIT_01s0011g05110	20.2.99	stress.abiotic.unspecified	Symbols: MLP43 | MLP43 (MLP-LIKE PROTEIN 43) | chr1:26725626-26726544 REVERSE	Major latex protein 22	0.942153	0.169902	0.00075056	0.885152	0.995853	0.91543	0.763677	0.852798	0.838244
0.186225	0.00427895	-0.170164	-0.12735	1.13382	2.40549	1.30195	0.625755	1.50836	CHR1_JGVV11_151_T01	VIT_01s0011g05120	20.2.99	stress.abiotic.unspecified	Symbols: MLP43 | MLP43 (MLP-LIKE PROTEIN 43) | chr1:26725626-26726544 REVERSE	Major latex	0.675454	0.990858	0.770866	0.755079	0.000261604	1.67096e-10	1.4765e-05	0.0298311	2.10195e-06
0.377866	0.979553	0.554028	-1.85806	-0.0145836	-0.0683579	0.831157	-0.510123	0.0260464	CHR3_JGVV38_37_T01	VIT_03s0038g04390	20.2.99	stress.abiotic.unspecified	Symbols: LEA | LEA (DEHYDRIN LEA) | chr2:9206016-9207125 REVERSE	Dehydrin 1	0.771411	0.198246	0.709391	0.0165298	0.992367	0.964088	0.329104	0.587914	0.984262
-0.378385	-0.157152	0.267697	0.142127	0.207423	-0.187872	-0.218259	-0.888063	-1.19059	CHR4_JGVV8_79_T01	VIT_04s0008g00890	20.2.99	stress.abiotic.unspecified	Bet v I allergen family protein | chr2:11094832-11095404 REVERSE	Abscisic acid receptor PYL2 RCAR14	0.649926	0.801043	0.821298	0.868866	0.820508	0.834294	0.762059	0.115405	0.0332648
0.227762	-0.902575	0.217498	1.04099	0.212167	0.339469	-0.809369	-0.929819	0.396913	CHR6_JGVV4_57_T01	VIT_06s0004g07880	20.2.99	stress.abiotic.unspecified	allergen-related | chr2:12940577-12942167 REVERSE	Allergen	0.593653	0.00115007	0.691557	0.000403872	0.60881	0.312843	0.00496047	0.00144976	0.208779
-0.827846	1.85452	-1.12633	-0.650083	-0.359647	-0.574941	0.377911	-0.146402	-1.60956	CHR14_JGVV128_55_T01	VIT_14s0128g00570	20.2.99	stress.abiotic.unspecified	germin-like protein, putative | chr3:1781067-1782007 REVERSE	Germin	0.400126	0.00890685	0.301565	0.473564	0.76654	0.556932	0.692396	0.889904	0.0363229
0.968432	1.21024	0.444859	-0.214614	-0.840568	0.112584	-1.28796	-1.11841	-0.0645429	CHR11_JGVV16_101_T01	VIT_11s0016g01220	20.2.99	stress.abiotic.unspecified	Symbols: GLP3, GLP3A, GLP3B, ATGER3, GER3 | GER3 (GERMIN 3); oxalate oxidase | chr5:6975104-6975993 REVERSE	Auxin-binding protein ABP19a precursor	0.000110682	4.44159e-07	0.14388	0.424752	0.000580471	0.73742	3.10155e-07	4.77278e-06	0.842877
-0.0794868	-1.45198	-0.0806639	0.024038	0.114746	-0.0657587	0.513108	0.0977181	-0.349095	CHR16_JGVV39_115_T01	VIT_16s0039g01770	20.2.99	stress.abiotic.unspecified	Bet v I allergen family protein | chr5:10024813-10025382 FORWARD	Major pollen allergen Car b 1 isoforms 1A and 1B	0.876431	3.68165e-07	0.903888	0.958678	0.796057	0.888389	0.0596173	0.785996	0.238836
0.258496	1.00367	0.368688	0.125492	0.12199	0.418358	0.0462369	0.313956	0.290871	CHR14_JGVV128_64_T01	VIT_14s0128g00690	20.2.99	stress.abiotic.unspecified	germin-like protein, putative | chr5:15657802-15658584 REVERSE	Germin protein 3	0.334494	3.34515e-06	0.205937	0.655012	0.708118	0.0579824	0.877124	0.154758	0.204126
-0.526764	1.46338	-1.1516	-0.531363	-0.328499	-0.623152	0.440928	-0.184946	-1.62562	CHR14_JGVV128_53_T01	VIT_14s0128g00540	20.2.99	stress.abiotic.unspecified	germin-like protein, putative | chr5:15662705-15663486 REVERSE	Germin-like protein 3 [Vitis vinifera]	0.572799	0.0161868	0.192939	0.500072	0.74915	0.427999	0.568873	0.833858	0.0129227
-0.800176	1.34803	-1.12819	-0.733591	-0.434371	-0.634039	0.311234	-0.275692	-1.63334	CHR14_JGVV128_56_T01	VIT_14s0128g00600	20.2.99	stress.abiotic.unspecified	germin-like protein, putative | chr5:15669898-15670808 REVERSE	Germin-like protein 3 [Vitis vinifera]	0.367456	0.0386845	0.245115	0.351712	0.672818	0.456152	0.727458	0.761436	0.0197161
-0.042065	1.68025	0.496875	0.0130629	-0.252928	-0.0573324	-0.325873	-0.34498	-0.390118	CHR11_JGVV52_21_T01	VIT_11s0052g01620	20.2.99	stress.abiotic.unspecified	allergen V5/Tpx-1-related family protein | chr5:23337850-23338807 FORWARD	Pathogenesis-related protein 1 precursor (PRP 1)	0.969015	0.000367078	0.543827	0.988886	0.744577	0.950416	0.579327	0.554898	0.504488
-0.0422339	-0.152874	0.0915573	0.412227	0.495539	1.01725	1.03293	0.862612	1.00356	CHR16_JGVV98_4_T01	VIT_16s0098g01910	20.2.99	stress.abiotic.unspecified	cupin family protein | chr5:24812804-24813436 REVERSE	Germin-like protein subfamily 3 member 4	0.935478	0.561631	0.874061	0.108503	0.0688602	9.99053e-05	5.15237e-05	0.000577468	0.00010671
0.0251375	-1.14892	-0.205797	0.329553	-0.0556221	-0.414614	0.220224	0.16592	0.0381144	CHRUN_JGVV207_12_T01	VIT_00s0207g00130	20.2.99	stress.abiotic.unspecified	allergen V5/Tpx-1-related family protein | chr5:26574181-26574874 FORWARD	Pathogenesis-related protein 1 precursor (PRP 1)	0.969172	7.23574e-05	0.716615	0.321137	0.91978	0.204303	0.525276	0.650326	0.934145
