# Supplementary material for: Dissecting the Biochemical and Transcriptomic Effects of a Locally Applied Heat Treatment on Developing Cabernet Sauvignon Grape Berries
Source: Front Plant Sci. 2017 Jan 31;8:53. doi: 10.3389/fpls.2017.00053 (PMC5281624; doi:10.3389/fpls.2017.00053)
Supplement: Supplementary file 6 [file DataSheet6.XLSX]

## Sheet: Feuil1
Supplementary Table 6: DEGs belonging to the MapMan functional category "Protein".
Expression: log2 fold change between HT and control; Green or red highlights indicate DEGs (log2 FC >1, p.adj.BH<0.05).
FC: Fold change; padjBH: Benjamini and Hochberg corrected p-values
Green			Véraison			Ripening
1 d	7 d	14d	1 d	7 d	14d	1 d	7 d	14d		Unique_ID				Functional annotation
log2FC.green.HS_vs_control.d1.	log2FC.green.HS_vs_control.d7.	log2FC.green.HS_vs_control.d14.	log2FC.veraison.HS_vs_control.d1.	log2FC.veraison.HS_vs_control.d7.	log2FC.veraison.HS_vs_control.d14.	log2FC.middle_ripening.HS_vs_control.d1.	log2FC.middle_ripening.HS_vs_control.d7.	log2FC.middle_ripening.HS_vs_control.d14.	ID_Nimblegen	C12X_V1	BINCODE	NAME	DESCRIPTION	Grimplet et al., 2012	p.adj.BH.green.HS_vs_control.d1.	p.adj.BH.green.HS_vs_control.d7.	p.adj.BH.green.HS_vs_control.d14.	p.adj.BH.veraison.HS_vs_control.d1.	p.adj.BH.veraison.HS_vs_control.d7.	p.adj.BH.veraison.HS_vs_control.d14.	p.adj.BH.middle_ripening.HS_vs_control.d1.	p.adj.BH.middle_ripening.HS_vs_control.d7.	p.adj.BH.middle_ripening.HS_vs_control.d14.
-0.0386826	-1.21448	-0.0704472	0.571506	1.22928	1.14942	0.623283	1.24184	0.500317	CHR2_JGVV488_2_T01	VIT_02s0488g00020	29.1	protein.aa activation	palmitoyl protein thioesterase family protein | chr3:22304159-22306512 FORWARD	Palmitoyl-protein thioesterase 1 precursor	0.950089	2.73899e-05	0.925037	0.052904	0.000110991	0.000167423	0.0319376	4.1856e-05	0.100604
-0.261482	-0.914877	-0.18716	-0.43148	-0.0254926	0.0739676	-1.11335	-0.561702	-0.403499	CHR3_JGVV38_128_T01	VIT_03s0038g03440	29.1	protein.aa activation	Symbols: EMB1030 | EMB1030 (EMBRYO DEFECTIVE 1030); ATP binding / alanine-tRNA ligase/ ligase, forming aminoacyl-tRNA and related compounds / nucleic acid binding / nucleotide binding | chr5:7616073-7619981 REVERSE	Alanyl-tRNA synthetase	0.0392677	7.83384e-11	0.252989	0.000248168	0.90398	0.641551	2.17403e-12	5.8666e-06	0.000678073
-0.648252	-1.48975	-0.458218	-0.478778	-0.168784	-0.0913932	-0.168112	-0.319699	0.119876	CHR14_JGVV60_70_T01	VIT_14s0060g01920	29.1	protein.aa activation	pseudouridine synthase and archaeosine transglycosylase (PUA) domain-containing protein | chr1:2946229-2949159 FORWARD	Eukaryotic translation initiation factor SUI1	6.19922e-07	5.82738e-17	0.000773158	3.00066e-05	0.184398	0.514383	0.138978	0.0036058	0.334228
-0.74832	-2.4332	-0.936443	-1.40194	-0.628816	-0.849683	-0.747833	-1.41989	-0.0640762	CHR2_JGVV12_31_T01	VIT_02s0012g02760	29.1.10	protein.aa activation.methionine-tRNA ligase	methionine--tRNA ligase, putative / methionyl-tRNA synthetase, putative / MetRS, putative | chr4:7993155-7998515 REVERSE	Methionyl-tRNA synthetase	0.0659295	4.50676e-09	0.0437013	0.000175751	0.128235	0.0242615	0.0412906	0.000155198	0.909027
-0.253127	-1.70671	-0.164468	-0.743279	-0.277799	-0.246598	-0.478948	-0.923488	-0.24553	CHR7_JGVV95_52_T01	VIT_07s0095g00760	29.1.10	protein.aa activation.methionine-tRNA ligase	methionine--tRNA ligase, putative / methionyl-tRNA synthetase, putative / MetRS, putative | chr4:7993155-7998515 REVERSE	Methionyl-tRNA synthetase	0.253469	1.08346e-12	0.609125	7.57246e-05	0.187781	0.226019	0.00790119	2.84275e-06	0.215862
-0.619199	-2.2012	-0.738086	-0.961717	-0.411316	-0.607707	-0.656005	-1.20684	-0.239746	CHR14_JGVV30_133_T01	VIT_14s0030g00580	29.1.10	protein.aa activation.methionine-tRNA ligase	methionine--tRNA ligase, putative / methionyl-tRNA synthetase, putative / MetRS, putative | chr4:7993155-7998515 REVERSE	Methionyl-tRNA synthetase	0.0201297	3.64704e-12	0.0160196	0.000136153	0.141492	0.0162273	0.00714046	4.99652e-06	0.398243
0.00422236	-1.58846	-0.286855	-0.490137	-0.198876	-0.240559	-0.26367	-0.448225	-0.0677603	CHR18_JGVV1_731_T01	VIT_18s0001g10660	29.1.10	protein.aa activation.methionine-tRNA ligase	methionine--tRNA ligase, putative / methionyl-tRNA synthetase, putative / MetRS, putative | chr4:7993155-7998515 REVERSE	Methionyl-tRNA synthetase	0.997281	0.00280958	0.810701	0.467836	0.832763	0.779896	0.715207	0.494298	0.938903
0.156972	-0.429551	0.0587466	-0.117104	-0.255559	-1.14583	0.383732	-0.273437	-0.700822	CHR1_JGVV11_286_T01	VIT_01s0011g03740	29.1.18	protein.aa activation.glutamine-tRNA ligase	Symbols: OVA9 | OVA9 (ovule abortion 9); glutamine-tRNA ligase | chr1:8889110-8894258 REVERSE	Glutaminyl-tRNA synthetase	0.565491	0.0163647	0.898947	0.639609	0.259037	1.64624e-07	0.0435603	0.169567	0.000344923
-0.373965	-1.01475	-0.0825446	-0.408603	0.183549	-0.176398	-0.159809	0.058235	-0.452099	CHR13_JGVV47_19_T01	VIT_13s0047g01050	29.1.9	protein.aa activation.valine-tRNA ligase	Symbols: EMB2247 | EMB2247 (embryo defective 2247); ATP binding / aminoacyl-tRNA ligase/ nucleotide binding / valine-tRNA ligase | chr5:5485353-5493520 FORWARD	Valine--tRNA ligase	0.000502429	1.09414e-13	0.648254	6.60371e-05	0.0961432	0.0934676	0.116171	0.634226	1.97808e-05
-0.195341	-1.03711	-0.0108038	0.11479	0.335692	0.302342	0.218125	0.465999	0.208074	CHR4_JGVV43_39_T01	VIT_04s0043g00570	29.2	protein.synthesis	binding | chr1:24064937-24082027 REVERSE	Translational activator	0.40444	7.83684e-08	0.984356	0.621792	0.0901437	0.113317	0.253494	0.00889307	0.296826
0.253193	-0.23732	0.30792	1.10663	0.886524	1.14773	0.65288	0.98647	1.18178	CHR9_JGVV2_395_T01	VIT_09s0002g04330	29.2.1.1.1.1.17	protein.synthesis.ribosomal protein.prokaryotic.chloroplast.30S subunit.S17	Symbols: RPS17, CS17, PRPS17 | RPS17 (RIBOSOMAL PROTEIN S17); structural constituent of ribosome | chr1:30041243-30041952 REVERSE	Ribosomal protein S17 30S	0.177495	0.123443	0.151455	5.94026e-09	1.72425e-06	5.0179e-09	6.96e-05	7.75591e-08	3.12611e-09
-0.371744	-1.15782	-0.082692	-0.0254403	0.113751	0.2133	0.212633	0.0277301	0.204698	CHR8_JGVV7_657_T01	VIT_08s0007g02090	29.2.1.1.1.1.31	protein.synthesis.ribosomal protein.prokaryotic.chloroplast.30S subunit.S31	Symbols: PSRP4 | PSRP4 (PLASTID-SPECIFIC RIBOSOMAL PROTEIN 4); structural constituent of ribosome | chr2:15980883-15981612 FORWARD	No hit	0.0043907	6.93437e-13	0.725504	0.89716	0.477567	0.0985107	0.0848102	0.869513	0.108235
-0.212422	-1.49362	-0.313476	0.664913	0.0667424	0.375141	0.156061	0.574681	0.34946	CHR16_JGVV98_99_T01	VIT_16s0098g00940	29.2.1.1.1.1.530	protein.synthesis.ribosomal protein.prokaryotic.chloroplast.30S subunit.S30A	30S ribosomal protein, putative | chr5:8365601-8367460 FORWARD	Plastid-specific 30S ribosomal protein 1	0.67196	5.84115e-06	0.572879	0.0426163	0.911354	0.319207	0.708307	0.0828637	0.341471
0.0595024	0.652614	0.102385	0.345898	0.955642	0.0315092	0.148466	1.96522	-0.843331	CHR11_GSVIVT00032343001_T01	VIT_11s0065g01200	29.2.1.1.1.1.83	protein.synthesis.ribosomal protein.prokaryotic.chloroplast.30S subunit.PSRP3	plastid-specific 30S ribosomal protein 3, putative / PSRP-3, putative | chr5:5143053-5144053 FORWARD	No hit	0.949564	0.124787	0.928365	0.526057	0.0464794	0.972077	0.803287	2.26137e-05	0.0643083
-0.0768361	-1.1357	-0.0887612	-0.147907	-0.0190507	-0.380273	-0.410584	-0.56593	-0.377661	CHR13_JGVV64_145_T01	VIT_13s0064g00170	29.2.1.1.1.2.1	protein.synthesis.ribosomal protein.prokaryotic.chloroplast.50S subunit.L1	ribosomal protein L1 family protein | chr3:23444203-23446355 FORWARD	Ribosomal protein L1	0.668046	3.55212e-13	0.68328	0.245566	0.931833	0.00145397	0.000443314	5.41761e-06	0.00142241
0.268835	1.12196	0.421913	0.418588	0.241341	0.0724545	0.181387	0.0800827	0.433556	CHR4_JGVV23_124_T01	VIT_04s0023g02590	29.2.1.1.1.2.12	protein.synthesis.ribosomal protein.prokaryotic.chloroplast.50S subunit.L12	ribosomal protein L12 family protein | chr4:17203031-17204312 REVERSE	Ribosomal protein L12	0.0268593	1.77734e-13	0.00216895	0.000231933	0.0470633	0.635278	0.113097	0.54805	0.000186318
-0.138007	-0.46353	0.529546	0.805742	0.666926	1.15927	0.421622	1.15844	1.23085	CHR5_JGVV20_103_T01	VIT_05s0020g01140	29.2.1.1.1.2.18	protein.synthesis.ribosomal protein.prokaryotic.chloroplast.50S subunit.L18	ribosomal protein L18 family protein | chr1:17867204-17868342 FORWARD	Ribosomal protein L18	0.686948	0.0248165	0.0584707	0.000288583	0.00420855	1.84587e-06	0.0554895	1.33281e-06	6.3628e-07
-0.321276	-1.22402	-0.180518	-0.135368	0.127943	0.146543	-0.124073	-0.137166	0.0464953	CHR6_JGVV4_220_T01	VIT_06s0004g06140	29.2.1.1.1.2.4	protein.synthesis.ribosomal protein.prokaryotic.chloroplast.50S subunit.L4	Symbols: RPL4 | RPL4; poly(U) binding / structural constituent of ribosome | chr1:2249133-2250529 FORWARD	Ribosomal protein L4	0.0437172	1.53437e-11	0.421205	0.430399	0.511337	0.400404	0.45568	0.404344	0.820125
-0.200396	-0.670017	0.214511	0.641227	0.738483	-0.0879363	1.01453	0.849812	-0.208637	CHR15_JGVV46_174_T01	VIT_15s0046g01780	29.2.1.1.1.2.5	protein.synthesis.ribosomal protein.prokaryotic.chloroplast.50S subunit.L5	ribosomal protein L5 family protein | chr4:543970-545547 REVERSE	Ribosomal protein L5	0.225632	2.24511e-06	0.277382	1.069e-05	3.06829e-06	0.641794	1.24601e-09	7.73689e-08	0.156166
-0.683265	-1.39512	-0.234598	0.569859	0.194259	0.662847	-0.259506	0.14154	0.306217	CHR12_JGVV59_212_T01	VIT_12s0059g02250	29.2.1.1.1.2.6	protein.synthesis.ribosomal protein.prokaryotic.chloroplast.50S subunit.L6	Symbols: emb2394 | emb2394 (embryo defective 2394); structural constituent of ribosome | chr1:1502344-1503830 REVERSE	Ribosomal protein L6	0.00910261	1.04337e-07	0.574081	0.0192494	0.565598	0.00779075	0.331464	0.638083	0.253522
-0.596713	-1.13132	-0.119113	0.231815	0.453902	0.249434	0.169714	0.429204	0.366388	CHR8_JGVV40_289_T01	VIT_08s0040g00300	29.2.1.1.1.2.85	protein.synthesis.ribosomal protein.prokaryotic.chloroplast.50S subunit.PSRP5	Symbols: PSRP5 | PSRP5 (PLASTID-SPECIFIC 50S RIBOSOMAL PROTEIN 5) | chr3:21069411-21070356 REVERSE	No hit	0.000309363	3.35406e-10	0.673289	0.147942	0.0050376	0.126828	0.304196	0.0046791	0.0176127
0.436548	1.10788	0.275421	0.344903	0.503615	0.410463	0.298425	0.286277	0.369515	CHR5_JGVV62_68_T01	VIT_05s0062g00880	29.2.1.1.2.1.11	protein.synthesis.ribosomal protein.prokaryotic.mitochondrion.30S subunit.S11	Symbols: NFD3 | NFD3 (NUCLEAR FUSION DEFECTIVE 3); structural constituent of ribosome | chr1:11414749-11416444 REVERSE	Ribosomal protein S11	0.000457534	5.12492e-13	0.0610899	0.00263721	6.67685e-05	0.000569813	0.00868491	0.0125015	0.00159721
0.638843	-0.665678	-0.333461	0.964969	0.567097	0.789332	0.808272	1.16897	0.55491	CHR1_JGVV26_224_T01	VIT_01s0026g00290	29.2.1.1.2.2.2	protein.synthesis.ribosomal protein.prokaryotic.mitochondrion.50S subunit.L2	Symbols: RPL2 | encodes a mitochondrial ribosomal protein L2, a constituent of the large subunit of the ribosomal complex | chrM:154744-157345 FORWARD	No hit	0.163692	0.0758935	0.639161	0.013899	0.219057	0.054437	0.0400291	0.00294481	0.191316
-0.359916	-1.0102	-0.276094	-0.716259	-0.187001	-0.301274	-0.118799	-0.134845	-0.141209	CHR5_JGVV77_26_T01	VIT_05s0077g00450	29.2.1.1.3.1.1	protein.synthesis.ribosomal protein.prokaryotic.unknown organellar.30S subunit.S1	Symbols: RPS1, ARRPS1 | RPS1 (RIBOSOMAL PROTEIN S1); RNA binding / structural constituent of ribosome | chr5:11619026-11621298 REVERSE	Ribosomal protein S1 30S	0.0132447	2.82365e-10	0.121979	1.14385e-06	0.241346	0.0303538	0.43912	0.372114	0.356478
0.100755	2.0328	0.528257	1.72888	2.41426	1.6711	2.34152	2.69218	1.59939	CHR13_PDVV101_4_T01	VIT_13s0101g00050	29.2.1.1.3.1.1	protein.synthesis.ribosomal protein.prokaryotic.unknown organellar.30S subunit.S1	Symbols: RPS1, ARRPS1 | RPS1 (RIBOSOMAL PROTEIN S1); RNA binding / structural constituent of ribosome | chr5:11619026-11621298 REVERSE	Nuclear fusion defective 5 NFD5	0.785142	1.21723e-12	0.0580687	2.63583e-10	3.15136e-13	1.25135e-09	1.33678e-13	3.58967e-15	3.55374e-09
0.331651	1.15795	0.71677	0.522407	0.391534	0.49244	0.46104	0.322416	0.48668	CHR12_JGVV28_194_T01	VIT_12s0028g01980	29.2.1.1.3.2.1	protein.synthesis.ribosomal protein.prokaryotic.unknown organellar.50S subunit.L1	ribosomal protein L1 family protein | chr2:17782308-17785063 FORWARD	Ribosomal protein L1	0.062361	6.8792e-10	0.00034691	0.00115989	0.0229757	0.0027267	0.00375389	0.0462138	0.00282457
-0.423659	-1.14072	-0.493212	-0.342685	-0.0826348	-0.208237	-0.245304	-0.553084	-0.299559	CHR5_JGVV94_99_T01	VIT_05s0094g01100	29.2.1.1.3.2.2	protein.synthesis.ribosomal protein.prokaryotic.unknown organellar.50S subunit.L2	ribosomal protein L2 family protein | chr2:18228473-18230549 FORWARD	Ribosomal protein L2	0.00228461	5.0814e-12	0.00196515	0.00780463	0.667655	0.135223	0.0597423	4.02868e-05	0.0228198
0.566221	1.55896	0.613761	0.990339	0.924051	0.614034	1.01885	1.4534	1.15337	CHRUN_JGVV1247_2_T01	VIT_00s1247g00020	29.2.1.1.3.2.25	protein.synthesis.ribosomal protein.prokaryotic.unknown organellar.50S subunit.L25	INVOLVED IN: translation; LOCATED IN: mitochondrion; CONTAINS InterPro DOMAIN/s: Ribosomal protein L25/Gln-tRNA synthetase, anti-codon-binding (InterPro:IPR011035); BEST Arabidopsis thaliana protein match is: 50S ribosomal protein-related (TAIR:AT4G23620.1); Has 2346 Blast hits to 2345 proteins in 433 species: Archae - 0; Bacteria - 930; Metazoa - 0; Fungi - 0; Plants - 41; Viruses - 0; Other Euk…	Ribosomal protein L25	0.00100956	3.79918e-13	0.00182971	5.952e-08	8.24156e-07	0.000236695	2.86823e-08	1.30235e-11	5.03547e-09
0.45286	1.24896	0.519721	0.788464	0.701497	0.493495	0.874419	1.11049	0.999445	CHR7_JGVV197_1_T01	VIT_07s0197g00010	29.2.1.1.3.2.25	protein.synthesis.ribosomal protein.prokaryotic.unknown organellar.50S subunit.L25	INVOLVED IN: translation; LOCATED IN: mitochondrion; CONTAINS InterPro DOMAIN/s: Ribosomal protein L25/Gln-tRNA synthetase, anti-codon-binding (InterPro:IPR011035); BEST Arabidopsis thaliana protein match is: 50S ribosomal protein-related (TAIR:AT4G23620.1); Has 2346 Blast hits to 2345 proteins in 433 species: Archae - 0; Bacteria - 930; Metazoa - 0; Fungi - 0; Plants - 41; Viruses - 0; Other Euk…	Ribosomal protein L25	0.0171659	1.02883e-09	0.0177284	1.93492e-05	0.000232005	0.00612583	3.28338e-06	4.8622e-08	5.31971e-07
0.386039	1.25008	0.0612104	0.323048	0.0986308	-0.0934424	0.418776	0.220506	0.0688834	CHR6_JGVV80_79_T01	VIT_06s0080g00400	29.2.1.1.3.2.510	protein.synthesis.ribosomal protein.prokaryotic.unknown organellar.50S subunit.L10A	60S ribosomal protein L10A (RPL10aA) | chr1:2636011-2637915 FORWARD	Ribosomal protein L10A (RPL10aA) 60S	0.00807506	1.63159e-12	0.838413	0.0169961	0.610229	0.609121	0.00191642	0.114761	0.695156
-0.295439	0.34102	-0.298702	0.00536133	-0.46913	-0.278524	0.0688234	-1.28275	-0.0596723	CHR3_JGVV91_11_T01	VIT_03s0091g01160	29.2.1.2.1.3	protein.synthesis.ribosomal protein.eukaryotic.40S subunit.S3	40S ribosomal protein S3 (RPS3C) | chr5:13710111-13712288 REVERSE	No hit	0.659079	0.450498	0.723698	0.995864	0.395777	0.642011	0.914193	0.00326581	0.93052
0.30068	0.427571	0.219594	3.09355	1.61931	-1.77578	4.45501	3.17514	1.72017	CHR17_JGVV0_734_T01	VIT_17s0000g02150	29.2.1.2.2.19	protein.synthesis.ribosomal protein.eukaryotic.60S subunit.L19	Symbols: emb2386 | emb2386 (embryo defective 2386); structural constituent of ribosome | chr1:607808-609465 REVERSE	Ribosomal protein L19	0.390803	0.0964334	0.656225	2.43396e-14	3.75064e-07	2.77402e-08	1.43438e-18	1.37323e-14	5.63334e-08
0.159778	0.318737	0.177212	0.63449	0.872257	1.0285	0.582431	1.00077	1.16252	CHR7_JGVV5_131_T01	VIT_07s0005g01340	29.2.1.2.2.29	protein.synthesis.ribosomal protein.eukaryotic.60S subunit.L29	60S ribosomal protein L29 (RPL29A) | chr3:2117347-2118007 REVERSE	Ribosomal protein L29e	0.490146	0.0455952	0.524804	0.000215856	5.26145e-06	1.34745e-07	0.00057826	1.59501e-07	1.26098e-08
0.486768	1.1681	0.290332	0.718811	0.504262	0.303456	0.445207	0.528771	0.464097	CHR13_JGVV64_93_T01	VIT_13s0064g00850	29.2.1.2.2.30	protein.synthesis.ribosomal protein.eukaryotic.60S subunit.L30	60S ribosomal protein L30 (RPL30A) | chr1:13614890-13616233 FORWARD	Ribosomal protein L30 (RPL30B) 60S	0.00252546	1.14749e-10	0.149008	6.73206e-06	0.00165433	0.0525031	0.00282918	0.000505632	0.00236567
0.217256	1.75603	0.638185	-0.459383	-0.0941787	-0.289157	-0.0302465	0.128691	-0.243399	CHR18_PDVV1_280_T01	VIT_18s0001g04750	29.2.1.2.2.30	protein.synthesis.ribosomal protein.eukaryotic.60S subunit.L30	structural constituent of ribosome | chr1:7800507-7802562 REVERSE	Acetylcholinesterase	0.809123	0.000420192	0.426788	0.458289	0.922788	0.695327	0.969553	0.858317	0.721078
-1.24349	-1.61122	-1.34881	-0.56806	0.196673	0.19797	-0.0955399	-0.232283	0.713325	CHR9_JGVV54_89_T01	VIT_09s0054g00820	29.2.1.2.2.34	protein.synthesis.ribosomal protein.eukaryotic.60S subunit.L34	structural constituent of ribosome | chr3:7064054-7066503 REVERSE	Unknown protein	0.00081706	4.35684e-06	0.00148942	0.111758	0.711686	0.685095	0.840709	0.575361	0.0433167
0.232989	1.55022	0.227688	1.20758	0.409882	0.0267634	0.596028	0.158945	0.284231	CHR14_JGVV108_77_T01	VIT_14s0108g00840	29.2.1.2.2.34	protein.synthesis.ribosomal protein.eukaryotic.60S subunit.L34	structural constituent of ribosome | chr5:15929188-15932276 FORWARD	Unknown protein	0.499396	1.94758e-08	0.604324	5.70071e-06	0.149743	0.955272	0.0161236	0.601441	0.309754
0.747314	0.714609	0.0788238	0.104864	0.016469	-0.0165231	-1.05268	-0.101388	-0.00340299	CHRUN_PDVV2704_1_T01	VIT_00s2704g00010	29.2.1.2.2.35	protein.synthesis.ribosomal protein.eukaryotic.60S subunit.L35	60S ribosomal protein L35 (RPL35D) | chr5:587518-588733 FORWARD	No hit	0.0134417	0.00696941	0.910553	0.798779	0.978172	0.977481	0.00021382	0.785942	0.994238
0.657572	1.15082	0.627613	0.0319193	0.426863	0.27941	-0.0579823	0.0419951	0.42156	CHR7_JGVV5_252_T01	VIT_07s0005g02600	29.2.1.2.2.57	protein.synthesis.ribosomal protein.eukaryotic.60S subunit.L7A	ribosomal protein L7Ae/L30e/S12e/Gadd45 family protein / ribonuclease P-related | chr4:769865-770835 FORWARD	Ribosomal protein L7Ae	3.38086e-05	4.35892e-11	0.000404302	0.888804	0.00479592	0.060379	0.756157	0.828199	0.00348584
-0.0890616	-0.00198139	0.365032	-0.491263	-0.332825	0.295716	-1.03798	-0.978726	0.541895	CHR4_JGVV69_29_T01	VIT_04s0069g00360	29.2.1.2.2.7	protein.synthesis.ribosomal protein.eukaryotic.60S subunit.L7	60S ribosomal protein L7 (RPL7B) | chr2:132697-134455 REVERSE	No hit	0.902269	0.996265	0.556952	0.218492	0.497025	0.531579	0.00439788	0.00761682	0.169257
0.33042	0.236174	-0.340169	0.212207	-0.23296	-0.260264	-1.00361	-0.686177	0.261995	CHR9_JGVV54_138_T01	VIT_09s0054g00190	29.2.1.2.2.7	protein.synthesis.ribosomal protein.eukaryotic.60S subunit.L7	60S ribosomal protein L7 (RPL7B) | chr2:132697-134455 REVERSE	Ribosomal protein L7 (RPL7D) 60S	0.598826	0.606187	0.665916	0.720575	0.726413	0.660316	0.01767	0.119	0.623431
-0.342432	-1.13253	-0.191461	0.923979	0.0551861	0.503508	-0.705995	0.304415	0.0733039	CHR8_JGVV40_17_T01	VIT_08s0040g03230	29.2.2	protein.synthesis.misc ribosomal protein	unknown protein | chr3:19822745-19823406 FORWARD	Unknown protein	0.430277	0.000319844	0.772789	0.00440796	0.929742	0.154739	0.0297669	0.410734	0.879205
0.383451	0.682339	0.580029	0.934801	0.699711	0.418534	0.561439	1.10056	0.489117	CHR14_JGVV6_173_T01	VIT_14s0006g02750	29.2.2	protein.synthesis.misc ribosomal protein	peptidyl-tRNA hydrolase family protein | chr5:15303336-15305548 FORWARD	Peptidyl-tRNA hydrolase	0.0468154	7.4774e-05	0.00745158	1.08331e-06	0.000229559	0.0202729	0.00133964	5.399e-08	0.00592108
0.171035	-0.165377	0.0644937	0.111377	0.543971	0.193705	1.00839	0.8798	-0.180325	CHR19_JGVV14_201_T01	VIT_19s0014g02290	29.2.2	protein.synthesis.misc ribosomal protein	ribosomal protein L11 methyltransferase-related | chr5:21892124-21894267 FORWARD	Ribosomal protein L11 methyltransferase	0.688588	0.568612	0.926325	0.776252	0.0692976	0.594066	0.00025493	0.0013098	0.592491
0.675308	1.07548	0.488495	0.523075	0.707424	0.41572	0.657029	0.829595	0.321642	CHR7_JGVV31_283_T01	VIT_07s0031g03160	29.2.2.50	protein.synthesis.misc ribosomal protein.BRIX	Symbols: MEE49 | MEE49 (maternal effect embryo arrest 49) | chr4:677054-679237 REVERSE	U3 small nucleolar ribonucleoprotein protein IMP4	1.01362e-07	8.89474e-14	0.000195144	3.13445e-06	3.69874e-08	0.000149075	3.73627e-08	3.07662e-10	0.00242949
0.267966	1.0081	0.207322	0.089541	0.242767	0.14106	0.103172	0.360536	-0.0533088	CHR1_JGVV137_14_T01	VIT_01s0137g00690	29.2.3	protein.synthesis.initiation	eukaryotic translation initiation factor, putative (EIF4B5) | chr1:4440544-4443684 REVERSE	Translation initiation factor eIF-4B	0.139201	9.63072e-09	0.384387	0.671609	0.180616	0.47036	0.586662	0.0217837	0.808194
-0.578613	-0.333082	-0.241204	-1.07524	-0.605544	-0.250709	-0.786434	-0.92923	-0.421505	CHR4_JGVV23_295_T01	VIT_04s0023g00670	29.2.3	protein.synthesis.initiation	eIF4-gamma/eIF5/eIF2-epsilon domain-containing protein | chr5:14273384-14277026 FORWARD	EIF4-gamma/eIF5/eIF2-epsilon domain-containing protein	2.61387e-08	5.52164e-05	0.0210463	1.18976e-15	9.72827e-09	0.00346883	3.97985e-12	7.84928e-14	4.26484e-06
0.828308	1.0843	0.691923	1.03406	1.10079	0.537879	-0.0669961	0.254567	0.12597	CHR5_JGVV20_392_T01	VIT_05s0020g04190	29.2.3	protein.synthesis.initiation	Symbols: ZLL, PNH, AGO10 | ZLL (ZWILLE); translation initiation factor | chr5:17610972-17616797 FORWARD	PINHEAD (Protein ZWILLE)	0.0232615	0.00077361	0.120397	0.00210428	0.00217585	0.13881	0.88893	0.522759	0.784693
0.160638	1.12118	0.0502259	0.280204	0.30923	0.0456935	0.629672	0.507598	0.170869	CHR8_JGVV7_758_T01	VIT_08s0007g00970	29.2.3	protein.synthesis.initiation	Symbols: EIF3G1, ATEIF3G1 | eukaryotic translation initiation factor 3G / eIF3g | chr3:3578388-3580569 FORWARD	Translation initiation factor eIF-3 subunit 3	0.453938	1.13714e-09	0.895423	0.0858032	0.0772666	0.865389	0.000102808	0.00144617	0.34114
2.05409	3.51383	0.653977	2.25367	-2.13542	-3.88452	0.484852	0.251882	-1.01127	CHR10_JGVV3_365_T01	VIT_10s0003g04080	29.2.3	protein.synthesis.initiation	eukaryotic translation initiation factor 6, putative / eIF-6, putative | chr2:16618277-16619689 FORWARD	Unknown	0.000214466	1.86354e-09	0.400185	2.26957e-05	0.000118145	1.33649e-09	0.39488	0.697107	0.0529909
-0.92731	-2.14549	-1.00483	-0.340912	-0.221369	-0.135488	-0.145244	-0.264767	-0.153486	CHR11_JGVV16_180_T01	VIT_11s0016g02120	29.2.3	protein.synthesis.initiation	eukaryotic translation initiation factor SUI1 family protein | chr5:3833985-3836278 FORWARD	Density-regulated protein DRP1	6.01494e-10	4.97834e-21	2.21493e-09	0.00260023	0.076512	0.299127	0.227883	0.0194862	0.213271
0.944668	2.35054	0.596707	0.44043	0.173978	0.491851	0.376545	0.0733149	0.420547	CHR15_JGVV45_10_T01	VIT_15s0045g00150	29.2.3	protein.synthesis.initiation	Symbols: EIF3B-2, EIF3B, ATEIF3B-2 | EIF3B-2 (EUKARYOTIC TRANSLATION INITIATION FACTOR 3B-2); nucleic acid binding / protein binding / translation initiation factor | chr5:8973267-8976869 REVERSE	No hit	0.0139731	5.38122e-09	0.230917	0.26337	0.761544	0.215584	0.336678	0.884022	0.289852
-0.380638	-1.51795	-0.565564	0.0088276	-0.267774	-0.340853	0.119473	-0.0296309	-0.425204	CHR18_JGVV1_198_T01	VIT_18s0001g03220	29.2.3	protein.synthesis.initiation	eukaryotic translation initiation factor 1A, putative / eIF-1A, putative / eIF-4C, putative | chr2:1574592-1575863 REVERSE	Translation initiation factor eIF-1A	0.0010807	2.25105e-17	4.25317e-05	0.962008	0.0208566	0.00211114	0.309983	0.841454	0.000156625
0.444773	1.06308	-0.0584087	0.366553	0.453928	0.0467314	0.506217	0.673869	0.584691	CHR18_JGVV89_95_T01	VIT_18s0089g00360	29.2.3	protein.synthesis.initiation	eukaryotic translation initiation factor SUI1 family protein | chr1:26888408-26891231 REVERSE	Eukaryotic translation initiation factor SUI1	0.000655522	5.3354e-12	0.823331	0.00237123	0.000473787	0.806538	4.77134e-05	5.1726e-07	7.93443e-06
0.544804	1.06072	0.441838	0.522143	0.423462	0.377302	0.519391	0.367476	0.0583139	CHR19_JGVV90_39_T01	VIT_19s0090g00420	29.2.3	protein.synthesis.initiation	eukaryotic translation initiation factor SUI1, putative | chr5:22308271-22309408 REVERSE	Translation initiation factor eIF-1	0.00013229	3.46046e-11	0.00583436	9.18768e-05	0.0022328	0.00450782	9.16358e-05	0.00457423	0.73554
0.454486	1.10676	-0.0549524	0.479486	0.209578	-0.0166443	0.32834	0.271212	-0.0989903	CHR17_JGVV0_739_T01	VIT_17s0000g02070	29.2.3.1	protein.synthesis.initiation.deoxyhypusine synthase	Symbols: DHS, EDA22 | DHS (DEOXYHYPUSINE SYNTHASE) | chr5:1777547-1779826 REVERSE	Deoxyhypusine synthase	0.000116038	8.53517e-14	0.810414	1.99114e-05	0.0761842	0.93244	0.00208839	0.011247	0.427709
0.523728	1.0635	0.108631	0.222622	0.0052521	0.171066	-0.223723	-0.154389	0.237055	CHRUN_JGVV1652_1_T01	VIT_00s1652g00010	29.2.4	protein.synthesis.elongation	elongation factor 1-alpha / EF-1-alpha | chr5:24288658-24291020 FORWARD	No hit	0.123113	0.000220943	0.875158	0.548773	0.992824	0.684299	0.521381	0.680865	0.504116
-0.826169	-1.62593	-0.328116	-1.40028	-0.559761	-0.256272	-1.03641	-1.10549	-0.234368	CHR8_JGVV7_70_T01	VIT_08s0007g08290	29.2.4	protein.synthesis.elongation	elongation factor family protein | chr5:4397748-4402692 FORWARD	GTP-binding protein TypA/BipA	3.90566e-05	2.91146e-12	0.18194	4.43466e-10	0.00356382	0.199161	2.3107e-07	8.65182e-08	0.235562
1.4211	1.90188	1.1967	0.532427	1.15469	0.67478	0.625132	1.2922	0.715978	CHR9_JGVV2_4_T01	VIT_09s0002g00060	29.2.4	protein.synthesis.elongation	elongation factor 1-alpha / EF-1-alpha | chr5:24288658-24291020 FORWARD	No hit	2.103e-05	1.09561e-08	0.00115667	0.0819161	0.000332284	0.028236	0.0358743	3.33967e-05	0.018028
0.646765	1.24939	0.528471	0.169662	0.232036	0.220053	-0.174336	0.130412	0.234495	CHR12_JGVV28_132_T01	VIT_12s0028g02640	29.2.4	protein.synthesis.elongation	elongation factor family protein | chr2:13213172-13218585 REVERSE	GTP-binding protein typA/bipA	7.07029e-09	1.72366e-17	4.78036e-06	0.0580976	0.013633	0.014857	0.0486234	0.156917	0.00863864
0.368947	1.0021	0.304917	1.02535	0.20337	-0.294856	0.549493	0.567158	0.0610228	CHR13_JGVV67_45_T01	VIT_13s0067g03170	29.2.4	protein.synthesis.elongation	Symbols: TFIIS | TFIIS (TRANSCRIPT ELONGATION FACTOR IIS); DNA binding / RNA polymerase II transcription elongation factor/ transcription factor | chr2:16134638-16136695 FORWARD	Transcription elongation factor S-II	0.0361758	1.86143e-08	0.160774	3.44123e-08	0.298265	0.0829292	0.000676081	0.000505816	0.781356
0.49471	1.60359	0.323028	0.238223	0.414844	0.282472	-0.0140929	0.356322	0.665884	CHR15_JGVV21_34_T01	VIT_15s0021g02450	29.2.4	protein.synthesis.elongation	mitochondrial elongation factor, putative | chr2:18572411-18576970 FORWARD	Elongation factor G	6.6474e-06	1.89226e-19	0.0067061	0.0132967	8.7094e-05	0.00423737	0.920425	0.000288529	1.27249e-08
-0.168343	-1.07203	-0.420315	-0.31359	0.489421	0.811572	0.138865	0.547471	0.730033	CHR15_GSVIVT00026770001_T01	VIT_15s0045g01210	29.2.4	protein.synthesis.elongation	elongation factor Tu family protein | chr3:8160156-8163316 REVERSE	No hit	0.683362	4.12191e-05	0.263438	0.286741	0.0958169	0.00271902	0.677924	0.0394494	0.00641043
-0.210988	-0.50264	-0.0177677	0.955262	0.677807	0.979889	0.0923609	0.547274	1.11876	CHR17_JGVV0_92_T01	VIT_17s0000g09370	29.2.4	protein.synthesis.elongation	Symbols: ATRAB8D, ATRABE1B | ATRABE1B (ARABIDOPSIS RAB GTPASE HOMOLOG E1B); GTP binding / GTPase/ translation elongation factor | chr4:10989952-10991709 FORWARD	Elongation factor EF-Tu RABE1B	0.416179	0.0067221	0.976476	5.1989e-06	0.00124102	5.24339e-06	0.715307	0.00522632	5.05644e-07
1.02623	1.40798	0.772749	1.06094	0.424339	0.396742	0.464441	0.490297	0.625953	CHR4_JGVV23_277_T01	VIT_04s0023g00870	29.2.5	protein.synthesis.release	Symbols: HCF109, ATPRFB | HCF109 (HIGH CHLOROPHYLL FLUORESCENT 109); translation release factor/ translation release factor, codon specific | chr5:14235876-14238026 REVERSE	Peptide chain release factor	9.84655e-10	1.59478e-14	4.39418e-06	9.64154e-11	0.00191654	0.00251974	0.000329175	0.000184677	6.92684e-06
0.00525034	-0.27497	0.137886	-0.762921	-0.256325	-0.184419	-1.01869	-0.852614	-0.561298	CHR14_JGVV60_134_T01	VIT_14s0060g01260	29.2.5	protein.synthesis.release	peptide chain release factor, putative | chr1:21094778-21097988 FORWARD	Peptide chain release factor 2	0.98659	0.0425302	0.574357	1.09985e-06	0.109907	0.254807	2.64894e-09	1.55535e-07	0.000164788
-0.415074	-1.18572	-0.482769	-0.471875	0.0701852	0.0038061	0.0890652	0.0591195	-0.0888205	CHR18_JGVV1_875_T01	VIT_18s0001g12240	29.2.5	protein.synthesis.release	Symbols: ERF1-3 | ERF1-3 (eukaryotic release factor 1-3); translation release factor | chr3:9788605-9790351 FORWARD	Peptide chain release factor eRF subunit 1	6.30148e-05	3.45696e-16	5.31166e-05	2.83594e-06	0.59621	0.984784	0.396317	0.604798	0.412679
-0.47419	-0.705399	-0.441177	-1.126	-0.27002	-0.307401	-0.1601	-0.30793	-0.472474	CHR18_JGVV41_141_T01	VIT_18s0041g00730	29.2.5	protein.synthesis.release	Symbols: ERF1-3 | ERF1-3 (eukaryotic release factor 1-3); translation release factor | chr3:9788605-9790351 FORWARD	Peptide chain release factor eRF subunit 1	4.59094e-05	3.35223e-09	0.00068732	1.53593e-13	0.0158809	0.00412583	0.1388	0.00323918	2.30785e-05
-0.239117	0.112748	-0.504307	-1.402	-0.306939	-0.64803	-0.0835768	-0.258251	-0.511035	CHR18_JGVV72_27_T01	VIT_18s0072g01010	29.2.5	protein.synthesis.release	Symbols: ERF1-3 | ERF1-3 (eukaryotic release factor 1-3); translation release factor | chr3:9788605-9790351 FORWARD	Peptide chain release factor eRF subunit 1	0.262081	0.542035	0.0206277	1.96614e-10	0.117515	0.000363526	0.709679	0.157299	0.0039088
0.223446	1.17116	0.402093	-0.181793	-0.0222887	0.0792449	-0.195211	-0.270736	-0.162717	CHR8_JGVV56_108_T01	VIT_08s0056g01280	29.2.99	protein.synthesis.misc	binding / protein binding | chr5:5939998-5944430 REVERSE	MIF4G domain-containing protein	0.125984	1.76956e-12	0.0108581	0.182103	0.926862	0.653074	0.137814	0.034448	0.244968
-0.51747	-1.64272	-0.326402	-0.363291	-0.113754	0.0302139	-0.398452	-0.389161	-0.327501	CHR12_JGVV57_2_T01	VIT_12s0057g00020	29.3	protein.targeting	Symbols: PSB29, THF1 | PSB29 | chr2:8987666-8989416 FORWARD	Protein thylakoid formation1	0.00205976	5.32083e-14	0.11336	0.0201315	0.610153	0.913726	0.0100545	0.0126054	0.0408791
-0.0332305	0.391855	0.41028	-0.426523	-0.112858	-0.455746	0.0660177	-0.132717	-1.01382	CHR10_JGVV116_27_T01	VIT_10s0116g00570	29.3.1	protein.targeting.nucleus	Symbols: NTL | nuclear transport factor 2 (NTF2), putative | chr1:3883280-3883956 FORWARD	Nuclear transport factor 2B	0.952922	0.122005	0.276746	0.119487	0.793551	0.104083	0.85874	0.691252	0.000204792
0.338065	1.01391	0.469563	0.496964	0.337925	0.186298	0.310755	0.199906	0.074343	CHR13_JGVV67_209_T01	VIT_13s0067g00670	29.3.1	protein.targeting.nucleus	nuclear pore complex protein-related | chr5:1698270-1702645 FORWARD	Nuclear pore complex protein Nup88	0.0463499	5.76969e-09	0.0143339	0.00129806	0.0438052	0.292484	0.0444977	0.224986	0.713897
-0.760916	-1.37104	-0.978091	-0.995319	-0.552395	-0.208165	-1.20219	-1.51171	-0.623094	CHR18_JGVV1_62_T01	VIT_18s0001g00910	29.3.1	protein.targeting.nucleus	Symbols: TRN1, ATTRN1 | TRN1 (TRANSPORTIN 1); protein transporter | chr2:7353847-7361202 FORWARD	Transportin-2	0.00162742	2.82999e-08	0.000474646	2.31337e-05	0.0219735	0.451815	8.86744e-07	1.24957e-08	0.00622779
-0.0546376	0.0674689	-0.255389	0.0231223	0.300909	0.0775858	0.229977	1.18372	-0.55154	CHR18_JGVV72_77_T01	VIT_18s0072g00430	29.3.1	protein.targeting.nucleus	nucleoporin interacting component family protein | chr2:17347304-17355084 REVERSE	Alginate_lyase2	0.941978	0.872761	0.705788	0.970374	0.532068	0.901116	0.5921	0.000914118	0.142912
0.622696	1.18129	0.339689	0.07697	0.393522	0.1083	0.350691	0.242153	-0.0953774	CHR2_JGVV25_275_T01	VIT_02s0025g02990	29.3.2	protein.targeting.mitochondria	Symbols: TIM13 | TIM13 (TRANSLOCASE OF THE INNER MITOCHONDRIAL MEMBRANE 13); P-P-bond-hydrolysis-driven protein transmembrane transporter | chr1:22718705-22719516 REVERSE	Import inner membrane translocase subunit Tim13, Mitochondrial	6.30505e-05	1.67047e-11	0.0585736	0.685994	0.00852796	0.552889	0.0117425	0.0920134	0.581353
0.0789714	1.77391	0.627833	-1.12132	-0.226425	-0.555837	-0.19555	-0.442159	-0.0533974	CHR5_JGVV77_92_T01	VIT_05s0077g01190	29.3.2	protein.targeting.mitochondria	Symbols: ATOEP16-2, ATOEP16-S | mitochondrial import inner membrane translocase subunit Tim17/Tim22/Tim23 family protein | chr4:9157515-9158933 FORWARD	Outer envelope protein 16	0.906396	5.55712e-07	0.169947	0.000938146	0.647215	0.125264	0.641693	0.219229	0.918065
-1.0651	-1.92409	-1.1677	-0.799237	-0.276287	-0.363232	-0.617617	-0.994247	-0.611556	CHR6_JGVV4_350_T01	VIT_06s0004g04700	29.3.2	protein.targeting.mitochondria	Symbols: OEP16, ATOEP16-L, ATOEP16-1 | ATOEP16-1 (OUTER PLASTID ENVELOPE PROTEIN 16-1); P-P-bond-hydrolysis-driven protein transmembrane transporter/ protein transporter | chr2:12414114-12415578 REVERSE	Outer envelope protein 16	0.000173278	3.53417e-10	0.000310035	0.00202381	0.400481	0.206731	0.0163016	0.000178992	0.0202195
0.37612	1.27868	0.32691	0.38452	0.586051	0.295779	0.664306	0.594017	0.808785	CHR6_JGVV4_127_T01	VIT_06s0004g07140	29.3.2	protein.targeting.mitochondria	Symbols: MEE67 | MEE67 (maternal effect embryo arrest 67); P-P-bond-hydrolysis-driven protein transmembrane transporter/ protein transporter | chr3:3116110-3117671 FORWARD	Maternal effect embryo arrest 67	0.00849882	5.44459e-13	0.053768	0.0036929	6.20054e-05	0.0311092	2.9652e-06	2.13922e-05	1.47207e-07
0.356705	1.51635	0.205702	-0.170905	0.290896	0.628397	-0.0295371	0.444804	1.09993	CHR8_JGVV7_817_T01	VIT_08s0007g00350	29.3.2	protein.targeting.mitochondria	Symbols: TIM9, emb2474 | TIM9; P-P-bond-hydrolysis-driven protein transmembrane transporter | chr3:17138587-17139512 FORWARD	Import inner membrane translocase subunit Tim9, Mitochondrial	0.0688432	9.28628e-12	0.46279	0.407339	0.146523	0.000579364	0.908259	0.0113702	9.11366e-08
0.0860383	1.34901	0.143686	0.184392	-0.0437855	-0.483271	0.129901	0.264901	0.675436	CHR4_JGVV8_654_T01	VIT_04s0008g07020	29.3.3	protein.targeting.chloroplast	Symbols: TIC55 | TIC55 (TRANSLOCON AT THE INNER ENVELOPE MEMBRANE OF CHLOROPLASTS 55); 2 iron, 2 sulfur cluster binding / electron carrier/ oxidoreductase | chr2:10574979-10576938 FORWARD	Tic55 (translocon at the inner envelope membrane of chloroplasts 55)	0.793659	1.35934e-09	0.6923	0.414781	0.900748	0.0143007	0.573784	0.192439	0.000626754
0.237615	0.0276785	-0.519328	1.42721	-0.617511	-2.84338	3.22057	1.01237	-1.12345	CHR13_JGVV84_60_T01	VIT_13s0084g00670	29.3.3	protein.targeting.chloroplast	Symbols: SIB1 | SIB1 (SIGMA FACTOR BINDING PROTEIN 1); binding / protein binding | chr3:21006750-21007565 REVERSE	Unknown protein	0.634047	0.94498	0.271967	3.43233e-05	0.0929981	1.07051e-10	1.57473e-12	0.00225123	0.000903521
0.230747	1.5845	0.220083	0.319576	0.453367	-0.317734	0.346828	1.03649	-0.0209068	CHR18_JGVV1_131_T01	VIT_18s0001g02030	29.3.3	protein.targeting.chloroplast	chloroplast thylakoidal processing peptidase | chr2:12972877-12975497 FORWARD	Signal peptidase 1	0.498446	9.35425e-09	0.614626	0.236082	0.0987097	0.254291	0.17866	5.17326e-05	0.958607
-0.0651866	0.54322	0.0398947	0.292158	0.577702	0.196238	1.4285	0.650203	0.133646	CHR10_JGVV3_353_T01	VIT_10s0003g03950	29.3.4.1	protein.targeting.secretory pathway.ER	Symbols: AERO1 | AERO1 (Arabidopsis endoplasmic reticulum oxidoreductins 1); FAD binding / electron carrier/ oxidoreductase, acting on sulfur group of donors, disulfide as acceptor / protein binding | chr1:27211845-27214665 REVERSE	AERO1 (arabidopsis endoplasmic reticulum oxidoreductins 1)	0.843375	0.00168504	0.932915	0.122827	0.00284934	0.359984	2.7601e-10	0.00041979	0.5445
0.575955	1.439	0.48236	0.998629	0.629811	0.479406	1.14346	1.04601	0.754194	CHR18_JGVV1_1068_T01	VIT_18s0001g14280	29.3.4.1	protein.targeting.secretory pathway.ER	ER lumen protein retaining receptor family protein | chr1:28446632-28448646 REVERSE	ER lumen protein retaining receptor	0.000357501	4.55884e-13	0.0086644	1.10037e-08	0.000103964	0.00167173	4.51925e-10	4.59516e-09	3.67055e-06
0.0271235	0.295534	0.479317	0.0699904	0.627615	1.05245	0.533359	1.09676	1.4409	CHR19_JGVV27_114_T01	VIT_19s0027g00090	29.3.4.1	protein.targeting.secretory pathway.ER	Symbols: AERO1 | AERO1 (Arabidopsis endoplasmic reticulum oxidoreductins 1); FAD binding / electron carrier/ oxidoreductase, acting on sulfur group of donors, disulfide as acceptor / protein binding | chr1:27211845-27214665 REVERSE	AERO1 (arabidopsis endoplasmic reticulum oxidoreductins 1)	0.9605	0.236853	0.159579	0.859109	0.0205059	8.17307e-05	0.0345384	3.26587e-05	4.96218e-07
-0.494008	-0.256454	-0.698626	-0.290559	-0.323655	-0.256031	-0.00992672	-0.481961	-1.38157	CHR5_JGVV20_443_T01	VIT_05s0020g04710	29.3.4.2	protein.targeting.secretory pathway.golgi	transport protein, putative | chr5:17538761-17541934 REVERSE	Protein transport protein Sec23A	0.105786	0.346637	0.0404051	0.342815	0.328325	0.436794	0.980942	0.0790173	3.09877e-06
0.0686611	0.822369	0.178985	-1.28193	-0.468739	-0.386686	-0.79546	-0.536503	-0.624672	CHR6_JGVV80_69_T01	VIT_06s0080g00510	29.3.4.2	protein.targeting.secretory pathway.golgi	sec23/sec24 transport family protein | chr2:11740634-11745011 FORWARD	Sec23/sec24 transport family	0.614782	3.25623e-12	0.143991	1.18728e-16	6.3338e-06	6.79506e-05	2.54993e-11	2.10852e-07	1.61966e-08
-0.786782	-2.94566	-0.0409522	-0.269005	-0.409465	0.109026	-1.03506	-0.249558	-0.345165	CHR9_JGVV54_102_T01	VIT_09s0054g00690	29.3.4.3	protein.targeting.secretory pathway.vacuole	Symbols: GAMMA-VPE, GAMMAVPE | GAMMA-VPE (GAMMA VACUOLAR PROCESSING ENZYME); cysteine-type endopeptidase | chr4:15900270-15903268 REVERSE	Vacuolar processing enzyme alpha	0.688891	0.0127176	0.991516	0.894176	0.849291	0.964631	0.474681	0.887651	0.848546
0.333456	0.315145	0.121901	0.607799	1.15648	0.529608	1.39734	0.754792	0.642127	CHR11_GSVIVT00029316001_T01	VIT_11s0052g00060	29.3.4.3	protein.targeting.secretory pathway.vacuole	Symbols: ATVSR3 | ATVSR3 (ARABIDOPSIS THALIANA VACULOLAR SORTING RECEPTOR 3); calcium ion binding | chr2:6308895-6312589 FORWARD	No hit	0.349298	0.255061	0.845208	0.0300483	0.000141595	0.0707019	2.83955e-06	0.00664433	0.023675
0.150329	2.06579	0.16989	-0.17106	-0.0826121	-0.482044	0.442196	-0.149822	-0.438104	CHR12_JGVV57_135_T01	VIT_12s0057g01520	29.3.4.3	protein.targeting.secretory pathway.vacuole	vacuolar sorting receptor, putative | chr2:14740468-14743417 FORWARD	No hit	0.861502	1.05594e-05	0.875614	0.802727	0.925589	0.385656	0.397468	0.811853	0.417501
-0.0811141	0.642877	-0.157208	0.0340078	-0.062248	-0.223628	1.13807	0.419541	0.0296462	CHR14_JGVV60_25_T01	VIT_14s0060g02390	29.3.4.3	protein.targeting.secretory pathway.vacuole	Symbols: SRC2, (AT)SRC2 | SRC2 (SOYBEAN GENE REGULATED BY COLD-2); protein binding | chr1:2927703-2928968 FORWARD	SRC2/SRC2 (soybean gene regulated BY cold-2)	0.892954	0.0284706	0.813421	0.949465	0.91399	0.588434	0.000292047	0.202908	0.952916
-0.501725	-1.04051	-0.100918	-0.738194	-0.197516	0.00404934	-0.0349813	-0.303328	-0.320959	CHR17_JGVV0_722_T01	VIT_17s0000g02270	29.3.4.3	protein.targeting.secretory pathway.vacuole	vacuolar protein sorting-associated protein 26 family protein / VPS26 family protein | chr1:17950579-17952693 REVERSE	Vacuolar protein sorting-associated protein 26	0.00871202	6.84104e-08	0.783386	5.95602e-05	0.375467	0.99201	0.890467	0.0962256	0.0826317
0.433145	0.144862	0.369391	0.94253	0.850681	0.372068	0.621067	1.12793	0.156981	CHR18_JGVV1_240_T01	VIT_18s0001g04140	29.3.4.3	protein.targeting.secretory pathway.vacuole	Symbols: ATVPS9A, VPS9A | VPS9A; Rho guanyl-nucleotide exchange factor | chr3:6866806-6869475 FORWARD	Vacuolar protein sorting 9 (VPS9)	5.60756e-05	0.120542	0.00198395	1.90256e-12	1.14909e-10	0.000240125	2.59308e-08	2.12188e-14	0.125097
1.01162	2.24967	0.554286	0.544146	0.441206	0.738303	0.903844	0.183756	0.332398	CHRUN_JGVV188_4_T01	VIT_00s0188g00040	29.3.4.99	protein.targeting.secretory pathway.unspecified	Symbols: GSNAP, GAMMA-SNAP | GSNAP (GAMMA-SOLUBLE NSF ATTACHMENT PROTEIN); binding / transporter | chr4:11013895-11016576 REVERSE	No hit	0.0257963	3.47929e-07	0.380723	0.232819	0.406653	0.0957955	0.030022	0.734626	0.506149
0.998659	2.26797	0.595111	0.571288	0.35506	0.860279	0.759712	0.212361	0.390878	CHRUN_JGVV279_10_T01	VIT_00s0279g00110	29.3.4.99	protein.targeting.secretory pathway.unspecified	Symbols: GSNAP, GAMMA-SNAP | GSNAP (GAMMA-SOLUBLE NSF ATTACHMENT PROTEIN); binding / transporter | chr4:11013895-11016576 REVERSE	No hit	0.0234542	1.73792e-07	0.317091	0.18975	0.516751	0.0411446	0.0639196	0.679213	0.404783
0.0690625	-0.0440864	-0.271698	-0.124127	-0.719035	0.700753	-0.698879	-1.33852	0.652386	CHRUN_PDVV317_11_T01	VIT_00s0317g00140	29.3.4.99	protein.targeting.secretory pathway.unspecified	Symbols: ATEXO70H2 | ATEXO70H2 (EXOCYST SUBUNIT EXO70 FAMILY PROTEIN H2); protein binding | chr2:16447006-16449083 REVERSE	Exocyst subunit EXO70 H2	0.944745	0.93921	0.777414	0.866347	0.185819	0.172443	0.151094	0.0043063	0.199682
0.10742	0.117515	0.155703	0.466322	0.116059	-0.69795	1.04265	0.205326	-0.0743809	CHR5_JGVV94_15_T01	VIT_05s0094g00170	29.3.4.99	protein.targeting.secretory pathway.unspecified	Symbols: SEC61 BETA | SEC61 BETA; protein transporter | chr2:18587082-18588259 REVERSE	Protein transport protein Sec61 subunit beta	0.783461	0.638262	0.728333	0.0454309	0.752362	0.00312525	1.54374e-05	0.437541	0.81882
0.340573	0.909089	0.0485736	0.481089	-0.181662	-1.09049	1.20128	0.275018	-0.349824	CHR6_JGVV4_414_T01	VIT_06s0004g04010	29.3.4.99	protein.targeting.secretory pathway.unspecified	Symbols: ATEXO70H2 | ATEXO70H2 (EXOCYST SUBUNIT EXO70 FAMILY PROTEIN H2); protein binding | chr2:16447006-16449083 REVERSE	Exocyst subunit EXO70 H7	0.556427	0.0172262	0.965746	0.285913	0.782319	0.00840737	0.00280667	0.571952	0.463286
-0.0842327	-0.114709	-0.229344	-1.15839	-0.484089	-0.908667	-0.0439827	-0.375695	-0.888761	CHR11_JGVV16_461_T01	VIT_11s0016g05130	29.3.4.99	protein.targeting.secretory pathway.unspecified	signal peptidase, putative | chr1:19590487-19592695 FORWARD	Signal peptidase, endoplasmic reticulum-type	0.767055	0.52249	0.371767	8.73751e-09	0.00762562	1.64139e-06	0.853953	0.0278411	2.36268e-06
1.00876	2.20246	0.709882	0.563935	0.407907	0.591896	0.796249	0.09251	0.406457	CHR11_JGVV65_65_T01	VIT_11s0065g00790	29.3.4.99	protein.targeting.secretory pathway.unspecified	Symbols: GSNAP, GAMMA-SNAP | GSNAP (GAMMA-SOLUBLE NSF ATTACHMENT PROTEIN); binding / transporter | chr4:11013895-11016576 REVERSE	No hit	0.0160803	1.26114e-07	0.179332	0.172677	0.410005	0.161565	0.0404879	0.863874	0.356897
0.508383	1.68098	0.51575	0.7416	0.286652	0.411954	0.882101	0.935518	0.84756	CHR19_JGVV14_11_T01	VIT_19s0014g00120	29.3.4.99	protein.targeting.secretory pathway.unspecified	signal peptidase I family protein | chr1:19978146-19980084 FORWARD	Signal peptidase I	0.000199818	6.72913e-17	0.000861347	1.42365e-07	0.0338639	0.00137076	3.1551e-09	1.21321e-09	1.82734e-08
0.245014	-0.00341945	0.0159145	-0.626042	0.661172	1.21547	-0.225751	0.406426	-0.126922	CHR8_JGVV7_515_T01	VIT_08s0007g03560	29.3.99	protein.targeting.unknown	unknown protein | chr3:21928764-21931570 REVERSE	Anthocyanin membrane protein 1 (Anm1)	0.71681	0.994879	0.989704	0.160868	0.173208	0.00480939	0.670511	0.393365	0.832095
0.342349	1.03478	0.17267	0.0978206	-0.217128	-0.387959	0.441991	-0.418059	-0.240446	CHRUN_GSVIVT00003682001_T01	VIT_00s0203g00220	29.4	protein.postranslational modification	S-locus lectin protein kinase family protein | chr1:3810221-3813607 FORWARD	S-locus lectin protein kinase	0.300345	7.27724e-05	0.742657	0.80221	0.551816	0.183354	0.103038	0.128442	0.437816
0.27713	1.12881	0.0830175	0.187661	0.412705	0.706233	0.433671	0.669168	0.680997	CHRUN_JGVV239_6_T01	VIT_00s0239g00100	29.4	protein.postranslational modification	protein kinase family protein | chr4:6263597-6266245 REVERSE	No hit	0.440972	2.43911e-05	0.89908	0.583248	0.183438	0.0101295	0.115128	0.0124991	0.0123721
1.19548	2.53558	0.513633	-0.217874	-0.438943	-0.437653	0.0795606	-0.233413	-0.249793	CHRUN_JGVV262_2_T01	VIT_00s0262g00020	29.4	protein.postranslational modification	S-locus lectin protein kinase family protein | chr1:22660460-22663638 REVERSE	Receptor kinase RK20-1	0.00214809	1.45189e-09	0.338462	0.650561	0.323833	0.293033	0.876852	0.596519	0.575276
-0.253597	-1.11278	-0.35059	-0.0459368	0.322751	0.920023	-0.268467	-0.00622961	0.721669	CHRUN_JGVV313_4_T01	VIT_00s0313g00040	29.4	protein.postranslational modification	Symbols: PAS2, PEP | PAS2 (PASTICCINO 2); enoyl-CoA hydratase/ protein tyrosine phosphatase | chr5:3297804-3300151 REVERSE	PAS2 (PASTICCINO 2)	0.352798	6.33398e-07	0.24248	0.893648	0.191969	4.99867e-05	0.237285	0.985211	0.000936838
-0.0756808	-0.579742	-0.602672	-0.298554	0.121278	1.0594	-1.23124	-0.431994	0.0245407	CHRUN_JGVV374_1_T01	VIT_00s0374g00010	29.4	protein.postranslational modification	S-locus lectin protein kinase family protein | chr1:3814116-3817420 REVERSE	S-locus lectin protein kinase	0.894038	0.036584	0.12064	0.379012	0.802393	0.000504029	4.68647e-05	0.159399	0.959362
-0.467875	0.118928	-0.509947	-0.635894	-1.03725	-0.982438	0.137794	-0.758876	0.123155	CHRUN_JGVV398_1_T01	VIT_00s0398g00020	29.4	protein.postranslational modification	ATP binding / kinase/ protein kinase/ protein serine/threonine kinase/ protein tyrosine kinase/ sugar binding | chr4:1419278-1422804 REVERSE	S-receptor kinase KIK1 precursor	0.289141	0.766772	0.332163	0.0823043	0.00629906	0.00706108	0.76954	0.0340948	0.804183
0.0186611	-0.601251	-0.548371	-0.522068	0.295211	1.17497	-0.732501	0.00995345	0.179708	CHRUN_PDVV456_4_T01	VIT_00s0456g00030	29.4	protein.postranslational modification	S-locus lectin protein kinase family protein | chr1:3814116-3817420 REVERSE	S-locus lectin protein kinase	0.981264	0.0786647	0.287658	0.171193	0.547911	0.00144033	0.0412028	0.985888	0.69984
-0.169573	-1.02522	-0.587756	0.204132	0.0840405	-0.208803	0.363691	-0.113666	-0.300439	CHRUN_JGVV481_2_T01	VIT_00s0481g00030	29.4	protein.postranslational modification	Symbols: CRK | CRK (CDPK-related kinase); ATP binding / calcium ion binding / calcium-dependent protein serine/threonine phosphatase/ kinase/ protein kinase/ protein serine/threonine kinase | chr3:18753541-18756773 FORWARD	CDPK protein kinase	0.468729	4.53193e-08	0.00560297	0.286307	0.760986	0.288945	0.0341014	0.584988	0.0940976
-0.509384	-0.697692	-0.186931	-0.943039	-1.24887	-0.990398	-1.31627	-1.25175	-0.622369	CHRUN_JGVV483_5_T01	VIT_00s0483g00050	29.4	protein.postranslational modification	kinase interacting family protein | chr5:3305331-3308109 FORWARD	EMB1674 (embryo defective 1674) kinase interacting family protein	0.0346812	0.000948958	0.639894	3.95576e-05	1.21728e-06	2.78737e-05	1.11216e-07	3.86364e-07	0.00539808
-0.377129	-1.05084	-0.879571	-0.644934	0.116661	1.08563	-1.81597	-0.409283	-0.305677	CHRUN_JGVV484_2_T01	VIT_00s0484g00020	29.4	protein.postranslational modification	S-locus lectin protein kinase family protein | chr1:3814116-3817420 REVERSE	Receptor kinase ARK3	0.554545	0.0125932	0.140302	0.175916	0.883738	0.0179678	7.38065e-05	0.421522	0.577931
-0.242134	-0.603108	-0.858727	-0.449105	-0.265903	0.256726	-1.21258	-0.711912	-0.57568	CHRUN_JGVV484_3_T01	VIT_00s0484g00030	29.4	protein.postranslational modification	S-locus lectin protein kinase family protein | chr1:3814116-3817420 REVERSE	ARK3 (Arabidopsis Receptor Kinase 3)	0.624331	0.0536665	0.0393192	0.206974	0.559046	0.54769	0.000273868	0.0313271	0.0942668
-0.247845	-1.53623	-0.572974	-0.683648	0.00299213	-0.358542	-0.485478	-0.877607	-0.844561	CHRUN_JGVV684_1_T01	VIT_00s0684g00010	29.4	protein.postranslational modification	protein kinase family protein | chr4:16946521-16950594 REVERSE	Protein kinase	0.321673	1.30458e-10	0.0206929	0.000631606	0.993941	0.0878835	0.0136254	2.51566e-05	5.49296e-05
0.431358	1.24539	1.06313	0.191861	0.430993	0.46903	-0.338348	0.0104016	0.544936	CHRUN_JGVV743_3_T01	VIT_00s0743g00030	29.4	protein.postranslational modification	S-locus lectin protein kinase family protein | chr1:3810221-3813607 FORWARD	S-locus lectin protein kinase	0.235603	3.17465e-05	0.00426626	0.626601	0.223884	0.151698	0.301722	0.982599	0.0820777
-0.261395	-1.14029	-0.616538	-0.635557	-0.074003	-0.458645	-0.584014	-0.819954	-0.867072	CHRUN_JGVV936_1_T01	VIT_00s0936g00010	29.4	protein.postranslational modification	protein kinase family protein | chr4:17999432-18003681 FORWARD	Protein kinase	0.323892	3.02304e-07	0.0185105	0.0024572	0.834387	0.0348222	0.00503358	0.000144065	8.39218e-05
-0.303972	-1.50527	-0.556334	-0.683751	-0.0324718	-0.258392	-0.544631	-1.05664	-1.07418	CHRUN_GSVIVT00002961001_T01	VIT_00s1002g00020	29.4	protein.postranslational modification	protein kinase family protein | chr4:16946521-16950594 REVERSE	Protein kinase	0.297288	9.6155e-09	0.0642183	0.00345132	0.943793	0.348102	0.0193905	1.90303e-05	1.84812e-05
-0.183738	-1.16379	-0.658776	-0.568319	0.0244056	-0.288675	-0.510313	-0.821473	-0.86259	CHRUN_JGVV1190_1_T01	VIT_00s1190g00010	29.4	protein.postranslational modification	protein kinase family protein | chr2:7685388-7689436 REVERSE	Protein kinase	0.53596	2.0484e-07	0.0114834	0.00664926	0.953912	0.218208	0.0143491	0.000141012	8.96862e-05
-0.694627	-0.474639	-0.670414	-1.45868	-0.973626	-1.43733	-0.708152	-0.695817	-0.925786	CHRUN_JGVV1278_1_T01	VIT_00s1278g00010	29.4	protein.postranslational modification	Symbols: RLK1 | RLK1 (RECEPTOR-LIKE PROTEIN KINASE 1); ATP binding / carbohydrate binding / kinase/ protein kinase/ protein serine/threonine kinase/ protein tyrosine kinase/ sugar binding | chr5:24498467-24501494 REVERSE	Brassinosteroid insensitive 1-associated receptor kinase 1	0.0378958	0.105636	0.0924159	7.10052e-06	0.00281373	1.36246e-05	0.0196837	0.022946	0.00287429
-0.389147	-1.16604	-0.609477	-0.661915	0.0150255	-0.381139	-0.76577	-0.934207	-0.886715	CHRUN_JGVV1430_1_T01	VIT_00s1430g00010	29.4	protein.postranslational modification	protein kinase family protein | chr2:7685388-7689436 REVERSE	Protein kinase	0.127028	5.8126e-07	0.0290505	0.00286317	0.974742	0.108262	0.000610345	5.22143e-05	0.000131622
-0.283614	-0.778772	-0.0941582	-1.29567	-0.402104	-0.529325	-0.0934774	-0.518804	-1.03527	CHRUN_JGVV2164_1_T01	VIT_00s2164g00010	29.4	protein.postranslational modification	Symbols: BSL2 | kelch repeat-containing protein / serine/threonine phosphoesterase family protein | chr1:2649773-2657061 FORWARD	Serine/threonine-protein phosphatase BSL3	0.366278	0.00084997	0.866873	1.14626e-06	0.147422	0.0358262	0.771688	0.0341734	5.65456e-05
-0.186786	-1.09571	-0.133456	-0.527784	0.108525	-0.250787	-0.326888	0.199315	-0.0465858	CHRUN_JGVV2380_1_T01	VIT_00s2380g00010	29.4	protein.postranslational modification	S-locus lectin protein kinase family protein | chr1:3810221-3813607 FORWARD	S-locus lectin protein kinase	0.493783	2.07501e-07	0.728664	0.0074749	0.725895	0.264257	0.106562	0.368631	0.873333
-0.562537	-1.53939	-0.926969	-0.633205	-0.0943739	-0.489166	-0.512863	-0.974629	-0.753008	CHRUN_JGVV2483_1_T01	VIT_00s2483g00010	29.4	protein.postranslational modification	protein kinase family protein | chr4:16946521-16950594 REVERSE	Protein kinase	0.0236965	3.59843e-09	0.00106795	0.00555069	0.803304	0.0394548	0.0245567	4.39484e-05	0.00128559
-0.673602	-0.330405	-0.10256	-0.787077	-0.887437	-1.04802	-0.0583093	-0.366752	-0.0923756	CHRUN_JGVV2542_1_T01	VIT_00s2542g00010	29.4	protein.postranslational modification	Symbols: CES101 | CES101 (CALLUS EXPRESSION OF RBCS 101); ATP binding / carbohydrate binding / kinase/ protein kinase/ protein serine/threonine kinase/ protein tyrosine kinase/ sugar binding | chr3:5439609-5442802 FORWARD	Receptor kinase CHRK1	0.0190284	0.205451	0.866883	0.0029803	0.00175287	0.000168866	0.876681	0.190926	0.802722
-0.174552	-1.00749	-0.445677	-0.285674	-0.170071	0.430873	-1.82786	-0.468087	-0.486104	CHRUN_JGVV2549_1_T01	VIT_00s2549g00010	29.4	protein.postranslational modification	S-locus lectin protein kinase family protein | chr1:3814116-3817420 REVERSE	S-locus lectin protein kinase	0.630944	2.66216e-05	0.17335	0.287555	0.624385	0.0916649	6.34114e-10	0.0547558	0.0497119
-0.444944	-0.611486	0.150941	-1.50625	-0.452931	-0.455392	-0.79887	-0.619816	-0.483866	CHR1_JGVV10_240_T01	VIT_01s0010g03270	29.4	protein.postranslational modification	protein kinase family protein | chr2:15851803-15856301 FORWARD	Unc51-like kinase	0.376827	0.101052	0.866272	0.000152894	0.347395	0.311554	0.0402681	0.123688	0.25969
-0.199653	-1.00786	-0.147281	-0.282517	-0.190013	-0.615218	-0.907423	-1.02627	-1.03811	CHR1_JGVV11_356_T01	VIT_01s0011g03010	29.4	protein.postranslational modification	Symbols: STN7 | STN7 (Stt7 homolog STN7); kinase/ protein kinase | chr1:25872445-25875550 REVERSE	Serine/threonine-protein kinase SNT7, chloroplast precursor	0.269617	2.47322e-09	0.554449	0.059815	0.287068	8.11663e-05	6.0581e-08	6.07558e-09	8.4908e-09
-0.199653	-1.00786	-0.147281	-0.282517	-0.190013	-0.615218	-0.907423	-1.02627	-1.03811	CHR1_JGVV11_356_T01	VIT_01s0011g03010	29.4	protein.postranslational modification	Symbols: STN7 | STN7 (Stt7 homolog STN7); kinase/ protein kinase | chr1:25872445-25875550 REVERSE	Serine/threonine-protein kinase SNT7, chloroplast precursor	0.269617	2.47322e-09	0.554449	0.059815	0.287068	8.11663e-05	6.0581e-08	6.07558e-09	8.4908e-09
0.276472	0.70835	0.227261	1.22448	0.860565	0.0503852	1.1309	1.27077	-0.0417355	CHR1_JGVV11_280_T01	VIT_01s0011g03800	29.4	protein.postranslational modification	protein kinase-related | chr1:24973028-24974791 REVERSE	Protein kinase	0.388965	0.00245586	0.597314	3.61442e-06	0.00108183	0.908485	1.21118e-05	2.09055e-06	0.912038
-0.659598	-0.184757	-0.375617	-1.65001	-0.655484	-0.0467637	-0.483621	-0.559493	-0.138717	CHR1_JGVV11_269_T01	VIT_01s0011g03910	29.4	protein.postranslational modification	protein phosphatase 2C-related / PP2C-related | chr1:25650001-25652793 REVERSE	Protein phosphatase 2C	0.00031359	0.269903	0.0855759	1.50887e-12	0.00030809	0.870363	0.00374948	0.000961672	0.487533
0.913228	1.92845	0.286562	0.149994	0.496482	0.0954573	0.759708	2.23725	-0.74727	CHR1_JGVV127_21_T01	VIT_01s0127g00690	29.4	protein.postranslational modification	protein kinase family protein | chr5:4747860-4753592 REVERSE	MAP4K alpha1	0.335494	0.00628682	0.868128	0.90184	0.651244	0.945597	0.35868	0.00275407	0.38314
-0.427535	-0.891414	0.0608789	-0.254889	1.08534	0.737591	-0.0998021	0.718885	1.2667	CHR1_JGVV150_49_T01	VIT_01s0150g00510	29.4	protein.postranslational modification	protein phosphatase 2C-related / PP2C-related | chr3:5635596-5638482 REVERSE	Protein phosphatase 2C	0.152064	0.000331504	0.926325	0.394957	0.000111519	0.00505047	0.768641	0.00509307	6.03823e-06
0.540212	4.36243	1.1972	-1.078	-0.274346	-0.727398	0.641232	-0.589399	0.5801	CHR2_JGVV25_129_T01	VIT_02s0025g01390	29.4	protein.postranslational modification	protein phosphatase 2C, putative / PP2C, putative | chr1:2280835-2282828 REVERSE	Protein phosphatase 2C DBP	0.558895	3.06925e-09	0.171073	0.106678	0.795437	0.333844	0.372265	0.423055	0.44182
0.805887	1.13252	0.569067	-0.00385945	-0.339955	0.132086	-0.265334	-0.128526	0.0310695	CHR2_JGVV33_48_T01	VIT_02s0033g00650	29.4	protein.postranslational modification	Symbols: PP7 | PP7 (SERINE/THREONINE PHOSPHATASE 7); protein serine/threonine phosphatase | chr5:25561160-25563274 REVERSE	Serine/threonine protein phosphatase 7	0.000615262	6.60619e-07	0.0384764	0.993128	0.17514	0.663151	0.254352	0.631491	0.92691
-0.395714	-0.959715	-0.0300779	-1.08924	-0.395367	-0.588663	-0.694864	-0.588455	-0.547171	CHR2_JGVV33_62_T01	VIT_02s0033g00900	29.4	protein.postranslational modification	protein kinase family protein | chr2:15851803-15856301 FORWARD	Unc51-like kinase	0.0547855	8.07509e-07	0.952054	1.89179e-07	0.0516456	0.00208152	0.000232622	0.00165383	0.00380226
-0.577324	-1.37577	-0.587561	-0.675419	-0.281626	-0.386271	-0.2751	-0.291408	-0.714194	CHR2_JGVV33_77_T01	VIT_02s0033g01110	29.4	protein.postranslational modification	protein kinase, putative | chr4:10454529-10459298 REVERSE	Male germ cell-associated kinase	1.05983e-08	7.51798e-20	1.37624e-07	6.12285e-11	0.00101347	9.14419e-06	0.000628396	0.000344869	5.09079e-11
-0.516461	-0.712353	-0.520592	-1.88432	-0.537288	0.96448	-2.08668	-1.72054	-0.250951	CHR3_JGVV38_54_T01	VIT_03s0038g04210	29.4	protein.postranslational modification	Symbols: PHOT2, NPL1 | PHOT2 (PHOTOTROPIN 2); FMN binding / blue light photoreceptor/ kinase/ protein serine/threonine kinase | chr5:23524427-23533111 FORWARD	Phototropin-2	0.103323	0.00702261	0.169917	1.07696e-08	0.0824916	0.000848475	9.37839e-10	8.23203e-08	0.443233
-0.579386	-1.66369	-0.651853	0.57276	0.0501282	-0.306683	0.125542	0.103429	-0.00254526	CHR3_JGVV63_86_T01	VIT_03s0063g00940	29.4	protein.postranslational modification	calcium-dependent protein kinase, putative / CDPK, putative | chr3:6605476-6609295 FORWARD	CRK (CDPK-related kinase)	4.84859e-06	3.41314e-18	6.57933e-06	1.87923e-06	0.781186	0.00683293	0.296602	0.411625	0.989267
-0.76329	-0.767437	-0.702969	-1.47861	-0.881758	-1.5076	-1.0234	-1.09026	-1.38374	CHR3_JGVV88_93_T01	VIT_03s0088g00190	29.4	protein.postranslational modification	Symbols: RLK1 | RLK1 (RECEPTOR-LIKE PROTEIN KINASE 1); ATP binding / carbohydrate binding / kinase/ protein kinase/ protein serine/threonine kinase/ protein tyrosine kinase/ sugar binding | chr5:24498467-24501494 REVERSE	Brassinosteroid insensitive 1-associated receptor kinase 1	0.010081	0.00331339	0.0445256	9.67341e-07	0.00270993	1.04764e-06	0.000246237	0.000120291	4.46178e-06
-0.844453	-1.45771	-0.98569	0.405085	-0.149152	-0.601002	-0.381557	-0.396903	0.0549366	CHR3_JGVV91_107_T01	VIT_03s0091g00120	29.4	protein.postranslational modification	Symbols: ATSIK | ATSIK; ATP binding / kinase/ protein kinase/ protein tyrosine kinase | chr3:2657918-2660889 REVERSE	Prp27-like protein	0.00312558	2.53008e-07	0.00265582	0.149111	0.71816	0.0286649	0.169442	0.153698	0.890731
-0.910326	-0.578906	-0.293416	-1.09203	-0.381483	-0.305985	-0.318184	-0.478721	-0.212235	CHR4_JGVV8_43_T01	VIT_04s0008g00530	29.4	protein.postranslational modification	Symbols: AtAUR1 | AtAUR1 (ATAURORA1); histone kinase(H3-S10 specific) / kinase/ protein serine/threonine kinase | chr4:15842453-15844536 FORWARD	Serine/threonine-protein kinase Aurora-1	0.0381873	0.135068	0.700412	0.00628485	0.468872	0.558813	0.494956	0.270822	0.681358
-0.231541	-1.77964	-0.487083	0.0590196	0.0821495	-0.235979	-0.0410293	1.32293	-0.505771	CHR4_JGVV8_64_T01	VIT_04s0008g00740	29.4	protein.postranslational modification	catalytic/ protein serine/threonine phosphatase | chr5:9085393-9087372 REVERSE	Protein phosphatase 2C	0.696449	3.61604e-06	0.396212	0.925043	0.904846	0.649589	0.94196	0.000512971	0.217025
-0.248088	-0.640752	-0.251597	-0.321036	-0.44396	-0.182739	-1.0927	-0.844676	-0.667301	CHR4_JGVV8_131_T01	VIT_04s0008g01420	29.4	protein.postranslational modification	Symbols: HAB1 | HAB1 (HOMOLOGY TO ABI1); catalytic/ protein serine/threonine phosphatase | chr1:27390058-27393281 FORWARD	HAB2 (Homology to ABI2)	0.0214423	9.09482e-09	0.0467844	0.00128764	5.31866e-05	0.0821561	7.57631e-14	6.76179e-11	2.26657e-08
0.194524	0.0470386	-0.272703	0.0738378	0.696494	-0.204772	2.37652	0.845509	-0.489421	CHR4_JGVV23_33_T01	VIT_04s0023g03590	29.4	protein.postranslational modification	FUNCTIONS IN: molecular_function unknown; INVOLVED IN: aging; LOCATED IN: endomembrane system; EXPRESSED IN: 9 plant structures; EXPRESSED DURING: 9 growth stages; CONTAINS InterPro DOMAIN/s: Rhodanese-like (InterPro:IPR001763); BEST Arabidopsis thaliana protein match is: unknown protein (TAIR:AT5G66170.2); Has 1960 Blast hits to 1954 proteins in 396 species: Archae - 22; Bacteria - 1018; Metazoa…	Unknown	0.762109	0.920503	0.713849	0.907735	0.107406	0.715988	6.21331e-08	0.0294328	0.250304
-0.575117	-1.11997	-1.48932	0.423111	-0.976448	-2.17856	1.17556	0.187366	-0.726459	CHR4_JGVV23_32_T01	VIT_04s0023g03600	29.4	protein.postranslational modification	FUNCTIONS IN: molecular_function unknown; INVOLVED IN: aging; LOCATED IN: endomembrane system; EXPRESSED IN: 9 plant structures; EXPRESSED DURING: 9 growth stages; CONTAINS InterPro DOMAIN/s: Rhodanese-like (InterPro:IPR001763); BEST Arabidopsis thaliana protein match is: unknown protein (TAIR:AT5G66170.2); Has 1960 Blast hits to 1954 proteins in 396 species: Archae - 22; Bacteria - 1018; Metazoa…	SEN1 (dark inducible 1)	0.0877173	0.000126226	8.7236e-05	0.186858	0.00223064	3.67496e-09	0.000117883	0.608626	0.0168063
-0.556851	-0.923308	-0.397828	-0.339645	-0.868751	-1.23275	0.177757	-0.0660479	0.267492	CHR4_JGVV44_120_T01	VIT_04s0044g00650	29.4	protein.postranslational modification	Symbols: RLK1 | RLK1 (RECEPTOR-LIKE PROTEIN KINASE 1); ATP binding / carbohydrate binding / kinase/ protein kinase/ protein serine/threonine kinase/ protein tyrosine kinase/ sugar binding | chr5:24498467-24501494 REVERSE	S-receptor kinase	0.0155725	1.56164e-05	0.168555	0.12739	0.000177848	3.73988e-07	0.469595	0.819446	0.254743
-0.308652	-0.201324	-0.37391	0.142676	-0.621403	-1.40616	1.01013	-0.294061	-0.293683	CHR4_JGVV44_119_T01	VIT_04s0044g00660	29.4	protein.postranslational modification	Symbols: RLK1 | RLK1 (RECEPTOR-LIKE PROTEIN KINASE 1); ATP binding / carbohydrate binding / kinase/ protein kinase/ protein serine/threonine kinase/ protein tyrosine kinase/ sugar binding | chr5:24498467-24501494 REVERSE	S-receptor kinase	0.200639	0.325699	0.176122	0.581078	0.00409366	1.08373e-08	3.27721e-06	0.167895	0.179344
-0.602066	-0.982288	-0.647517	-0.399403	-0.837523	-1.1798	0.17649	0.0104949	0.0980621	CHR4_JGVV44_118_T01	VIT_04s0044g00680	29.4	protein.postranslational modification	S-locus lectin protein kinase family protein | chr2:8293682-8296275 FORWARD	S-receptor kinase	0.00369641	1.0229e-06	0.00665807	0.0404802	7.83006e-05	1.35955e-07	0.419309	0.972057	0.695575
-0.413798	-0.00499339	-0.119892	-1.02548	-0.840432	-1.1067	-0.556192	-0.752069	-0.499435	CHR4_PDVV44_132_T01	VIT_04s0044g00730	29.4	protein.postranslational modification	S-locus lectin protein kinase family protein | chr2:8293682-8296275 FORWARD	S-receptor kinase	0.153019	0.987424	0.824582	6.75499e-05	0.00158837	3.27775e-05	0.0250013	0.00257741	0.0512922
-0.085093	-1.02169	-0.186054	-0.0717807	-0.505797	-0.329143	-0.831685	-0.720179	-0.664691	CHR5_JGVV20_75_T01	VIT_05s0020g00830	29.4	protein.postranslational modification	Symbols: CIPK1, SnRK3.16 | CIPK1 (CBL-INTERACTING PROTEIN KINASE 1); kinase/ protein binding | chr3:5988991-5992912 REVERSE	CBL-interacting protein kinase 1 (CIPK1)	0.716793	1.48368e-09	0.408103	0.725454	0.00121902	0.0292645	2.84854e-07	4.64484e-06	2.07931e-05
-0.181795	-0.442821	-0.456138	-1.10149	-0.656835	-0.577921	-1.15004	-1.04206	-0.991167	CHR5_JGVV20_133_T01	VIT_05s0020g01460	29.4	protein.postranslational modification	protein phosphatase 2C-related / PP2C-related | chr3:5635596-5638482 REVERSE	Protein phosphatase 2C	0.30784	0.00114811	0.00983486	5.00442e-10	3.33053e-05	0.000118786	1.54336e-10	2.04329e-09	1.10703e-08
-0.620563	-0.391034	-0.427555	1.25073	-0.508523	-1.71359	1.95677	-0.0699804	-0.605408	CHR5_JGVV20_303_T01	VIT_05s0020g03220	29.4	protein.postranslational modification	Symbols: RLK1 | RLK1 (RECEPTOR-LIKE PROTEIN KINASE 1); ATP binding / carbohydrate binding / kinase/ protein kinase/ protein serine/threonine kinase/ protein tyrosine kinase/ sugar binding | chr5:24498467-24501494 REVERSE	S-receptor kinase	0.121713	0.262018	0.434852	0.000421707	0.21548	7.31087e-06	3.99286e-07	0.887429	0.0987953
-0.971315	-0.239577	-0.338245	2.74661	-1.01833	-3.10579	3.04934	-0.52373	-1.22416	CHR5_JGVV20_304_T01	VIT_05s0020g03240	29.4	protein.postranslational modification	S-locus lectin protein kinase family protein | chr2:8293682-8296275 FORWARD	S-receptor kinase	0.0577401	0.631905	0.700337	1.37552e-07	0.042364	1.96343e-08	1.37334e-08	0.300218	0.00897769
-0.106873	-0.271758	-0.312218	-0.00890975	-1.54977	-1.64413	-0.436665	-1.38194	-0.704943	CHR5_JGVV20_308_T01	VIT_05s0020g03290	29.4	protein.postranslational modification	Symbols: RLK1 | RLK1 (RECEPTOR-LIKE PROTEIN KINASE 1); ATP binding / carbohydrate binding / kinase/ protein kinase/ protein serine/threonine kinase/ protein tyrosine kinase/ sugar binding | chr5:24498467-24501494 REVERSE	S-receptor kinase	0.847454	0.383261	0.541467	0.987689	7.39204e-06	1.39883e-06	0.170937	1.79335e-05	0.0234408
0.0562065	0.0846386	0.0780764	0.0698499	-0.0401949	0.263469	-1.03261	-0.201362	-0.184449	CHR5_JGVV20_365_T01	VIT_05s0020g03890	29.4	protein.postranslational modification	kinase interacting family protein | chr3:8052446-8058757 REVERSE	Kinase interacting	0.814932	0.561438	0.782387	0.71241	0.867639	0.0670898	7.41853e-10	0.160762	0.216911
0.523365	1.00845	0.767868	0.81913	0.368847	0.603263	0.270174	0.431146	1.41679	CHR5_JGVV49_6_T01	VIT_05s0049g00060	29.4	protein.postranslational modification	protein kinase family protein | chr4:8330081-8331544 REVERSE	Oxidative-stress responsive 1	0.0487015	2.62624e-05	0.0101138	0.000734324	0.186081	0.0146661	0.302161	0.0793286	2.88548e-07
-0.334415	-1.14935	-0.385484	-0.114626	-0.0738976	-0.149977	-0.372267	-0.801873	-0.536516	CHR5_JGVV49_78_T01	VIT_05s0049g00890	29.4	protein.postranslational modification	Symbols: TOPP4 | TOPP4; protein serine/threonine phosphatase | chr2:16627258-16629289 FORWARD	Serine/threonine-protein phosphatase PP1	0.00242361	9.97338e-15	0.00231504	0.322575	0.615303	0.183805	0.000329175	4.62523e-10	2.30253e-06
0.0485019	-0.647016	-1.03643	-0.64136	-0.713625	-0.889332	-0.705686	-0.67816	-0.143008	CHR5_JGVV49_114_T01	VIT_05s0049g01290	29.4	protein.postranslational modification	protein phosphatase 2C, putative / PP2C, putative | chr3:8355257-8356381 REVERSE	Protein phosphatase 2C	0.93483	0.0150331	0.00286087	0.0232209	0.0181717	0.00212516	0.0116152	0.0161186	0.695978
-0.0738283	0.635145	0.418211	-1.45617	-0.694522	0.274163	-1.31659	-0.650665	0.0342618	CHR5_JGVV51_50_T01	VIT_05s0051g00660	29.4	protein.postranslational modification	protein kinase family protein | chr1:5563890-5568368 FORWARD	Octicosapeptide/Phox/Bem1p; Protein kinase	0.883372	0.0103122	0.262615	5.2308e-07	0.0132198	0.380449	2.81202e-06	0.0130152	0.933755
0.388912	0.735136	0.44816	1.23662	1.93912	1.81505	1.17508	2.71077	0.983898	CHR5_JGVV77_152_T01	VIT_05s0077g01820	29.4	protein.postranslational modification	protein phosphatase 2C, putative / PP2C, putative | chr5:9958098-9960339 REVERSE	Protein phosphatase 2C	0.512582	0.0706754	0.526102	0.00365172	4.057e-05	6.12593e-05	0.00544581	4.24904e-08	0.023518
0.100918	0.124615	-0.184266	0.0371392	0.0274169	0.354664	-1.11257	-0.181343	-0.276082	CHR5_JGVV94_89_T01	VIT_05s0094g00980	29.4	protein.postranslational modification	kinase interacting family protein | chr3:8052446-8058757 REVERSE	Kinase interacting	0.674066	0.43665	0.452521	0.880859	0.925998	0.026678	2.19205e-09	0.282627	0.0874402
-0.353327	-0.882278	-0.129801	-0.00782099	-0.159912	0.174947	-2.2977	-1.08831	-0.645113	CHR5_JGVV94_98_T01	VIT_05s0094g01080	29.4	protein.postranslational modification	ankyrin protein kinase, putative | chr2:13520325-13523708 REVERSE	Ankyrin protein kinase	0.158566	3.56758e-05	0.766188	0.983972	0.600992	0.526114	1.58002e-13	2.98284e-06	0.00317021
0.78916	1.27404	0.514765	-0.515205	0.467245	0.0310308	0.0778299	0.552973	0.117106	CHR6_JGVV4_673_T01	VIT_06s0004g01140	29.4	protein.postranslational modification	Symbols: GRIK1, ATSNAK2 | GRIK1 (GEMINIVIRUS REP INTERACTING KINASE 1); kinase | chr3:16570478-16573740 REVERSE	GRIK1 (geminivirus rep interacting kinase 1)	0.000242064	8.30541e-09	0.0389343	0.00869991	0.0276516	0.931021	0.76465	0.00496318	0.638293
-0.504991	-0.0861036	-0.155852	-1.21919	-0.770913	-0.703807	-0.781299	-0.994845	-0.697915	CHR6_JGVV4_610_T01	VIT_06s0004g01830	29.4	protein.postranslational modification	Symbols: AtNek7 | AtNek7 (NIMA-related kinase7); ATP binding / kinase/ protein kinase/ protein serine/threonine kinase/ protein tyrosine kinase | chr3:3886992-3890826 REVERSE	NIMA-related protein kinase	0.0342251	0.722969	0.709231	4.57804e-07	0.000964466	0.00169693	0.000383787	1.58241e-05	0.00170221
0.553501	2.00002	0.0404923	0.317405	-0.109838	-0.555637	0.997473	0.446486	0.0998863	CHR6_JGVV4_156_T01	VIT_06s0004g06840	29.4	protein.postranslational modification	protein phosphatase 2C, putative / PP2C, putative | chr2:12814410-12816088 FORWARD	Protein phosphatase 2C	0.013332	5.17932e-13	0.941547	0.14632	0.737505	0.00879398	5.71628e-06	0.0320673	0.714216
-0.379546	-0.693934	-0.233975	0.117256	0.533822	0.889409	-1.1096	-0.304544	0.612391	CHR6_JGVV4_134_T01	VIT_06s0004g07070	29.4	protein.postranslational modification	protein kinase family protein | chr5:23655234-23658162 FORWARD	Protein kinase	0.253559	0.00713904	0.63451	0.763952	0.0763017	0.00154339	7.48024e-05	0.309441	0.0279544
-0.329526	-1.08061	-0.640263	-0.201327	-0.122087	0.147868	0.0302306	0.260279	0.0625903	CHR6_JGVV4_32_T01	VIT_06s0004g08170	29.4	protein.postranslational modification	kinase interacting family protein | chr2:12998159-13000102 REVERSE	CENP-E like kinetochore protein	0.0662409	3.82537e-09	0.00131094	0.257578	0.59179	0.458207	0.895729	0.118282	0.77617
0.46795	0.971705	0.927075	1.17265	0.296653	0.089856	0.438714	0.358325	0.398693	CHR6_JGVV61_6_T01	VIT_06s0061g01560	29.4	protein.postranslational modification	protein kinase family protein | chr3:16188129-16192175 REVERSE	PINOID	0.0138633	2.26135e-07	3.99375e-05	1.41833e-08	0.13808	0.728305	0.012089	0.0438335	0.0266086
0.578952	1.37156	0.606416	1.17395	0.343145	0.173047	0.605253	-0.270219	-0.180622	CHR7_JGVV5_61_T01	VIT_07s0005g00630	29.4	protein.postranslational modification	Symbols: APP, PARP1, ATPARP1 | APP (ARABIDOPSIS POLY(ADP-RIBOSE) POLYMERASE); NAD+ ADP-ribosyltransferase/ nucleic acid binding | chr4:1049957-1054065 FORWARD	NAD+ ADP-ribosyltransferase	0.138115	4.23803e-05	0.191358	0.000588788	0.432409	0.727699	0.077933	0.495535	0.678535
-0.396621	-1.53263	-0.301404	0.133422	-0.120863	-0.640467	0.461351	0.252799	0.147031	CHR7_JGVV5_204_T01	VIT_07s0005g02100	29.4	protein.postranslational modification	Symbols: ATSK11, SK 11 | ATSK11; protein kinase/ protein serine/threonine kinase | chr5:9399377-9402476 REVERSE	Shaggy protein kinase alpha (ASK-alpha)	0.0120558	6.10869e-14	0.120407	0.444819	0.547616	4.17056e-05	0.00159459	0.0920134	0.381816
0.188238	1.55998	0.189877	0.0868988	-0.0369382	-0.21039	0.192337	0.1707	-0.29373	CHR7_JGVV5_205_T01	VIT_07s0005g02110	29.4	protein.postranslational modification	protein phosphatase 2C, putative / PP2C, putative | chr3:23038290-23040570 REVERSE	Protein phosphatase 2C DBP	0.272834	1.09875e-14	0.366268	0.637158	0.882281	0.168409	0.190354	0.258591	0.0404348
0.0236644	0.81343	0.517611	-0.0490693	-0.961777	-1.17043	-0.250701	-0.173381	-0.354154	CHR7_JGVV31_172_T01	VIT_07s0031g01920	29.4	protein.postranslational modification	protein kinase family protein | chr1:19772045-19775747 FORWARD	Protein kinase CRK1 CRK1 protein(Cdc2-related kinase 1)	0.972591	0.00601809	0.239714	0.925308	0.00395386	0.000336349	0.490419	0.657268	0.313866
-0.577982	-1.08566	-0.813823	-0.653307	-0.393516	0.600276	-0.912443	-0.490483	0.17917	CHR7_GSVIVT00038349001_T01	VIT_07s0095g00680	29.4	protein.postranslational modification	S-locus lectin protein kinase family protein | chr1:22637728-22641016 REVERSE	Serine/threonine kinase BRLK	0.0260864	7.18529e-06	0.00581872	0.00606818	0.148282	0.0143027	0.000171787	0.0415389	0.535123
-0.141216	1.12933	-0.181993	-0.0259611	-0.381557	-1.0721	-0.513994	-0.387337	-0.936767	CHR7_JGVV129_50_T01	VIT_07s0129g00520	29.4	protein.postranslational modification	protein phosphatase 2C family protein / PP2C family protein | chr4:16260663-16262981 FORWARD	Protein phosphatase 2C	0.629202	7.79164e-08	0.589189	0.937279	0.0746478	8.91755e-07	0.00753135	0.0482254	8.46181e-06
-0.40483	-1.43692	-0.850009	-0.704729	-0.00378359	0.00574647	-0.279799	-0.658491	-0.103487	CHR7_JGVV129_106_T01	VIT_07s0129g01090	29.4	protein.postranslational modification	Symbols: ATARFA1D, ARFA1D | ARFA1D; GTP binding / phospholipase activator/ protein binding | chr1:26563924-26565810 REVERSE	ADP-ribosylation factor	0.0871058	2.44624e-09	0.00107443	0.000854726	0.992638	0.99067	0.207717	0.00180408	0.706353
0.013315	0.223101	0.0538946	0.220718	0.502897	0.368105	1.00471	0.722851	0.667897	CHR7_JGVV130_30_T01	VIT_07s0130g00300	29.4	protein.postranslational modification	protein kinase-related | chr3:16765320-16766459 FORWARD	MAPKKK21	0.984103	0.472999	0.946433	0.556627	0.137481	0.280661	0.000790615	0.0153819	0.0283689
-0.33412	-0.545789	0.0315922	-1.02881	0.0961457	0.845534	-0.706539	0.14303	0.842872	CHR7_JGVV151_50_T01	VIT_07s0151g00310	29.4	protein.postranslational modification	Symbols: ATNEK2 | ATNEK2 (NIMA-RELATED KINASE 2); ATP binding / kinase/ protein kinase/ protein serine/threonine kinase | chr3:1317336-1321269 FORWARD	NIMA protein kinase NEK1	0.0325151	9.91377e-05	0.932671	2.64682e-09	0.64692	2.50463e-07	3.68159e-06	0.373033	2.79885e-07
0.398775	-0.394984	0.268376	2.23946	1.21873	1.10508	1.62988	1.63984	0.752511	CHR7_JGVV197_8_T01	VIT_07s0197g00080	29.4	protein.postranslational modification	Symbols: SNRK2-3, SNRK2.3, SRK2I | SNRK2.3 (SUCROSE NONFERMENTING 1(SNF1)-RELATED PROTEIN KINASE 2.3); kinase/ protein kinase | chr5:26710555-26712971 FORWARD	SNF1 protein kinase 2-3 AKIP OST1	0.0962519	0.0494888	0.411783	2.40457e-13	9.26575e-07	2.47828e-06	4.76286e-10	5.82193e-10	0.000555006
-0.197608	-0.262241	-0.0749852	-1.03745	-0.258635	-0.7328	-0.496679	-0.486208	-0.77797	CHR8_JGVV7_743_T01	VIT_08s0007g01150	29.4	protein.postranslational modification	protein kinase family protein | chr2:15851803-15856301 FORWARD	Unc51-like kinase	0.258323	0.053975	0.805455	2.2836e-09	0.106609	3.47743e-06	0.00057151	0.000779266	1.22308e-06
-0.442541	-1.17145	-0.0762927	0.545377	-0.0284778	-0.00164806	-0.0346172	0.0154232	-0.27293	CHR8_JGVV7_741_T01	VIT_08s0007g01170	29.4	protein.postranslational modification	S-locus lectin protein kinase family protein | chr2:8293682-8296275 FORWARD	S-receptor kinase	0.0517119	1.22298e-07	0.873861	0.00792105	0.943915	0.997162	0.908259	0.960461	0.225673
-0.0687016	-0.287256	0.211356	-0.121847	-0.112386	-0.12085	-1.21508	-0.760471	-0.381172	CHR8_JGVV40_200_T01	VIT_08s0040g01250	29.4	protein.postranslational modification	Symbols: CRK1, ATCRK1, ATCBK3 | CRK1 (CDPK-RELATED KINASE 1); calcium ion binding / calcium-dependent protein serine/threonine phosphatase/ calmodulin-dependent protein kinase/ kinase | chr2:17150387-17153690 FORWARD	CRK (CDPK-related kinase) CRK1	0.613452	0.00100315	0.0725453	0.219365	0.314096	0.239084	3.82564e-16	1.063e-10	7.20078e-05
-0.601741	-0.0678238	-0.681127	-0.983936	-0.381158	-0.237205	-1.2189	-0.619373	-0.53498	CHR8_JGVV40_198_T01	VIT_08s0040g01270	29.4	protein.postranslational modification	dual specificity protein phosphatase-related | chr4:10237572-10238836 FORWARD	Dual specificity protein phosphatase	7.73825e-05	0.650416	9.3726e-05	3.01042e-09	0.00944446	0.106237	1.66523e-11	1.95466e-05	0.000184265
0.637928	2.04433	0.440089	0.81556	0.282196	0.156507	0.210802	0.202152	0.344242	CHR8_JGVV40_157_T01	VIT_08s0040g01690	29.4	protein.postranslational modification	T-complex protein 1 epsilon subunit, putative / TCP-1-epsilon, putative / chaperonin, putative | chr1:8685271-8688227 REVERSE	T-complex protein 1 epsilon subunit	0.000130328	6.56353e-17	0.0201496	9.43547e-07	0.0945775	0.388546	0.185252	0.210475	0.0260676
-1.02095	-0.942789	-0.38659	-0.669163	0.164384	0.0937625	1.41883	0.44063	0.764422	CHR8_JGVV40_107_T01	VIT_08s0040g02210	29.4	protein.postranslational modification	lectin protein kinase family protein | chr3:19789062-19791416 REVERSE	Lectin protein kinase	1.49405e-05	8.30845e-06	0.173965	0.00141229	0.573413	0.767607	7.72111e-09	0.03632	0.00039707
-0.197913	-0.853526	0.0332378	-0.172998	0.518452	-0.104777	1.249	0.385503	-0.341786	CHR8_JGVV40_41_T01	VIT_08s0040g02970	29.4	protein.postranslational modification	protein phosphatase 2C family protein / PP2C family protein | chr3:4009275-4011399 REVERSE	Protein phosphatase 2C	0.696957	0.00504596	0.971635	0.69337	0.159574	0.845062	0.000138585	0.268975	0.349014
-0.283673	-1.09729	-0.324049	0.622118	0.359995	0.561087	-0.283832	-0.075211	-0.128718	CHR8_JGVV58_39_T01	VIT_08s0058g01090	29.4	protein.postranslational modification	Symbols: ATSR1, SnRK3.15, CIPK14, ATCIPK14 | ATSR1 (ARABIDOPSIS THALIANA SERINE/THREONINE PROTEIN KINASE 1); ATP binding / kinase/ protein kinase/ protein serine/threonine kinase | chr5:313193-315000 REVERSE	CBL-interacting protein kinase 14 (CIPK14)	0.140082	5.51186e-09	0.146281	0.00024165	0.0470024	0.00109692	0.0945493	0.726711	0.520367
0.252215	-0.117984	-0.0636846	-1.47631	0.177996	-0.924045	2.73053	1.94845	0.235309	CHR9_JGVV2_637_T01	VIT_09s0002g07110	29.4	protein.postranslational modification	protein kinase family protein | chr4:15570044-15572607 REVERSE	KEG (keep on going)	0.648557	0.773085	0.948164	8.0559e-05	0.760491	0.0130482	7.84898e-10	1.06877e-06	0.601829
0.177964	-0.0345522	0.369495	-0.839148	-0.539003	-0.525775	-0.819971	-1.04885	-0.935245	CHR9_JGVV18_91_T01	VIT_09s0018g01370	29.4	protein.postranslational modification	ATP binding / kinase/ protein kinase/ protein serine/threonine kinase/ protein tyrosine kinase | chr1:29966913-29971599 REVERSE	STE20/SPS1 proline-alanine-rich protein kinase	0.354757	0.843805	0.053595	4.4951e-07	0.000802849	0.000712192	5.97874e-07	5.45603e-09	9.56137e-08
0.276359	-0.0459768	-0.177031	0.591609	0.61142	0.0383574	1.21014	0.695089	0.465066	CHR9_JGVV70_13_T01	VIT_09s0070g00140	29.4	protein.postranslational modification	Symbols: CIPK25, SnRK3.25 | CIPK25 (CBL-INTERACTING PROTEIN KINASE 25); ATP binding / kinase/ protein kinase/ protein serine/threonine kinase | chr5:8657626-8659322 REVERSE	CBL-interacting protein kinase 6 (CIPK6)	0.27095	0.847994	0.630353	0.00374348	0.00503758	0.916335	1.32993e-07	0.000767515	0.0257559
1.325	3.52464	0.0177817	0.604355	0.0646552	-0.45356	0.441092	0.539178	0.690654	CHR9_JGVV70_14_T01	VIT_09s0070g00160	29.4	protein.postranslational modification	Symbols: CIPK6, SIP3, SNRK3.14, ATCIPK6 | SIP3 (SOS3-INTERACTING PROTEIN 3); ATP binding / kinase/ protein kinase/ protein serine/threonine kinase | chr4:15067053-15069010 FORWARD	CBL-interacting protein kinase 6 (CIPK6)	0.000655893	3.43081e-13	0.986868	0.104676	0.924449	0.266946	0.251706	0.151254	0.0629268
-0.776038	-1.47334	-0.894311	-1.1823	-0.464741	-0.563093	-0.398398	-0.728151	-0.594134	CHR9_JGVV70_29_T01	VIT_09s0070g00320	29.4	protein.postranslational modification	protein kinase, putative | chr4:10454529-10459298 REVERSE	Male germ cell-associated kinase	0.00635973	1.85545e-07	0.00621142	2.04009e-05	0.118248	0.0402492	0.146001	0.00583936	0.0277935
0.0304135	1.22152	-0.113071	-0.121453	-0.148254	-0.0905529	0.643383	0.237499	-0.307682	CHR9_JGVV70_41_T01	VIT_09s0070g00490	29.4	protein.postranslational modification	protein phosphatase 2C, putative / PP2C, putative | chr4:14048292-14050335 FORWARD	Protein phosphatase 2C	0.930477	5.79489e-10	0.729139	0.567167	0.510996	0.70913	0.000163996	0.178777	0.0775256
0.120208	-0.177119	-0.0395827	-2.14235	-1.32413	-0.983664	-1.37	-1.05571	-0.992004	CHR10_JGVV3_128_T01	VIT_10s0003g01410	29.4	protein.postranslational modification	Symbols: CIPK20, SnRK3.6, PKS18 | CIPK20 (CBL-INTERACTING PROTEIN KINASE 20); kinase/ protein serine/threonine kinase | chr5:18586980-18588543 REVERSE	CBL-interacting protein kinase 20 (CIPK20)	0.769267	0.488533	0.951991	2.56467e-11	2.65683e-06	0.000133572	3.8271e-07	3.60916e-05	0.000106707
0.474017	1.22715	0.269662	-0.198753	-0.0622798	-0.330191	0.28858	-0.0393906	-0.256283	CHR10_JGVV523_1_T01	VIT_10s0523g00020	29.4	protein.postranslational modification	tyrosine specific protein phosphatase family protein | chr4:1887528-1889211 FORWARD	Tyrosine specific protein phosphatase	0.00352971	4.17324e-11	0.193992	0.228448	0.803428	0.0348976	0.058291	0.85115	0.106315
-0.862515	-0.711701	-0.36986	0.939802	0.497032	1.45214	-0.267401	-0.0694819	0.679621	CHR11_JGVV16_151_T01	VIT_11s0016g01800	29.4	protein.postranslational modification	protein kinase, putative | chr4:15959962-15964710 FORWARD	Protein kinase MK6	0.0802537	0.0907197	0.643415	0.0337113	0.364994	0.00134826	0.62095	0.911663	0.146618
0.106374	0.214615	0.111341	-0.567278	0.256863	0.524335	0.490449	1.10132	0.566181	CHR11_JGVV16_213_T01	VIT_11s0016g02480	29.4	protein.postranslational modification	2,3-diketo-5-methylthio-1-phosphopentane phosphatase family | chr4:14496079-14497454 FORWARD	2,3-diketo-5-methylthio-1-phosphopentane phosphatase	0.52192	0.0568589	0.588585	6.9389e-06	0.046622	3.52257e-05	5.83506e-05	7.73373e-12	9.93385e-06
-0.233914	-0.150109	-0.566974	-0.655956	-0.132608	-0.66607	-1.59061	-1.17876	-0.756797	CHR11_JGVV16_281_T01	VIT_11s0016g03180	29.4	protein.postranslational modification	Symbols: HAB2 | HAB2; catalytic/ protein serine/threonine phosphatase | chr1:6034362-6037289 FORWARD	ABI1 (ABA insensitive 1)	0.224609	0.356386	0.00418865	7.40871e-05	0.546429	8.66013e-05	1.03159e-12	1.82698e-09	1.19756e-05
-0.332973	0.0905888	-0.175793	-0.662679	-0.382097	-0.151593	-1.10165	-0.955819	-0.503592	CHR11_JGVV16_306_T01	VIT_11s0016g03430	29.4	protein.postranslational modification	ATP binding / cAMP-dependent protein kinase regulator/ catalytic/ protein kinase/ protein serine/threonine phosphatase | chr2:8649434-8654228 REVERSE	Protein phosphatase 2C	0.00315304	0.399839	0.231326	4.23545e-08	0.000699825	0.190503	2.58307e-13	1.30235e-11	9.27122e-06
0.047141	-1.12049	-0.41566	-0.390986	-0.24998	0.0314049	-0.234707	-0.398457	-0.208646	CHR11_JGVV16_486_T01	VIT_11s0016g05420	29.4	protein.postranslational modification	Symbols: SOS2, SnRK3.11, CIPK24 | SOS2 (SALT OVERLY SENSITIVE 2); kinase/ protein kinase | chr5:13634454-13638297 FORWARD	SOS2 (salt overly sensitive 2)	0.767055	2.72607e-15	0.00046431	7.03401e-05	0.0140472	0.842498	0.0129873	5.58587e-05	0.032295
0.0213745	1.10065	0.392441	-0.00468532	-0.228945	0.102968	-0.581974	-0.681009	-0.423736	CHR11_JGVV118_62_T01	VIT_11s0118g00700	29.4	protein.postranslational modification	protein phosphatase 2C, putative / PP2C, putative | chr2:10902943-10905245 REVERSE	Protein phosphatase 2C DBP	0.958654	8.28605e-08	0.118157	0.989828	0.326589	0.707238	0.00208009	0.000413178	0.0287832
-0.551471	-0.208416	-0.39205	-0.67907	-0.923858	-1.41081	-0.211677	-0.568318	-0.217273	CHR11_JGVV149_27_T01	VIT_11s0149g00290	29.4	protein.postranslational modification	Symbols: CES101 | CES101 (CALLUS EXPRESSION OF RBCS 101); ATP binding / carbohydrate binding / kinase/ protein kinase/ protein serine/threonine kinase/ protein tyrosine kinase/ sugar binding | chr3:5439609-5442802 FORWARD	Receptor kinase CHRK1	0.0394727	0.405548	0.257983	0.00528708	0.000441848	3.83813e-07	0.448806	0.020057	0.44797
-0.432712	-1.04128	-0.308708	-0.678203	-0.602051	-0.40269	0.0404038	-0.237125	-0.582298	CHR12_JGVV28_68_T01	VIT_12s0028g03310	29.4	protein.postranslational modification	protein phosphatase 2C, putative / PP2C, putative | chr4:14048292-14050335 FORWARD	Protein phosphatase 2C	0.00502883	6.37325e-10	0.100971	8.54388e-06	0.000123435	0.00617871	0.838366	0.109133	0.000106542
0.567219	1.88154	0.409918	-0.508237	0.662336	-1.17347	-0.310126	0.705065	0.377332	CHR12_JGVV28_44_T01	VIT_12s0028g03580	29.4	protein.postranslational modification	protein kinase family protein | chr1:19772045-19775747 FORWARD	Lectin-receptor like protein kinase 3	0.184284	7.15571e-07	0.484066	0.192108	0.101767	0.00164947	0.456189	0.0546304	0.360838
-0.622917	-0.737107	-0.450798	-0.205737	-0.280343	-1.13778	0.515134	0.247638	-0.161204	CHR12_JGVV34_95_T01	VIT_12s0034g01360	29.4	protein.postranslational modification	protein kinase-related | chr3:3746998-3749093 REVERSE	No hit	0.00869036	0.000516549	0.123275	0.43134	0.295148	3.00402e-06	0.0187828	0.306063	0.547838
-0.693288	-0.799182	-0.416818	0.219925	-1.22902	-1.11491	-1.27984	-0.982817	-0.447775	CHR12_JGVV35_90_T01	VIT_12s0035g01230	29.4	protein.postranslational modification	Symbols: MAPKKK17 | MAPKKK17; ATP binding / kinase/ protein kinase/ protein serine/threonine kinase | chr2:13798821-13799939 REVERSE	MEK kinase	0.0171637	0.00182487	0.281328	0.504667	3.81629e-05	8.97201e-05	6.98673e-06	0.000333725	0.113752
0.0402011	0.176429	0.12863	1.64015	1.00537	1.21632	0.534196	1.21224	0.943032	CHR12_JGVV55_88_T01	VIT_12s0055g01130	29.4	protein.postranslational modification	protein phosphatase 2C-related / PP2C-related | chr4:16112658-16116348 REVERSE	BTH-induced protein phosphatase 1	0.936935	0.479451	0.799323	7.34517e-09	0.00011909	3.83618e-06	0.0249722	2.89261e-06	0.000154241
0.202843	1.09769	0.333167	-0.171194	0.22042	0.0683555	1.01656	0.759688	0.182731	CHR12_JGVV57_45_T01	VIT_12s0057g00520	29.4	protein.postranslational modification	protein kinase family protein | chr5:22506302-22507879 REVERSE	Serine/threonine-protein kinase WNK3	0.180126	1.20271e-11	0.0410476	0.221229	0.129996	0.714858	2.54807e-10	1.84252e-07	0.188426
-0.0542632	-1.4482	-0.104434	0.496343	0.787544	1.36118	-0.45716	0.651455	0.292599	CHR12_JGVV134_19_T01	VIT_12s0134g00260	29.4	protein.postranslational modification	ATP binding / kinase/ protein kinase/ protein serine/threonine kinase/ protein tyrosine kinase/ sugar binding | chr4:1419278-1422804 REVERSE	Receptor-like protein kinase ARK1	0.920594	3.14167e-07	0.865216	0.0690817	0.00568654	3.72591e-06	0.0933706	0.0147165	0.332053
0.160434	-0.437432	0.633757	0.401236	0.317587	1.13783	-0.384939	-0.879597	0.239941	CHR12_JGVV134_23_T01	VIT_12s0134g00300	29.4	protein.postranslational modification	ATP binding / kinase/ protein kinase/ protein serine/threonine kinase/ protein tyrosine kinase/ sugar binding | chr4:1419278-1422804 REVERSE	S-locus lectin protein kinase family	0.589228	0.0223895	0.0118665	0.0511189	0.174728	6.67308e-07	0.0598948	3.35804e-05	0.288716
-0.167623	-1.90661	-0.388587	0.293258	0.753149	1.30986	-0.106172	0.288309	0.40285	CHR12_JGVV134_26_T01	VIT_12s0134g00330	29.4	protein.postranslational modification	ATP binding / kinase/ protein kinase/ protein serine/threonine kinase/ protein tyrosine kinase/ sugar binding | chr4:1419278-1422804 REVERSE	Protein kinase	0.715523	4.66056e-09	0.368777	0.377307	0.0140597	2.20034e-05	0.780639	0.370368	0.194492
-0.327712	-1.55709	0.0233561	0.544128	0.579185	1.32522	-0.398106	0.59439	0.792257	CHR12_JGVV134_29_T01	VIT_12s0134g00360	29.4	protein.postranslational modification	ATP binding / kinase/ protein kinase/ protein serine/threonine kinase/ protein tyrosine kinase/ sugar binding | chr4:1419278-1422804 REVERSE	Receptor-like protein kinase ARK1	0.39301	4.74466e-07	0.979919	0.0697918	0.0734246	2.59235e-05	0.198028	0.0447404	0.00782863
-0.651136	-1.46459	-0.556805	-1.32311	-0.805171	-1.47814	-1.09398	-1.49498	-0.633659	CHR13_PDVV47_64_T01	VIT_13s0047g00490	29.4	protein.postranslational modification	kinase interacting family protein | chr3:8052446-8058757 REVERSE	No hit	4.65916e-05	1.26921e-13	0.00170612	7.93589e-12	1.48006e-06	2.13944e-12	6.09528e-10	4.64987e-13	3.3431e-05
-0.311365	1.12177	-0.0565373	1.09519	0.0954476	0.219815	0.765134	0.894331	0.445364	CHR13_JGVV67_172_T01	VIT_13s0067g01270	29.4	protein.postranslational modification	protein phosphatase 2C, putative / PP2C, putative | chr2:12814410-12816088 FORWARD	Avr9/Cf-9 rapidly elicited protein 284	0.123087	1.17777e-08	0.893725	5.78599e-08	0.730175	0.27407	2.89104e-05	2.84275e-06	0.012747
0.400785	1.00912	0.210387	0.110042	0.0846152	0.0452762	-0.17791	-0.0947689	-0.16663	CHR13_JGVV101_11_T01	VIT_13s0101g00180	29.4	protein.postranslational modification	protein kinase, putative | chr1:27613856-27618897 FORWARD	Protein kinase	0.0186089	9.99314e-09	0.376547	0.583377	0.73253	0.865562	0.298129	0.624173	0.350952
-0.243028	-0.507095	-0.165221	-1.37855	-0.396182	-0.315237	-0.135431	-0.394878	-0.622042	CHR13_GSVIVT00000973001_T01	VIT_13s0147g00030	29.4	protein.postranslational modification	protein kinase, putative | chr4:10454529-10459298 REVERSE	Male germ cell-associated kinase	0.63257	0.118171	0.821261	7.40162e-05	0.342335	0.44686	0.760474	0.281874	0.0754262
-0.23132	0.588099	-0.0177917	-1.01413	-1.15893	-0.671965	-0.893797	-1.16961	-0.44739	CHR13_JGVV156_53_T01	VIT_13s0156g00610	29.4	protein.postranslational modification	S-locus lectin protein kinase family protein | chr2:8293682-8296275 FORWARD	S-receptor kinase	0.545364	0.020468	0.982649	0.000214999	8.46732e-05	0.0148528	0.000902706	3.20164e-05	0.113528
-0.185801	0.34343	-0.379142	-1.09818	-0.531508	-0.152675	-0.301128	-0.411237	-0.0864781	CHR13_JGVV156_55_T01	VIT_13s0156g00630	29.4	protein.postranslational modification	Symbols: RLK1 | RLK1 (RECEPTOR-LIKE PROTEIN KINASE 1); ATP binding / carbohydrate binding / kinase/ protein kinase/ protein serine/threonine kinase/ protein tyrosine kinase/ sugar binding | chr5:24498467-24501494 REVERSE	S-receptor kinase	0.481087	0.0606748	0.14034	3.07987e-07	0.00966008	0.539054	0.129032	0.0335516	0.735707
-0.0548525	0.472859	0.119702	-0.0623324	-0.624017	-1.76212	-0.427099	0.0233225	-0.547908	CHR14_JGVV6_160_T01	VIT_14s0006g02610	29.4	protein.postranslational modification	peptide methionine sulfoxide reductase, putative | chr4:12898591-12900064 REVERSE	Unknown protein	0.924509	0.0792387	0.850306	0.890701	0.0416529	8.79354e-08	0.143512	0.956301	0.0597395
-0.418118	-1.12374	-0.215899	1.03683	0.482571	1.02249	0.0355792	0.0488972	0.00979628	CHR14_JGVV30_42_T01	VIT_14s0030g01870	29.4	protein.postranslational modification	Symbols: ATNEK2 | ATNEK2 (NIMA-RELATED KINASE 2); ATP binding / kinase/ protein kinase/ protein serine/threonine kinase | chr3:1317336-1321269 FORWARD	NIMA protein kinase	0.139669	6.27296e-06	0.620885	4.63519e-05	0.0741137	8.13625e-05	0.921067	0.887583	0.981335
0.142427	0.16691	0.0565433	0.142804	0.0212609	0.343193	-1.01862	-0.145607	-0.289923	CHR14_JGVV36_57_T01	VIT_14s0036g00820	29.4	protein.postranslational modification	kinase interacting family protein | chr3:8052446-8058757 REVERSE	Kinase interacting	0.392494	0.180137	0.842234	0.321003	0.930546	0.00852116	1.94859e-10	0.296309	0.0256989
-0.619621	-1.16662	-0.0330125	0.211085	0.456306	0.619176	-0.402685	-0.0455387	0.117387	CHR14_JGVV66_94_T01	VIT_14s0066g01050	29.4	protein.postranslational modification	Symbols: ATSK13, SK13 | SK13 (SHAGGY-LIKE KINASE 13); ATP binding / protein kinase/ protein serine/threonine kinase | chr5:4719077-4722279 REVERSE	Glycogen synthase kinase 3 beta	0.00446251	9.61422e-08	0.951512	0.365261	0.0377668	0.00288905	0.0478642	0.871932	0.648838
0.00653756	0.00716196	0.135699	-0.114163	0.219521	-0.0216433	1.10684	0.655478	0.0495842	CHR14_JGVV108_20_T01	VIT_14s0108g00200	29.4	protein.postranslational modification	HEAT repeat-containing protein | chr2:16989836-16996298 REVERSE	Gag-pol polyprotein [Vitis vinifera]	0.99324	0.987193	0.866533	0.828958	0.675355	0.975948	0.00154307	0.0653769	0.928052
-0.423442	-1.56409	-0.511918	0.3198	0.289246	0.614515	-0.13954	0.121469	0.322517	CHR15_JGVV46_320_T01	VIT_15s0046g00100	29.4	protein.postranslational modification	Symbols: WNK7 | WNK7; kinase/ protein kinase | chr1:18179304-18182342 REVERSE	WNK kinase 6	0.0659906	2.37494e-10	0.0524692	0.142071	0.238099	0.00376754	0.57479	0.634884	0.143043
0.554683	1.90645	0.0519309	-0.23608	-0.123712	0.0105463	0.151926	0.0491061	-0.427364	CHR16_JGVV22_27_T01	VIT_16s0022g02210	29.4	protein.postranslational modification	Symbols: AHG1 | AHG1 (ABA-hypersensitive germination 1); catalytic/ protein serine/threonine phosphatase | chr5:21026916-21029188 FORWARD	Protein phosphatase 2CA AHG1 PP2CA	0.221527	1.21973e-06	0.959251	0.635444	0.849235	0.990465	0.760633	0.928172	0.314522
0.328577	0.745675	0.253374	-0.299001	0.604713	1.00018	0.553651	0.490524	1.52874	CHR16_JGVV50_11_T01	VIT_16s0050g02680	29.4	protein.postranslational modification	protein phosphatase 2C, putative / PP2C, putative | chr1:2280835-2282828 REVERSE	Protein phosphatase 2C	0.557958	0.0441848	0.744897	0.539707	0.18065	0.0125774	0.175855	0.243498	0.000171729
-0.104077	-0.00053901	-0.48634	0.328332	-1.08392	-0.758036	-0.147713	-0.204355	0.145353	CHR16_JGVV50_5_T01	VIT_16s0050g02740	29.4	protein.postranslational modification	S-locus lectin protein kinase family protein | chr2:8293682-8296275 FORWARD	Receptor-like protein kinase	0.864969	0.998952	0.311125	0.39111	0.00202846	0.0254481	0.729391	0.611398	0.740633
-0.601528	-1.50759	-0.527762	0.29624	-0.145943	0.0299067	-0.860006	-0.727274	-0.411167	CHR16_JGVV98_30_T01	VIT_16s0098g01650	29.4	protein.postranslational modification	protein phosphatase 2C PPH1 / PP2C PPH1 (PPH1) | chr4:13851862-13854191 REVERSE	Protein phosphatase 2C PPH1	0.00463027	1.89919e-10	0.0343409	0.157137	0.604048	0.934504	2.79516e-05	0.000304825	0.042635
-0.545271	-1.19689	-0.280564	-0.672304	-0.110484	-0.1042	-0.327924	-0.255237	-0.478543	CHR17_JGVV0_875_T01	VIT_17s0000g00360	29.4	protein.postranslational modification	Symbols: PHS1 | PHS1 (PROPYZAMIDE-HYPERSENSITIVE 1); phosphoprotein phosphatase/ protein tyrosine/serine/threonine phosphatase | chr5:7998230-8002840 FORWARD	Dual specificity protein phosphatase (DsPTP1)	0.000177105	2.96704e-12	0.108449	2.66178e-06	0.542488	0.544468	0.0127671	0.0575552	0.000464914
-0.495803	-2.42255	-1.3295	-0.0869353	-0.368632	-0.354315	-0.32308	-1.0383	-0.680928	CHR17_JGVV0_190_T01	VIT_17s0000g08240	29.4	protein.postranslational modification	Symbols: HT1 | HT1 (high leaf temperature 1); kinase/ protein serine/threonine/tyrosine kinase | chr1:23090243-23091589 FORWARD	HT1 (high leaf temperature 1)	0.0798578	5.92787e-13	3.93699e-05	0.816483	0.21203	0.206434	0.228796	7.09037e-05	0.00783656
-0.507726	0.0268843	0.0627239	-0.862224	-0.10943	0.334124	0.420115	1.32678	-0.160137	CHR17_JGVV0_98_T01	VIT_17s0000g09290	29.4	protein.postranslational modification	protein kinase, putative | chr5:20430596-20433100 FORWARD	Protein kinase ATN1	0.518546	0.96959	0.968954	0.146167	0.916599	0.672763	0.526779	0.0184599	0.842513
0.266292	1.16107	0.221239	-0.511134	-0.209116	-0.30082	-0.317214	-0.27658	-0.471371	CHR17_JGVV0_83_T01	VIT_17s0000g09480	29.4	protein.postranslational modification	calcineurin-like phosphoesterase family protein | chr4:12749761-12754096 REVERSE	Calcineurin phosphoesterase	0.305542	1.76851e-07	0.518609	0.0138376	0.437419	0.189472	0.140245	0.211569	0.026251
0.104557	-0.930053	-0.80833	0.695848	0.624721	1.28517	-0.2311	-0.408461	1.03752	CHR18_JGVV1_48_T01	VIT_18s0001g00720	29.4	protein.postranslational modification	protein kinase family protein | chr4:16946521-16950594 REVERSE	Protein kinase	0.817338	0.000198951	0.0112975	0.00664926	0.0238411	5.18366e-06	0.428592	0.12529	0.000113741
-0.667401	-0.866301	-0.850041	-1.19187	-0.676839	-0.610728	-0.956389	-1.1851	-0.296014	CHR18_JGVV1_223_T01	VIT_18s0001g03680	29.4	protein.postranslational modification	protein kinase family protein | chr1:29210521-29214087 FORWARD	Protein kinase	0.00392185	4.7393e-05	0.00139603	5.54991e-07	0.00320137	0.00559974	2.06007e-05	6.81042e-07	0.205891
0.467674	1.17789	0.317766	-0.270766	0.256355	0.401481	0.442844	0.496858	0.34487	CHR18_JGVV1_350_T01	VIT_18s0001g06310	29.4	protein.postranslational modification	serine/threonine protein kinase, putative | chr1:29457205-29459142 REVERSE	SnRK2-8	7.88184e-05	1.61916e-14	0.0173176	0.011307	0.0262429	0.000327579	5.89015e-05	1.22727e-05	0.00160232
-0.409356	0.655248	0.292294	-1.3782	-0.718433	0.324599	-1.27703	-0.974195	0.0381926	CHR18_JGVV1_456_T01	VIT_18s0001g07700	29.4	protein.postranslational modification	serine/threonine protein kinase, putative | chr4:12649987-12654984 FORWARD	Ethylene-inducible CTR1	0.459211	0.0932206	0.708288	0.000783828	0.116695	0.537059	0.00168605	0.0168556	0.953748
-0.353586	-1.02535	-0.286496	0.153397	-0.367438	-0.570627	-0.223992	-0.518656	0.07886	CHR18_JGVV1_612_T01	VIT_18s0001g09390	29.4	protein.postranslational modification	protein phosphatase 2C family protein / PP2C family protein | chr4:16260663-16262981 FORWARD	Protein phosphatase 2C	0.0848886	1.5591e-07	0.272506	0.489583	0.0670467	0.00231654	0.251562	0.00444808	0.747402
-0.317446	-0.697802	-0.367961	-0.598455	-0.325804	-1.1129	-0.26432	-0.402913	-0.982637	CHR18_JGVV1_877_T01	VIT_18s0001g12260	29.4	protein.postranslational modification	kinase | chr1:17083546-17090545 REVERSE	Incomplete root hair elongation	0.00672963	1.01379e-08	0.00623224	6.33737e-07	0.00499123	2.37379e-12	0.0144415	0.000285237	4.04224e-11
0.142891	-0.302388	-0.290727	0.401195	0.749809	-0.315115	1.40801	1.12702	-1.04913	CHR18_JGVV1_1081_T01	VIT_18s0001g14420	29.4	protein.postranslational modification	ATP binding / carbohydrate binding / kinase/ protein kinase/ protein serine/threonine kinase/ protein tyrosine kinase/ sugar binding | chr5:13588433-13591271 REVERSE	Unknown	0.850825	0.486701	0.716929	0.411858	0.107286	0.563021	0.000750476	0.00666994	0.0129377
0.0047584	-0.0390779	0.034602	-0.143967	-0.09155	0.365645	-1.11595	-0.366242	-0.369407	CHR19_JGVV14_353_T01	VIT_19s0014g03980	29.4	protein.postranslational modification	kinase interacting family protein | chr3:8052446-8058757 REVERSE	Kinase interacting family protein	0.992443	0.880492	0.952613	0.609153	0.797932	0.11683	1.91549e-06	0.101366	0.105423
-0.217772	-2.5534	-0.435762	-0.334783	0.304404	1.12393	-0.821269	-0.417277	-0.00806216	CHR19_GSVIVT00014982001_T01	VIT_19s0015g02950	29.4	protein.postranslational modification	kinase | chr1:17083546-17090545 REVERSE	Secologanin synthase CYP72A1	0.729997	6.05048e-09	0.489298	0.476886	0.575249	0.00478407	0.0347032	0.332501	0.990411
-0.145409	-0.284333	7.32325e-05	-1.10087	-0.354864	-0.471356	-0.442252	-0.289331	-0.258306	CHRUN_JGVV710_2_T01	VIT_00s0710g00020	29.4.1	protein.postranslational modification.kinase	Symbols: OST1, SNRK2-6, SRK2E, SNRK2.6, P44 | OST1 (OPEN STOMATA 1); calcium-dependent protein serine/threonine kinase/ kinase/ protein kinase | chr4:16272253-16274810 FORWARD	SNF1-related protein kinase 2.7 SNRK2.7 SRK2F	0.207774	0.00204376	0.999779	3.56194e-14	0.00064626	7.97376e-06	1.34603e-05	0.00284317	0.00857551
-0.628271	-0.634142	-0.497036	-1.0593	-1.27123	-1.12384	-1.63884	-1.34451	-0.539159	CHRUN_JGVV1364_2_T01	VIT_00s1364g00020	29.4.1	protein.postranslational modification.kinase	FUNCTIONS IN: molecular_function unknown; INVOLVED IN: biological_process unknown; LOCATED IN: plasma membrane; EXPRESSED IN: 15 plant structures; EXPRESSED DURING: 6 growth stages; CONTAINS InterPro DOMAIN/s: KIP1-like (InterPro:IPR011684); BEST Arabidopsis thaliana protein match is: kinase interacting family protein (TAIR:AT5G10500.1); Has 47807 Blast hits to 30104 proteins in 1314 species: Arc…	EMB1674 (embryo defective 1674) kinase interacting family protein	0.00602118	0.00176664	0.0697174	3.6139e-06	4.49184e-07	1.97827e-06	4.63937e-10	4.8622e-08	0.0125466
-0.853358	-1.93245	-0.853913	-1.46354	-0.175434	-0.41423	-0.331087	-0.653508	-0.83702	CHR2_JGVV236_12_T01	VIT_02s0236g00130	29.4.1	protein.postranslational modification.kinase	Symbols: OST1, SNRK2-6, SRK2E, SNRK2.6, P44 | OST1 (OPEN STOMATA 1); calcium-dependent protein serine/threonine kinase/ kinase/ protein kinase | chr4:16272253-16274810 FORWARD	SNF1-related protein kinase SRK2F	7.84862e-06	4.89926e-15	6.5941e-05	2.92443e-11	0.414755	0.0164115	0.0498438	0.000151639	5.09026e-06
0.0789574	0.350225	0.205223	-0.517674	-0.0906608	-0.14606	-1.14371	-0.640678	0.559552	CHR5_JGVV20_317_T01	VIT_05s0020g03380	29.4.1	protein.postranslational modification.kinase	Symbols: WNK1, ZIK4, ATWNK1 | WNK1 (WITH NO LYSINE (K) 1); kinase/ protein kinase/ protein serine/threonine kinase | chr3:1354635-1358211 FORWARD	WNK1 (with no lysine (K) 1)	0.829535	0.0752278	0.556598	0.011883	0.787633	0.59646	4.57894e-07	0.00196744	0.00750317
-0.444596	-0.569787	-0.261735	-1.27437	-0.432163	-0.454302	-0.188745	-0.321904	-0.433916	CHR7_JGVV191_7_T01	VIT_07s0191g00070	29.4.1	protein.postranslational modification.kinase	Symbols: OST1, SNRK2-6, SRK2E, SNRK2.6, P44 | OST1 (OPEN STOMATA 1); calcium-dependent protein serine/threonine kinase/ kinase/ protein kinase | chr4:16272253-16274810 FORWARD	SNF1-related protein kinase 2.7 SNRK2.7 SRK2F	0.037654	0.00215833	0.37477	2.12465e-08	0.0414938	0.0240291	0.387924	0.109647	0.0295859
-0.531117	-0.70785	-0.338195	-0.324369	-0.442346	0.122348	-1.1929	-1.07244	-0.239289	CHR8_JGVV7_377_T01	VIT_08s0007g05020	29.4.1	protein.postranslational modification.kinase	FUNCTIONS IN: molecular_function unknown; INVOLVED IN: biological_process unknown; LOCATED IN: cellular_component unknown; EXPRESSED IN: 22 plant structures; EXPRESSED DURING: 13 growth stages; BEST Arabidopsis thaliana protein match is: 5-AMP-activated protein kinase-related (TAIR:AT1G27070.1); Has 1365 Blast hits to 895 proteins in 182 species: Archae - 6; Bacteria - 436; Metazoa - 414; Fungi -…	Dentin sialophosphoprotein	0.00538135	5.41092e-05	0.158128	0.0745886	0.0202978	0.609671	9.50668e-09	1.18831e-07	0.216509
0.675564	2.31959	0.633274	0.980093	0.913911	0.0632742	-0.0908952	0.828322	0.708821	CHR17_JGVV0_763_T01	VIT_17s0000g01810	29.4.1	protein.postranslational modification.kinase	protein kinase family protein | chr5:25383906-25387224 REVERSE	Cyclin-dependent kinase G-2	0.00320357	2.21525e-14	0.0172604	1.34492e-05	9.26889e-05	0.860309	0.745184	0.000155676	0.0011559
-0.498281	-1.45589	-0.97811	-0.300416	-0.322344	-0.1804	-0.0288193	-0.39208	-0.6876	CHR17_JGVV0_187_T01	VIT_17s0000g08310	29.4.1	protein.postranslational modification.kinase	Symbols: ATM, ATATM | ATM (ATAXIA-TELANGIECTASIA MUTATED); 1-phosphatidylinositol-3-phosphate 5-kinase | chr3:17797334-17828591 FORWARD	Ataxia-telangiectasia mutated protein (Atm)	0.0350896	3.43001e-09	0.000298102	0.196554	0.20071	0.51258	0.927754	0.0750477	0.00180976
-0.249106	-1.21213	-0.765985	-0.10232	-0.209807	-0.11241	0.0161331	-0.243262	-0.501564	CHR17_JGVV0_186_T01	VIT_17s0000g08320	29.4.1	protein.postranslational modification.kinase	Symbols: ATM, ATATM | ATM (ATAXIA-TELANGIECTASIA MUTATED); 1-phosphatidylinositol-3-phosphate 5-kinase | chr3:17797334-17828591 FORWARD	Ataxia-telangiectasia mutated protein (Atm)	0.276231	7.07026e-09	0.000884752	0.685009	0.366473	0.665607	0.954647	0.220505	0.00787132
-0.251199	-1.53221	-0.80959	-0.131927	-0.163612	-0.0877206	0.134403	-0.172703	-0.643835	CHR17_JGVV0_185_T01	VIT_17s0000g08330	29.4.1	protein.postranslational modification.kinase	Symbols: ATM, ATATM | ATM (ATAXIA-TELANGIECTASIA MUTATED); 1-phosphatidylinositol-3-phosphate 5-kinase | chr3:17797334-17828591 FORWARD	Ataxia-telangiectasia mutated protein (Atm)	0.200241	1.4147e-12	0.000106528	0.516077	0.446286	0.714858	0.482303	0.347207	0.000177726
-0.453627	-2.12102	-0.908346	-0.270903	-0.123304	-0.12679	0.182282	-0.208587	-0.751768	CHR17_JGVV0_183_T01	VIT_17s0000g08350	29.4.1	protein.postranslational modification.kinase	Symbols: ATM, ATATM | ATM (ATAXIA-TELANGIECTASIA MUTATED); 1-phosphatidylinositol-3-phosphate 5-kinase | chr3:17797334-17828591 FORWARD	Ataxia-telangiectasia mutated protein (Atm)	0.0396144	4.88471e-14	0.000303821	0.21388	0.68472	0.647883	0.42393	0.352048	0.00030044
-0.513758	-2.44661	-0.729413	-0.351045	-0.00958427	-0.140358	0.472551	-0.0440909	-0.44484	CHR17_JGVV0_182_T01	VIT_17s0000g08360	29.4.1	protein.postranslational modification.kinase	Symbols: ATM, ATATM | ATM (ATAXIA-TELANGIECTASIA MUTATED); 1-phosphatidylinositol-3-phosphate 5-kinase | chr3:17797334-17828591 FORWARD	Ataxia-telangiectasia mutated protein (Atm)	0.00995545	1.07069e-16	0.00141722	0.0626892	0.980893	0.562192	0.00999198	0.864014	0.0180398
-0.26097	0.0923199	-0.371682	-1.07192	-0.455412	-0.219669	-0.691948	-0.401465	-0.843255	CHR18_JGVV1_447_T01	VIT_18s0001g07610	29.4.1	protein.postranslational modification.kinase	FUNCTIONS IN: molecular_function unknown; INVOLVED IN: biological_process unknown; LOCATED IN: plasma membrane; EXPRESSED IN: 15 plant structures; EXPRESSED DURING: 6 growth stages; CONTAINS InterPro DOMAIN/s: KIP1-like (InterPro:IPR011684); BEST Arabidopsis thaliana protein match is: kinase interacting family protein (TAIR:AT5G10500.1); Has 47807 Blast hits to 30104 proteins in 1314 species: Arc…	EMB1674 (embryo defective 1674) kinase interacting family protein	0.59909	0.810843	0.496846	0.00147337	0.256583	0.632686	0.0401063	0.271251	0.0135399
-0.444209	-1.14224	-0.0531461	-0.299451	0.374008	0.649419	-0.47252	0.182657	0.461652	CHR8_JGVV7_708_T01	VIT_08s0007g01520	29.4.1.52	protein.postranslational modification.kinase.receptor like cytoplasmatic kinase II	protein kinase-related | chr5:23820368-23823265 REVERSE	TPR-containing protein kinase	0.0594435	3.67227e-07	0.922858	0.189124	0.117327	0.00288003	0.0256275	0.456096	0.0338074
-0.253344	1.28887	0.0289082	0.0215579	-0.675996	-0.752067	-0.784488	-0.380868	-0.639278	CHR2_GSVIVT00013214001_T01	VIT_02s0012g00780	29.4.1.53	protein.postranslational modification.kinase.receptor like cytoplasmatic kinase III	protein kinase, putative | chr3:21397542-21398853 FORWARD	No hit	0.721973	0.00217309	0.982988	0.978089	0.18665	0.111706	0.080434	0.454751	0.179232
-0.0372532	2.10563	-0.0309018	0.197446	-0.158748	-0.357293	-0.507134	-0.546061	-0.252878	CHR2_GSVIVT00013212001_T01	VIT_02s0012g00800	29.4.1.53	protein.postranslational modification.kinase.receptor like cytoplasmatic kinase III	protein kinase, putative | chr3:21397542-21398853 FORWARD	No hit	0.961562	4.54017e-08	0.977379	0.678231	0.781935	0.399258	0.168253	0.136632	0.556857
-0.0846885	1.78066	-0.0273814	-0.0403725	-0.484181	-0.533012	-0.76177	-0.601862	-0.646614	CHR2_GSVIVT00013210001_T01	VIT_02s0012g00810	29.4.1.53	protein.postranslational modification.kinase.receptor like cytoplasmatic kinase III	protein kinase, putative | chr3:21397542-21398853 FORWARD	No hit	0.906485	1.8852e-06	0.980855	0.948476	0.264081	0.180358	0.0354398	0.106642	0.0866014
0.429367	1.40617	0.12265	-0.116239	0.0820793	0.0458444	0.268021	-0.101783	-0.2611	CHR2_JGVV12_189_T01	VIT_02s0012g00820	29.4.1.53	protein.postranslational modification.kinase.receptor like cytoplasmatic kinase III	protein kinase, putative | chr3:21397542-21398853 FORWARD	Unknown	0.163202	4.31016e-07	0.832912	0.756884	0.85863	0.923126	0.359957	0.771139	0.389452
1.15078	2.00809	1.46371	0.454211	0.48005	0.548945	0.47726	0.298821	0.0802959	CHR6_JGVV4_231_T01	VIT_06s0004g06030	29.4.1.54	protein.postranslational modification.kinase.receptor like cytoplasmatic kinase IV	Symbols: CRCK1 | CRCK1 (CALMODULIN-BINDING RECEPTOR-LIKE CYTOPLASMIC KINASE 1); ATP binding / kinase/ protein kinase/ protein serine/threonine kinase | chr5:23798562-23800823 FORWARD	Calcium/calmodulin-regulated receptor kinase	8.0446e-07	1.37576e-13	1.15236e-07	0.0218741	0.0239441	0.00670751	0.0150439	0.147894	0.764391
0.0739096	-0.209233	0.181475	0.570567	0.610062	1.71852	-0.686164	0.183026	0.898305	CHR5_JGVV20_65_T01	VIT_05s0020g00730	29.4.1.55	protein.postranslational modification.kinase.receptor like cytoplasmatic kinase V	protein kinase family protein | chr1:21263420-21265620 REVERSE	Receptor-like protein kinase	0.860065	0.36416	0.665652	0.0117493	0.0118521	1.66549e-09	0.00237822	0.490313	0.000146737
0.180835	-0.215542	0.202321	0.100104	0.34941	0.747361	0.911712	1.84886	1.90812	CHR12_JGVV28_326_T01	VIT_12s0028g00310	29.4.1.55	protein.postranslational modification.kinase.receptor like cytoplasmatic kinase V	protein kinase family protein | chr3:21854719-21858204 FORWARD	Protein kinase family	0.650888	0.424584	0.680129	0.793889	0.265102	0.00528581	0.000540343	4.44982e-09	4.17359e-09
-0.0662903	-1.20602	0.1036	-0.300678	0.310279	0.778928	-0.471445	0.64194	0.881212	CHR14_JGVV60_209_T01	VIT_14s0060g00460	29.4.1.55	protein.postranslational modification.kinase.receptor like cytoplasmatic kinase V	protein kinase family protein | chr1:21263420-21265620 REVERSE	Receptor-like protein kinase	0.868539	1.47091e-07	0.823331	0.190782	0.216331	0.000465464	0.0271546	0.00273825	8.69319e-05
0.208744	6.79412e-05	-0.124849	-1.16037	-0.103484	-0.267164	-0.180597	0.131794	-0.204288	CHRUN_JGVV768_4_T01	VIT_00s0768g00040	29.4.1.56	protein.postranslational modification.kinase.receptor like cytoplasmatic kinase VI	Symbols: RBK1 | RBK1 (Rop Binding protein Kinases 1); ATP binding / kinase/ protein kinase/ protein serine/threonine kinase | chr5:3320370-3322910 REVERSE	Receptor protein kinase PERK1	0.140082	0.999669	0.542977	3.73892e-12	0.535331	0.0350927	0.155838	0.330643	0.112717
0.184004	-0.11836	-0.0412436	-1.11245	-0.0282076	-0.257978	-0.16096	0.0618736	-0.164975	CHRUN_JGVV929_1_T01	VIT_00s0929g00020	29.4.1.56	protein.postranslational modification.kinase.receptor like cytoplasmatic kinase VI	protein kinase, putative | chr5:26190592-26193106 REVERSE	Receptor protein kinase PERK1	0.135205	0.266269	0.867387	3.28512e-13	0.882476	0.018997	0.146081	0.640327	0.147568
0.126053	-0.113595	-0.0204544	-1.0898	-0.0468239	-0.221468	-0.164596	0.140971	-0.0928032	CHRUN_JGVV1291_3_T01	VIT_00s1291g00030	29.4.1.56	protein.postranslational modification.kinase.receptor like cytoplasmatic kinase VI	protein kinase, putative | chr5:26190592-26193106 REVERSE	Receptor protein kinase PERK1	0.348254	0.279145	0.941709	3.63422e-13	0.78448	0.0425069	0.128711	0.206813	0.452133
-0.884729	-2.22061	-0.503376	0.326856	-0.71675	0.0353954	-0.282072	-0.0259601	-0.112198	CHR3_JGVV38_226_T01	VIT_03s0038g02400	29.4.1.56	protein.postranslational modification.kinase.receptor like cytoplasmatic kinase VI	protein kinase family protein | chr5:25588075-25591458 FORWARD	Protein kinase	0.0199287	1.33811e-08	0.331259	0.432343	0.0627181	0.958771	0.488845	0.961026	0.820945
-0.00899556	-0.374209	-0.0987352	0.187088	0.196428	0.0207451	-0.00306293	0.741598	-1.16866	CHR3_JGVV38_112_T01	VIT_03s0038g03600	29.4.1.56	protein.postranslational modification.kinase.receptor like cytoplasmatic kinase VI	protein kinase family protein | chr2:7271012-7274693 FORWARD	Serine/threonine kinase	0.991374	0.315352	0.917151	0.715935	0.737419	0.97872	0.995877	0.047455	0.00196613
-0.475891	-0.582959	-0.243506	-0.0333124	-0.952981	-1.11228	-1.21779	-0.873323	-0.566126	CHR4_JGVV44_45_T01	VIT_04s0044g01560	29.4.1.56	protein.postranslational modification.kinase.receptor like cytoplasmatic kinase VI	protein kinase family protein | chr5:25588075-25591458 FORWARD	Protein kinase	0.0247832	0.0017163	0.420083	0.91816	1.36044e-05	4.89312e-07	4.53659e-08	2.12341e-05	0.00425728
0.150358	0.971828	0.692362	1.12857	0.525984	0.0176366	-0.227863	0.625938	0.1177	CHR7_JGVV104_90_T01	VIT_07s0104g00850	29.4.1.56	protein.postranslational modification.kinase.receptor like cytoplasmatic kinase VI	protein kinase, putative | chr5:14108524-14110536 REVERSE	Pto kinase interactor	0.822034	0.00656812	0.179162	0.0028203	0.240564	0.982756	0.625378	0.108256	0.825859
0.161487	-0.381448	-0.287561	-0.252434	-0.0645319	1.39319	-0.711038	-0.0466545	1.55247	CHR11_JGVV52_96_T01	VIT_11s0052g00800	29.4.1.56	protein.postranslational modification.kinase.receptor like cytoplasmatic kinase VI	protein kinase family protein | chr2:8183890-8186796 FORWARD	Protein kinase family	0.634047	0.0752814	0.404511	0.319179	0.870577	1.01651e-07	0.00151868	0.882781	1.26098e-08
-0.641731	-1.33069	-0.595646	-0.490569	0.17004	0.699799	-0.639678	0.315505	1.54654	CHR14_JGVV6_76_T01	VIT_14s0006g01420	29.4.1.56	protein.postranslational modification.kinase.receptor like cytoplasmatic kinase VI	protein kinase family protein | chr5:15008172-15011152 REVERSE	Ser/Thr receptor kinase	0.0575805	1.39213e-05	0.1445	0.123069	0.719802	0.0261565	0.0359261	0.353568	3.80693e-06
0.277871	-0.334348	0.397016	0.118278	0.1504	-0.623228	-1.46096	-1.36084	-1.00791	CHR18_JGVV1_1105_T01	VIT_18s0001g14690	29.4.1.56	protein.postranslational modification.kinase.receptor like cytoplasmatic kinase VI	protein kinase family protein | chr1:29031468-29035882 REVERSE	Protein kinase	0.480743	0.240533	0.355388	0.775051	0.741592	0.0363619	2.2647e-06	8.87018e-06	0.000642895
-0.386475	-0.269255	-0.429551	-0.955841	-1.97629	-2.24851	-1.55942	-2.19809	-1.65798	CHR1_JGVV26_81_T01	VIT_01s0026g01870	29.4.1.57	protein.postranslational modification.kinase.receptor like cytoplasmatic kinase VII	Symbols: APK2A | APK2A (PROTEIN KINASE 2A); ATP binding / kinase/ protein kinase/ protein serine/threonine kinase | chr1:4915576-4918138 FORWARD	Avr9/Cf-9 induced kinase 1	0.230577	0.317574	0.258142	0.000420392	6.47024e-09	1.67096e-10	1.78812e-07	1.50112e-10	1.08081e-07
0.186964	1.16981	0.375091	0.0875242	0.129782	0.17572	0.194641	0.102476	-0.0197523	CHR1_JGVV146_22_T01	VIT_01s0146g00250	29.4.1.57	protein.postranslational modification.kinase.receptor like cytoplasmatic kinase VII	Symbols: PBS1 | PBS1 (avrPphB susceptible 1); kinase/ protein serine/threonine kinase | chr5:4176579-4179885 FORWARD	PBS1 (avrPphB susceptible 1)	0.258278	8.96902e-12	0.0274825	0.620252	0.465418	0.251212	0.168957	0.523492	0.925405
0.871886	1.48586	0.78281	1.20257	0.345691	-0.270188	1.85609	0.993989	0.467106	CHR3_JGVV38_93_T01	VIT_03s0038g03800	29.4.1.57	protein.postranslational modification.kinase.receptor like cytoplasmatic kinase VII	protein kinase, putative | chr2:7487654-7490167 REVERSE	Protein kinase APK1B	0.000112693	6.43993e-10	0.00196402	1.8013e-07	0.137258	0.241764	9.76048e-12	6.02278e-06	0.0254477
0.170472	1.14127	0.239387	0.997888	0.347993	-0.0152199	0.407608	0.434929	-0.0472093	CHR6_JGVV4_444_T01	VIT_06s0004g03670	29.4.1.57	protein.postranslational modification.kinase.receptor like cytoplasmatic kinase VII	protein kinase family protein | chr1:2429699-2432034 REVERSE	Protein kinase APK1B, chloroplast precursor	0.234001	5.72519e-13	0.129359	6.80251e-11	0.00598239	0.945523	0.000638204	0.000321805	0.77031
0.844681	1.01031	0.487923	1.12346	0.363931	0.186107	1.2603	0.83735	0.553149	CHR6_JGVV9_171_T01	VIT_06s0009g01810	29.4.1.57	protein.postranslational modification.kinase.receptor like cytoplasmatic kinase VII	Symbols: APK2A | APK2A (PROTEIN KINASE 2A); ATP binding / kinase/ protein kinase/ protein serine/threonine kinase | chr1:4915576-4918138 FORWARD	APK2A (protein kinase 2A)	1.70883e-05	8.63501e-08	0.0258191	2.85888e-08	0.0567979	0.36881	1.94751e-09	7.14851e-06	0.00188127
0.0111332	0.146845	-0.11144	-0.499917	-0.211792	0.535059	-2.19762	-1.19651	0.138608	CHR8_JGVV58_23_T01	VIT_08s0058g01260	29.4.1.57	protein.postranslational modification.kinase.receptor like cytoplasmatic kinase VII	protein kinase, putative | chr5:22865110-22867996 FORWARD	No hit	0.98241	0.537562	0.818858	0.0268826	0.474999	0.0209056	1.4798e-12	1.2482e-06	0.622954
-0.00966406	1.06509	0.0796037	0.948161	-0.558581	-1.94219	1.82442	-0.167311	-1.05981	CHR11_JGVV16_80_T01	VIT_11s0016g01010	29.4.1.57	protein.postranslational modification.kinase.receptor like cytoplasmatic kinase VII	protein kinase, putative | chr2:2287238-2289307 REVERSE	Serine/threonine-protein kinase NAK	0.987537	9.97278e-05	0.909061	0.000750347	0.0691223	9.98354e-09	1.74913e-08	0.626253	0.000252041
0.0203279	1.28759	0.00188656	1.1042	-0.598396	-2.38641	1.84134	-0.0813461	-0.944131	CHR11_JGVV16_85_T01	VIT_11s0016g01060	29.4.1.57	protein.postranslational modification.kinase.receptor like cytoplasmatic kinase VII	protein kinase, putative | chr2:2287238-2289307 REVERSE	Avr9/Cf-9 induced kinase 1	0.97715	5.7471e-05	0.998259	0.000728414	0.0977846	2.99679e-09	2.97368e-07	0.857476	0.00414871
-0.212162	0.231653	-0.274087	0.365788	-0.932422	-1.04912	-0.182201	0.0431555	0.624755	CHR13_JGVV19_366_T01	VIT_13s0019g01080	29.4.1.57	protein.postranslational modification.kinase.receptor like cytoplasmatic kinase VII	Symbols: APK1B | APK1B; ATP binding / kinase/ protein kinase/ protein serine/threonine kinase | chr2:12424775-12426674 FORWARD	Protein kinase APK1B	0.535023	0.344651	0.483333	0.153233	0.000358465	4.75858e-05	0.522768	0.900006	0.0109962
0.200656	0.122211	-0.206794	0.891082	0.324425	0.478256	0.94888	0.569354	1.12391	CHR15_JGVV21_164_T01	VIT_15s0021g00970	29.4.1.57	protein.postranslational modification.kinase.receptor like cytoplasmatic kinase VII	protein kinase, putative | chr5:19118543-19120909 REVERSE	NAK-type protein kinase	0.361052	0.493863	0.440479	1.60981e-06	0.0866117	0.00625026	4.43245e-07	0.000948682	3.35246e-08
0.294116	1.7796	0.603373	0.608574	0.536344	0.323613	-0.226035	0.420045	0.0191013	CHR19_JGVV14_78_T01	VIT_19s0014g00940	29.4.1.57	protein.postranslational modification.kinase.receptor like cytoplasmatic kinase VII	protein kinase family protein | chr3:7166047-7167929 FORWARD	Serine/threonine Protein kinase BNK1	0.40568	5.09543e-09	0.0841619	0.0240784	0.0701759	0.295493	0.465804	0.132794	0.965569
-0.263344	-1.06993	-0.301216	0.622242	-0.170829	-0.364775	-0.439575	0.0887811	-0.0761004	CHRUN_JGVV772_1_T01	VIT_00s0772g00010	29.4.1.59	protein.postranslational modification.kinase.receptor like cytoplasmatic kinase IX	ATP binding / kinase/ protein kinase/ protein serine/threonine kinase/ protein tyrosine kinase/ ubiquitin-protein ligase | chr5:26181093-26183997 REVERSE	Protein kinase	0.101578	2.50885e-10	0.106534	2.72462e-05	0.328063	0.0121483	0.00188255	0.609277	0.677136
0.102368	1.13809	0.246306	0.17975	0.659455	0.918302	-0.0429992	1.01199	1.12098	CHR4_JGVV8_125_T01	VIT_04s0008g01360	29.4.1.59	protein.postranslational modification.kinase.receptor like cytoplasmatic kinase IX	kinase | chr5:3873906-3876914 REVERSE	Tassel serine threonine kinase 1	0.832877	2.62281e-05	0.607711	0.609487	0.0239681	0.00106837	0.914047	0.000264291	8.52142e-05
-0.0243894	1.17205	0.0991275	-0.251069	-0.59144	0.0453003	-1.22593	-0.47542	-0.173858	CHR9_JGVV54_68_T01	VIT_09s0054g01060	29.4.1.59	protein.postranslational modification.kinase.receptor like cytoplasmatic kinase IX	ATP binding / kinase/ protein kinase/ protein serine/threonine kinase | chr2:10369979-10373063 REVERSE	Tassel serine threonine kinase 1	0.939017	1.04323e-10	0.736566	0.106175	0.000267523	0.857336	1.11721e-10	0.00159739	0.300168
0.166514	-0.089635	-0.347565	0.101821	0.382963	0.911048	-0.400607	0.611191	1.35501	CHR14_JGVV68_89_T01	VIT_14s0068g00940	29.4.1.59	protein.postranslational modification.kinase.receptor like cytoplasmatic kinase IX	protein kinase family protein | chr3:9809950-9812664 FORWARD	Receptor protein kinase	0.654738	0.741887	0.333673	0.77035	0.172064	0.000331531	0.107884	0.011914	7.8101e-07
-0.233552	1.04358	-0.00619072	1.05665	-0.602673	-1.39619	2.31402	0.745544	-0.094873	CHR16_JGVV13_123_T01	VIT_16s0013g01920	29.4.1.59	protein.postranslational modification.kinase.receptor like cytoplasmatic kinase IX	protein kinase family protein | chr4:12903191-12907338 REVERSE	Ser/Thr protein kinase	0.499431	2.75734e-05	0.994089	4.69615e-05	0.0250431	7.29581e-07	5.85527e-12	0.00289205	0.781356
-0.506786	-1.0258	-0.204097	0.000244044	0.155553	0.220825	0.235709	0.299769	0.254736	CHR4_JGVV8_563_T01	VIT_04s0008g06050	29.4.1.61	protein.postranslational modification.kinase.receptor like cytoplasmatic kinase X	protein kinase family protein | chr4:15474062-15476655 REVERSE	Phytosulfokine receptor precursor	0.00016503	1.96191e-11	0.235296	0.999053	0.296316	0.0893043	0.0564015	0.0144552	0.0429538
-0.00178288	-0.856669	0.100008	-0.712169	0.318569	1.72931	0.421021	1.03744	2.48942	CHR9_JGVV2_793_T01	VIT_09s0002g09090	29.4.1.61	protein.postranslational modification.kinase.receptor like cytoplasmatic kinase X	protein kinase family protein | chr1:30311666-30314375 FORWARD	Ser/thr specific protein kinase	0.997975	0.0026671	0.889228	0.0176182	0.404356	4.04251e-07	0.180607	0.00063354	2.65708e-10
0.380414	1.44675	0.515389	-0.11796	-0.274366	0.0355609	-0.433898	-0.424328	0.210828	CHRUN_GSVIVT00005522001_T01	VIT_00s1873g00010	29.5	protein.degradation	cytosol aminopeptidase family protein | chr4:15046457-15049373 REVERSE	No hit	0.0921412	6.85474e-10	0.0423623	0.65868	0.249172	0.921003	0.0298907	0.0350383	0.354105
-0.534748	-0.663646	0.080578	-0.491119	-0.166879	0.011558	-1.03578	-0.636066	-0.210647	CHR1_JGVV10_168_T01	VIT_01s0010g02360	29.5	protein.degradation	metalloendopeptidase | chr1:25369086-25373730 FORWARD	Thimet oligopeptidase	0.00949468	0.000336283	0.851867	0.0101106	0.518737	0.976834	7.36669e-07	0.0009857	0.329314
0.531791	1.26667	0.326358	0.822997	0.419122	0.492641	0.678165	0.561119	0.142193	CHR1_JGVV127_48_T01	VIT_01s0127g00380	29.5	protein.degradation	pyrrolidone-carboxylate peptidase family protein | chr1:8321680-8324240 FORWARD	Pyrrolidone-carboxylate peptidase	0.00122533	2.39475e-11	0.103278	8.98553e-07	0.0100953	0.00169644	2.04609e-05	0.000307856	0.423419
-0.422557	-0.18667	-0.423563	-0.669303	-0.363778	-0.261781	-1.32526	-1.38818	-0.232825	CHR3_JGVV63_188_T01	VIT_03s0063g02010	29.5	protein.degradation	protease-related | chr4:16431941-16433958 FORWARD	Protease	0.0776044	0.393348	0.137534	0.00175449	0.13303	0.284948	5.20118e-08	2.70595e-08	0.335056
0.129344	-1.13012	-0.440179	-0.12393	0.275461	-0.335722	0.194377	-0.466672	-1.86027	CHR5_JGVV20_474_T01	VIT_05s0020g05020	29.5	protein.degradation	serine-type endopeptidase inhibitor | chr5:17507883-17508642 REVERSE	Inhibitor of trypsin and hageman factor (CMTI-V)	0.930434	0.0977381	0.75923	0.916548	0.816903	0.753654	0.844039	0.589492	0.0100185
-0.0141597	-0.0982854	0.161643	-0.62956	-1.95238	-2.98785	-0.0560727	0.0742642	-2.11607	CHR5_JGVV20_476_T01	VIT_05s0020g05040	29.5	protein.degradation	serine-type endopeptidase inhibitor | chr5:17507883-17508642 REVERSE	Proteinase inhibitor 1 PPI3B2	0.984137	0.785739	0.813116	0.0514664	2.81845e-07	1.48458e-11	0.903122	0.867164	2.75749e-08
0.178309	0.358208	-0.161353	0.0163408	-0.468775	0.180536	-0.705083	-1.16951	-0.311049	CHR6_JGVV61_70_T01	VIT_06s0061g00890	29.5	protein.degradation	Symbols: SCPL51 | SCPL51 (SERINE CARBOXYPEPTIDASE-LIKE 51); serine-type carboxypeptidase | chr2:11885571-11889176 REVERSE	Carboxypeptidase	0.761459	0.313418	0.836604	0.979273	0.268961	0.72801	0.04692	0.00102814	0.453944
0.20013	-0.465639	1.26459	0.134049	-0.0440902	0.199963	0.0819001	-0.226127	-0.0312825	CHR6_JGVV61_62_T01	VIT_06s0061g01000	29.5	protein.degradation	serine carboxypeptidase S28 family protein | chr5:7639318-7642984 REVERSE	Prolylcarboxypeptidase	0.474749	0.0160988	3.0806e-06	0.614562	0.906854	0.422213	0.76204	0.315761	0.921196
-0.434024	-0.514777	-0.663741	-1.16298	-0.430022	-0.666797	-0.866565	-0.776744	-0.6733	CHR6_JGVV61_55_T01	VIT_06s0061g01070	29.5	protein.degradation	peptidase M3 family protein / thimet oligopeptidase family protein | chr5:26221932-26225903 FORWARD	Oligopeptidase A	0.0581774	0.00836366	0.00959109	4.04278e-07	0.0572472	0.0016996	4.80492e-05	0.000235349	0.00141494
0.490406	1.43944	0.0840271	0.41998	-0.306206	0.539995	0.00442379	-0.0631104	0.821263	CHR6_JGVV80_11_T01	VIT_06s0080g01160	29.5	protein.degradation	aspartyl protease family protein | chr3:19465499-19467386 REVERSE	Aspartyl protease	0.345885	0.000265206	0.937673	0.371677	0.595457	0.238349	0.994501	0.913666	0.0499228
0.121129	0.558599	0.652105	0.489029	0.692977	0.883245	0.532077	1.09832	1.31494	CHR7_JGVV31_238_T01	VIT_07s0031g02620	29.5	protein.degradation	aspartic-type endopeptidase | chr4:16108759-16110676 REVERSE	Aspartic proteinase Asp1 precursor	0.603813	0.00025947	0.000851891	0.00194225	6.62486e-05	6.91667e-07	0.000775698	6.0354e-09	2.37912e-10
0.336549	1.11622	0.548442	0.214811	0.27086	0.118775	-0.0277552	-0.0687252	0.140732	CHR7_JGVV255_6_T01	VIT_07s0255g00060	29.5	protein.degradation	prolyl oligopeptidase family protein | chr5:26736209-26739493 REVERSE	Prolyl oligopeptidase family	0.0511782	9.11679e-10	0.00449251	0.203005	0.124767	0.561226	0.90207	0.735114	0.441731
1.2197	0.164275	0.686388	-0.0140531	0.382038	1.31943	-0.461423	-0.84724	0.378441	CHR8_JGVV7_624_T01	VIT_08s0007g02440	29.5	protein.degradation	aspartyl protease family protein | chr3:19465499-19467386 REVERSE	Aspartyl protease	6.56795e-05	0.576747	0.0508129	0.977152	0.242758	1.04336e-05	0.101497	0.0021815	0.206461
1.36977	-0.128904	0.965424	-1.10391	0.207569	0.386938	0.157942	-0.980963	-0.247747	CHR8_JGVV7_623_T01	VIT_08s0007g02450	29.5	protein.degradation	aspartyl protease family protein | chr3:19465499-19467386 REVERSE	Aspartyl protease	0.000858319	0.763378	0.0460067	0.00364918	0.727615	0.397353	0.751709	0.00985981	0.599921
-0.0351936	0.112883	1.53175	-3.84959	1.0008	0.216444	0.255132	-0.0156562	0.454944	CHR8_JGVV7_622_T01	VIT_08s0007g02460	29.5	protein.degradation	aspartyl protease family protein | chr3:19465499-19467386 REVERSE	Aspartyl protease	0.987682	0.928788	0.305352	0.000232382	0.455161	0.905423	0.860365	0.991548	0.740057
-0.0951605	-0.86825	0.0614272	-0.613729	-0.639003	0.294243	-0.779938	-0.464681	1.21014	CHR8_JGVV7_621_T01	VIT_08s0007g02470	29.5	protein.degradation	aspartyl protease family protein | chr3:19465499-19467386 REVERSE	Aspartyl protease	0.826661	0.0002558	0.922787	0.0120322	0.0146302	0.296343	0.00142978	0.0614269	5.84713e-06
0.019185	-0.897948	-0.129475	0.335699	0.623326	1.57018	0.88051	1.25877	2.75266	CHR8_JGVV7_590_T01	VIT_08s0007g02800	29.5	protein.degradation	serine carboxypeptidase S28 family protein | chr2:10333284-10337128 FORWARD	Pro-X carboxypeptidase Lysosomal	0.976544	0.00168421	0.847706	0.32151	0.057532	2.30446e-06	0.00314032	5.34684e-05	2.8517e-11
-0.64023	1.3536	-0.376456	-1.77602	-0.696679	-0.823717	-0.631594	-0.755239	-0.47036	CHR8_JGVV7_94_T01	VIT_08s0007g08050	29.5	protein.degradation	peptidase S41 family protein | chr3:21381054-21383629 FORWARD	Carboxyl-terminal processing protease	5.08985e-06	1.4997e-14	0.0136579	5.33106e-17	1.17034e-06	2.07182e-08	1.83048e-06	8.27927e-08	0.000222389
-1.39491	-1.72161	-0.0253031	-0.617814	-0.80656	-0.584617	-1.16584	-0.492879	-2.11657	CHR8_JGVV40_270_T01	VIT_08s0040g00490	29.5	protein.degradation	Symbols: AtMC9 | AtMC9 (metacaspase 9); cysteine-type peptidase | chr5:1153790-1155040 FORWARD	Caspase	0.160348	0.0326702	0.992356	0.566622	0.472142	0.611433	0.193561	0.640671	0.014452
1.38136	2.77915	1.69186	0.496101	1.711	1.41901	0.955729	2.54189	2.18299	CHR9_GSVIVT00017585001_T01	VIT_09s0002g09220	29.5	protein.degradation	ATP binding / catalytic/ protein kinase | chr5:9117907-9119826 REVERSE	No hit	9.2891e-06	1.50532e-13	3.20514e-06	0.0785595	2.10215e-07	2.95651e-06	0.00054888	8.53239e-12	6.66499e-10
-0.132201	-0.739918	-0.0738166	0.296732	0.891328	1.13106	0.470321	1.03316	0.0181589	CHR11_JGVV16_264_T01	VIT_11s0016g03010	29.5	protein.degradation	peptidase M28 family protein | chr5:6673933-6676859 FORWARD	Glutamate carboxypeptidase 2	0.721506	0.000800617	0.893725	0.239222	0.000337126	6.78928e-06	0.041445	2.03611e-05	0.962108
-0.350335	-1.01914	-0.0823011	-0.765864	-0.765845	-0.456197	-1.41735	-0.805956	-0.0446958	CHR11_JGVV206_11_T01	VIT_11s0206g00110	29.5	protein.degradation	serine carboxypeptidase S28 family protein | chr2:10333284-10337128 FORWARD	Serine carboxypeptidase S28	0.0848291	1.45883e-07	0.837222	4.52862e-05	0.000107421	0.0139051	3.05627e-10	2.2548e-05	0.866576
-0.391676	-0.484259	0.166459	-0.296399	-0.417603	-0.641735	-0.590361	-0.942636	-1.00559	CHR13_JGVV67_223_T01	VIT_13s0067g00390	29.5	protein.degradation	Symbols: ATEGY2, EGY2 | EGY2; metalloendopeptidase | chr5:1723836-1726859 REVERSE	Metalloendopeptidase	0.0435195	0.00379637	0.586103	0.105129	0.028114	0.00047128	0.000849375	1.1616e-06	5.13813e-07
-0.289349	-0.321093	-0.306924	-0.573796	-0.30678	-0.213178	-1.55675	-0.893317	-0.438148	CHR13_JGVV156_37_T01	VIT_13s0156g00400	29.5	protein.degradation	metalloendopeptidase/ zinc ion binding | chr5:17066319-17071341 FORWARD	No hit	0.131588	0.0422691	0.176904	0.000650749	0.0992734	0.259855	4.79307e-12	1.12239e-06	0.00966776
-0.462575	-1.14153	-0.311634	0.268053	0.0382312	0.126977	0.37233	0.458329	0.420551	CHR15_JGVV46_137_T01	VIT_15s0046g02160	29.5	protein.degradation	peptidase family protein | chr3:22773386-22775827 FORWARD	Proline iminopeptidase	0.147604	3.06108e-05	0.483876	0.406306	0.943764	0.760202	0.199865	0.10619	0.15265
-0.412731	-1.52793	-0.359248	0.849528	0.624903	0.164872	0.433278	0.0769931	-0.521414	CHR16_JGVV13_21_T01	VIT_16s0013g00220	29.5	protein.degradation	Symbols: LOL3, ATMCPB1, MCP1B, AMC1, ATMC1 | AMC1 (METACASPASE 1); cysteine-type endopeptidase | chr1:411779-413554 FORWARD	Metacaspase AtMCP1b	0.208985	2.02278e-07	0.392775	0.00205277	0.0362846	0.670014	0.126939	0.838125	0.0675759
-1.33305	-1.05043	0.242967	-0.106952	0.0550787	-0.0564171	0.123009	0.246019	-0.273931	CHR16_JGVV13_116_T01	VIT_16s0013g01760	29.5	protein.degradation	Symbols: DER1 | DER1 (DERLIN-1) | chr4:14444819-14447115 FORWARD	Derlin-1	0.000170623	0.00071674	0.690343	0.825925	0.929197	0.922819	0.774107	0.520506	0.47439
-1.01856	-1.21073	-0.635419	-0.143136	-0.535884	0.050893	0.677678	-0.0766306	0.247939	CHR16_JGVV13_117_T01	VIT_16s0013g01780	29.5	protein.degradation	Symbols: DER1 | DER1 (DERLIN-1) | chr4:14444819-14447115 FORWARD	Derlin-1	0.00724184	0.000375828	0.188083	0.778188	0.190179	0.938005	0.0564099	0.876301	0.565939
0.233622	1.05124	0.295341	-0.143473	0.147715	0.249928	-0.573269	-0.16395	-0.055872	CHR16_JGVV22_35_T01	VIT_16s0022g02120	29.5	protein.degradation	peptidase M48 family protein | chr5:21017027-21019221 FORWARD	Metalloendopeptidase OMA1	0.0399104	1.40666e-13	0.022721	0.198935	0.226171	0.0191047	4.85215e-07	0.127142	0.675373
-0.0878337	-0.000899162	0.0342482	0.97527	1.50299	1.25759	0.547599	0.105448	1.44115	CHR17_JGVV0_135_T01	VIT_17s0000g08860	29.5	protein.degradation	UBX domain-containing protein | chr4:6640599-6643062 REVERSE	UBX domain-containing protein	0.834355	0.997348	0.956337	5.972e-05	1.22382e-07	1.55023e-06	0.0189755	0.728523	1.28468e-07
-0.398978	-1.00212	-1.51015	-0.546797	-0.863514	-1.0427	-0.632525	-0.176217	0.486227	CHR18_JGVV1_35_T01	VIT_18s0001g00510	29.5	protein.degradation	serine-type endopeptidase/ serine-type peptidase | chr1:28571130-28575036 FORWARD	Prolyl endopeptidase	0.456375	0.00730601	0.00195582	0.199292	0.044707	0.0100059	0.119632	0.730773	0.266064
0.182277	1.46	-0.00311069	0.731047	-0.728319	-1.53518	1.72599	0.241792	-0.546533	CHR18_JGVV1_152_T01	VIT_18s0001g02420	29.5	protein.degradation	nucellin protein, putative | chr1:16787508-16789318 REVERSE	Aspartic proteinase Asp1 precursor	0.465646	6.65582e-11	0.995864	0.000105087	0.000246452	1.71034e-10	3.83423e-12	0.216238	0.00334899
-0.0857577	-0.448897	0.0655661	-0.515894	-0.357901	-0.585187	-1.11435	-0.801403	-0.824539	CHR18_JGVV1_777_T01	VIT_18s0001g11140	29.5	protein.degradation	serine-type peptidase | chr5:14247913-14253295 REVERSE	Peptidase S9, prolyl oligopeptidase	0.751719	0.00390835	0.861575	0.00169006	0.0451063	0.000592106	7.57696e-09	5.3799e-06	4.47879e-06
-0.13343	-1.06854	-0.0935949	0.65127	-0.0258586	0.324862	-0.161652	-0.0988435	0.357924	CHR19_JGVV14_82_T01	VIT_19s0014g00980	29.5	protein.degradation	Symbols: ATGGH2 | ATGGH2 (gamma-glutamyl hydrolase 2); omega peptidase | chr1:29593781-29596270 FORWARD	Gamma-glutamyl hydrolase precursor	0.456871	4.76463e-11	0.713119	4.37602e-06	0.916134	0.0169236	0.254331	0.529432	0.00770803
1.34256	2.84728	1.8502	0.330721	1.4457	1.38451	1.35693	3.01636	2.25705	CHR19_GSVIVT00020385001_T01	VIT_19s0027g00900	29.5	protein.degradation	ATP binding / catalytic/ protein kinase | chr5:9117907-9119826 REVERSE	No hit	2.98461e-05	2.65131e-13	1.52573e-06	0.305899	8.60639e-06	9.55016e-06	7.97557e-06	3.72588e-13	8.88895e-10
-0.322953	-1.15955	-0.129848	-0.0820068	-0.0359214	-0.539287	0.409581	0.60078	0.101065	CHRUN_JGVV454_1_T01	VIT_00s0454g00010	29.5.1	protein.degradation.subtilases	subtilase family protein | chr4:11496834-11500618 REVERSE	Subtilase	0.449638	0.000169262	0.857116	0.869291	0.955112	0.111335	0.223223	0.061385	0.821054
-0.607205	-1.15959	0.433205	-0.691166	-0.115021	0.127112	0.185143	0.408293	0.375508	CHRUN_JGVV454_2_T01	VIT_00s0454g00030	29.5.1	protein.degradation.subtilases	Symbols: AIR3 | AIR3; serine-type endopeptidase | chr2:1401268-1407745 REVERSE	Subtilisin protease	0.195949	0.00209856	0.502632	0.0904709	0.869096	0.847521	0.717129	0.355943	0.413914
-0.396896	-1.40499	-0.353936	-0.217734	0.0205717	-0.209511	-0.128731	-0.0166288	0.320394	CHRUN_JGVV454_3_T01	VIT_00s0454g00040	29.5.1	protein.degradation.subtilases	Symbols: ATSBT5.4, SBT5.4 | SBT5.4; identical protein binding / serine-type endopeptidase | chr5:24096815-24100557 REVERSE	Subtilisin protease	0.228696	8.86288e-07	0.398045	0.519114	0.971505	0.557667	0.715905	0.968815	0.295451
-0.0981443	-0.0130712	-0.0226295	-0.102606	0.161855	0.146701	-1.11836	-0.650722	-0.114034	CHR1_JGVV127_29_T01	VIT_01s0127g00580	29.5.1	protein.degradation.subtilases	Symbols: SLP2 | SLP2; serine-type peptidase | chr4:16656691-16659339 REVERSE	Subtilisin-like serine protease 2	0.711477	0.948436	0.959482	0.638933	0.454594	0.479295	8.72283e-09	0.000135431	0.576106
-0.767892	-2.94675	-0.744743	0.386825	0.374381	0.27618	0.125725	-0.0832939	-0.0681696	CHR2_JGVV25_120_T01	VIT_02s0025g01300	29.5.1	protein.degradation.subtilases	Symbols: SLP3 | SLP3; serine-type peptidase | chr2:8314005-8318596 REVERSE	Unknown protein	0.00316359	1.08162e-15	0.0134007	0.126534	0.181047	0.327668	0.682761	0.798083	0.844616
0.168157	0.228818	0.0546886	-0.168404	0.149171	0.362798	-1.15261	-0.745177	-0.0189579	CHR2_JGVV25_170_T01	VIT_02s0025g01830	29.5.1	protein.degradation.subtilases	subtilase family protein | chr1:11948721-11951982 REVERSE	Subtilisin-like protease	0.712819	0.438267	0.942188	0.658234	0.741945	0.262867	8.21264e-05	0.00896149	0.967726
0.173465	0.00999639	0.598704	-0.109147	-0.454224	0.0972346	-0.295597	-0.669611	1.00066	CHR2_JGVV25_264_T01	VIT_02s0025g02850	29.5.1	protein.degradation.subtilases	Symbols: ATSBT3.3, SBT3.3 | SBT3.3; identical protein binding / serine-type endopeptidase | chr1:11945307-11948650 FORWARD	Subtilisin protease	0.638953	0.973958	0.0545392	0.752494	0.0941827	0.798878	0.258431	0.00595462	9.07345e-05
-0.135571	-0.868573	-0.696261	0.411346	0.496316	0.765059	-0.494975	0.651976	1.77514	CHR2_JGVV25_266_T01	VIT_02s0025g02880	29.5.1	protein.degradation.subtilases	Symbols: ATSBT3.3, SBT3.3 | SBT3.3; identical protein binding / serine-type endopeptidase | chr1:11945307-11948650 FORWARD	Subtilase	0.806766	0.00407551	0.0950629	0.239359	0.178236	0.0198737	0.132848	0.0427242	7.94405e-07
-0.65571	-1.85852	-0.711021	-0.234163	-0.464317	-0.697618	-1.62277	-1.13607	-1.22902	CHR2_JGVV25_435_T01	VIT_02s0025g04780	29.5.1	protein.degradation.subtilases	Symbols: SDD1 | SDD1 (STOMATAL DENSITY AND DISTRIBUTION); serine-type endopeptidase | chr1:1061457-1063784 REVERSE	Subtilisin stomatal density and distribution	7.09008e-05	5.44142e-16	0.000153725	0.133867	0.00346338	1.48663e-05	9.50994e-14	8.07014e-10	2.98701e-10
-0.4881	-1.56772	-0.502659	-0.633083	-0.505285	0.143157	-0.479274	-0.477136	0.2904	CHR2_JGVV109_3_T01	VIT_02s0109g00400	29.5.1	protein.degradation.subtilases	subtilase family protein | chr4:14677285-14681956 FORWARD	Serine-type peptidase SLP3	0.192773	1.67274e-06	0.265367	0.0483488	0.164604	0.765808	0.143559	0.149038	0.431594
-0.129874	-0.502443	-0.0997122	0.212047	0.217208	1.26071	-0.223702	0.197689	1.03158	CHR3_JGVV38_243_T01	VIT_03s0038g02230	29.5.1	protein.degradation.subtilases	Symbols: SLP2 | SLP2; serine-type peptidase | chr4:16656691-16659339 REVERSE	Subtilisin-like serine protease 2	0.753487	0.0337189	0.861632	0.485274	0.520688	4.48397e-06	0.431492	0.500527	8.54887e-05
-0.179758	-0.120364	-0.218349	-0.276687	0.039434	0.0536368	1.10254	0.97036	-0.146462	CHR3_JGVV63_23_T01	VIT_03s0063g00250	29.5.1	protein.degradation.subtilases	Symbols: ARA12 | ARA12; serine-type endopeptidase | chr5:26871891-26874579 REVERSE	Hydrogenobyrinic acid a,c-diamide synthase	0.783461	0.782919	0.784184	0.571183	0.95932	0.940943	0.00396274	0.0117259	0.781174
0.170545	0.0524001	-0.145725	0.0933649	0.102107	-0.168726	1.60978	1.11982	-0.38621	CHR3_JGVV63_24_T01	VIT_03s0063g00260	29.5.1	protein.degradation.subtilases	Symbols: ARA12 | ARA12; serine-type endopeptidase | chr5:26871891-26874579 REVERSE	Hydrogenobyrinic acid a,c-diamide synthase	0.761004	0.896922	0.847636	0.859478	0.863005	0.734527	6.61239e-06	0.000995524	0.307323
-0.295459	-0.54662	0.0331993	-0.442555	0.110028	0.115475	-1.26293	-1.29296	-0.272045	CHR4_JGVV44_8_T01	VIT_04s0044g01970	29.5.1	protein.degradation.subtilases	Symbols: ATSBT3.5, SBT3.5 | SBT3.5; identical protein binding / serine-type endopeptidase | chr1:11937596-11940978 FORWARD	Subtilisin protease precursor	0.354384	0.0199871	0.960753	0.0836281	0.785961	0.758266	2.30761e-06	1.88309e-06	0.333047
0.0412027	0.120441	-0.032363	-0.234159	0.0138678	0.0893967	-1.0608	-0.512635	-0.163418	CHR5_JGVV124_54_T01	VIT_05s0124g00630	29.5.1	protein.degradation.subtilases	subtilase family protein | chr5:18507489-18511616 REVERSE	Subtilisin serine protease	0.906218	0.513892	0.944835	0.219563	0.969866	0.728398	8.69303e-08	0.0034712	0.423509
-0.340813	-0.257161	-0.39569	-0.1562	0.036899	-0.3105	-1.18197	-0.341116	-0.597114	CHR6_JGVV4_271_T01	VIT_06s0004g05570	29.5.1	protein.degradation.subtilases	Symbols: ATSBT4.13 | ATSBT4.13 (ARABIDOPSIS THALIANA SUBTILASE 4.13); identical protein binding / serine-type endopeptidase | chr5:23864730-23868052 REVERSE	Subtilase	0.528586	0.526256	0.538711	0.778036	0.961813	0.530026	0.002029	0.44012	0.144597
-0.130105	-0.601402	0.528073	-0.0691271	-0.569157	-0.517263	-1.69307	-0.843632	-0.838892	CHR6_JGVV80_101_T01	VIT_06s0080g00150	29.5.1	protein.degradation.subtilases	Symbols: AIR3 | AIR3; serine-type endopeptidase | chr2:1401268-1407745 REVERSE	Subtilisin-like proteinase AIR3	0.823943	0.0554229	0.261083	0.897209	0.127531	0.149174	1.96306e-06	0.0105692	0.0123797
-0.321597	5.83501	2.33258	-0.486316	0.873289	-0.124902	0.168856	-0.27304	0.139517	CHR7_JGVV5_81_T01	VIT_07s0005g00830	29.5.1	protein.degradation.subtilases	subtilase family protein | chr3:4741473-4744117 REVERSE	Subtilisin protease	0.919169	0.000123998	0.301965	0.83747	0.717765	0.967738	0.942133	0.901644	0.955677
-0.722003	-0.554479	-0.65998	-1.10822	-0.441105	0.0137314	0.0971991	-0.129146	-0.293145	CHR7_JGVV5_411_T01	VIT_07s0005g04410	29.5.1	protein.degradation.subtilases	Symbols: SDD1 | SDD1 (STOMATAL DENSITY AND DISTRIBUTION); serine-type endopeptidase | chr1:1061457-1063784 REVERSE	Subtilase	0.00167999	0.00606803	0.0128977	1.78124e-06	0.0594549	0.975153	0.725473	0.622736	0.206631
-0.559008	-1.65442	-0.0893806	-0.310124	-0.100228	0.14289	0.274809	0.281378	-0.0504261	CHR7_JGVV31_44_T01	VIT_07s0031g00500	29.5.1	protein.degradation.subtilases	subtilase family protein | chr5:26774018-26776391 REVERSE	Subtilase	0.17398	3.82364e-06	0.921275	0.461365	0.871011	0.793239	0.501736	0.492667	0.92649
-0.00329298	1.06214	-0.177716	-0.125437	-0.488469	-0.349434	1.22575	-0.620063	-0.180655	CHR8_JGVV7_506_T01	VIT_08s0007g03650	29.5.1	protein.degradation.subtilases	subtilase family protein | chr5:918738-921874 FORWARD	Cucumisin precursor	0.995402	2.04466e-05	0.710246	0.717536	0.0759249	0.207624	4.02684e-06	0.0128386	0.551991
0.506537	1.51041	0.891243	0.585729	0.243892	1.19338	-0.0355457	0.431012	0.518045	CHR9_JGVV2_33_T01	VIT_09s0002g00450	29.5.1	protein.degradation.subtilases	subtilase family protein | chr3:4741473-4744117 REVERSE	Subtilase	0.10973	3.07969e-07	0.00983073	0.0369028	0.515974	5.55265e-05	0.930816	0.136641	0.072848
-0.143714	0.244035	-0.2152	0.407762	-0.480876	0.263695	1.20656	0.808897	1.16032	CHR9_JGVV2_85_T01	VIT_09s0002g01030	29.5.1	protein.degradation.subtilases	subtilase family protein | chr3:4658198-4660784 REVERSE	Subtilisin serine proteinase	0.562466	0.144367	0.420804	0.0181218	0.00901307	0.160899	3.97071e-09	1.04082e-05	2.16538e-08
-0.171231	0.102344	0.207459	-0.252288	-0.212414	0.689276	-1.57843	-0.681679	0.314274	CHR10_JGVV92_14_T01	VIT_10s0092g00170	29.5.1	protein.degradation.subtilases	subtilase family protein | chr4:11017656-11021280 REVERSE	Subtilase	0.654736	0.712814	0.650143	0.385379	0.533051	0.00714195	3.6698e-08	0.00635394	0.254512
-0.28597	-0.353041	-0.263552	-1.41862	-1.28849	-0.44716	-1.18051	-1.05063	0.274802	CHR11_JGVV16_75_T01	VIT_11s0016g00960	29.5.1	protein.degradation.subtilases	subtilase family protein | chr2:2269515-2272229 REVERSE	Subtilase	0.360619	0.132967	0.507815	2.01284e-07	3.74553e-06	0.0818511	4.96138e-06	3.55106e-05	0.314455
-0.699459	-1.65058	-0.670874	-0.569189	-0.469177	0.0282644	-0.506872	-0.287105	0.0833224	CHR11_JGVV103_19_T01	VIT_11s0103g00550	29.5.1	protein.degradation.subtilases	Symbols: SLP3 | SLP3; serine-type peptidase | chr2:8314005-8318596 REVERSE	Subtilisin-like serine protease 3	0.0328306	2.34108e-07	0.0853096	0.0625549	0.175186	0.961551	0.0977373	0.398464	0.847098
-0.229984	-3.59259	-1.36783	0.94206	1.33842	0.751905	0.141894	0.12571	0.0828754	CHR13_JGVV19_267_T01	VIT_13s0019g02490	29.5.1	protein.degradation.subtilases	subtilase family protein | chr5:23885855-23888673 FORWARD	Subtilisin protease C1	0.693661	4.70249e-13	0.00278884	0.010883	0.000764483	0.0520144	0.772498	0.800978	0.880256
-0.289633	-1.80534	-0.682322	1.46117	1.9874	1.46524	0.482381	1.71497	0.955552	CHR13_JGVV19_265_T01	VIT_13s0019g02520	29.5.1	protein.degradation.subtilases	subtilase family protein | chr5:23885855-23888673 FORWARD	Subtilisin protease C1	0.348571	3.12924e-10	0.0240375	1.00035e-07	5.50889e-10	1.56487e-07	0.0467674	3.99415e-09	0.000148516
-0.483638	-3.47521	-1.41609	0.676794	0.833472	0.668715	0.47035	-0.0736295	-0.336967	CHR13_JGVV19_264_T01	VIT_13s0019g02530	29.5.1	protein.degradation.subtilases	subtilase family protein | chr5:23885855-23888673 FORWARD	Subtilisin protease C1	0.281108	6.66117e-13	0.00161332	0.068599	0.0341613	0.0818511	0.223466	0.885972	0.426379
-0.780084	-1.88194	-0.74819	0.0227694	0.196465	0.169968	-0.119276	-0.451215	-0.112724	CHR13_JGVV19_263_T01	VIT_13s0019g02540	29.5.1	protein.degradation.subtilases	subtilase family protein | chr5:23885855-23888673 FORWARD	Subtilisin protease C1	0.00627634	1.08541e-09	0.0244147	0.960234	0.603151	0.641197	0.729479	0.0979038	0.752535
0.310173	0.181361	0.196558	1.84798	2.04565	1.30284	0.969947	2.17511	0.993399	CHR13_JGVV19_262_T01	VIT_13s0019g02550	29.5.1	protein.degradation.subtilases	subtilase family protein | chr5:23858894-23862129 REVERSE	Subtilisin protease C1	0.348971	0.504719	0.686637	3.13645e-09	1.42098e-09	4.62731e-06	0.000222873	8.78407e-11	0.000219582
-0.211375	0.338602	1.01057	0.156357	0.0427346	-0.0898285	0.0245114	-0.00259162	-0.373572	CHR13_JGVV19_253_T01	VIT_13s0019g02640	29.5.1	protein.degradation.subtilases	subtilase family protein | chr5:23885855-23888673 FORWARD	Subtilisin protease C1	0.612644	0.220662	0.00347973	0.679595	0.938036	0.847637	0.954272	0.994787	0.222244
-0.385519	-1.18068	0.173085	-1.37071	-0.49094	-0.188698	-0.380708	1.1112	0.397981	CHR13_JGVV47_73_T01	VIT_13s0047g00200	29.5.1	protein.degradation.subtilases	Symbols: ATSBT5.2 | ATSBT5.2; identical protein binding / serine-type endopeptidase | chr1:6990794-6993891 REVERSE	Subtilisin	0.440322	0.000939384	0.833133	0.000296673	0.27359	0.730581	0.356584	0.00289713	0.346545
-0.0096635	1.49431	0.0740507	-0.0803006	0.051577	-0.132078	0.00964876	-0.056188	-0.294453	CHR15_JGVV48_170_T01	VIT_15s0048g01200	29.5.1	protein.degradation.subtilases	Symbols: XSP1 | XSP1 (xylem serine peptidase 1); identical protein binding / serine-type endopeptidase | chr4:93923-97454 FORWARD	Subtilisin serine endopeptidase (XSP1)	0.98816	9.53759e-07	0.922243	0.860417	0.926305	0.766185	0.982843	0.891701	0.380397
-0.776501	-1.74259	-0.521375	-0.94903	0.325333	-0.0935621	0.208735	-0.156703	-0.268076	CHR15_JGVV48_169_T01	VIT_15s0048g01210	29.5.1	protein.degradation.subtilases	Symbols: XSP1 | XSP1 (xylem serine peptidase 1); identical protein binding / serine-type endopeptidase | chr4:93923-97454 FORWARD	Subtilisin serine endopeptidase (XSP1)	0.285532	0.00185414	0.617897	0.121522	0.722759	0.930154	0.791095	0.846712	0.731248
-0.176971	-0.813373	-0.174267	0.836537	0.270712	2.09608	-0.285447	0.740845	1.49677	CHR16_JGVV22_28_T01	VIT_16s0022g02200	29.5.1	protein.degradation.subtilases	Symbols: ATSBT1.3, SBT1.3 | ATSBT1.3 (ARABIDOPSIS THALIANA SUBTILASE 1.3); identical protein binding / serine-type endopeptidase | chr5:21020207-21022781 FORWARD	Subtilase	0.797802	0.0319058	0.846313	0.0386273	0.64515	2.36115e-06	0.550457	0.0691544	0.000306374
-0.551154	-3.16071	-1.25409	-0.263064	-0.600142	-1.75371	1.11438	0.446152	-0.622437	CHR16_JGVV98_98_T01	VIT_16s0098g00950	29.5.1	protein.degradation.subtilases	Symbols: ATSBT3.5, SBT3.5 | SBT3.5; identical protein binding / serine-type endopeptidase | chr1:11937596-11940978 FORWARD	Subtilase	0.290731	2.72255e-10	0.0166922	0.634505	0.225429	8.17661e-05	0.00748908	0.338953	0.167649
-1.05531	-4.04039	-1.30418	0.0338725	-0.963709	-2.41411	1.48734	0.319182	-0.411163	CHR16_JGVV98_97_T01	VIT_16s0098g00970	29.5.1	protein.degradation.subtilases	Symbols: ATSBT3.5, SBT3.5 | SBT3.5; identical protein binding / serine-type endopeptidase | chr1:11937596-11940978 FORWARD	Subtilisin serine protease	0.0666763	1.05825e-10	0.047509	0.970292	0.0939724	1.55187e-05	0.00376706	0.614544	0.507143
-0.810733	-3.56149	-1.00032	-0.0826097	-0.802576	-2.6044	0.739684	-0.315201	-0.881272	CHR16_JGVV98_78_T01	VIT_16s0098g01160	29.5.1	protein.degradation.subtilases	Symbols: ATSBT3.5, SBT3.5 | SBT3.5; identical protein binding / serine-type endopeptidase | chr1:11937596-11940978 FORWARD	Subtilisin protease	0.0504027	7.91923e-13	0.0347657	0.890869	0.0498857	1.04376e-08	0.0498736	0.469098	0.0210931
-0.293708	-1.58623	-0.428651	-1.57016	-0.0248659	0.436466	0.182501	-0.466083	0.00892756	CHR18_JGVV1_609_T01	VIT_18s0001g09360	29.5.1	protein.degradation.subtilases	Symbols: ARA12 | ARA12; serine-type endopeptidase | chr5:26871891-26874579 REVERSE	Hydrogenobyrinic acid a,c-diamide synthase	0.2386	1.5381e-10	0.115633	7.09177e-10	0.951832	0.0413756	0.437291	0.0240745	0.979285
-0.488211	1.09071	-0.151816	-0.0283967	0.116948	0.216589	0.10783	-0.380137	-0.231191	CHR18_JGVV1_698_T01	VIT_18s0001g10330	29.5.1	protein.degradation.subtilases	subtilase family protein | chr5:26774018-26776391 REVERSE	Subtilisin protease	0.116031	4.97611e-05	0.788571	0.952151	0.793254	0.537283	0.764089	0.185345	0.472541
-0.0226716	-0.459386	0.08683	0.0574845	0.147637	0.106655	2.4384	1.00437	-0.244737	CHR18_JGVV1_1122_T01	VIT_18s0001g14870	29.5.1	protein.degradation.subtilases	Symbols: ATSBT5.2 | ATSBT5.2; identical protein binding / serine-type endopeptidase | chr1:6990794-6993891 REVERSE	Subtilisin-type protease precursor	0.975363	0.149004	0.917859	0.915974	0.782065	0.845554	1.04082e-09	0.00227212	0.538254
-0.348014	-0.809193	-0.193376	-0.590834	-0.823203	-0.386907	-1.16261	-0.98948	-0.686782	CHR2_JGVV25_150_T01	VIT_02s0025g01610	29.5.11	protein.degradation.ubiquitin	phosphatidylinositol 3- and 4-kinase family protein / ubiquitin family protein | chr2:19086561-19088964 REVERSE	Phosphatidylinositol 4-kinase type-II	0.0097229	8.13022e-09	0.281966	8.39885e-06	7.00364e-08	0.00255214	5.13697e-12	3.45344e-10	9.88127e-07
0.108885	1.22956	-0.0562429	0.150143	0.0813329	0.433216	0.0676134	-0.196717	0.776315	CHR5_JGVV20_191_T01	VIT_05s0020g02060	29.5.11	protein.degradation.ubiquitin	Symbols: PRT6 | PRT6 (PROTEOLYSIS 6); ubiquitin-protein ligase | chr5:474279-482783 FORWARD	No hit	0.771271	2.33142e-07	0.922559	0.60242	0.828667	0.0645548	0.825186	0.443638	0.000706327
-0.205257	0.296363	-0.330645	-0.115995	-0.524176	-1.25229	-0.235416	-0.923372	-0.712985	CHR10_PDVV71_104_T01	VIT_10s0071g00170	29.5.11	protein.degradation.ubiquitin	phosphatidylinositol 3- and 4-kinase family protein / ubiquitin family protein | chr2:19086561-19088964 REVERSE	Phosphatidylinositol 3- and 4-kinase / ubiquitin	0.695225	0.381522	0.55625	0.814035	0.17019	0.000300609	0.55225	0.00534663	0.0359532
-0.0164092	0.242158	-0.0114251	-0.0115781	-0.0942593	-1.1256	-0.0697556	-0.659423	-0.587999	CHR10_PDVV71_103_T01	VIT_10s0071g00180	29.5.11	protein.degradation.ubiquitin	phosphatidylinositol 3- and 4-kinase family protein / ubiquitin family protein | chr2:19086561-19088964 REVERSE	Phosphatidylinositol 3- and 4-kinase / ubiquitin	0.981264	0.45759	0.990337	0.98371	0.86425	0.000559206	0.875353	0.0370342	0.0710531
-0.107582	0.227978	-0.280112	-0.018288	-0.398811	-1.07246	-0.176895	-0.753667	-0.392722	CHR12_PDVV59_69_T01	VIT_12s0059g00850	29.5.11	protein.degradation.ubiquitin	phosphatidylinositol 3- and 4-kinase family protein / ubiquitin family protein | chr2:19086561-19088964 REVERSE	Phosphatidylinositol 3- and 4-kinase / ubiquitin	0.809062	0.381552	0.500797	0.967358	0.176114	7.40806e-05	0.562815	0.00316901	0.149165
-0.0979468	-0.132256	0.0275921	0.505	-0.956944	-2.05848	1.35315	-0.424619	-0.100105	CHR12_JGVV59_163_T01	VIT_12s0059g01720	29.5.11	protein.degradation.ubiquitin	ubiquitin-associated (UBA)/TS-N domain-containing protein | chr2:14010838-14013246 FORWARD	No hit	0.854537	0.679657	0.974851	0.092799	0.00209794	7.00477e-09	1.01933e-05	0.164629	0.805381
0.156302	1.1143	0.163728	-0.354438	0.0350562	-0.0126763	-0.0117297	-0.189526	0.184624	CHR14_JGVV66_231_T01	VIT_14s0066g02490	29.5.11	protein.degradation.ubiquitin	ubiquitin thiolesterase/ zinc ion binding | chr3:17666927-17673530 REVERSE	Unknown	0.702944	1.61737e-05	0.751036	0.20266	0.945052	0.981681	0.976439	0.536963	0.557362
0.166989	0.93725	0.14547	0.102976	-0.212168	-1.11353	0.171291	-0.579417	-0.344611	CHR15_JGVV46_287_T01	VIT_15s0046g00440	29.5.11	protein.degradation.ubiquitin	phosphatidylinositol 3- and 4-kinase family protein / ubiquitin family protein | chr2:19086561-19088964 REVERSE	Phosphatidylinositol 3- and 4-kinase / ubiquitin	0.656604	9.60749e-05	0.770802	0.769402	0.521991	2.35478e-05	0.558954	0.0181064	0.193582
0.712312	1.21023	1.31963	0.600286	0.193725	-0.391448	0.300769	0.437928	0.00781672	CHR8_JGVV56_121_T01	VIT_08s0056g01410	29.5.11.1	protein.degradation.ubiquitin.ubiquitin	FUNCTIONS IN: molecular_function unknown; INVOLVED IN: protein modification process; LOCATED IN: cellular_component unknown; EXPRESSED IN: flower; EXPRESSED DURING: petal differentiation and expansion stage; CONTAINS InterPro DOMAIN/s: Ubiquitin (InterPro:IPR000626); BEST Arabidopsis thaliana protein match is: ubiquitin family protein (TAIR:AT4G05230.1); Has 132 Blast hits to 112 proteins in 46 s…	Ubiquitin family	0.244464	0.0110763	0.0388467	0.286192	0.818195	0.550679	0.630463	0.451588	0.993022
-0.551985	1.49103	0.566023	0.0863561	0.709878	0.481153	0.835121	0.639748	0.061765	CHR10_JGVV116_19_T01	VIT_10s0116g00470	29.5.11.1	protein.degradation.ubiquitin.ubiquitin	ubiquitin family protein | chr4:1478078-1478965 REVERSE	Ubiquitin family	0.214238	4.9378e-05	0.291697	0.884995	0.0846985	0.252188	0.0240839	0.0931196	0.914239
-0.00189199	0.0224553	0.158316	0.762792	0.422263	-0.325765	1.08401	0.739453	-0.374672	CHR14_JGVV36_46_T01	VIT_14s0036g00930	29.5.11.1	protein.degradation.ubiquitin.ubiquitin	Symbols: UBQ10 | UBQ10 (POLYUBIQUITIN 10); protein binding | chr4:2718170-2720308 FORWARD	Polyubiquitin (UBQ4)	0.996254	0.91455	0.601176	2.38992e-05	0.0226556	0.0726629	3.92271e-08	3.938e-05	0.0338126
-0.201622	-0.450689	0.230077	0.0612532	-1.09564	-2.0584	-1.78378	-2.40254	-1.91431	CHR14_JGVV219_21_T01	VIT_14s0219g00210	29.5.11.1	protein.degradation.ubiquitin.ubiquitin	ubiquitin family protein | chr5:4630997-4631742 FORWARD	Ubiquitin family	0.610521	0.0760003	0.630735	0.885929	0.000156953	1.04831e-09	9.96184e-09	1.5953e-11	5.44944e-09
-0.705906	-1.0847	-0.623387	-0.69695	-0.389173	-0.287814	0.176312	-0.417553	-0.334507	CHR1_JGVV146_27_T01	VIT_01s0146g00300	29.5.11.20	protein.degradation.ubiquitin.proteasom	Symbols: PBF1 | PBF1; peptidase/ threonine-type endopeptidase | chr3:22471769-22473939 REVERSE	Proteasome 20S beta subunit F1 (PBF1)	0.000142094	9.68398e-09	0.00277969	6.5578e-05	0.0330628	0.111203	0.34406	0.0133377	0.0545095
-0.575174	-1.2189	-0.250371	-0.824092	-0.364305	0.0105811	-0.462737	-0.3063	0.215035	CHR2_JGVV25_139_T01	VIT_02s0025g01490	29.5.11.20	protein.degradation.ubiquitin.proteasom	Symbols: MEE34 | MEE34 (maternal effect embryo arrest 34) | chr3:3528890-3531724 FORWARD	Proteasome 26S regulatory subunit (RPN8)	0.00060053	8.70345e-11	0.253176	1.12804e-06	0.0290121	0.973538	0.00265304	0.0501936	0.200096
-0.242861	-1.06476	-0.234656	0.119777	0.0292463	0.0491218	0.0740978	-0.113639	-0.198527	CHR5_JGVV20_107_T01	VIT_05s0020g01180	29.5.11.20	protein.degradation.ubiquitin.proteasom	Symbols: RPT5A, ATS6A.2 | RPT5A (REGULATORY PARTICLE TRIPLE-A ATPASE 5A); ATPase/ calmodulin binding | chr3:1603400-1606231 FORWARD	Proteasome 26S AAA-ATPase subunit (RPT5a)	0.020112	1.47772e-14	0.0572819	0.261046	0.862797	0.728648	0.512874	0.278882	0.0451159
-0.437307	-0.536528	-1.24618	-0.424307	-0.284176	-0.49139	-0.575882	-0.524506	-0.710103	CHR9_PDVV18_42_T01	VIT_09s0018g00420	29.5.11.20	protein.degradation.ubiquitin.proteasom	Symbols: RPN1B, ATRPN1B | RPN1B (26S PROTEASOME REGULATORY SUBUNIT S2 1B); binding / enzyme regulator | chr4:14066875-14072545 REVERSE	No hit	0.237241	0.0659372	0.00100333	0.198336	0.483743	0.137447	0.0625565	0.0949968	0.022822
-0.39767	-0.482764	-0.620707	-0.489391	-0.549647	-0.495982	-1.19107	-0.638735	-0.150918	CHRUN_JGVV265_7_T01	VIT_00s0265g00070	29.5.11.3	protein.degradation.ubiquitin.E2	Symbols: UBC24, ATUBC24, PHO2 | PHO2 (PHOSPHATE 2); ubiquitin-protein ligase | chr2:14277558-14283040 REVERSE	Ubiquitin-conjugating enzyme E2 O	0.0320551	0.00276045	0.00304512	0.00387063	0.00244393	0.00436255	3.71241e-09	0.000233728	0.448707
-0.447859	-0.625547	-0.578037	-0.757259	-0.668261	-0.585207	-1.34587	-0.760098	-0.0652694	CHRUN_JGVV1927_2_T01	VIT_00s1927g00020	29.5.11.3	protein.degradation.ubiquitin.E2	Symbols: UBC24, ATUBC24, PHO2 | PHO2 (PHOSPHATE 2); ubiquitin-protein ligase | chr2:14277558-14283040 REVERSE	Ubiquitin-conjugating enzyme E2 O	0.0515851	0.00163821	0.0270441	0.000340924	0.0026647	0.00610025	2.23499e-08	0.000337984	0.824561
0.0612509	-0.0172269	-0.0700115	0.655046	0.719238	0.193508	1.22557	1.09629	0.513353	CHR6_JGVV4_29_T01	VIT_06s0004g08200	29.5.11.3	protein.degradation.ubiquitin.E2	Symbols: UBC28 | UBC28 (ubiquitin-conjugating enzyme 28); ubiquitin-protein ligase | chr5:21632514-21634229 REVERSE	Ubiquitin-conjugating enzyme E2 D/E	0.762251	0.906713	0.779978	9.43547e-07	5.62096e-07	0.142331	7.20155e-13	1.74303e-11	6.38124e-05
0.000118441	-0.171676	0.0930509	0.796685	0.84651	0.619447	1.10613	1.31557	0.635248	CHR18_JGVV1_677_T01	VIT_18s0001g10100	29.5.11.3	protein.degradation.ubiquitin.E2	Symbols: AHUS5, EMB1637, SCE1, SCE1A, ATSCE1 | SCE1 (SUMO CONJUGATION ENZYME 1); SUMO ligase | chr3:21428496-21430200 REVERSE	Ubiquitin-conjugating enzyme E2 I	0.999778	0.18545	0.715349	1.12221e-07	1.25925e-07	1.52691e-05	6.87214e-11	1.45529e-12	9.37625e-06
0.165636	1.63585	0.0943133	0.301858	0.2762	-0.540865	-0.475058	-0.021182	-0.410652	CHR1_JGVV11_326_T01	VIT_01s0011g03340	29.5.11.4.1	protein.degradation.ubiquitin.E3.HECT	Symbols: UPL1 | UPL1 (UBIQUITIN-PROTEIN LIGASE 1); ubiquitin-protein ligase | chr1:20879466-20895393 REVERSE	No hit	0.65969	4.12193e-09	0.867614	0.265093	0.36656	0.0327449	0.0538831	0.953855	0.110429
0.469557	1.42994	0.430154	-0.165526	0.163769	0.115509	-0.178727	0.0202141	-0.0470579	CHR8_JGVV40_13_T01	VIT_08s0040g03270	29.5.11.4.1	protein.degradation.ubiquitin.E3.HECT	Symbols: UPL4 | UPL4; ubiquitin-protein ligase | chr5:662064-669107 FORWARD	E3 ubiquitin-protein ligase TRIP12	0.000779231	1.39787e-14	0.00717797	0.243372	0.297235	0.47374	0.188142	0.912783	0.791819
-0.121241	0.117792	0.0294034	1.32137	0.991248	1.42467	1.50596	0.893507	1.54993	CHR19_JGVV15_62_T01	VIT_19s0015g00660	29.5.11.4.1	protein.degradation.ubiquitin.E3.HECT	Symbols: UPL1 | UPL1 (UBIQUITIN-PROTEIN LIGASE 1); ubiquitin-protein ligase | chr1:20879466-20895393 REVERSE	E3 ubiquitin-protein ligase HUWE1	0.640632	0.513144	0.949061	5.28344e-10	8.27385e-07	1.99211e-10	1.96988e-11	1.75713e-06	3.88331e-11
-0.48262	-0.258231	-0.142159	-0.507964	-1.02121	-0.642245	-1.34767	-1.823	-0.467232	CHRUN_JGVV125_14_T01	VIT_00s0125g00180	29.5.11.4.2	protein.degradation.ubiquitin.E3.RING	zinc finger (C3HC4-type RING finger) family protein | chr5:24410718-24415068 REVERSE	Zinc finger (C3HC4-type ring finger)	0.0292203	0.19486	0.716428	0.0121877	8.6007e-06	0.00207941	1.2417e-08	1.8361e-11	0.0239734
-0.156236	1.39909	-0.268394	0.751641	0.656974	0.713584	0.231755	1.12799	0.632895	CHRUN_JGVV203_10_T01	VIT_00s0203g00110	29.5.11.4.2	protein.degradation.ubiquitin.E3.RING	transcription factor jumonji (jmjC) domain-containing protein | chr4:426944-431821 FORWARD	Jumonji (jmjC)	0.681701	1.04847e-07	0.499102	0.00207952	0.0117627	0.00432041	0.398188	1.29503e-05	0.0106004
0.402429	0.40529	0.388158	0.539012	0.488996	1.38477	-0.226687	0.803785	1.14167	CHRUN_JGVV285_7_T01	VIT_00s0285g00080	29.5.11.4.2	protein.degradation.ubiquitin.E3.RING	zinc finger (C3HC4-type RING finger) family protein | chr2:17538906-17540966 REVERSE	Beta-galactosidase	0.101525	0.0487045	0.191741	0.0127406	0.0374128	5.70165e-08	0.342951	0.000278859	2.05601e-06
0.495548	1.04897	0.145899	-0.0498552	0.169855	0.224432	0.0871977	0.0778076	0.00770829	CHRUN_JGVV374_5_T01	VIT_00s0374g00050	29.5.11.4.2	protein.degradation.ubiquitin.E3.RING	Symbols: B80, PUB8 | PUB8 (PLANT U-BOX 8); binding / protein binding / ubiquitin-protein ligase/ zinc ion binding | chr4:11356143-11357267 REVERSE	U-box domain containing protein	1.94283e-06	3.20242e-15	0.249702	0.681001	0.0877847	0.0147662	0.3846	0.451588	0.958083
-0.474211	-1.64952	-0.69976	0.08792	-1.01513	-0.329772	0.304286	0.162184	0.221457	CHRUN_JGVV480_9_T01	VIT_00s0480g00090	29.5.11.4.2	protein.degradation.ubiquitin.E3.RING	zinc finger (C3HC4-type RING finger) family protein | chr5:24252158-24254849 FORWARD	Catechol oxidase (EC 1.10.3.1) precursor - grape	0.35476	3.24532e-05	0.20503	0.890869	0.0177556	0.518668	0.51695	0.757943	0.665134
-0.516531	-1.78442	-0.621767	0.0554743	-1.08207	-0.21057	0.290238	0.098774	0.365974	CHRUN_JGVV480_10_T01	VIT_00s0480g00100	29.5.11.4.2	protein.degradation.ubiquitin.E3.RING	zinc finger (C3HC4-type RING finger) family protein | chr5:24252158-24254849 FORWARD	Catechol oxidase (EC 1.10.3.1) precursor - grape	0.46764	0.000392069	0.45076	0.951047	0.05805	0.795864	0.657669	0.893165	0.566783
-0.0392739	-1.12255	-0.298584	0.419342	0.0647684	-0.132217	0.0841189	-0.180702	-0.348815	CHRUN_JGVV583_4_T01	VIT_00s0583g00040	29.5.11.4.2	protein.degradation.ubiquitin.E3.RING	zinc finger (C3HC4-type RING finger) family protein | chr5:23742450-23744604 FORWARD	Zinc finger (C3HC4-type ring finger)	0.843766	1.11938e-13	0.0304802	0.000182527	0.699935	0.294412	0.513771	0.110012	0.00181926
0.22309	0.441108	-0.047077	-0.101655	-0.0156203	-1.03345	1.58737	-0.0682721	-0.503037	CHRUN_JGVV780_4_T01	VIT_00s0780g00040	29.5.11.4.2	protein.degradation.ubiquitin.E3.RING	Symbols: RGLG2 | RGLG2 (RING domain Ligase2); ubiquitin-protein ligase | chr5:4648111-4650698 REVERSE	RGLG2 (ring Domain LIGASE2)	0.749788	0.299799	0.969171	0.880915	0.985305	0.0178415	0.00022632	0.910114	0.287625
0.32066	1.02161	0.0515414	-0.107952	0.163206	0.187111	0.109355	0.0677878	-0.0392487	CHRUN_JGVV2497_1_T01	VIT_00s2497g00010	29.5.11.4.2	protein.degradation.ubiquitin.E3.RING	Symbols: B80, PUB8 | PUB8 (PLANT U-BOX 8); binding / protein binding / ubiquitin-protein ligase/ zinc ion binding | chr4:11356143-11357267 REVERSE	U-box domain-containing protein 8	0.0112663	7.24866e-12	0.844275	0.439124	0.240603	0.140414	0.408385	0.641093	0.811189
-0.391644	-0.190467	-0.184197	-0.16395	0.511121	1.37386	-0.329778	0.305636	0.818646	CHR1_JGVV10_18_T01	VIT_01s0010g00340	29.5.11.4.2	protein.degradation.ubiquitin.E3.RING	Symbols: EDA18 | EDA18 (embryo sac development arrest 18); protein binding / zinc ion binding | chr2:14728027-14731156 REVERSE	EDA18 (embryo sac development arrest 18)	0.195868	0.474399	0.706077	0.623021	0.0690043	1.42913e-06	0.224326	0.26993	0.00167672
0.077709	-0.156619	-0.0112962	-1.09697	-0.396408	0.238868	-0.096666	-0.45966	0.0444462	CHR1_JGVV11_412_T01	VIT_01s0011g02360	29.5.11.4.2	protein.degradation.ubiquitin.E3.RING	zinc finger (C3HC4-type RING finger) family protein | chr4:131550-131930 FORWARD	Unknown	0.895068	0.633402	0.989889	0.00035757	0.277766	0.542141	0.815077	0.146107	0.924951
0.10957	-0.364559	0.0248902	-1.0234	-0.52356	-0.37582	-0.228279	-0.442893	-0.0657955	CHR1_JGVV11_410_T01	VIT_01s0011g02380	29.5.11.4.2	protein.degradation.ubiquitin.E3.RING	Symbols: ATL5 | ATL5 (ATL5); protein binding / zinc ion binding | chr3:23185348-23186701 REVERSE	Unknown	0.853803	0.258797	0.980705	0.00163476	0.159283	0.318581	0.556184	0.197606	0.893111
0.143175	-0.275588	0.277762	1.5225	0.82278	0.515671	1.13719	1.12681	0.35417	CHR1_JGVV11_361_T01	VIT_01s0011g02950	29.5.11.4.2	protein.degradation.ubiquitin.E3.RING	membrane protein, putative | chr1:25865660-25868985 FORWARD	Zinc finger (C3HC4-type ring finger)	0.697212	0.231263	0.450281	2.05521e-08	0.00096554	0.0321892	4.4576e-06	6.17541e-06	0.154427
-0.212408	-0.757516	-0.39912	0.0584284	-0.398939	-0.256268	-0.783119	-0.957854	-1.58464	CHR1_JGVV11_203_T01	VIT_01s0011g04590	29.5.11.4.2	protein.degradation.ubiquitin.E3.RING	zinc finger (C3HC4-type RING finger) family protein | chr2:142498-144524 REVERSE	Zinc finger (C3HC4-type ring finger)	0.690763	0.0183155	0.460469	0.917795	0.343552	0.565639	0.0205994	0.00482856	1.45259e-05
-0.568716	-0.61567	-0.0955598	-1.21861	0.0414452	0.508297	-0.716422	0.0676988	0.554622	CHR1_JGVV11_185_T01	VIT_01s0011g04770	29.5.11.4.2	protein.degradation.ubiquitin.E3.RING	armadillo/beta-catenin repeat family protein / U-box domain-containing protein | chr1:26790597-26793175 REVERSE	Armadillo/beta-catenin repeat / U-box domain-containing protein	0.00727594	0.00108406	0.822913	6.3354e-08	0.90919	0.0118182	0.000321448	0.798222	0.00551897
-0.568716	-0.61567	-0.0955598	-1.21861	0.0414452	0.508297	-0.716422	0.0676988	0.554622	CHR1_JGVV11_185_T01	VIT_01s0011g04770	29.5.11.4.2	protein.degradation.ubiquitin.E3.RING	armadillo/beta-catenin repeat family protein / U-box domain-containing protein | chr1:26790597-26793175 REVERSE	Armadillo/beta-catenin repeat / U-box domain-containing protein	0.00727594	0.00108406	0.822913	6.3354e-08	0.90919	0.0118182	0.000321448	0.798222	0.00551897
0.109683	1.03253	-0.625086	0.253363	0.130212	-0.508681	-0.157629	0.536266	-0.316537	CHR1_JGVV26_234_T01	VIT_01s0026g00190	29.5.11.4.2	protein.degradation.ubiquitin.E3.RING	armadillo/beta-catenin repeat family protein / U-box domain-containing protein | chr1:22198403-22200678 FORWARD	Armadillo/beta-catenin repeat	0.788182	1.71791e-05	0.0395283	0.356588	0.728959	0.0409653	0.586662	0.0257207	0.227518
0.664528	0.332895	0.967574	1.20326	1.57264	1.68665	0.755251	1.04544	1.44717	CHR1_JGVV26_223_T01	VIT_01s0026g00300	29.5.11.4.2	protein.degradation.ubiquitin.E3.RING	zinc finger (C3HC4-type RING finger) family protein | chr5:16085764-16087543 FORWARD	Zinc finger (C3HC4-type ring finger)	0.0125465	0.165855	0.00148697	5.04222e-06	1.28702e-07	1.39734e-08	0.00211136	4.65765e-05	3.04208e-07
-0.546927	-1.29432	-0.660593	0.121582	-0.0980925	-1.53677	2.0223	0.642445	0.269177	CHR1_JGVV137_37_T01	VIT_01s0137g00460	29.5.11.4.2	protein.degradation.ubiquitin.E3.RING	Symbols: RGLG2 | RGLG2 (RING domain Ligase2); ubiquitin-protein ligase | chr5:4648111-4650698 REVERSE	RGLG2 (ring Domain LIGASE2)	0.0199576	4.67547e-08	0.0144471	0.678187	0.78144	6.80188e-09	4.94009e-12	0.00309244	0.261795
-0.458905	-0.214858	-0.995779	0.426557	0.399146	-0.348002	1.12606	0.707928	0.899036	CHR1_JGVV150_33_T01	VIT_01s0150g00330	29.5.11.4.2	protein.degradation.ubiquitin.E3.RING	armadillo/beta-catenin repeat family protein / U-box domain-containing protein | chr1:28655399-28658711 FORWARD	U-box domain-containing protein	0.332146	0.590691	0.0344822	0.309198	0.399329	0.448702	0.00242974	0.0614518	0.017779
-2.05549	-1.15371	-2.44101	-0.949172	-0.787136	-1.351	0.152537	-0.346323	-0.320491	CHR2_PDVV12_153_T01	VIT_02s0012g01540	29.5.11.4.2	protein.degradation.ubiquitin.E3.RING	zinc finger (C3HC4-type RING finger) family protein | chr4:9963221-9964090 REVERSE	Zinc finger (C3HC4-type ring finger)	6.56622e-14	7.98075e-09	1.77915e-14	1.09985e-06	6.05208e-05	1.60679e-09	0.455338	0.0545549	0.0837571
1.06581	0.519877	0.60429	-0.047826	-0.279316	0.457434	-0.260172	-0.238859	0.312105	CHR2_JGVV25_283_T01	VIT_02s0025g03070	29.5.11.4.2	protein.degradation.ubiquitin.E3.RING	zinc finger (C3HC4-type RING finger) family protein | chr4:9669365-9670005 FORWARD	Zinc finger (C3HC4-type ring finger)	1.00177e-05	0.00973451	0.0233795	0.888826	0.276359	0.0383775	0.254334	0.306571	0.172633
-0.483862	-0.133416	0.171791	-0.641982	-0.585158	-0.242867	-0.89877	-1.22786	0.151637	CHR2_JGVV87_56_T01	VIT_02s0087g00420	29.5.11.4.2	protein.degradation.ubiquitin.E3.RING	zinc finger (C3HC4-type RING finger) family protein | chr5:18349782-18352498 REVERSE	Zinc finger (C3HC4-type ring finger)	0.0223832	0.516109	0.621195	0.00106396	0.00492277	0.275999	1.18388e-05	5.3178e-08	0.518427
0.183083	1.53281	0.476077	-0.108147	-0.96258	-0.330439	1.35805	-0.299289	1.27726	CHR3_JGVV38_221_T01	VIT_03s0038g02450	29.5.11.4.2	protein.degradation.ubiquitin.E3.RING	FUNCTIONS IN: molecular_function unknown; INVOLVED IN: biological_process unknown; LOCATED IN: cellular_component unknown; EXPRESSED IN: 11 plant structures; EXPRESSED DURING: 8 growth stages; CONTAINS InterPro DOMAIN/s: S-ribonuclease binding protein, SBP1, pollen (InterPro:IPR017066); BEST Arabidopsis thaliana protein match is: SBP1 (s-ribonuclease binding protein 1); protein binding / zinc ion…	Constans interacting protein 4	0.797814	0.000150773	0.474567	0.868541	0.0316393	0.536911	0.00106864	0.545528	0.00247831
0.091474	0.803906	-0.0650561	0.94173	1.2255	-0.00792541	-0.481017	-0.0265454	-1.96774	CHR4_JGVV43_57_T01	VIT_04s0043g00840	29.5.11.4.2	protein.degradation.ubiquitin.E3.RING	Symbols: PUB9, ATPUB9 | PUB9 (PLANT U-BOX 9); ubiquitin-protein ligase | chr3:2354721-2356854 FORWARD	Armadillo/beta-catenin repeat protein / U-box domain-containing protein	0.905654	0.0280525	0.94981	0.0148904	0.00301611	0.992834	0.245335	0.964085	3.6996e-06
-0.802676	-0.804317	-0.397366	-0.909856	-0.560007	-0.588475	-1.06971	-0.652759	-0.612953	CHR5_JGVV20_267_T01	VIT_05s0020g02860	29.5.11.4.2	protein.degradation.ubiquitin.E3.RING	Symbols: RHF1A | RHF1A (RING-H2 GROUP F1A); protein binding / ubiquitin-protein ligase/ zinc ion binding | chr4:8195881-8198562 FORWARD	Zinc finger (C3HC4-type ring finger)	1.48087e-07	1.14723e-08	0.0111633	2.53521e-09	5.77462e-05	1.58643e-05	4.80029e-11	2.04917e-06	7.69998e-06
-0.228373	-0.187066	-0.253548	0.0162618	-0.0668059	-0.507752	1.2161	0.337259	-0.425204	CHR5_JGVV20_374_T01	VIT_05s0020g04000	29.5.11.4.2	protein.degradation.ubiquitin.E3.RING	zinc finger (C3HC4-type RING finger) family protein | chr3:22187308-22188795 FORWARD	Zinc finger (C3HC4-type ring finger)	0.266541	0.262803	0.296985	0.954769	0.810828	0.00316777	1.79762e-09	0.0465088	0.0125299
0.454225	2.56448	0.764209	-0.447227	0.267481	0.278542	0.41914	0.708796	0.357894	CHR5_JGVV20_445_T01	VIT_05s0020g04730	29.5.11.4.2	protein.degradation.ubiquitin.E3.RING	Symbols: DRIP2 | DRIP2 (DREB2A-INTERACTING PROTEIN 2); protein binding / ubiquitin-protein ligase/ zinc ion binding | chr2:13026000-13030661 FORWARD	Zinc finger (C3HC4-type ring finger)	0.268866	1.73673e-10	0.0779736	0.219365	0.565488	0.514425	0.241352	0.0354149	0.346158
-0.0451303	0.157806	1.01752	-0.577512	-1.09222	-0.2608	0.201268	-0.295883	1.59963	CHR5_JGVV49_45_T01	VIT_05s0049g00480	29.5.11.4.2	protein.degradation.ubiquitin.E3.RING	zinc finger (C3HC4-type RING finger) family protein | chr5:17451669-17453124 FORWARD	Zinc finger (C3HC4-type ring finger)	0.967494	0.781273	0.12696	0.305851	0.0456421	0.723084	0.761158	0.633039	0.00178457
0.567731	2.02512	0.551188	0.166239	0.0364411	-0.298996	1.60747	0.562019	0.0477446	CHR5_JGVV77_167_T01	VIT_05s0077g01970	29.5.11.4.2	protein.degradation.ubiquitin.E3.RING	Symbols: ATL2 | ATL2; protein binding / zinc ion binding | chr3:5692738-5694127 FORWARD	Zinc finger (C3HC4-type ring finger)	0.0186377	2.46121e-12	0.0525929	0.552421	0.93231	0.232067	2.00543e-09	0.0116139	0.885923
-0.157715	-1.25812	-0.315737	1.07175	-0.200287	0.893142	-0.573701	-0.145704	0.614692	CHR5_JGVV94_43_T01	VIT_05s0094g00470	29.5.11.4.2	protein.degradation.ubiquitin.E3.RING	zinc finger (C3HC4-type RING finger) family protein | chr5:25074883-25077294 FORWARD	Zinc finger (C3HC4-type ring finger)	0.729206	9.23e-06	0.487465	0.000187358	0.620109	0.0019764	0.0416088	0.6822	0.0325218
-0.0384166	0.0261373	-0.42997	-0.200421	-0.46399	-0.109767	-1.21534	-0.504939	-0.100541	CHR6_JGVV4_664_T01	VIT_06s0004g01260	29.5.11.4.2	protein.degradation.ubiquitin.E3.RING	armadillo/beta-catenin repeat protein-related / U-box domain-containing protein | chr1:25921453-25925374 REVERSE	U-box protein	0.868559	0.857867	0.00507163	0.121664	0.000515194	0.479539	1.42139e-12	8.34398e-05	0.497599
-0.261711	-0.305519	0.102554	0.452107	1.01144	0.934565	0.810527	0.956559	1.04134	CHR6_JGVV4_249_T01	VIT_06s0004g05850	29.5.11.4.2	protein.degradation.ubiquitin.E3.RING	zinc finger (C3HC4-type RING finger) family protein | chr2:15882488-15883979 REVERSE	Zinc finger (C3HC4-type ring finger)	0.438708	0.219788	0.85864	0.0811688	0.000220241	0.000378991	0.00131083	0.000211399	8.47989e-05
0.177695	1.28961	0.483449	0.202721	0.027941	-0.412868	-0.112208	0.213675	-0.0162324	CHR6_GSVIVT00037330001_T01	VIT_06s0009g02760	29.5.11.4.2	protein.degradation.ubiquitin.E3.RING	zinc finger (C3HC4-type RING finger) family protein | chr2:6772946-6777271 FORWARD	No hit	0.666149	2.51559e-06	0.184489	0.542408	0.958938	0.154384	0.748359	0.493842	0.97074
0.245882	-0.876009	-0.301859	0.296168	0.656473	-0.202451	1.4623	1.17526	-0.39307	CHR6_JGVV61_87_T01	VIT_06s0061g00710	29.5.11.4.2	protein.degradation.ubiquitin.E3.RING	zinc finger (C3HC4-type RING finger) family protein | chr5:7664991-7667265 FORWARD	Zinc finger (C3HC4-type ring finger)	0.503562	0.000588854	0.4799	0.322739	0.0211188	0.558791	5.09639e-07	2.46693e-05	0.166791
0.150405	0.523821	0.466541	1.059	0.142283	-0.575895	2.05734	1.82831	-0.47372	CHR7_JGVV5_133_T01	VIT_07s0005g01360	29.5.11.4.2	protein.degradation.ubiquitin.E3.RING	zinc finger (C3HC4-type RING finger) family protein | chr1:553181-555854 REVERSE	Zinc finger (C3HC4-type ring finger)	0.786118	0.0937359	0.333106	0.00121866	0.789818	0.0968151	3.71903e-08	4.88545e-07	0.177404
-0.380814	-1.01453	-0.206904	-0.777857	-0.366393	-0.379826	-0.433499	-0.744024	-0.939234	CHR7_JGVV31_114_T01	VIT_07s0031g01280	29.5.11.4.2	protein.degradation.ubiquitin.E3.RING	protein binding / zinc ion binding | chr2:9393823-9397022 FORWARD	Zinc finger (C3HC4-type ring finger)	0.000699986	3.80712e-13	0.135117	1.06148e-09	0.000989378	0.000441187	5.15648e-05	3.28402e-09	3.91878e-11
0.400885	0.313569	0.273444	0.407622	0.431536	0.227473	0.807032	1.08953	0.421339	CHR7_JGVV141_33_T01	VIT_07s0141g00610	29.5.11.4.2	protein.degradation.ubiquitin.E3.RING	Symbols: DRIP2 | DRIP2 (DREB2A-INTERACTING PROTEIN 2); protein binding / ubiquitin-protein ligase/ zinc ion binding | chr2:13026000-13030661 FORWARD	Zinc finger (C3HC4-type ring finger)	0.00410891	0.0106012	0.110377	0.00172955	0.00189179	0.100178	5.07808e-08	9.17227e-11	0.00149214
0.259719	1.27416	0.487324	-0.0576397	-0.211226	0.361239	0.0847728	-0.399402	0.222202	CHR7_JGVV191_23_T01	VIT_07s0191g00230	29.5.11.4.2	protein.degradation.ubiquitin.E3.RING	zinc finger (C3HC4-type RING finger) family protein | chr1:27184281-27185830 REVERSE	Ring-H2 finger protein ATL5F	0.154898	4.09403e-11	0.0123996	0.80294	0.259868	0.0256694	0.668027	0.0108017	0.189883
0.422326	0.491232	0.268404	1.07093	0.190325	0.0454667	0.401235	0.308792	0.0930406	CHR8_JGVV7_783_T01	VIT_08s0007g00720	29.5.11.4.2	protein.degradation.ubiquitin.E3.RING	zinc finger (C3HC4-type RING finger) family protein | chr5:23998259-23999793 REVERSE	Ring-H2 finger C2A	0.0112663	0.000906064	0.209424	5.88498e-09	0.314129	0.86202	0.00880799	0.0479045	0.633056
-0.706587	-0.942923	-0.10344	-1.07802	-0.677926	0.27998	-0.0907451	0.169413	0.447569	CHR8_JGVV7_707_T01	VIT_08s0007g01530	29.5.11.4.2	protein.degradation.ubiquitin.E3.RING	zinc finger (C3HC4-type RING finger) family protein | chr5:1755766-1757085 FORWARD	Zinc finger (C3HC4-type ring finger)	0.00606863	6.47526e-05	0.847678	1.84109e-05	0.00796785	0.312843	0.775042	0.554473	0.0716306
0.24922	0.392431	0.00372711	0.744557	0.471692	0.0716094	1.32085	1.25693	0.354133	CHR8_JGVV7_399_T01	VIT_08s0007g04790	29.5.11.4.2	protein.degradation.ubiquitin.E3.RING	zinc finger (C3HC4-type RING finger) family protein | chr5:7664991-7667265 FORWARD	Zinc finger (C3HC4-type ring finger)	0.40613	0.0714054	0.99593	0.0011493	0.0591478	0.85124	2.0271e-07	6.68105e-07	0.144792
0.609382	1.56818	0.516208	0.851755	0.681242	-0.0335144	0.575497	0.824928	0.230708	CHR8_JGVV7_386_T01	VIT_08s0007g04920	29.5.11.4.2	protein.degradation.ubiquitin.E3.RING	zinc finger (C3HC4-type RING finger) family protein | chr5:858769-862297 REVERSE	Zinc finger (C3HC4-type ring finger)	0.000762518	1.12751e-12	0.0131508	2.48525e-06	0.000183598	0.910517	0.000631504	4.66829e-06	0.204654
-0.0340947	1.06537	-0.47114	0.0861592	-0.209674	-0.480878	-0.0997943	0.105923	-0.465755	CHR8_JGVV32_54_T01	VIT_08s0032g00680	29.5.11.4.2	protein.degradation.ubiquitin.E3.RING	SPX (SYG1/Pho81/XPR1) domain-containing protein / zinc finger (C3HC4-type RING finger) protein-related | chr2:16248146-16251002 REVERSE	SPX (SYG1/Pho81/XPR1) domain-containing protein	0.946761	1.10976e-05	0.143381	0.808368	0.518776	0.0559189	0.751888	0.734715	0.0608076
-0.666894	-1.09065	-0.606952	-0.18258	-0.230975	-0.115865	-0.247777	-0.38223	-0.335458	CHR8_JGVV40_133_T01	VIT_08s0040g01940	29.5.11.4.2	protein.degradation.ubiquitin.E3.RING	zinc finger (C3HC4-type RING finger) family protein | chr3:2996269-2998190 REVERSE	Zinc finger (C3HC4-type ring finger)	3.66765e-08	1.18926e-14	2.87716e-06	0.0682053	0.0287831	0.306162	0.0107818	0.000146934	0.000838579
0.282498	-0.157143	-0.0993174	-0.0452043	1.04739	0.502498	0.644701	0.67417	0.910598	CHR8_JGVV58_38_T01	VIT_08s0058g01100	29.5.11.4.2	protein.degradation.ubiquitin.E3.RING	armadillo/beta-catenin repeat family protein / U-box domain-containing protein | chr5:320695-323169 FORWARD	Armadillo/beta-catenin repeat / U-box domain-containing protein	0.161214	0.371713	0.78	0.868132	3.50455e-07	0.00453795	0.000234843	0.000146771	2.04754e-06
-0.0519422	0.179901	-0.0702521	-0.412628	-0.356221	0.360843	-1.62949	-1.08554	-0.00850212	CHR8_JGVV58_22_T01	VIT_08s0058g01270	29.5.11.4.2	protein.degradation.ubiquitin.E3.RING	zinc finger (C3HC4-type RING finger) family protein | chr5:338899-340253 FORWARD	Zinc finger (C3HC4-type ring finger)	0.89204	0.370083	0.879928	0.0381188	0.106468	0.0836727	8.71858e-11	6.81042e-07	0.979404
0.230588	1.0898	0.169428	1.19735	0.369249	-0.754363	1.84594	0.527251	0.261719	CHR9_JGVV2_15_T01	VIT_09s0002g00220	29.5.11.4.2	protein.degradation.ubiquitin.E3.RING	Symbols: ATL3 | ATL3; protein binding / zinc ion binding | chr1:27225897-27227545 FORWARD	Avr9/Cf-9 rapidly elicited protein 132	0.704777	0.00267243	0.842234	0.00173599	0.46018	0.0592096	5.33967e-06	0.191611	0.57779
0.050737	0.566527	0.325968	0.633907	0.910687	-0.410889	1.0421	0.758161	0.386128	CHR9_JGVV18_80_T01	VIT_09s0018g01220	29.5.11.4.2	protein.degradation.ubiquitin.E3.RING	protein binding / zinc ion binding | chr3:4745926-4746958 REVERSE	Zinc finger (C3HC4-type ring finger)	0.942672	0.0745664	0.565421	0.0616085	0.0103966	0.280378	0.00169689	0.023	0.300086
0.854751	1.84783	1.15541	1.38426	0.647183	0.533612	0.656044	0.90054	0.181737	CHR10_JGVV3_8_T01	VIT_10s0003g00080	29.5.11.4.2	protein.degradation.ubiquitin.E3.RING	Symbols: ATRING1B, RING1B | RING1B (RING 1B); protein binding / zinc ion binding | chr1:944595-947482 FORWARD	Ribosomal protein L11 methyltransferase	4.36026e-08	7.9815e-18	1.20576e-09	9.96614e-14	6.6311e-06	7.11066e-05	1.63173e-06	3.89262e-09	0.183574
0.225412	1.05128	0.214218	-0.374103	-0.386618	-0.250496	0.115108	-0.176459	0.238131	CHR10_JGVV3_158_T01	VIT_10s0003g01730	29.5.11.4.2	protein.degradation.ubiquitin.E3.RING	Symbols: PUB17, ATPUB17 | PUB17 (PLANT U-BOX 17); ubiquitin-protein ligase | chr1:10264395-10266818 FORWARD	PUB17 (plant U- box 17)	0.254398	8.12158e-09	0.385036	0.0214242	0.0270337	0.156018	0.552399	0.324686	0.171999
0.728374	-0.428773	0.75829	-0.235989	-0.864349	-1.59098	-1.39904	-1.80676	-0.578769	CHR11_JGVV16_3_T01	VIT_11s0016g00070	29.5.11.4.2	protein.degradation.ubiquitin.E3.RING	zinc finger (C3HC4-type RING finger) family protein | chr5:7083965-7084734 REVERSE	Zinc finger (C3HC4-type ring finger)	0.0128146	0.0991063	0.0257541	0.471081	0.00282143	2.87815e-07	1.74184e-06	1.55926e-08	0.0372551
-0.264303	0.192221	-0.000966509	0.299784	-0.990925	-1.75887	0.210451	-0.314998	-0.365924	CHR11_JGVV16_282_T01	VIT_11s0016g03190	29.5.11.4.2	protein.degradation.ubiquitin.E3.RING	zinc finger (C3HC4-type RING finger) family protein | chr1:25554721-25555661 FORWARD	Unknown	0.500886	0.520115	0.998999	0.356662	0.00110135	1.02833e-07	0.530086	0.312399	0.240113
-0.630171	1.43649	0.245679	0.65085	0.312511	0.275571	1.07869	0.319105	0.139372	CHR11_GSVIVT00029257001_T01	VIT_11s0052g00530	29.5.11.4.2	protein.degradation.ubiquitin.E3.RING	Symbols: ATL43 | ATL43; protein binding / zinc ion binding | chr5:1746830-1748255 FORWARD	Zinc-binding protein	0.258486	0.00102051	0.799463	0.183568	0.639537	0.666416	0.017537	0.560289	0.829791
0.539676	1.17157	0.427579	0.813441	0.88553	0.275667	0.484324	1.31507	0.231224	CHR11_JGVV65_98_T01	VIT_11s0065g01210	29.5.11.4.2	protein.degradation.ubiquitin.E3.RING	zinc finger (C3HC4-type RING finger) family protein | chr2:8093220-8095729 FORWARD	Zinc finger (C3HC4-type ring finger)	0.0185495	2.1239e-07	0.128698	0.000172085	0.000128348	0.248832	0.0215286	6.90574e-08	0.333791
-0.292365	-1.0462	-0.1218	-0.404781	-0.0328571	-0.089953	-0.322473	-0.50642	-0.504466	CHR12_JGVV28_234_T01	VIT_12s0028g01560	29.5.11.4.2	protein.degradation.ubiquitin.E3.RING	zinc finger (C3HC4-type RING finger) family protein | chr3:21716920-21717892 REVERSE	Zinc finger (C3HC4-type ring finger)	0.567105	0.00191852	0.884689	0.309144	0.96307	0.882929	0.421604	0.173606	0.187003
-0.745648	-1.09479	-0.493652	-0.458242	-0.342589	-0.473307	-1.16554	-1.31763	-0.769928	CHR12_JGVV28_233_T01	VIT_12s0028g01570	29.5.11.4.2	protein.degradation.ubiquitin.E3.RING	zinc finger (C3HC4-type RING finger) family protein | chr3:21716920-21717892 REVERSE	Zinc finger (C3HC4-type ring finger)	0.00831729	2.77853e-05	0.164657	0.0902568	0.279099	0.088747	2.05965e-05	3.39365e-06	0.00386658
0.0407263	0.50668	0.00388268	0.170942	-0.236803	-1.34936	0.66097	-0.116364	-0.92627	CHR12_JGVV28_143_T01	VIT_12s0028g02530	29.5.11.4.2	protein.degradation.ubiquitin.E3.RING	zinc finger (C3HC4-type RING finger) family protein | chr2:17640798-17641790 FORWARD	Zinc finger (C3HC4-type ring finger)	0.93442	0.0227278	0.995901	0.566037	0.437498	4.46775e-07	0.00466879	0.6987	0.000159802
0.849882	2.34297	0.872293	1.42226	2.08222	1.5477	1.18456	2.18166	0.34717	CHR12_JGVV34_92_T01	VIT_12s0034g01390	29.5.11.4.2	protein.degradation.ubiquitin.E3.RING	zinc finger (C3HC4-type RING finger) family protein | chr1:22242748-22243731 REVERSE	Zinc finger (C3HC4-type ring finger)	0.0395466	1.89907e-08	0.0723751	0.000211958	1.83525e-06	9.93922e-05	0.00161184	2.60271e-07	0.428744
0.0622782	1.09329	0.374314	0.91143	0.834861	0.640528	0.609716	1.26421	0.00509907	CHR12_JGVV34_91_T01	VIT_12s0034g01400	29.5.11.4.2	protein.degradation.ubiquitin.E3.RING	zinc finger (C3HC4-type RING finger) family protein | chr1:22242748-22243731 REVERSE	Ring-H2 finger C1A	0.864599	1.82641e-07	0.157058	1.11522e-05	0.000100883	0.00151392	0.00182054	3.16964e-08	0.987682
0.328679	1.67631	0.37002	0.322033	0.649364	0.747951	0.485408	0.622134	0.458104	CHR12_JGVV59_129_T01	VIT_12s0059g01370	29.5.11.4.2	protein.degradation.ubiquitin.E3.RING	zinc finger (C3HC4-type RING finger) family protein | chr4:11767513-11768452 REVERSE	Zinc finger (C3HC4-type ring finger)	0.128718	4.19127e-12	0.141804	0.0983203	0.00127591	0.000158508	0.00934217	0.00105262	0.016732
0.258787	0.200467	-0.287338	1.02898	0.493829	-0.0824664	0.937877	0.854193	0.411153	CHR13_JGVV19_82_T01	VIT_13s0019g04440	29.5.11.4.2	protein.degradation.ubiquitin.E3.RING	zinc finger (C3HC4-type RING finger) family protein | chr2:16273901-16276872 FORWARD	Zinc finger (C3HC4-type ring finger)	0.499431	0.488724	0.533686	0.000261748	0.11179	0.859665	0.000746801	0.00211378	0.166329
0.489961	1.37884	0.513092	0.233753	0.0876823	0.470985	-0.405624	-0.540639	0.342004	CHR14_JGVV66_171_T01	VIT_14s0066g01870	29.5.11.4.2	protein.degradation.ubiquitin.E3.RING	armadillo/beta-catenin repeat family protein / U-box domain-containing protein | chr5:16057347-16058999 FORWARD	Armadillo/beta-catenin repeat / U-box domain-containing protein	0.00872726	7.06806e-11	0.0177571	0.214302	0.75157	0.00803587	0.018718	0.00192106	0.0558532
0.809848	2.82107	0.563319	-0.58555	0.00447719	-0.191365	0.1431	0.0584415	0.0332166	CHR14_JGVV66_239_T01	VIT_14s0066g02570	29.5.11.4.2	protein.degradation.ubiquitin.E3.RING	zinc finger (C3HC4-type RING finger) family protein | chr3:17523458-17525540 FORWARD	Zinc finger (C3HC4-type ring finger)	0.291674	6.88426e-06	0.605643	0.42331	0.996697	0.853933	0.870158	0.949722	0.974115
1.22431	4.32973	1.24351	-1.40841	-0.0482315	-0.0618435	0.372211	-0.256794	-0.118946	CHR14_JGVV66_240_T01	VIT_14s0066g02580	29.5.11.4.2	protein.degradation.ubiquitin.E3.RING	zinc finger (C3HC4-type RING finger) family protein | chr3:17523458-17525540 FORWARD	Zinc finger (C3HC4-type ring finger)	0.208302	4.74915e-07	0.291465	0.0946702	0.978137	0.970219	0.724781	0.816549	0.925405
-0.238528	-0.239618	-0.0412777	-0.831391	-0.41219	-0.326264	-1.18026	-0.968037	-0.605643	CHR14_JGVV68_108_T01	VIT_14s0068g01130	29.5.11.4.2	protein.degradation.ubiquitin.E3.RING	zinc finger (C3HC4-type RING finger) family protein | chr3:9823685-9827438 FORWARD	Zinc finger (C3HC4-type ring finger)	0.104014	0.0509624	0.894401	2.93258e-08	0.00282837	0.0139512	8.03226e-12	1.23861e-09	1.35261e-05
0.0898905	1.03744	0.256316	-0.172286	-0.15833	0.371064	0.168664	-0.281444	0.809889	CHR14_JGVV81_64_T01	VIT_14s0081g00070	29.5.11.4.2	protein.degradation.ubiquitin.E3.RING	Symbols: DRIP2 | DRIP2 (DREB2A-INTERACTING PROTEIN 2); protein binding / ubiquitin-protein ligase/ zinc ion binding | chr2:13026000-13030661 FORWARD	Zinc finger (C3HC4-type ring finger)	0.758712	6.07694e-08	0.322169	0.40382	0.501374	0.0426538	0.39361	0.122875	1.77616e-05
-0.391757	-1.2198	-0.483936	0.134187	-0.32763	-0.284247	0.0610293	-0.00842228	0.0697735	CHR14_JGVV128_12_T01	VIT_14s0128g00120	29.5.11.4.2	protein.degradation.ubiquitin.E3.RING	Symbols: ATL6 | ATL6; protein binding / zinc ion binding | chr3:1476982-1478730 FORWARD	Ring-H2 finger protein ATL3B	0.00291238	2.23707e-13	0.00137513	0.333727	0.0122729	0.024385	0.696003	0.963918	0.654854
-0.252558	0.407739	-0.32381	-0.851704	-1.05793	-0.697507	-1.18103	-1.47211	-0.987029	CHR14_JGVV219_4_T01	VIT_14s0219g00040	29.5.11.4.2	protein.degradation.ubiquitin.E3.RING	zinc finger (C3HC4-type RING finger) family protein | chr3:10116950-10120645 REVERSE	Zinc finger (C3HC4-type ring finger)	0.268995	0.0204571	0.208917	1.45126e-05	1.15758e-06	0.000331531	3.30671e-08	3.59366e-10	1.85632e-06
0.35812	0.184365	0.136451	0.462861	0.787121	0.258699	1.46901	0.991129	0.292323	CHR15_JGVV45_25_T01	VIT_15s0045g00330	29.5.11.4.2	protein.degradation.ubiquitin.E3.RING	zinc finger (C3HC4-type RING finger) family protein | chr5:5799905-5801244 REVERSE	Ring-H2 finger protein ATL3A	0.0995179	0.342927	0.711166	0.0158001	0.000164733	0.229216	5.33098e-10	2.10618e-06	0.153991
0.264411	1.00765	0.399831	0.704236	0.118435	0.14481	-0.0533924	0.0684209	0.574041	CHR15_JGVV46_146_T01	VIT_15s0046g02070	29.5.11.4.2	protein.degradation.ubiquitin.E3.RING	zinc finger (C3HC4-type RING finger) family protein | chr2:18963083-18963885 FORWARD	Zinc finger (C3HC4-type ring finger)	0.119401	2.88961e-09	0.0326057	7.95965e-06	0.566001	0.422302	0.787883	0.72118	0.000197658
-0.438098	-1.1406	-0.143182	-0.328574	-1.25629	-0.977551	-0.54393	-0.200388	-0.0051497	CHR16_GSVIVT00024430001_T01	VIT_16s0039g02330	29.5.11.4.2	protein.degradation.ubiquitin.E3.RING	binding / ubiquitin-protein ligase | chr4:17245400-17248461 REVERSE	Unknown	0.206404	6.93723e-05	0.820705	0.316886	8.43969e-05	0.00114575	0.0645519	0.567097	0.991977
-0.42803	-0.0630426	-0.520243	-1.46471	-0.421515	-0.270034	-0.846976	-0.088825	-0.366445	CHR17_JGVV0_334_T01	VIT_17s0000g06610	29.5.11.4.2	protein.degradation.ubiquitin.E3.RING	zinc finger (C3HC4-type RING finger) family protein | chr1:6421117-6425880 FORWARD	Zinc finger (C3HC4-type ring finger)	0.130222	0.824321	0.108449	1.36542e-07	0.130177	0.351296	0.000621562	0.786565	0.164843
-0.204505	1.4939	-0.208503	-0.389571	-0.909958	-0.605922	0.806195	-0.440757	-0.360838	CHR17_JGVV0_203_T01	VIT_17s0000g08080	29.5.11.4.2	protein.degradation.ubiquitin.E3.RING	armadillo/beta-catenin repeat family protein / U-box domain-containing protein | chr1:22198403-22200678 FORWARD	Armadillo/beta-catenin repeat protein / U-box domain-containing protein	0.772411	0.000252696	0.818899	0.435934	0.0471394	0.192266	0.0573714	0.346704	0.46817
0.184059	0.366843	-0.0126971	0.499142	0.894148	0.871016	1.93318	1.01305	0.368114	CHR18_JGVV1_70_T01	VIT_18s0001g01060	29.5.11.4.2	protein.degradation.ubiquitin.E3.RING	zinc finger (C3HC4-type RING finger) family protein | chr5:16860467-16861232 FORWARD	Zinc finger (C3HC4-type ring finger)	0.440126	0.0291115	0.981347	0.00489496	8.60639e-06	7.20319e-06	1.00302e-13	3.64089e-07	0.043831
-0.753422	-0.489702	-0.12501	-0.176091	0.300838	0.520468	1.75687	2.80659	1.0474	CHR18_JGVV1_147_T01	VIT_18s0001g02280	29.5.11.4.2	protein.degradation.ubiquitin.E3.RING	zinc finger (C3HC4-type RING finger) family protein | chr3:17372800-17373547 REVERSE	Zinc finger (C3HC4-type ring finger) family protein	0.120211	0.244173	0.905092	0.77225	0.622574	0.283527	5.68136e-05	1.79981e-08	0.0149803
-0.536569	1.0524	0.137429	-0.354339	-0.273016	0.0519315	0.316767	-0.54913	0.308606	CHR18_JGVV1_202_T01	VIT_18s0001g03270	29.5.11.4.2	protein.degradation.ubiquitin.E3.RING	zinc finger (C3HC4-type RING finger) family protein | chr1:22242748-22243731 REVERSE	Zinc finger (C3HC4-type ring finger)	0.0573405	3.18913e-05	0.798479	0.196073	0.39764	0.908755	0.244617	0.0318921	0.274786
-0.316937	-0.240188	-0.0751655	-1.05997	-0.482174	0.0223932	-0.264601	-0.194062	0.507874	CHR18_JGVV1_368_T01	VIT_18s0001g06640	29.5.11.4.2	protein.degradation.ubiquitin.E3.RING	zinc finger (C3HC4-type RING finger) family protein | chr1:27184281-27185830 REVERSE	Zinc finger (C3HC4-type ring finger)	0.51173	0.50995	0.933815	0.00223998	0.240913	0.975059	0.51644	0.653298	0.17299
0.248367	-0.074292	0.179439	0.725817	0.275199	0.54323	-0.0237425	-0.0573547	1.10144	CHR18_JGVV1_491_T01	VIT_18s0001g08100	29.5.11.4.2	protein.degradation.ubiquitin.E3.RING	zinc finger (C3HC4-type RING finger) family protein | chr5:20167002-20169474 REVERSE	Retroelement pol polyprotein	0.0232714	0.480101	0.195191	2.60111e-09	0.0105918	1.38801e-06	0.868058	0.646673	3.8487e-13
0.0294152	-1.08261	-0.206436	0.186576	0.126681	0.548075	-0.47096	0.0482251	0.0205034	CHR18_JGVV1_626_T01	VIT_18s0001g09530	29.5.11.4.2	protein.degradation.ubiquitin.E3.RING	protein binding / zinc ion binding | chr5:183328-186448 REVERSE	Zinc finger (C3HC4-type ring finger)	0.958848	3.25994e-05	0.672149	0.57523	0.764425	0.044571	0.0767454	0.897004	0.962506
0.885486	1.41008	0.110834	0.085215	0.131158	0.21481	0.230872	-0.485636	1.02097	CHR18_JGVV1_1110_T01	VIT_18s0001g14740	29.5.11.4.2	protein.degradation.ubiquitin.E3.RING	FUNCTIONS IN: molecular_function unknown; INVOLVED IN: biological_process unknown; LOCATED IN: cellular_component unknown; EXPRESSED IN: 11 plant structures; EXPRESSED DURING: 8 growth stages; CONTAINS InterPro DOMAIN/s: S-ribonuclease binding protein, SBP1, pollen (InterPro:IPR017066); BEST Arabidopsis thaliana protein match is: SBP1 (s-ribonuclease binding protein 1); protein binding / zinc ion…	Protein binding	0.0920984	0.00150797	0.926229	0.911954	0.873482	0.76009	0.697885	0.349235	0.0322204
0.834674	-0.207188	0.948003	0.611256	0.658233	0.0052944	1.01148	1.04226	-0.461757	CHR19_JGVV14_257_T01	VIT_19s0014g02900	29.5.11.4.2	protein.degradation.ubiquitin.E3.RING	Symbols: RMA1 | RMA1; protein binding / ubiquitin-protein ligase/ zinc ion binding | chr4:1557120-1559428 REVERSE	Ring finger protein 185	3.2797e-05	0.245795	3.9222e-05	0.000742961	0.000655877	0.989681	3.55074e-07	2.61399e-07	0.0114214
-0.805126	-2.0754	-0.794484	-0.380849	-0.321826	-0.808698	0.0871173	0.66737	-0.0291689	CHR19_JGVV14_443_T01	VIT_19s0014g05000	29.5.11.4.2	protein.degradation.ubiquitin.E3.RING	zinc finger protein-related | chr5:22192499-22194308 REVERSE	Zinc finger (C2H2 type) family	0.00261169	2.13069e-11	0.0100547	0.146816	0.285243	0.00159049	0.79424	0.00724439	0.940637
-0.206535	-0.734257	-0.144502	0.693629	0.79114	1.37975	0.609277	1.02078	1.50028	CHR19_JGVV15_96_T01	VIT_19s0015g01000	29.5.11.4.2	protein.degradation.ubiquitin.E3.RING	zinc finger (C3HC4-type RING finger) family protein | chr5:22667906-22669545 FORWARD	Zinc finger (C3HC4-type ring finger)	0.579476	0.00253215	0.784696	0.00655615	0.00372084	1.366e-06	0.0165406	0.000108247	3.07872e-07
0.0280744	1.38238	-0.620029	0.020718	0.104799	0.134651	0.0445301	0.229389	0.0670909	CHR19_GSVIVT00014745001_T01	VIT_19s0015g01080	29.5.11.4.2	protein.degradation.ubiquitin.E3.RING	zinc finger (C3HC4-type RING finger) family protein | chr1:4501581-4503591 REVERSE	No hit	0.921772	2.79004e-13	0.00038808	0.929747	0.597235	0.430463	0.815443	0.111791	0.715849
-0.176634	-1.67626	-0.385421	-0.203893	-0.248379	-0.307605	-0.0874797	-0.300282	-0.648269	CHR19_JGVV85_24_T01	VIT_19s0085g01000	29.5.11.4.2	protein.degradation.ubiquitin.E3.RING	copine-related | chr1:29860491-29863316 FORWARD	RGLG2 (ring Domain LIGASE2)	0.236905	5.82738e-17	0.0120621	0.112407	0.067722	0.0153871	0.553206	0.0151051	2.20762e-06
0.302516	-0.199468	0.401717	0.459109	0.73338	0.700527	0.507954	1.39235	0.813134	CHR3_JGVV38_218_T01	VIT_03s0038g02480	29.5.11.4.3.1	protein.degradation.ubiquitin.E3.SCF.SKP	Symbols: SKP1, ASK1, ATSKP1, SKP1A, UIP1 | SKP1 (S PHASE KINASE-ASSOCIATED PROTEIN 1); protein binding / ubiquitin-protein ligase | chr1:28516548-28517699 FORWARD	SKP1	0.0605003	0.157557	0.0274806	0.00158785	7.945e-06	9.17841e-06	0.000510781	3.52257e-12	7.01267e-07
-0.529304	-1.36568	-0.445762	-0.570072	-0.267257	-0.149495	-0.0697383	0.160512	0.00529576	CHRUN_JGVV125_3_T01	VIT_00s0125g00050	29.5.11.4.3.2	protein.degradation.ubiquitin.E3.SCF.FBOX	F-box family protein | chr1:7228718-7231600 REVERSE	No hit	0.000597378	6.02664e-13	0.0116602	9.8992e-05	0.0911574	0.378014	0.701852	0.303539	0.982402
0.575543	1.02032	0.606753	0.750076	0.580445	0.50676	0.85849	0.643817	0.481537	CHRUN_JGVV131_26_T01	VIT_00s0131g00330	29.5.11.4.3.2	protein.degradation.ubiquitin.E3.SCF.FBOX	F-box family protein | chr4:6702743-6704603 REVERSE	F-box family protein	3.33005e-06	7.7016e-13	1.30459e-05	5.01112e-09	2.71292e-06	1.31657e-05	1.94155e-10	1.37529e-07	2.58979e-05
0.0680752	0.594497	0.180777	0.16921	0.498759	0.769518	1.52966	1.41607	1.3034	CHRUN_JGVV160_23_T01	VIT_00s0160g00270	29.5.11.4.3.2	protein.degradation.ubiquitin.E3.SCF.FBOX	F-box family protein | chr1:10932713-10934066 FORWARD	No hit	0.927547	0.0853055	0.816521	0.740471	0.245335	0.0401676	4.20944e-05	0.000138063	0.000463294
0.188558	1.5175	-0.00546022	0.33972	0.480247	-0.115947	1.10063	1.49767	-0.0228863	CHRUN_JGVV181_8_T01	VIT_00s0181g00080	29.5.11.4.3.2	protein.degradation.ubiquitin.E3.SCF.FBOX	F-box family protein | chr4:11445849-11447163 REVERSE	F-box domain containing protein	0.610427	2.91257e-08	0.99448	0.206596	0.0808619	0.757414	2.18577e-05	1.26744e-07	0.954254
0.0663147	-0.0134371	-0.225714	0.600841	0.405552	0.821516	0.743372	1.1852	0.744212	CHRUN_JGVV181_17_T01	VIT_00s0181g00170	29.5.11.4.3.2	protein.degradation.ubiquitin.E3.SCF.FBOX	F-box family protein | chr5:682577-684480 FORWARD	F-box family protein	0.790083	0.940262	0.282148	6.7621e-05	0.00919694	6.25308e-07	2.16929e-06	1.96892e-10	3.49036e-06
0.192563	-0.137959	0.200463	0.0424323	-0.0532153	0.2402	1.83923	0.759897	0.00652316	CHRUN_JGVV445_5_T01	VIT_00s0445g00050	29.5.11.4.3.2	protein.degradation.ubiquitin.E3.SCF.FBOX	kelch repeat-containing F-box family protein | chr1:5556989-5559520 FORWARD	Unknown	0.692327	0.686064	0.745008	0.935519	0.928552	0.550339	1.2264e-07	0.0140281	0.990411
-0.168776	-0.484938	-0.433547	-0.247484	-1.09889	-0.959031	0.0359224	-0.709058	-0.554887	CHR1_JGVV11_586_T01	VIT_01s0011g00530	29.5.11.4.3.2	protein.degradation.ubiquitin.E3.SCF.FBOX	Symbols: UPS2, ATUPS2 | UPS2 (UREIDE PERMEASE 2) | chr2:1071594-1073566 FORWARD	Ureide permease 2 (AtUPS2)	0.52941	0.00712974	0.0793584	0.235831	8.90781e-07	4.6463e-06	0.895279	0.000269323	0.00415832
0.304796	0.4569	0.648193	1.11537	0.125308	0.355221	0.473621	0.403096	0.498972	CHR1_JGVV11_84_T01	VIT_01s0011g05810	29.5.11.4.3.2	protein.degradation.ubiquitin.E3.SCF.FBOX	Symbols: ADO3, FKF1 | FKF1 (FLAVIN-BINDING, KELCH REPEAT, F BOX 1); signal transducer/ two-component sensor/ ubiquitin-protein ligase | chr1:25508676-25510889 FORWARD	Adagio protein 1	0.00160558	1.02645e-06	1.87353e-07	3.24301e-15	0.23902	0.000165977	1.17643e-06	2.03992e-05	8.12598e-07
0.302089	1.01562	0.349829	0.981769	0.687372	0.101884	0.0741137	0.338391	0.14711	CHR2_JGVV25_78_T01	VIT_02s0025g00830	29.5.11.4.3.2	protein.degradation.ubiquitin.E3.SCF.FBOX	Symbols: HWS, HS | HWS (HAWAIIAN SKIRT); ubiquitin-protein ligase | chr3:22791962-22794330 FORWARD	F-box family protein	0.0165234	7.19521e-12	0.0160196	6.51347e-11	5.81672e-07	0.486439	0.601484	0.0036962	0.252195
0.567298	1.2027	0.480928	0.809595	0.652081	0.465734	0.993105	0.748206	0.367218	CHR2_JGVV25_157_T01	VIT_02s0025g01680	29.5.11.4.3.2	protein.degradation.ubiquitin.E3.SCF.FBOX	F-box family protein | chr4:6702743-6704603 REVERSE	F-box family protein	9.70369e-07	1.00187e-15	0.000114839	1.20096e-10	6.43212e-08	1.29027e-05	7.02311e-13	9.06025e-10	0.000314441
0.494521	1.60815	0.284285	0.91294	0.632847	0.33229	1.45375	1.12127	0.268296	CHR2_JGVV87_86_T01	VIT_02s0087g00090	29.5.11.4.3.2	protein.degradation.ubiquitin.E3.SCF.FBOX	F-box family protein | chr1:11221335-11222786 REVERSE	F-box family protein	0.0569561	2.27847e-09	0.439481	0.000142633	0.0115108	0.200863	5.18715e-08	7.50377e-06	0.307435
0.400276	2.03101	-0.363092	-0.0521107	-0.0853416	0.146241	0.5983	0.00477879	-0.0222629	CHR4_JGVV44_30_T01	VIT_04s0044g01730	29.5.11.4.3.2	protein.degradation.ubiquitin.E3.SCF.FBOX	F-box family protein | chr5:2406068-2407330 FORWARD	F-box family protein	0.674062	0.000585657	0.771551	0.960633	0.943764	0.891818	0.383722	0.995398	0.982738
0.489873	1.49375	0.189123	0.27121	0.431575	0.0192296	0.418517	0.751303	0.41341	CHR5_JGVV62_2_T01	VIT_05s0062g00020	29.5.11.4.3.2	protein.degradation.ubiquitin.E3.SCF.FBOX	F-box family protein | chr3:18126962-18129189 FORWARD	F-box family protein	0.0347327	1.25544e-09	0.615471	0.244054	0.063775	0.962972	0.0495629	0.000479587	0.0587915
1.20073	2.16259	1.10812	0.492701	1.2628	1.38928	0.496968	0.567777	1.76581	CHR5_JGVV124_20_T01	VIT_05s0124g00230	29.5.11.4.3.2	protein.degradation.ubiquitin.E3.SCF.FBOX	F-box family protein | chr3:5494533-5495615 REVERSE	F-box domain containing protein	9.29057e-09	1.4613e-16	7.42944e-07	0.00287947	3.10597e-09	1.67096e-10	0.00254294	0.000688755	6.23721e-13
0.320028	1.09752	0.436794	1.34669	0.494592	0.497789	0.32673	0.42027	0.465779	CHR6_JGVV4_92_T01	VIT_06s0004g07520	29.5.11.4.3.2	protein.degradation.ubiquitin.E3.SCF.FBOX	F-box family protein (FBL3) | chr5:266723-270483 REVERSE	F-box family protein	0.0867135	5.12861e-09	0.0373827	1.59074e-10	0.00514496	0.00342883	0.0500483	0.0112188	0.00565082
-0.208096	0.754487	0.125652	1.25394	0.248355	0.369311	0.743022	0.142096	0.378244	CHR6_JGVV9_145_T01	VIT_06s0009g02110	29.5.11.4.3.2	protein.degradation.ubiquitin.E3.SCF.FBOX	kelch repeat-containing F-box family protein | chr5:9484734-9486149 REVERSE	Kelch repeat-containing F-box family protein	0.365467	2.28027e-05	0.7144	4.40277e-09	0.240276	0.0468424	5.32144e-05	0.497035	0.038653
0.838531	1.73322	0.430122	-0.340183	1.11028	-0.119906	1.61967	1.3067	0.235402	CHR6_JGVV9_13_T01	VIT_06s0009g03670	29.5.11.4.3.2	protein.degradation.ubiquitin.E3.SCF.FBOX	F-box family protein | chr5:18714965-18716953 REVERSE	F-box family protein	0.0397903	4.74618e-06	0.469912	0.442546	0.00508203	0.846728	2.75088e-05	0.000525317	0.612095
0.207055	-0.225178	-0.162546	0.126497	0.18731	-0.642331	1.44982	1.61087	-0.064343	CHR6_JGVV9_12_T01	VIT_06s0009g03680	29.5.11.4.3.2	protein.degradation.ubiquitin.E3.SCF.FBOX	F-box family protein | chr1:10625029-10627105 FORWARD	F-box family protein	0.666689	0.488724	0.806114	0.777856	0.691978	0.0474638	9.80843e-06	2.01971e-06	0.89066
0.310249	1.06869	0.432113	0.37006	0.296355	0.143879	1.04092	0.408022	0.423412	CHR6_JGVV80_33_T01	VIT_06s0080g00910	29.5.11.4.3.2	protein.degradation.ubiquitin.E3.SCF.FBOX	F-box family protein | chr2:11683862-11684967 REVERSE	F-box family protein	0.53818	0.0016338	0.438415	0.366216	0.542308	0.795595	0.00324747	0.294208	0.285509
-0.49006	-0.432132	-0.369157	-0.307291	-0.984323	-1.60003	0.429541	0.205916	0.124078	CHR7_JGVV31_31_T01	VIT_07s0031g00340	29.5.11.4.3.2	protein.degradation.ubiquitin.E3.SCF.FBOX	F-box family protein | chr5:26793880-26795303 REVERSE	F-box domain containing protein	0.138115	0.117152	0.399802	0.347053	0.0013124	7.24178e-07	0.147925	0.54701	0.746875
-0.0799478	0.622613	-0.0777655	1.43138	0.31156	-0.441243	0.186847	0.695966	-0.179101	CHR7_JGVV129_97_T01	VIT_07s0129g01000	29.5.11.4.3.2	protein.degradation.ubiquitin.E3.SCF.FBOX	Symbols: SLY1 | SLY1 (SLEEPY1) | chr4:12563553-12564482 FORWARD	F-box family protein	0.865022	0.00907766	0.899614	3.5686e-07	0.313213	0.100967	0.531695	0.0058032	0.562283
0.476239	0.72222	-0.0262923	0.0822966	-0.305199	-0.400869	0.322272	1.05416	0.155094	CHR8_PDVV7_580_T01	VIT_08s0007g02850	29.5.11.4.3.2	protein.degradation.ubiquitin.E3.SCF.FBOX	F-box family protein | chr2:15158561-15159639 FORWARD	F-box family protein	0.272308	0.0306094	0.980996	0.884854	0.523095	0.330381	0.420529	0.00287141	0.742811
0.00458924	1.40313	0.0686554	0.282435	0.265669	0.0463484	-0.298429	0.358966	0.296503	CHR8_JGVV7_513_T01	VIT_08s0007g03580	29.5.11.4.3.2	protein.degradation.ubiquitin.E3.SCF.FBOX	ubiquitin-protein ligase | chr2:15247793-15252967 FORWARD	LRR and BTB/POZ domain-containing protein FBL11	0.987537	4.7507e-14	0.808858	0.0348029	0.0691676	0.830746	0.0240951	0.00680552	0.028855
0.0206807	1.23215	-0.118437	-0.00552116	0.138377	0.0281474	-0.162276	0.199918	0.0623819	CHR8_JGVV7_512_T01	VIT_08s0007g03590	29.5.11.4.3.2	protein.degradation.ubiquitin.E3.SCF.FBOX	ubiquitin-protein ligase | chr2:15247793-15252967 FORWARD	LRR and BTB/POZ domain-containing protein FBL11	0.936891	1.91392e-13	0.574486	0.980151	0.367833	0.89706	0.212435	0.115268	0.695978
0.41239	0.0147325	0.266659	-0.899361	-0.193785	-0.167992	-1.54185	-0.613166	-0.207222	CHR8_JGVV40_196_T01	VIT_08s0040g01290	29.5.11.4.3.2	protein.degradation.ubiquitin.E3.SCF.FBOX	F-box family protein | chr2:13824794-13826986 FORWARD	F-box family protein	0.0110248	0.936482	0.197759	1.26417e-07	0.287635	0.340897	4.76345e-13	8.12828e-05	0.204903
1.59714	1.62335	1.39157	1.17038	-0.429166	-0.115343	1.25435	0.70182	0.223883	CHR8_JGVV40_74_T01	VIT_08s0040g02600	29.5.11.4.3.2	protein.degradation.ubiquitin.E3.SCF.FBOX	F-box family protein | chr2:16486902-16488645 REVERSE	F-box protein	8.79089e-09	3.93785e-10	1.97135e-06	1.09027e-06	0.0762786	0.718495	2.60163e-07	0.00146189	0.372385
-0.124663	-0.286946	0.111149	1.41072	0.0890755	-0.181425	0.313289	-0.2869	-0.125364	CHR8_JGVV58_73_T01	VIT_08s0058g00700	29.5.11.4.3.2	protein.degradation.ubiquitin.E3.SCF.FBOX	F-box family protein (FBL3) | chr5:266723-270483 REVERSE	F-box protein (FBL3)	0.634538	0.0837169	0.748414	1.54021e-10	0.747391	0.380445	0.074958	0.108735	0.553195
0.266716	-0.957438	-0.121534	0.137164	0.799079	-0.000987374	1.19126	0.433915	0.611681	CHR9_JGVV2_444_T01	VIT_09s0002g04930	29.5.11.4.3.2	protein.degradation.ubiquitin.E3.SCF.FBOX	kelch repeat-containing F-box family protein | chr1:30241607-30243071 FORWARD	Kelch repeat-containing F-box family protein	0.15874	5.95003e-08	0.691969	0.487314	1.21979e-05	0.997836	1.38288e-09	0.0074663	0.000276606
0.208255	-0.91127	-0.138713	0.150227	0.881146	0.0038427	1.29429	0.481301	0.650772	CHR9_JGVV2_449_T01	VIT_09s0002g05010	29.5.11.4.3.2	protein.degradation.ubiquitin.E3.SCF.FBOX	kelch repeat-containing F-box family protein | chr1:30241607-30243071 FORWARD	Kelch repeat-containing F-box family protein	0.361099	8.52933e-07	0.67433	0.485445	1.0382e-05	0.992288	1.53336e-09	0.00654424	0.000376445
0.0700488	-1.01856	-0.335055	0.170433	0.967955	-0.0324563	1.30927	0.602835	0.585042	CHR9_JGVV2_455_T01	VIT_09s0002g05080	29.5.11.4.3.2	protein.degradation.ubiquitin.E3.SCF.FBOX	kelch repeat-containing F-box family protein | chr1:30241607-30243071 FORWARD	Kelch repeat-containing F-box family protein	0.763454	5.84988e-10	0.0617761	0.272163	2.46227e-08	0.895221	4.4872e-12	3.70402e-05	7.13438e-05
0.20523	-0.865013	-0.0541159	0.0852254	0.761722	0.00824203	1.10661	0.486539	0.69449	CHR9_JGVV2_467_T01	VIT_09s0002g05210	29.5.11.4.3.2	protein.degradation.ubiquitin.E3.SCF.FBOX	kelch repeat-containing F-box family protein | chr1:30241607-30243071 FORWARD	F-box family protein	0.299918	2.86688e-07	0.885832	0.694438	1.82523e-05	0.980396	4.27964e-09	0.00224907	3.75985e-05
0.421355	1.06807	0.59157	0.872387	0.63136	0.588411	0.879358	0.692761	0.447506	CHR9_JGVV18_132_T01	VIT_09s0018g01810	29.5.11.4.3.2	protein.degradation.ubiquitin.E3.SCF.FBOX	F-box family protein | chr4:6702743-6704603 REVERSE	F-box family protein	6.54984e-05	9.60801e-15	2.72222e-06	8.71246e-12	6.13375e-08	1.09056e-07	6.04994e-12	2.30466e-09	1.27406e-05
-0.349935	-0.361705	-0.206267	-0.83328	-0.563037	-0.359012	-0.370557	-0.944325	-1.08293	CHR11_JGVV16_453_T01	VIT_11s0016g05050	29.5.11.4.3.2	protein.degradation.ubiquitin.E3.SCF.FBOX	kelch repeat-containing F-box family protein | chr1:20617954-20620136 REVERSE	Kelch repeat-containing F-box protein	0.00973573	0.00246971	0.244238	1.5379e-08	5.06157e-05	0.00527189	0.00302574	1.14983e-09	1.14206e-10
-0.594767	-2.07689	-1.04255	-0.193133	-0.223025	-0.118328	-0.171533	-0.103563	-0.501836	CHR11_JGVV52_162_T01	VIT_11s0052g00010	29.5.11.4.3.2	protein.degradation.ubiquitin.E3.SCF.FBOX	Symbols: SKIP16 | SKIP16 (SKP1/ASK-interacting protein 16); protein binding | chr1:1853077-1855031 REVERSE	No hit	0.000418677	7.65338e-17	6.9829e-07	0.259478	0.221547	0.559346	0.310643	0.581213	0.0015269
0.41159	1.25325	0.244475	0.119485	0.104826	-0.129067	1.11004	0.436914	0.826266	CHR13_JGVV19_412_T01	VIT_13s0019g00390	29.5.11.4.3.2	protein.degradation.ubiquitin.E3.SCF.FBOX	F-box family protein | chr2:16486902-16488645 REVERSE	F-box family protein	0.0820961	5.00604e-08	0.468655	0.674	0.756942	0.659594	1.21686e-06	0.0396622	0.000167051
-0.195241	-0.0152101	0.278497	-0.00485557	-0.221398	-1.02446	1.17186	-0.380578	-0.138694	CHR13_JGVV19_409_T01	VIT_13s0019g00420	29.5.11.4.3.2	protein.degradation.ubiquitin.E3.SCF.FBOX	F-box family protein | chr2:16486902-16488645 REVERSE	F-box family protein	0.693639	0.969165	0.618837	0.994516	0.626417	0.0015616	0.000240624	0.264334	0.74177
-0.719486	-0.514271	-0.309215	-1.33774	-0.545912	-0.621359	-0.317716	-0.298942	-0.901117	CHR13_JGVV73_26_T01	VIT_13s0073g00440	29.5.11.4.3.2	protein.degradation.ubiquitin.E3.SCF.FBOX	Symbols: BSL3 | kelch repeat-containing serine/threonine phosphoesterase family protein | chr2:11629919-11636708 FORWARD	BSU1-like protein 3 BSL3	0.00715384	0.0286417	0.422512	9.32246e-07	0.0434824	0.0149067	0.22986	0.267446	0.000436899
0.504432	1.00744	0.673152	0.734492	0.602788	0.577643	0.903807	0.6272	0.564521	CHR14_JGVV36_30_T01	VIT_14s0036g01100	29.5.11.4.3.2	protein.degradation.ubiquitin.E3.SCF.FBOX	F-box family protein | chr4:6702743-6704603 REVERSE	F-box family protein	0.000627873	4.01106e-10	9.5813e-05	9.05842e-07	6.03814e-05	6.49e-05	1.25877e-08	1.37775e-05	8.07079e-05
-0.512648	-0.324193	-0.354526	0.219224	-0.375829	-1.20993	-0.146705	-0.963281	-1.0047	CHR14_JGVV60_65_T01	VIT_14s0060g01970	29.5.11.4.3.2	protein.degradation.ubiquitin.E3.SCF.FBOX	F-box family protein | chr5:9941905-9944778 REVERSE	F-box domain containing protein	0.00583055	0.0481773	0.12232	0.249475	0.0460126	8.86279e-09	0.460915	5.51186e-07	3.68858e-07
0.00714492	0.000225185	-0.0842544	-0.365816	-0.206144	-0.106353	-1.3329	-0.98171	-0.482492	CHR14_JGVV66_58_T01	VIT_14s0066g00660	29.5.11.4.3.2	protein.degradation.ubiquitin.E3.SCF.FBOX	F-box family protein | chr4:16049573-16050865 FORWARD	No hit	0.980759	0.998952	0.755945	0.00645847	0.186492	0.541263	1.07277e-12	2.22701e-09	0.000501202
1.10449	2.97042	0.752515	-0.391132	0.0428806	-0.332189	-0.221189	0.0180386	-0.205584	CHR14_JGVV68_205_T01	VIT_14s0068g02150	29.5.11.4.3.2	protein.degradation.ubiquitin.E3.SCF.FBOX	kelch repeat-containing F-box family protein | chr3:10009442-10011641 REVERSE	Kelch repeat-containing F-box family protein	0.00183995	3.02822e-12	0.0778721	0.287555	0.947612	0.402456	0.577041	0.971871	0.6185
0.441407	0.321687	-0.0587	-0.0326061	0.308674	-0.270333	1.08312	0.303621	-0.0158805	CHR15_GSVIVT00027707001_T01	VIT_15s0048g00070	29.5.11.4.3.2	protein.degradation.ubiquitin.E3.SCF.FBOX	F-box protein-related | chr3:22464623-22466948 FORWARD	No hit	0.304917	0.357446	0.949504	0.95597	0.502646	0.544468	0.00161924	0.443131	0.977692
0.577352	1.0934	0.573675	0.824089	0.658181	0.569968	0.802483	0.67125	0.428033	CHR16_JGVV39_46_T01	VIT_16s0039g00850	29.5.11.4.3.2	protein.degradation.ubiquitin.E3.SCF.FBOX	F-box family protein | chr4:6702743-6704603 REVERSE	F-box family protein	4.35949e-07	6.34665e-15	5.14277e-06	4.07511e-11	2.93695e-08	2.26245e-07	6.59787e-11	5.45603e-09	2.7993e-05
0.477462	1.91848	0.551601	0.366785	-0.0544169	0.251354	-0.764532	-0.678747	-0.276538	CHR17_GSVIVT00008366001_T01	VIT_17s0000g03020	29.5.11.4.3.2	protein.degradation.ubiquitin.E3.SCF.FBOX	kelch repeat-containing F-box family protein | chr5:700169-702630 FORWARD	No hit	0.0197445	1.40449e-13	0.0194411	0.0565181	0.87041	0.237144	8.1151e-05	0.000413178	0.173727
0.374691	0.846308	0.130509	1.19014	0.635515	0.452162	0.566706	0.361035	0.32028	CHR17_JGVV0_479_T01	VIT_17s0000g05010	29.5.11.4.3.2	protein.degradation.ubiquitin.E3.SCF.FBOX	F-box family protein | chr5:20131274-20132729 REVERSE	Unknown	0.016905	7.41878e-08	0.610896	1.24069e-10	6.89364e-05	0.0023974	0.00012916	0.0127547	0.0308994
0.508548	-0.185647	0.275255	1.3181	0.637956	1.38613	0.423662	1.20348	0.631875	CHR17_JGVV0_118_T01	VIT_17s0000g09050	29.5.11.4.3.2	protein.degradation.ubiquitin.E3.SCF.FBOX	kelch repeat-containing F-box family protein | chr4:18380526-18381905 REVERSE	No hit	0.183853	0.593751	0.639917	8.25287e-05	0.074799	5.89089e-05	0.218634	0.000280095	0.0592286
-0.527701	-1.88145	-0.506651	0.561516	0.313923	1.27208	1.18655	0.986358	1.37751	CHR18_JGVV1_345_T01	VIT_18s0001g06220	29.5.11.4.3.2	protein.degradation.ubiquitin.E3.SCF.FBOX	F-box family protein (FBW2) | chr4:5758363-5760558 FORWARD	F-box protein (FBW2)	0.199048	2.96715e-07	0.318041	0.119435	0.496511	0.000413916	0.000647718	0.00433922	0.000136181
-0.386538	-0.884696	-0.307961	-0.817295	-1.39519	-0.745878	-1.00131	-1.30277	-0.68795	CHR18_JGVV1_832_T01	VIT_18s0001g11770	29.5.11.4.3.2	protein.degradation.ubiquitin.E3.SCF.FBOX	F-box family protein | chr1:4642346-4644422 REVERSE	F-box domain containing protein	0.0807897	8.99221e-06	0.276419	6.17437e-05	1.58715e-08	0.000292631	2.29975e-06	1.88472e-08	0.000678995
-0.64779	-1.2651	-0.629188	0.401138	-0.333782	0.128532	-0.0622173	0.234323	0.489665	CHR18_JGVV1_915_T01	VIT_18s0001g12660	29.5.11.4.3.2	protein.degradation.ubiquitin.E3.SCF.FBOX	Symbols: AtTLP6 | AtTLP6 (TUBBY LIKE PROTEIN 6); phosphoric diester hydrolase/ transcription factor | chr1:17326556-17328728 FORWARD	TUBBY like protein 6 TLP6	0.00204028	8.08656e-09	0.00937967	0.0421616	0.131167	0.629147	0.8154	0.268659	0.0135156
1.32451	4.65438	1.50483	-0.192572	0.325137	0.153749	0.0935953	-0.393915	-0.308809	CHR18_JGVV41_112_T01	VIT_18s0041g01090	29.5.11.4.3.2	protein.degradation.ubiquitin.E3.SCF.FBOX	F-box family protein | chr3:8621986-8623162 REVERSE	F-box domain containing protein	0.157509	8.74481e-08	0.167706	0.881084	0.807447	0.915009	0.937954	0.701613	0.778912
0.259472	-1.38108	-0.20462	0.0653636	0.410756	0.525421	0.134922	0.192331	0.760974	CHR18_JGVV89_37_T01	VIT_18s0089g01020	29.5.11.4.3.2	protein.degradation.ubiquitin.E3.SCF.FBOX	F-box family protein (FBL19) | chr4:14952670-14953682 FORWARD	Ethylene-responsive transcription factor	0.431693	1.73049e-07	0.650747	0.866347	0.144058	0.0404253	0.664177	0.508564	0.00247468
0.652868	1.337	0.175847	1.10802	0.849558	0.58667	0.724281	1.33924	0.862122	CHR19_GSVIVT00020465001_T01	VIT_19s0027g00320	29.5.11.4.3.2	protein.degradation.ubiquitin.E3.SCF.FBOX	F-box family protein-related | chr3:7198454-7202489 REVERSE	Unknown	0.0346812	3.69513e-06	0.757605	0.000130816	0.00477356	0.0460548	0.00971987	8.68179e-06	0.00271465
-0.263704	-0.366203	-0.154711	-0.339405	0.28019	-0.0691499	0.727096	0.502096	1.36362	CHR19_JGVV90_70_T01	VIT_19s0090g00800	29.5.11.4.3.2	protein.degradation.ubiquitin.E3.SCF.FBOX	F-box family protein | chr4:11672396-11675575 FORWARD	F-box protein	0.428462	0.128829	0.758856	0.209387	0.369978	0.87137	0.00339644	0.0465197	1.11913e-06
-0.445727	-1.35988	-0.293948	-0.342053	-0.146921	-0.336736	0.0599384	-0.270766	-0.475947	CHR9_JGVV2_87_T01	VIT_09s0002g01050	29.5.11.4.3.4	protein.degradation.ubiquitin.E3.SCF.RBX	Symbols: ROC1, RBX1, HRT1, ATRBX1 | RBX1 (RING-BOX 1); protein binding | chr5:6956660-6958311 REVERSE	Ring-box protein RBX	0.000466809	4.0628e-15	0.0492204	0.00348934	0.303821	0.00508142	0.687805	0.0211997	0.000106396
0.996904	0.916354	0.944585	0.777034	1.0534	0.947916	0.323592	0.373864	0.717896	CHR18_GSVIVT00034772001_T01	VIT_18s0075g00060	29.5.11.4.4	protein.degradation.ubiquitin.E3.APC	Symbols: EMB2771 | EMB2771 (EMBRYO DEFECTIVE 2771); ubiquitin-protein ligase | chr5:1641452-1654756 FORWARD	Anaphase-promoting complex component APC1	0.000840298	0.000567809	0.00569775	0.00482967	0.000406893	0.000907648	0.278243	0.202542	0.0104899
0.619227	1.40946	-0.103437	0.742762	0.881739	0.529344	1.14044	0.841427	0.611549	CHR15_JGVV21_227_T01	VIT_15s0021g00140	29.5.11.4.5.2	protein.degradation.ubiquitin.E3.BTB/POZ Cullin3.BTB/POZ	speckle-type POZ protein-related | chr1:230994-232508 REVERSE	Speckle-type POZ protein-related	0.000251136	2.38115e-12	0.733017	6.7311e-06	1.11946e-06	0.000948667	1.28312e-09	8.66088e-07	0.000152641
1.47791	1.15598	1.56013	-0.463991	-0.614388	0.289492	0.250591	-0.264911	1.00116	CHR17_JGVV0_59_T01	VIT_17s0000g09790	29.5.11.4.5.2	protein.degradation.ubiquitin.E3.BTB/POZ Cullin3.BTB/POZ	Symbols: BT1 | BT1 (BTB AND TAZ DOMAIN PROTEIN 1); protein binding / transcription regulator | chr5:25333263-25335485 REVERSE	BT1 (BTB and TAZ domain protein 1)	1.07528e-08	1.45843e-07	6.69417e-08	0.0240496	0.00492349	0.203012	0.253922	0.227124	7.09498e-06
-0.361255	-1.06645	-0.648623	-0.406294	-0.665485	-1.03303	-0.0448558	-0.132628	-0.672814	CHRUN_JGVV1600_1_T01	VIT_00s1600g00010	29.5.2	protein.degradation.autophagy	Symbols: ATG8C | ATG8C (autophagy 8c); microtubule binding | chr1:22932901-22934439 FORWARD	No hit	0.00905619	2.42009e-11	7.27857e-05	0.00160064	5.43879e-06	4.33321e-10	0.794963	0.355509	2.28403e-06
-0.302857	-1.38943	-0.238722	-0.281998	-0.550576	0.207946	-0.231778	0.0394337	-0.297598	CHR10_JGVV3_311_T01	VIT_10s0003g03430	29.5.2	protein.degradation.autophagy	Symbols: ATATG3, ATG3 | ATG3 | chr5:24733785-24736853 REVERSE	No hit	0.547535	6.5279e-05	0.728364	0.516456	0.177133	0.676184	0.587512	0.939133	0.477018
-0.499006	-1.10773	-0.644007	-0.495892	-0.653398	-0.944675	-0.115535	-0.182799	-0.609365	CHR10_JGVV116_99_T01	VIT_10s0116g01700	29.5.2	protein.degradation.autophagy	Symbols: ATG8C | ATG8C (autophagy 8c); microtubule binding | chr1:22932901-22934439 FORWARD	Autophagy 8c (APG8c)	0.000694097	3.83274e-11	0.000170727	0.000328748	1.77908e-05	1.02609e-08	0.46005	0.205783	2.61704e-05
-1.16077	-1.60982	-0.914382	0.345346	-0.0914833	0.114194	0.393388	-0.0224225	-0.245533	CHR14_JGVV68_14_T01	VIT_14s0068g00150	29.5.2	protein.degradation.autophagy	autophagy 4b (APG4b) | chr3:22144280-22147691 REVERSE	No hit	0.000361048	3.61529e-07	0.0139776	0.30354	0.861394	0.810065	0.214482	0.960461	0.490818
0.912732	0.855735	1.12387	0.955697	1.38305	1.64502	1.13871	1.52199	1.43653	CHRUN_JGVV187_4_T01	VIT_00s0187g00040	29.5.3	protein.degradation.cysteine protease	cysteine protease inhibitor, putative / cystatin, putative | chr5:19286450-19286995 REVERSE	Cystatin	1.63241e-07	5.18123e-08	3.86229e-08	1.54442e-08	1.39416e-11	2.90398e-13	2.58323e-10	3.15888e-13	3.6083e-12
0.527696	-1.39668	-0.693576	0.353662	0.135527	-0.353459	1.0354	0.616333	-0.191015	CHRUN_JGVV187_5_T01	VIT_00s0187g00050	29.5.3	protein.degradation.cysteine protease	cysteine protease inhibitor, putative / cystatin, putative | chr5:19286450-19286995 REVERSE	No hit	0.36316	0.00118422	0.285007	0.526037	0.864002	0.544981	0.0209007	0.196539	0.752977
-0.63645	-3.27909	-1.14281	0.277961	0.084352	-0.0509233	0.376325	0.0158789	-0.404837	CHRUN_JGVV187_6_T01	VIT_00s0187g00060	29.5.3	protein.degradation.cysteine protease	Symbols: FL3-27, ATCYSA | ATCYSA (CYSTATIN A); cysteine-type endopeptidase inhibitor | chr2:17057402-17058122 FORWARD	No hit	0.139032	5.54215e-12	0.0136461	0.552239	0.901443	0.941744	0.363682	0.97768	0.336534
-0.120863	-1.55812	-0.115286	0.153134	0.103232	0.193314	0.403801	0.792515	-0.156371	CHRUN_JGVV187_8_T01	VIT_00s0187g00080	29.5.3	protein.degradation.cysteine protease	cysteine protease inhibitor, putative / cystatin, putative | chr5:19286450-19286995 REVERSE	No hit	0.843182	5.20222e-06	0.885149	0.748052	0.860917	0.685489	0.263104	0.0184276	0.725127
0.0863477	-0.61185	-0.301581	1.15542	0.0946718	0.149913	1.14773	0.380848	0.0915819	CHRUN_JGVV187_9_T01	VIT_00s0187g00090	29.5.3	protein.degradation.cysteine protease	cysteine protease inhibitor, putative / cystatin, putative | chr5:19286450-19286995 REVERSE	No hit	0.933121	0.204672	0.760861	0.0185229	0.917333	0.855762	0.0185834	0.510112	0.903123
0.0713342	1.07887	0.0698912	0.113236	-0.211777	-0.470638	0.677275	0.370165	0.0252196	CHRUN_JGVV187_10_T01	VIT_00s0187g00110	29.5.3	protein.degradation.cysteine protease	cysteine protease inhibitor, putative / cystatin, putative | chr5:19286450-19286995 REVERSE	Cystatin	0.899422	0.000123965	0.924691	0.785962	0.605149	0.128308	0.0177921	0.229292	0.956959
-0.162413	0.398794	-0.232613	-0.89836	0.0121631	-0.565133	-0.491161	0.935709	-1.04247	CHRUN_JGVV187_11_T01	VIT_00s0187g00120	29.5.3	protein.degradation.cysteine protease	cysteine protease inhibitor, putative / cystatin, putative | chr5:19286450-19286995 REVERSE	Cystatin	0.838926	0.376596	0.804378	0.0448399	0.989179	0.260169	0.30853	0.0356282	0.02068
0.570705	1.39448	0.130976	0.399559	0.417945	1.30409	0.238294	0.918572	1.41178	CHRUN_GSVIVT00004729001_T01	VIT_00s0230g00020	29.5.3	protein.degradation.cysteine protease	Ulp1 protease family protein | chr4:5347396-5350436 REVERSE	No hit	0.0802537	2.93493e-06	0.83924	0.203161	0.221564	2.85941e-05	0.478888	0.00166737	7.72582e-06
0.874804	4.8958	1.64169	-1.97448	0.746324	0.27692	2.07402	-0.312218	0.392613	CHRUN_JGVV323_9_T01	VIT_00s0323g00100	29.5.3	protein.degradation.cysteine protease	Symbols: BETA-VPE, BETAVPE | BETA-VPE (BETA VACUOLAR PROCESSING ENZYME); cysteine-type endopeptidase | chr1:23223874-23226916 REVERSE	Vacuolar processing enzyme beta	0.632498	4.48542e-05	0.368861	0.117929	0.683058	0.897289	0.0934629	0.853023	0.818509
-0.574367	-3.23367	-1.02485	-0.0604955	-0.00417536	0.195978	-0.0171797	0.155979	-0.124877	CHRUN_JGVV1240_1_T01	VIT_00s1240g00010	29.5.3	protein.degradation.cysteine protease	Symbols: FL3-27, ATCYSA | ATCYSA (CYSTATIN A); cysteine-type endopeptidase inhibitor | chr2:17057402-17058122 FORWARD	No hit	0.0913783	3.19921e-14	0.00594698	0.902077	0.994085	0.634744	0.970398	0.682837	0.759107
0.171984	2.64962	1.83947	-1.04489	1.31152	1.16732	2.82609	1.43075	0.874574	CHR1_JGVV137_50_T01	VIT_01s0137g00330	29.5.3	protein.degradation.cysteine protease	cysteine proteinase, putative | chr5:20455317-20457029 FORWARD	Cysteine proteinase	0.920513	0.00105399	0.0963092	0.263752	0.179336	0.21583	0.000856655	0.0995907	0.364534
1.53149	3.90523	2.16834	-0.894791	0.620391	0.284102	0.0629261	-0.251057	0.0970094	CHR5_JGVV29_84_T01	VIT_05s0029g00370	29.5.3	protein.degradation.cysteine protease	cysteine proteinase inhibitor-related | chr2:13609093-13609902 REVERSE	Cystatin	0.124168	8.71247e-06	0.050218	0.372637	0.619814	0.844402	0.961978	0.832492	0.943788
0.000414118	-0.302274	-0.278266	1.2315	0.391317	0.0522308	1.29882	1.03029	0.322062	CHR8_JGVV7_724_T01	VIT_08s0007g01350	29.5.3	protein.degradation.cysteine protease	cysteine proteinase, putative / thiol protease, putative | chr5:17269507-17272164 REVERSE	No hit	0.999743	0.343162	0.619589	0.000135544	0.308014	0.926764	6.10035e-05	0.00116374	0.371209
-0.0622632	-0.0490022	-0.303218	-0.149311	0.085729	0.550506	0.399292	1.13839	0.524219	CHR12_JGVV28_163_T01	VIT_12s0028g02300	29.5.3	protein.degradation.cysteine protease	Symbols: SAG12 | SAG12 (SENESCENCE-ASSOCIATED GENE 12); cysteine-type peptidase | chr5:18613259-18614930 FORWARD	Cysteine proteinase	0.921815	0.895634	0.567582	0.732496	0.875948	0.0952477	0.22661	0.000320453	0.108081
1.95925	6.36319	2.37137	-2.55763	0.475638	0.586796	3.19555	-1.39611	1.18251	CHR13_JGVV19_22_T01	VIT_13s0019g05120	29.5.3	protein.degradation.cysteine protease	cysteine-type endopeptidase/ cysteine-type peptidase | chr3:20354351-20356318 FORWARD	Cysteine proteinase precursor	0.443085	0.000508841	0.420804	0.215054	0.890026	0.854256	0.099951	0.537564	0.61953
0.268153	1.36167	0.46367	0.376949	0.0299742	-0.380966	-0.122406	0.242649	-0.0636375	CHR13_JGVV74_36_T01	VIT_13s0074g00470	29.5.3	protein.degradation.cysteine protease	OTU-like cysteine protease family protein | chr3:21415784-21417948 FORWARD	OTU cysteine protease	0.17805	5.29719e-11	0.0294579	0.0267041	0.925998	0.0294868	0.543225	0.172915	0.783935
-1.65289	-0.907771	-1.91996	-2.60686	-0.990445	-1.27296	-1.54658	-1.43638	-1.14023	CHR15_JGVV48_54_T01	VIT_15s0048g02420	29.5.3	protein.degradation.cysteine protease	peptidase C1A papain family protein | chr1:10157494-10158674 REVERSE	No hit	1.95227e-09	1.98165e-05	1.51223e-09	4.78686e-15	2.87741e-05	1.99686e-07	1.68706e-09	1.18719e-08	1.5291e-06
0.305575	1.03184	0.301738	-0.198729	0.0916009	-0.133286	0.352429	0.150892	-0.308341	CHR16_PDVV98_96_T01	VIT_16s0098g00930	29.5.3	protein.degradation.cysteine protease	cysteine proteinase, putative | chr4:9171467-9173105 FORWARD	Papain cysteine proteinase isoform I	0.577158	0.00386715	0.665368	0.700939	0.893637	0.827506	0.406577	0.761367	0.492326
0.500866	1.46928	0.494759	0.713277	0.584453	0.197279	0.615276	0.728794	0.284076	CHR18_JGVV1_972_T01	VIT_18s0001g13270	29.5.3	protein.degradation.cysteine protease	Symbols: XBCP3 | XBCP3 (xylem bark cysteine peptidase 3); cysteine-type endopeptidase/ cysteine-type peptidase | chr1:3201799-3204150 FORWARD	Papain cysteine peptidase XBCP3	0.00384304	2.28952e-12	0.0136096	2.39483e-05	0.000733654	0.285483	0.000174943	1.83817e-05	0.0915333
-0.690752	-0.124604	-0.383696	-1.0041	-0.394535	-0.0752482	-0.977258	-0.208259	0.437273	CHRUN_JGVV434_5_T01	VIT_00s0434g00080	29.5.4	protein.degradation.aspartate protease	aspartyl protease family protein | chr4:16993339-16995820 FORWARD	Aspartyl protease	4.79048e-07	0.279824	0.00722189	3.0297e-11	0.00138997	0.633527	4.92613e-11	0.0768419	0.000257772
0.0302912	1.18894	-0.433198	-0.426026	-0.745149	-1.54413	0.54657	-0.216869	-0.762927	CHRUN_JGVV434_6_T01	VIT_00s0434g00090	29.5.4	protein.degradation.aspartate protease	aspartyl protease family protein | chr2:7713314-7716464 FORWARD	Aspartyl protease	0.946186	1.62062e-07	0.123289	0.0471148	0.00102687	3.68799e-09	0.00928658	0.359837	0.000474494
0.119778	1.10817	-0.340477	-0.348977	-0.78908	-1.56153	0.450205	-0.239352	-0.698828	CHRUN_JGVV510_5_T01	VIT_00s0510g00050	29.5.4	protein.degradation.aspartate protease	aspartyl protease family protein | chr2:7713314-7716464 FORWARD	Aspartyl protease	0.71433	3.1371e-07	0.234917	0.0987765	0.000350837	1.39104e-09	0.0272159	0.282364	0.000850898
0.0550288	1.28772	-0.363848	-0.332002	-0.686489	-1.4514	0.496577	-0.150467	-0.732981	CHRUN_JGVV2536_1_T01	VIT_00s2536g00010	29.5.4	protein.degradation.aspartate protease	aspartyl protease family protein | chr2:7713314-7716464 FORWARD	Aspartic proteinase nepenthesin-1 precursor	0.877554	2.47322e-09	0.15029	0.0869158	0.000688548	1.15052e-09	0.00780146	0.495503	0.000182605
-0.940251	-1.94961	0.0981848	-0.47429	-0.152608	0.196715	-0.424769	-0.134255	0.00249481	CHR1_JGVV11_339_T01	VIT_01s0011g03210	29.5.4	protein.degradation.aspartate protease	aspartyl protease family protein | chr1:8959186-8960848 REVERSE	Aspartyl protease	0.00043507	7.56034e-11	0.861632	0.0582384	0.67999	0.535479	0.0903053	0.663036	0.995349
0.0132987	1.07958	-0.154076	-0.0307027	-0.0345782	-0.0427914	0.392777	0.449451	0.00123337	CHR4_JGVV23_289_T01	VIT_04s0023g00730	29.5.4	protein.degradation.aspartate protease	aspartyl protease family protein | chr3:590448-593186 FORWARD	Aspartyl protease family	0.944553	1.49357e-15	0.217229	0.818407	0.817896	0.75066	2.63711e-05	3.64868e-06	0.993548
0.823408	-0.0672396	0.766297	0.983169	1.52467	1.12929	1.89852	1.57779	1.24613	CHR5_JGVV20_255_T01	VIT_05s0020g02720	29.5.4	protein.degradation.aspartate protease	extracellular dermal glycoprotein, putative / EDGP, putative | chr1:787122-788651 FORWARD	7S globulin precursor, basic	0.0129703	0.852129	0.0502606	0.00140355	1.05573e-05	0.00041335	5.55691e-08	2.29991e-06	0.000105877
-0.208626	0.0918241	-0.133912	-0.740324	-0.167312	-0.373714	-0.628634	-2.68813	-0.906497	CHR7_JGVV5_300_T01	VIT_07s0005g03140	29.5.4	protein.degradation.aspartate protease	aspartyl protease family protein | chr2:966451-967918 REVERSE	Aspartyl protease	0.879704	0.91701	0.944487	0.376765	0.899282	0.725138	0.4477	0.000273183	0.256082
-0.242651	0.354836	0.262318	-0.440581	-0.595705	-1.03435	0.245161	-0.304267	-1.09481	CHR7_JGVV5_427_T01	VIT_07s0005g04570	29.5.4	protein.degradation.aspartate protease	extracellular dermal glycoprotein, putative / EDGP, putative | chr1:787122-788651 FORWARD	Xyloglucanase inhibitor	0.552501	0.207053	0.601302	0.143116	0.0568869	0.000497626	0.454711	0.336869	0.000223229
-0.269417	0.403734	0.0608903	-0.423438	-0.741599	-1.3936	0.154897	-0.295002	-0.951051	CHR7_JGVV5_428_T01	VIT_07s0005g04580	29.5.4	protein.degradation.aspartate protease	extracellular dermal glycoprotein, putative / EDGP, putative | chr1:787122-788651 FORWARD	Xyloglucanase inhibitor	0.486194	0.138039	0.933888	0.155305	0.0137038	6.00024e-06	0.661592	0.346156	0.000962662
-0.239872	0.133513	-0.251584	-0.48407	-0.151929	-0.364658	-0.540813	-2.48854	-0.584294	CHR7_JGVV31_262_T01	VIT_07s0031g02900	29.5.4	protein.degradation.aspartate protease	aspartyl protease family protein | chr2:966451-967918 REVERSE	Aspartyl protease	0.891399	0.902565	0.912192	0.697165	0.930332	0.797024	0.630691	0.00606136	0.604732
-0.490745	1.96216	0.106579	0.0203034	-2.43523	-2.43535	0.163151	-0.13664	-1.84805	CHR7_JGVV104_157_T01	VIT_07s0104g00180	29.5.4	protein.degradation.aspartate protease	extracellular dermal glycoprotein, putative / EDGP, putative | chr1:787122-788651 FORWARD	Nectarin IV NEC4	0.600147	0.00121032	0.94981	0.986532	0.000374602	0.000243321	0.854906	0.877607	0.00412485
-0.428717	1.60607	2.3232	-0.551874	0.0993916	0.140139	0.0172689	-0.248279	0.0465287	CHR7_JGVV104_156_T01	VIT_07s0104g00190	29.5.4	protein.degradation.aspartate protease	extracellular dermal glycoprotein, putative / EDGP, putative | chr1:787122-788651 FORWARD	7S globulin precursor, basic	0.747844	0.0363375	0.0218969	0.596053	0.951002	0.923457	0.989414	0.821947	0.972623
-0.0502279	-0.203141	-0.204489	1.02439	0.718222	0.633506	0.234779	-0.421896	0.850899	CHR10_JGVV71_38_T01	VIT_10s0071g00770	29.5.4	protein.degradation.aspartate protease	aspartic-type endopeptidase | chr3:6978477-6980368 REVERSE	Aspartic proteinase nepenthesin-1 precursor	0.911932	0.378541	0.609125	1.67789e-05	0.00293861	0.00626169	0.347487	0.0665456	0.00028116
0.852458	1.14493	0.410034	1.10625	1.12898	1.30406	0.24502	0.349839	1.1636	CHR13_JGVV19_317_T01	VIT_13s0019g01980	29.5.4	protein.degradation.aspartate protease	aspartyl protease family protein | chr2:16561788-16563380 REVERSE	Aspartic proteinase nepenthesin-2 precursor	4.32087e-06	1.10608e-09	0.0460559	7.73258e-09	2.02879e-08	3.97963e-10	0.14311	0.0312679	5.43173e-09
1.00852	2.38522	0.583994	0.829447	0.310148	1.31478	1.05831	0.57244	0.249005	CHR14_JGVV6_11_T01	VIT_14s0006g00180	29.5.4	protein.degradation.aspartate protease	aspartyl protease family protein | chr1:24647188-24648813 FORWARD	Aspartyl protease	0.0063245	1.73508e-09	0.221864	0.0156578	0.499102	0.000252042	0.00198802	0.10571	0.551603
-0.791604	-1.9769	0.354489	0.0492714	-0.370002	-0.215403	-0.297341	-0.441089	-0.83976	CHR14_JGVV60_222_T01	VIT_14s0060g00330	29.5.4	protein.degradation.aspartate protease	aspartyl protease family protein | chr1:23009911-23013492 REVERSE	Aspartyl protease	0.0664466	9.79433e-07	0.603302	0.940575	0.467201	0.698365	0.513546	0.298432	0.034367
-0.108018	0.266419	1.27611	-0.697648	-0.813336	-0.439559	0.205739	-0.709138	-0.277004	CHR14_JGVV60_220_T01	VIT_14s0060g00350	29.5.4	protein.degradation.aspartate protease	aspartyl protease family protein | chr1:23009911-23013492 REVERSE	Aspartic protease	0.847397	0.398782	0.000835347	0.0240071	0.0135221	0.19742	0.579127	0.0215587	0.442424
1.28972	5.5425	2.72907	-5.39946	1.50592	0.661293	2.90342	-1.56809	1.09368	CHR14_JGVV128_20_T01	VIT_14s0128g00200	29.5.4	protein.degradation.aspartate protease	extracellular dermal glycoprotein, putative / EDGP, putative | chr1:787122-788651 FORWARD	7S globulin precursor, basic	0.673825	0.003158	0.355862	0.00619186	0.589261	0.840082	0.15821	0.499112	0.666003
-0.764253	-3.54284	-0.58671	-0.416599	0.140084	-0.0546612	0.269161	-0.143621	-0.18879	CHR14_JGVV128_21_T01	VIT_14s0128g00210	29.5.4	protein.degradation.aspartate protease	extracellular dermal glycoprotein, putative / EDGP, putative | chr1:787122-788651 FORWARD	Xyloglucanase inhibitor	0.0210758	4.0628e-15	0.153871	0.207702	0.777964	0.92045	0.440443	0.715364	0.622258
-0.177458	0.0928275	1.25049	-0.982352	-0.735846	-0.151289	-0.0960038	-0.143677	0.239886	CHR16_JGVV39_175_T01	VIT_16s0039g02600	29.5.4	protein.degradation.aspartate protease	aspartyl protease family protein | chr1:4016784-4020983 REVERSE	Aspartyl protease	0.724176	0.793636	0.00116389	0.00163322	0.0283555	0.744033	0.821907	0.720885	0.522399
-0.200034	0.239774	-0.0540796	0.766772	-0.679372	0.873313	-1.10229	-1.38253	1.81358	CHR17_JGVV0_573_T01	VIT_17s0000g03990	29.5.4	protein.degradation.aspartate protease	aspartyl protease family protein | chr1:8959186-8960848 REVERSE	Aspartyl protease	0.632578	0.398854	0.941591	0.00556801	0.0226556	0.0021686	0.000102329	3.84528e-06	3.82641e-08
0.208058	1.57754	0.16929	-0.225876	0.351146	0.480173	-0.17915	0.0284205	0.37632	CHR17_GSVIVT00007768001_T01	VIT_17s0000g08180	29.5.4	protein.degradation.aspartate protease	aspartyl protease family protein | chr5:3150843-3153380 FORWARD	No hit	0.599392	6.40082e-08	0.753817	0.489394	0.278186	0.0919347	0.579467	0.942973	0.195562
-0.169616	0.15255	1.2927	-0.88883	-0.936681	-0.35944	0.0598556	-0.835308	-0.0341772	CHR18_JGVV41_55_T01	VIT_18s0041g01780	29.5.4	protein.degradation.aspartate protease	aspartyl protease family protein | chr1:4016784-4020983 REVERSE	Aspartic protease	0.771743	0.691878	0.00263437	0.0105619	0.0118724	0.388792	0.905736	0.0165367	0.951586
0.0276687	1.48782	0.752129	-1.31713	-0.453842	1.52092	-0.501556	0.302446	1.61699	CHR19_JGVV85_13_T01	VIT_19s0085g01110	29.5.4	protein.degradation.aspartate protease	aspartyl protease family protein | chr3:4037070-4039134 FORWARD	Aspartyl protease	0.977259	0.000537609	0.227873	0.00314738	0.431423	0.000985414	0.301834	0.574198	0.000443527
-0.0766995	-0.943552	-0.692431	-0.146443	0.181902	0.841855	-0.0274653	0.759029	2.28913	CHR19_JGVV90_73_T01	VIT_19s0090g00830	29.5.4	protein.degradation.aspartate protease	aspartyl protease family protein | chr1:4016784-4020983 REVERSE	Phytepsin	0.902269	0.00175501	0.0938106	0.743733	0.71014	0.00933578	0.954647	0.016467	4.93339e-09
-0.291683	-0.427871	-0.0685701	-0.67149	-0.734435	-0.331159	-0.917685	-1.00163	-0.0608565	CHRUN_GSVIVT00006544001_T01	VIT_00s2879g00020	29.5.5	protein.degradation.serine protease	ATP-dependent Clp protease proteolytic subunit, putative | chr4:9585705-9589362 REVERSE	ATP-dependent Clp protease proteolytic subunit	0.259616	0.0327867	0.893445	0.00155852	0.00120097	0.150044	3.00349e-05	9.09661e-06	0.840505
-0.104351	-1.32648	-0.222915	0.854146	0.818662	1.33735	0.31117	0.833371	1.12859	CHR1_JGVV11_446_T01	VIT_01s0011g02000	29.5.5	protein.degradation.serine protease	Symbols: scpl35 | scpl35 (serine carboxypeptidase-like 35); serine-type carboxypeptidase | chr5:2657151-2661416 FORWARD	Serine carboxypeptidase S10	0.716793	3.90353e-10	0.422362	7.37292e-06	3.8036e-05	2.23089e-09	0.0880013	1.1789e-05	7.95572e-08
-0.222406	-1.03421	-0.303311	0.619397	0.343803	1.36169	0.24467	0.990228	1.99363	CHR1_JGVV11_443_T01	VIT_01s0011g02030	29.5.5	protein.degradation.serine protease	Symbols: scpl35 | scpl35 (serine carboxypeptidase-like 35); serine-type carboxypeptidase | chr5:2657151-2661416 FORWARD	Serine carboxypeptidase S10	0.654237	0.00087801	0.590664	0.0608928	0.405191	7.47898e-05	0.521717	0.00233449	1.25964e-07
-0.0636258	-0.412735	-0.025061	0.478859	-0.235549	-0.200435	0.0337169	0.0783351	1.06232	CHR1_JGVV244_9_T01	VIT_01s0244g00100	29.5.5	protein.degradation.serine protease	Symbols: SCPL45 | SCPL45 (SERINE CARBOXYPEPTIDASE-LIKE 45 PRECURSOR); serine-type carboxypeptidase | chr1:9803865-9806896 REVERSE	Serine carboxypeptidase S10	0.933617	0.253921	0.982134	0.2279	0.663149	0.702059	0.951292	0.877657	0.00404891
-0.00227388	1.4794	-0.163688	0.556751	-0.0362328	-0.534945	1.62673	0.223009	-1.17856	CHR2_JGVV25_373_T01	VIT_02s0025g04130	29.5.5	protein.degradation.serine protease	Symbols: ATRBL2 | ATRBL2 (Arabidopsis thaliana Rhomboid-like 2); serine-type endopeptidase | chr1:23408876-23410815 REVERSE	Rhomboid ATRBL2	0.996904	9.82911e-08	0.750464	0.0314894	0.942946	0.0456629	3.48133e-08	0.452019	1.86758e-05
-0.716749	-1.56182	-0.837988	-0.256371	-0.606595	-0.446652	-0.540916	-0.795304	-0.262607	CHR3_JGVV63_79_T01	VIT_03s0063g00860	29.5.5	protein.degradation.serine protease	Symbols: scpl40 | scpl40 (serine carboxypeptidase-like 40); serine-type carboxypeptidase | chr3:23438474-23441060 FORWARD	Serine carboxypeptidase	0.000212621	5.16274e-12	0.000170788	0.174671	0.00135353	0.0139182	0.00215064	2.00875e-05	0.166448
-0.168773	-1.51924	0.242891	0.388444	0.970454	1.47595	0.769389	1.44972	0.468271	CHR3_JGVV88_102_T01	VIT_03s0088g00050	29.5.5	protein.degradation.serine protease	Symbols: SCPL9 | serine carboxypeptidase S10 family protein | chr2:9798843-9802674 FORWARD	Serine carboxypeptitase 1	0.794218	4.76187e-05	0.747287	0.373463	0.0164709	0.000195449	0.0421932	0.000181215	0.26206
-0.317505	-1.69448	0.158097	0.342888	0.869965	1.37323	0.423375	1.49938	0.966849	CHR3_JGVV88_98_T01	VIT_03s0088g00110	29.5.5	protein.degradation.serine protease	Symbols: SCPL9 | serine carboxypeptidase S10 family protein | chr2:9798843-9802674 FORWARD	Serine carboxypeptidase SCPL17	0.613619	4.86081e-05	0.872315	0.507512	0.0599019	0.0015616	0.367447	0.000462984	0.0245708
-0.603783	-1.61671	0.293659	-0.464317	-0.0433982	0.671094	-1.28619	-0.19349	-0.279942	CHR3_JGVV88_87_T01	VIT_03s0088g00260	29.5.5	protein.degradation.serine protease	Symbols: scpl16 | scpl16 (serine carboxypeptidase-like 16); serine-type carboxypeptidase | chr3:3896531-3899019 REVERSE	Serine carboxypeptidase S10	0.36973	0.0011798	0.785616	0.458084	0.967828	0.255668	0.0129275	0.780184	0.676847
-0.169824	-1.49118	-0.296811	0.660975	0.539662	0.71517	-0.313375	0.418797	0.551823	CHR4_JGVV23_292_T01	VIT_04s0023g00700	29.5.5	protein.degradation.serine protease	Symbols: scpl20 | scpl20 (serine carboxypeptidase-like 20); serine-type carboxypeptidase | chr4:7550433-7553332 REVERSE	Serine carboxypeptidase S10	0.728102	1.71975e-06	0.56268	0.0292652	0.110348	0.0213431	0.346784	0.188467	0.078262
-0.89034	-1.68066	-0.208105	0.732524	0.72036	0.662752	0.242328	0.62497	0.614065	CHR4_JGVV23_291_T01	VIT_04s0023g00710	29.5.5	protein.degradation.serine protease	Symbols: scpl20 | scpl20 (serine carboxypeptidase-like 20); serine-type carboxypeptidase | chr4:7550433-7553332 REVERSE	Carboxypeptidase I precursor	0.00446633	9.19134e-08	0.709264	0.0117391	0.0212482	0.0275363	0.470944	0.0327789	0.0397537
0.412998	0.623203	1.16023	1.00229	-0.29434	0.123823	-0.185577	-0.00330601	0.813217	CHR5_JGVV77_34_T01	VIT_05s0077g00560	29.5.5	protein.degradation.serine protease	Symbols: scpl33 | scpl33 (serine carboxypeptidase-like 33); serine-type carboxypeptidase | chr3:5855861-5859157 REVERSE	Serine carboxypeptidase S10	0.164824	0.0095027	0.000270794	0.000123442	0.351813	0.743465	0.538807	0.992888	0.001729
-0.349269	-1.02419	-0.510958	-0.418619	-0.18994	0.0291556	-0.0148459	0.17634	0.444178	CHR8_JGVV7_807_T01	VIT_08s0007g00470	29.5.5	protein.degradation.serine protease	Symbols: ATRBL1 | ATRBL1 (Arabidopsis thaliana Rhomboid-like 1) | chr2:12478146-12480372 FORWARD	Rhomboid ATRBL1	0.179099	5.2635e-06	0.0733191	0.0632021	0.526475	0.944097	0.965233	0.496121	0.0508479
0.323532	1.78764	0.0997537	0.0787937	-0.0978169	-0.315379	0.213232	0.0796188	0.0155347	CHR8_JGVV40_213_T01	VIT_08s0040g01110	29.5.5	protein.degradation.serine protease	Symbols: SCPL45 | SCPL45 (SERINE CARBOXYPEPTIDASE-LIKE 45 PRECURSOR); serine-type carboxypeptidase | chr1:9803865-9806896 REVERSE	Serine carboxypeptidase II	0.453445	1.65432e-07	0.897841	0.876596	0.861085	0.414345	0.57873	0.858302	0.976599
-0.624354	2.20307	1.15852	-0.390385	-0.140518	-0.193581	0.169581	0.140265	-0.00225782	CHR8_JGVV40_211_T01	VIT_08s0040g01130	29.5.5	protein.degradation.serine protease	Symbols: SCPL45 | SCPL45 (SERINE CARBOXYPEPTIDASE-LIKE 45 PRECURSOR); serine-type carboxypeptidase | chr1:9803865-9806896 REVERSE	Serine carboxypeptidase II	0.175	1.56966e-07	0.0178245	0.393263	0.831638	0.738761	0.741135	0.788745	0.997558
0.0952783	0.479045	1.23383	-0.00745966	0.455943	1.69501	0.0915007	0.242924	0.492132	CHR8_JGVV40_210_T01	VIT_08s0040g01140	29.5.5	protein.degradation.serine protease	Symbols: SCPL45 | SCPL45 (SERINE CARBOXYPEPTIDASE-LIKE 45 PRECURSOR); serine-type carboxypeptidase | chr1:9803865-9806896 REVERSE	Serine carboxypeptidase K10B2.2 precursor	0.896338	0.193258	0.0079672	0.99219	0.322567	2.60143e-05	0.863015	0.59466	0.231377
-0.354393	-0.841257	-0.509697	-0.0274998	-0.398296	-0.256312	-1.51231	-1.08955	-1.5438	CHR10_JGVV42_80_T01	VIT_10s0042g01050	29.5.5	protein.degradation.serine protease	Symbols: SCPL34 | SCPL34; serine-type carboxypeptidase | chr5:7810683-7815039 FORWARD	Serine carboxypeptidase II	0.183219	0.000137273	0.082332	0.942942	0.116839	0.330905	1.04413e-08	6.60039e-06	1.60167e-08
0.151425	-0.0771554	0.157735	-0.453201	0.141559	1.11227	-0.600313	-0.448337	0.050329	CHR11_JGVV52_99_T01	VIT_11s0052g00770	29.5.5	protein.degradation.serine protease	Symbols: scpl1 | scpl1 (serine carboxypeptidase-like 1); serine-type carboxypeptidase | chr5:14239028-14242135 FORWARD	Serine carboxypeptidase SCPL13	0.821311	0.863342	0.854162	0.283678	0.824241	0.00421667	0.12427	0.276914	0.932853
-0.413243	-1.11703	-0.0494251	-0.442493	0.184461	0.137471	0.188	0.829346	0.703395	CHR13_JGVV19_123_T01	VIT_13s0019g04030	29.5.5	protein.degradation.serine protease	Symbols: SCPL27 | SCPL27 (serine carboxypeptidase-like 27); serine-type carboxypeptidase | chr3:2552477-2554921 FORWARD	Serine carboxypeptidase SCPL27	0.0619115	1.64504e-07	0.923125	0.0270512	0.485453	0.609294	0.401633	6.03828e-05	0.000595629
0.170946	-1.96783	0.151046	0.991162	0.00650026	0.111551	0.257205	-0.208006	0.0262925	CHR13_JGVV158_5_T01	VIT_13s0158g00070	29.5.5	protein.degradation.serine protease	Symbols: scpl40 | scpl40 (serine carboxypeptidase-like 40); serine-type carboxypeptidase | chr3:23438474-23441060 FORWARD	Serine carboxypeptidase	0.721947	5.36494e-09	0.813357	0.000940045	0.991549	0.814598	0.451457	0.560399	0.956676
-0.0784575	-2.0667	0.385693	1.7648	0.725539	0.338188	-0.0832261	0.551468	0.306452	CHR13_JGVV158_6_T01	VIT_13s0158g00080	29.5.5	protein.degradation.serine protease	Symbols: scpl40 | scpl40 (serine carboxypeptidase-like 40); serine-type carboxypeptidase | chr3:23438474-23441060 FORWARD	Serine carboxypeptidase	0.921815	5.29595e-07	0.562512	1.8209e-05	0.0963975	0.493746	0.881064	0.181698	0.51526
0.334412	0.682307	0.752219	1.1114	0.810804	0.970096	0.341729	0.982097	1.14393	CHR14_JGVV6_216_T01	VIT_14s0006g03260	29.5.5	protein.degradation.serine protease	rhomboid family protein | chr5:15417733-15420606 REVERSE	Rhomboid	0.49884	0.0439442	0.110119	0.00188113	0.0362092	0.00800271	0.39425	0.00591715	0.00169867
0.521885	1.59557	0.602642	0.0755444	0.299291	0.222287	0.145927	0.259845	0.72265	CHR14_JGVV60_137_T01	VIT_14s0060g01230	29.5.5	protein.degradation.serine protease	Symbols: LON_ARA_ARA, LON1 | LON1 (LON PROTEASE 1); ATP binding / ATP-dependent peptidase/ serine-type peptidase | chr5:9451048-9457000 FORWARD	Lon protease	0.00392185	8.24394e-13	0.00375509	0.752108	0.113029	0.240872	0.449014	0.138299	4.95135e-05
-0.307181	-1.46788	-0.308232	-0.217827	-0.847182	0.206592	-0.650614	-0.754609	-0.0306603	CHR14_JGVV68_23_T01	VIT_14s0068g00260	29.5.5	protein.degradation.serine protease	Symbols: scpl25 | scpl25 (serine carboxypeptidase-like 25); serine-type carboxypeptidase | chr3:370762-373722 REVERSE	Serine carboxypeptidase S10	0.349915	1.1129e-07	0.446318	0.485015	0.00202358	0.531883	0.0106253	0.00329794	0.939642
0.00213004	0.506533	1.04091	-0.493525	0.34936	1.00069	-0.128109	-0.121063	1.25749	CHR14_JGVV108_11_T01	VIT_14s0108g00110	29.5.5	protein.degradation.serine protease	Symbols: scpl46 | scpl46 (serine carboxypeptidase-like 46); serine-type carboxypeptidase | chr2:14197646-14200560 REVERSE	Serine carboxypeptidase S10	0.998182	0.193363	0.0383683	0.260416	0.513711	0.0140766	0.812937	0.82285	0.00189572
0.595459	1.00812	0.554413	0.11042	0.433423	0.0326553	0.763663	0.883475	0.618097	CHR16_JGVV98_120_T01	VIT_16s0098g00710	29.5.5	protein.degradation.serine protease	serine protease inhibitor, Kazal-type family protein | chr4:681862-682601 REVERSE	Serine protease inhibitor, Kazal-type	0.0113414	5.45809e-06	0.045511	0.71514	0.071206	0.935236	0.000506813	8.79124e-05	0.0052338
0.351074	-1.15686	-0.34714	-0.399281	0.106747	0.00879061	0.331637	-0.17449	0.0950029	CHR18_JGVV1_773_T01	VIT_18s0001g11100	29.5.5	protein.degradation.serine protease	Symbols: scpl40 | scpl40 (serine carboxypeptidase-like 40); serine-type carboxypeptidase | chr3:23438474-23441060 FORWARD	Serine carboxypeptidase	0.361494	8.24115e-05	0.467853	0.219365	0.832018	0.989681	0.308848	0.636997	0.821726
-0.429481	-1.06019	-0.446802	-0.867663	-0.402699	-0.621629	-0.00817181	-0.669991	-0.230502	CHR18_JGVV1_790_T01	VIT_18s0001g11270	29.5.5	protein.degradation.serine protease	serpin, putative / serine protease inhibitor, putative | chr1:17558209-17560269 FORWARD	SERine Proteinase Inhibitor Serpin P	0.00400614	1.86474e-10	0.00949384	5.20862e-08	0.00652777	2.95016e-05	0.969521	6.53887e-06	0.114921
-0.140131	0.230536	-0.509441	0.0320528	0.0601005	-0.262901	-0.783951	-1.20973	-0.340804	CHRUN_PDVV459_2_T01	VIT_00s0459g00020	29.5.7	protein.degradation.metalloprotease	matrix metalloproteinase | chr2:18577650-18578914 FORWARD	Metalloprotease	0.858232	0.615374	0.447636	0.965515	0.942814	0.655904	0.068466	0.00442187	0.503127
-0.0299383	0.648789	-0.843734	-1.54139	-0.76126	-1.19656	0.578203	0.0006242	-0.451783	CHR1_JGVV26_166_T01	VIT_01s0026g00900	29.5.7	protein.degradation.metalloprotease	Symbols: MMP | MMP (MATRIX METALLOPROTEINASE); metalloendopeptidase/ metallopeptidase | chr1:26423874-26425356 FORWARD	Metalloendoproteinase 1 precursor	0.953338	0.00407414	0.00414378	2.59911e-08	0.00277252	4.80027e-06	0.014512	0.998317	0.0670944
1.01391	0.902552	1.00543	1.30797	1.10592	1.06398	1.20935	1.57491	1.13037	CHR3_JGVV88_82_T01	VIT_03s0088g00320	29.5.7	protein.degradation.metalloprotease	Symbols: ATEGY3, EGY3 | EGY3 (ETHYLENE-DEPENDENT GRAVITROPISM-DEFICIENT AND YELLOW-GREEN-LIKE 3) | chr1:6149939-6152222 REVERSE	Peptidase M50	3.92616e-05	3.85816e-05	0.000281427	1.53963e-07	9.47204e-06	9.67442e-06	6.00015e-07	3.77278e-09	3.37085e-06
-0.514176	-0.634296	-0.496214	-1.13655	-0.697583	-0.661781	-0.793232	-1.05499	-0.878441	CHR7_JGVV31_74_T01	VIT_07s0031g00820	29.5.7	protein.degradation.metalloprotease	Symbols: MAP1D | MAP1D (METHIONINE AMINOPEPTIDASE 1D); aminopeptidase/ metalloexopeptidase | chr4:17455139-17457357 FORWARD	Methionine aminopeptidase 1B, chloroplast precursor	4.30177e-06	7.32166e-09	6.54041e-05	1.73956e-14	1.23603e-08	1.62327e-08	1.26508e-10	1.58696e-13	4.0637e-11
0.177737	0.24673	0.0527896	0.666592	0.701691	0.425723	1.05017	0.842277	0.285574	CHR12_JGVV59_154_T01	VIT_12s0059g01630	29.5.7	protein.degradation.metalloprotease	LOCATED IN: cellular_component unknown; CONTAINS InterPro DOMAIN/s: WLM (InterPro:IPR013536), PUG (InterPro:IPR006567); BEST Arabidopsis thaliana protein match is: zinc ion binding (TAIR:AT1G55915.1); Has 335 Blast hits to 326 proteins in 115 species: Archae - 0; Bacteria - 24; Metazoa - 37; Fungi - 138; Plants - 58; Viruses - 2; Other Eukaryotes - 76 (source: NCBI BLink). | chr5:13864852-1386823…	Zinc metalloproteinase	0.078996	0.00391751	0.774569	1.46548e-09	2.0568e-09	1.31877e-05	1.60073e-14	6.88341e-12	0.00190395
-0.428951	-0.193071	-0.103838	-0.701822	-0.623501	-0.498349	0.214116	-0.756395	-1.26327	CHR14_JGVV66_179_T01	VIT_14s0066g01950	29.5.7	protein.degradation.metalloprotease	Symbols: MMP | MMP (MATRIX METALLOPROTEINASE); metalloendopeptidase/ metallopeptidase | chr1:26423874-26425356 FORWARD	Metalloendoproteinase 1 precursor	0.200183	0.514931	0.874242	0.0126142	0.0416529	0.0960623	0.518207	0.0071908	2.60187e-05
0.0654686	0.293835	0.175415	-0.718988	-0.469276	-1.00525	-0.180856	-0.300954	0.0318019	CHR14_JGVV68_7_T01	VIT_14s0068g00080	29.5.7	protein.degradation.metalloprotease	Symbols: MAP2A | MAP2A (METHIONINE AMINOPEPTIDASE 2A); aminopeptidase/ metalloexopeptidase | chr2:18269243-18271860 REVERSE	Non-symbiotic hemoglobin class 1	0.931617	0.43781	0.825526	0.053166	0.290603	0.00733688	0.699222	0.480855	0.957529
1.92316	3.17938	2.55834	0.0664418	0.576596	0.324987	-1.20175	-1.35216	0.418496	CHR14_JGVV108_58_T01	VIT_14s0108g00590	29.5.7	protein.degradation.metalloprotease	Symbols: FTSH6, ATFTSH6 | FTSH6 (FTSH PROTEASE 6); ATP-dependent peptidase/ ATPase/ metallopeptidase/ peptidase/ zinc ion binding | chr5:4950411-4952777 REVERSE	FtsH protease	2.87643e-07	1.3805e-13	1.37582e-08	0.895713	0.0986216	0.385076	0.000162744	3.58422e-05	0.221177
1.0993	1.62854	0.856347	0.882731	0.278202	0.329636	0.137463	-0.120367	0.307405	CHR1_JGVV10_201_T01	VIT_01s0010g02730	29.5.9	protein.degradation.AAA type	Symbols: BCS1 | BCS1 (CYTOCHROME BC1 SYNTHESIS); ATP binding / ATPase/ nucleoside-triphosphatase/ nucleotide binding | chr3:18929526-18931839 FORWARD	Chaperone BCS1 mitochondrial	1.85826e-05	9.531e-10	0.00237023	0.000158952	0.321027	0.190931	0.626148	0.676533	0.217463
0.70204	0.291398	0.271109	0.33085	0.207479	0.7698	1.77544	0.597416	1.96972	CHR1_JGVV10_211_T01	VIT_01s0010g02840	29.5.9	protein.degradation.AAA type	Symbols: BCS1 | BCS1 (CYTOCHROME BC1 SYNTHESIS); ATP binding / ATPase/ nucleoside-triphosphatase/ nucleotide binding | chr3:18929526-18931839 FORWARD	Chaperone BCS1 mitochondrial	0.0484696	0.375507	0.644221	0.375495	0.666092	0.0205346	5.34242e-07	0.0686407	1.42861e-07
0.0454549	-0.477571	0.203995	1.23655	0.856914	0.990323	0.475524	0.581727	0.382309	CHR1_JGVV10_214_T01	VIT_01s0010g02870	29.5.9	protein.degradation.AAA type	AAA-type ATPase family protein | chr5:5860421-5862422 REVERSE	AAA-type ATPase	0.939761	0.0763223	0.705174	2.76453e-05	0.0043817	0.000707403	0.0990228	0.0408261	0.213532
0.310988	1.37211	0.226687	0.113108	0.438136	0.144752	0.197746	-0.0759948	0.0407496	CHR2_JGVV25_60_T01	VIT_02s0025g00650	29.5.9	protein.degradation.AAA type	AAA-type ATPase family protein | chr1:23796719-23801725 REVERSE	AAA-type ATPase	0.527357	6.81426e-05	0.744933	0.830734	0.303791	0.789833	0.65189	0.876316	0.941025
0.0715775	0.276406	0.0493802	-0.549797	-0.163398	-0.0432227	-0.363081	-0.112973	1.57817	CHR3_JGVV91_43_T01	VIT_03s0091g00770	29.5.9	protein.degradation.AAA type	AAA-type ATPase family protein | chr4:1081759-1088846 REVERSE	No hit	0.940181	0.56047	0.969235	0.26541	0.827722	0.96063	0.482491	0.855982	0.000581619
-1.15672	-1.30513	-0.445603	-0.667151	-0.348723	-0.428266	-0.437365	-0.860456	-0.753667	CHR7_JGVV31_138_T01	VIT_07s0031g01550	29.5.9	protein.degradation.AAA type	AAA-type ATPase family protein | chr5:5856235-5857934 REVERSE	No hit	4.09211e-07	2.70177e-09	0.0712724	0.000567725	0.103525	0.0305868	0.0218309	2.03611e-05	0.000160205
0.282943	0.282033	0.0933688	0.634627	1.11504	0.415062	0.83827	0.78518	0.402122	CHR9_JGVV2_613_T01	VIT_09s0002g06850	29.5.9	protein.degradation.AAA type	AAA-type ATPase family protein | chr4:12801549-12808190 REVERSE	Barwin endoglucanase	0.489158	0.349461	0.897054	0.0341202	0.000494782	0.209541	0.00449864	0.00819513	0.214599
-0.190219	-0.566429	-0.0516927	0.154254	-0.335075	-1.25408	2.50626	0.50742	0.299918	CHR9_JGVV54_82_T01	VIT_09s0054g00900	29.5.9	protein.degradation.AAA type	Symbols: BCS1 | BCS1 (CYTOCHROME BC1 SYNTHESIS); ATP binding / ATPase/ nucleoside-triphosphatase/ nucleotide binding | chr3:18929526-18931839 FORWARD	Chaperone BCS1 mitochondrial	0.554328	0.00770299	0.929423	0.592848	0.201443	7.52868e-07	5.27071e-14	0.0244215	0.222439
-0.617436	-0.777672	-0.430577	2.63776	-1.40596	-3.85982	4.80958	2.26576	0.492727	CHR9_JGVV54_81_T01	VIT_09s0054g00910	29.5.9	protein.degradation.AAA type	ATP binding / ATPase/ nucleoside-triphosphatase/ nucleotide binding | chr3:10724990-10726414 FORWARD	Chaperone BCS1 mitochondrial	0.363905	0.12706	0.657444	3.40235e-06	0.0127402	3.47893e-09	8.41269e-12	3.92485e-05	0.422763
-0.0687112	-0.335696	-0.12162	-0.30167	-0.374544	-0.137778	-0.565076	-1.08442	-0.635594	CHR9_JGVV70_67_T01	VIT_09s0070g00820	29.5.9	protein.degradation.AAA type	AAA-type ATPase family protein | chr1:1325385-1331086 REVERSE	AAA-type ATPase	0.906028	0.246228	0.853618	0.36972	0.289384	0.752817	0.0542729	0.000269628	0.0332868
-0.490357	-1.13387	-0.153675	-0.669544	-0.22857	0.1949	-0.102283	-0.0251726	0.66434	CHR11_JGVV52_81_T01	VIT_11s0052g00970	29.5.9	protein.degradation.AAA type	AAA-type ATPase family protein | chr5:23279406-23280968 REVERSE	AAA-type ATPase	0.0199576	7.55418e-08	0.670941	0.000646193	0.342847	0.405948	0.678185	0.928392	0.000864099
0.58952	1.17089	1.12384	-0.440244	-0.0174687	-0.0717539	0.152403	0.294596	0.522949	CHR12_JGVV35_164_T01	VIT_12s0035g00340	29.5.9	protein.degradation.AAA type	Symbols: AATP1 | AATP1 (AAA-ATPase 1); ATP binding / ATPase/ nucleoside-triphosphatase/ nucleotide binding | chr5:16020218-16021762 REVERSE	AAA-type ATPase	0.033917	5.7777e-06	0.000399685	0.0932061	0.974366	0.86856	0.627603	0.288065	0.0451068
0.263483	-0.772035	-0.186014	0.652885	-0.0729007	0.0237015	-1.49782	-0.884859	0.601119	CHR13_JGVV156_10_T01	VIT_13s0156g00110	29.5.9	protein.degradation.AAA type	ATP binding / ATPase/ nucleoside-triphosphatase/ nucleotide binding | chr4:14811262-14812821 REVERSE	Chaperone BCS1 mitochondrial	0.43513	0.00135139	0.697563	0.00946206	0.869906	0.961719	1.24515e-07	0.00053752	0.0191493
-0.73171	-0.535249	-0.0370101	0.494706	-0.781173	-1.29314	0.281378	-0.247137	-0.0164765	CHR14_JGVV66_188_T01	VIT_14s0066g02040	29.5.9	protein.degradation.AAA type	Symbols: AATP1 | AATP1 (AAA-ATPase 1); ATP binding / ATPase/ nucleoside-triphosphatase/ nucleotide binding | chr5:16020218-16021762 REVERSE	Chaperone BCS1 mitochondrial	0.0448547	0.0917103	0.96891	0.159324	0.0288018	0.000199421	0.460473	0.530304	0.976145
-0.249734	-0.119413	-0.216334	0.319708	-0.270225	-0.252008	1.53486	0.3286	-0.0298206	CHR14_JGVV66_190_T01	VIT_14s0066g02060	29.5.9	protein.degradation.AAA type	Symbols: AATP1 | AATP1 (AAA-ATPase 1); ATP binding / ATPase/ nucleoside-triphosphatase/ nucleotide binding | chr5:16020218-16021762 REVERSE	AAA-type ATPase	0.797383	0.85734	0.8686	0.674394	0.767021	0.769159	0.00611848	0.638083	0.974263
0.0215743	0.280882	-0.130576	0.624995	-0.195462	-0.180139	1.67289	-0.245698	-0.674729	CHR14_JGVV66_193_T01	VIT_14s0066g02090	29.5.9	protein.degradation.AAA type	Symbols: AATP1 | AATP1 (AAA-ATPase 1); ATP binding / ATPase/ nucleoside-triphosphatase/ nucleotide binding | chr5:16020218-16021762 REVERSE	AAA-type ATPase	0.983531	0.579101	0.912678	0.226847	0.803266	0.811066	0.000461792	0.682341	0.187473
-0.337246	0.850841	0.0761294	-0.733237	-1.03369	-0.704491	-0.586362	-0.653422	-0.170378	CHR15_JGVV48_2_T01	VIT_15s0048g02990	29.5.9	protein.degradation.AAA type	AAA-type ATPase family protein | chr2:19138801-19140747 REVERSE	AAA-type ATPase	0.243845	0.000239501	0.894418	0.00213395	8.04014e-05	0.00398169	0.0133071	0.00612829	0.559304
0.236073	1.05361	0.281646	0.236829	0.371926	0.296218	0.0526036	0.293882	0.0166043	CHRUN_JGVV252_6_T01	VIT_00s0252g00060	29.6	protein.folding	DNAJ heat shock N-terminal domain-containing protein | chr5:4027979-4034086 REVERSE	DnaJ homolog, subfamily C, member 7	0.0610555	1.40044e-12	0.0516017	0.0386153	0.00215751	0.0108304	0.719954	0.00951484	0.925143
0.130933	1.04944	-0.228574	-0.245696	0.115612	-0.0416171	0.132881	-0.0542197	0.323511	CHRUN_JGVV254_1_T01	VIT_00s0254g00030	29.6	protein.folding	Symbols: HSC70-1, HSP70-1, AT-HSC70-1, HSC70 | HSC70-1 (HEAT SHOCK COGNATE PROTEIN 70-1); ATP binding | chr5:553745-556442 REVERSE	Heat shock cognate 70 kDa protein 3 (HSC70-3) (HSP70-3)	0.823562	0.000959609	0.721566	0.556349	0.836854	0.946982	0.761582	0.908778	0.398179
0.130933	1.04944	-0.228574	-0.245696	0.115612	-0.0416171	0.132881	-0.0542197	0.323511	CHRUN_JGVV254_1_T01	VIT_00s0254g00030	29.6	protein.folding	Symbols: HSC70-1, HSP70-1, AT-HSC70-1, HSC70 | HSC70-1 (HEAT SHOCK COGNATE PROTEIN 70-1); ATP binding | chr5:553745-556442 REVERSE	Heat shock cognate 70 kDa protein 3 (HSC70-3) (HSP70-3)	0.823562	0.000959609	0.721566	0.556349	0.836854	0.946982	0.761582	0.908778	0.398179
0.188239	2.6947	-0.163565	0.0857366	1.59633	-0.289015	1.45943	0.463857	1.06127	CHRUN_JGVV787_2_T01	VIT_00s0787g00020	29.6	protein.folding	Symbols: HSC70-1, HSP70-1, AT-HSC70-1, HSC70 | HSC70-1 (HEAT SHOCK COGNATE PROTEIN 70-1); ATP binding | chr5:553745-556442 REVERSE	Heat shock 70kDa protein 1/8	0.893675	0.000141794	0.93077	0.945023	0.0430461	0.799142	0.0451017	0.600122	0.173578
0.188239	2.6947	-0.163565	0.0857366	1.59633	-0.289015	1.45943	0.463857	1.06127	CHRUN_JGVV787_2_T01	VIT_00s0787g00020	29.6	protein.folding	Symbols: HSC70-1, HSP70-1, AT-HSC70-1, HSC70 | HSC70-1 (HEAT SHOCK COGNATE PROTEIN 70-1); ATP binding | chr5:553745-556442 REVERSE	Heat shock 70kDa protein 1/8	0.893675	0.000141794	0.93077	0.945023	0.0430461	0.799142	0.0451017	0.600122	0.173578
0.140816	-0.270346	0.255035	0.812619	0.216061	1.13582	-0.320513	0.580781	1.13402	CHR1_JGVV10_58_T01	VIT_01s0010g00920	29.6	protein.folding	chaperonin, putative | chr1:9072388-9075279 REVERSE	Chaperonin GroEL	0.835389	0.493778	0.728364	0.0326106	0.711686	0.00335635	0.46056	0.139844	0.00314159
0.698517	1.44176	0.138478	0.0467659	0.179878	-0.348504	0.450717	0.482382	-0.351489	CHR1_PDVV10_299_T01	VIT_01s0010g03640	29.6	protein.folding	chaperone protein dnaJ-related | chr5:17357377-17358082 REVERSE	DnaJ homolog, subfamily A, member 3	0.000872634	3.72154e-10	0.710246	0.880365	0.485553	0.090976	0.0196973	0.0129795	0.0822106
1.22231	1.9624	0.945537	1.33954	1.78109	1.55812	1.2014	2.50805	1.24822	CHR1_JGVV11_164_T01	VIT_01s0011g04990	29.6	protein.folding	Symbols: CPN10 | CPN10 (CHAPERONIN 10); chaperone binding | chr1:5165628-5166745 REVERSE	Chaperonin	0.000487291	3.16347e-08	0.0188937	6.10294e-05	1.91812e-06	9.24815e-06	0.000243374	5.40375e-10	0.000199376
0.794393	1.48665	0.568	0.608333	0.529051	0.403062	0.412496	0.664083	0.792519	CHR5_JGVV51_28_T01	VIT_05s0051g00340	29.6	protein.folding	Symbols: HSP60, HSP60-3B | HSP60 (HEAT SHOCK PROTEIN 60); ATP binding | chr3:8668918-8672578 FORWARD	Chaperonin GroEL	6.85984e-07	1.6682e-14	0.000722454	1.87422e-05	0.000300736	0.00367034	0.00220982	4.98078e-06	3.16807e-07
-0.142705	-1.02242	0.0699162	0.397058	0.317374	-0.0471333	0.542145	0.420445	-0.018672	CHR5_JGVV94_9_T01	VIT_05s0094g00100	29.6	protein.folding	immunophilin / FKBP-type peptidyl-prolyl cis-trans isomerase family protein | chr2:18073859-18075498 REVERSE	Peptidylprolyl isomerase	0.580945	9.27985e-08	0.863524	0.0256254	0.110074	0.876868	0.00213603	0.017748	0.946896
0.355058	1.16784	0.498013	0.305232	0.361053	0.466668	0.350321	0.5546	0.223184	CHR5_JGVV102_50_T01	VIT_05s0102g00560	29.6	protein.folding	Symbols: ATE1 | ATE1; nucleic acid binding / nucleotide binding | chr1:4693289-4694410 FORWARD	Peptidyl-prolyl cis-trans isomerase E	0.00519581	2.84121e-13	0.000699263	0.00963323	0.0041773	0.000170463	0.00288567	1.0311e-05	0.0684124
0.489855	1.03387	0.252011	0.344512	0.418191	0.404347	0.462693	0.531232	0.236272	CHR5_JGVV102_58_T01	VIT_05s0102g00650	29.6	protein.folding	Symbols: ATE1 | ATE1; nucleic acid binding / nucleotide binding | chr1:4693289-4694410 FORWARD	Peptidyl-prolyl isomerase E (cyclophilin E)	0.000431026	4.83166e-11	0.141104	0.00701994	0.00224372	0.00212195	0.000349208	6.35778e-05	0.0757048
1.16377	0.911465	0.271921	1.42107	0.751706	0.627971	1.04699	0.888552	0.444175	CHR6_JGVV4_371_T01	VIT_06s0004g04470	29.6	protein.folding	Symbols: HSC70-1, HSP70-1, AT-HSC70-1, HSC70 | HSC70-1 (HEAT SHOCK COGNATE PROTEIN 70-1); ATP binding | chr5:553745-556442 REVERSE	Heat shock protein 70	1.64864e-10	3.44027e-09	0.13098	2.66261e-13	1.69056e-06	1.70729e-05	4.17217e-10	2.15079e-08	0.00131119
1.16377	0.911465	0.271921	1.42107	0.751706	0.627971	1.04699	0.888552	0.444175	CHR6_JGVV4_371_T01	VIT_06s0004g04470	29.6	protein.folding	Symbols: HSC70-1, HSP70-1, AT-HSC70-1, HSC70 | HSC70-1 (HEAT SHOCK COGNATE PROTEIN 70-1); ATP binding | chr5:553745-556442 REVERSE	Heat shock protein 70	1.64864e-10	3.44027e-09	0.13098	2.66261e-13	1.69056e-06	1.70729e-05	4.17217e-10	2.15079e-08	0.00131119
-0.0273496	-1.00283	0.012014	0.935682	0.187215	0.88886	0.0287267	0.941042	1.69624	CHR7_JGVV31_101_T01	VIT_07s0031g01150	29.6	protein.folding	immunophilin, putative / FKBP-type peptidyl-prolyl cis-trans isomerase, putative | chr4:18427039-18428375 REVERSE	Peptidyl-prolyl cis-trans isomerase	0.958587	3.16901e-05	0.986868	0.000162099	0.581804	0.00042948	0.936686	0.000156678	9.86795e-09
-0.394404	-1.05593	-0.174126	-0.262508	-0.169529	-0.0394662	-0.385598	-0.448708	-0.25076	CHR8_JGVV7_571_T01	VIT_08s0007g03000	29.6	protein.folding	chaperone protein dnaJ-related | chr5:1853432-1855888 REVERSE	Chaperone protein dnaJ-related	5.47805e-05	1.54629e-15	0.13848	0.00284183	0.0818092	0.767607	2.54174e-05	2.64131e-06	0.00501961
-0.134107	-0.555493	0.0438957	0.665838	1.07711	1.04194	-0.169931	0.936843	0.826782	CHR8_JGVV7_439_T01	VIT_08s0007g04340	29.6	protein.folding	immunophilin, putative / FKBP-type peptidyl-prolyl cis-trans isomerase, putative | chr3:3102157-3104014 FORWARD	Peptidylprolyl isomerase	0.806623	0.0643258	0.9587	0.0361472	0.00139327	0.00134619	0.668856	0.00298184	0.00974092
-0.699839	-1.13089	-0.41066	-0.278649	-0.331272	-0.108841	0.0490991	-0.417594	-0.392538	CHR10_JGVV3_294_T01	VIT_10s0003g03260	29.6	protein.folding	Symbols: PDF6 | PDF6 (PREFOLDIN 6); unfolded protein binding | chr1:10507593-10509098 FORWARD	Prefoldin	9.0908e-06	3.93857e-11	0.0178225	0.0477525	0.0269326	0.545709	0.79217	0.00270404	0.00538616
0.153675	0.555081	0.379429	0.824667	0.583403	0.542026	0.942898	1.08044	0.973568	CHR11_JGVV16_45_T01	VIT_11s0016g00650	29.6	protein.folding	Symbols: CPN20, CPN10, CHCPN10, ATCPN21, CPN21 | CPN20 (CHAPERONIN 20); calmodulin binding | chr5:7014674-7016481 FORWARD	Chaperonin 21, Chloroplast	0.268414	1.99378e-06	0.00671207	2.02449e-09	5.83308e-06	1.04336e-05	7.27445e-11	3.98337e-12	1.19967e-10
0.645006	1.13906	0.5443	0.71236	0.447929	0.459171	0.96491	0.812882	0.345112	CHR13_JGVV64_114_T01	VIT_13s0064g00580	29.6	protein.folding	Symbols: TWD1, UCU2, FKBP42, ATFKBP42 | TWD1 (TWISTED DWARF 1); FK506 binding / calmodulin binding / peptidyl-prolyl cis-trans isomerase | chr3:7618930-7621477 REVERSE	FK506-binding protein 4/5 TWD1 (twisted dwarf 1)	1.48868e-05	9.20804e-12	0.00088222	8.98553e-07	0.00151229	0.000783171	1.51669e-09	8.26058e-08	0.0100299
-0.270897	-1.13049	0.22716	0.508855	0.814288	0.92921	-0.854434	1.83581	0.258843	CHR14_JGVV66_128_T01	VIT_14s0066g01410	29.6	protein.folding	Symbols: CYP38 | CYP38 (cyclophilin 38); peptidyl-prolyl cis-trans isomerase | chr3:188384-190851 FORWARD	Peptidylprolyl isomerase	0.587061	0.000569211	0.734158	0.159495	0.026639	0.00779381	0.0115831	1.021e-06	0.5297
0.563987	0.829938	1.01435	-0.021437	0.0704964	0.550143	-0.309747	-0.262033	0.638229	CHR18_JGVV1_244_T01	VIT_18s0001g04190	29.6	protein.folding	Symbols: EMB1241 | EMB1241 (embryo defective 1241); adenyl-nucleotide exchange factor/ chaperone binding / protein binding / protein homodimerization | chr5:5839343-5841728 REVERSE	Co-chaperone grpE	0.00185614	1.82913e-06	4.59841e-06	0.940539	0.799556	0.00151674	0.0693055	0.134702	0.000257742
0.667425	0.569544	0.537957	1.30277	1.24849	1.0852	0.816163	1.3347	0.50266	CHR19_JGVV15_104_T01	VIT_19s0015g01100	29.6	protein.folding	immunophilin / FKBP-type peptidyl-prolyl cis-trans isomerase family protein | chr4:13404465-13406245 REVERSE	Peptidyl-prolyl cis-trans isomerase, FKBP-type	0.000665656	0.00102151	0.0172555	2.68921e-09	2.67494e-08	1.97369e-07	1.67231e-05	1.75891e-09	0.00626999
0.626533	1.04845	0.460004	0.074349	0.363457	0.015525	0.261127	0.199292	0.192673	CHR19_JGVV90_108_T01	VIT_19s0090g01190	29.6	protein.folding	Symbols: AR192 | AR192; adenyl-nucleotide exchange factor/ chaperone binding / protein binding / protein homodimerization | chr4:13484839-13486771 REVERSE	Chaperone GrpE type 2	7.06239e-06	1.11472e-11	0.00232628	0.646596	0.00538049	0.946211	0.032945	0.115111	0.138644
-0.143933	-0.214324	0.228525	0.575924	0.870544	1.0528	0.792554	1.23334	1.33512	CHR5_JGVV20_33_T01	VIT_05s0020g00400	29.7	protein.glycosylation	galactosyltransferase family protein | chr3:1972622-1975754 REVERSE	Galactosyltransferase family protein	0.659079	0.316072	0.51251	0.00655625	0.000165881	5.9454e-06	0.000234342	2.52417e-07	8.22483e-08
-0.108907	0.10144	-0.016368	-0.150306	0.468209	0.405586	0.69017	1.09748	0.60626	CHR10_JGVV116_100_T01	VIT_10s0116g01710	29.7	protein.glycosylation	galactosyltransferase family protein | chr1:1491164-1494248 REVERSE	Galactosyltransferase family protein	0.803774	0.71834	0.983145	0.65522	0.0962082	0.137447	0.00588562	3.3063e-05	0.0183087
0.128249	1.43288	0.296615	-0.688451	-0.341915	-0.383398	0.222632	0.15544	-0.467973	CHR18_JGVV1_241_T01	VIT_18s0001g04150	29.7	protein.glycosylation	galactosyltransferase family protein | chr1:29260562-29263113 REVERSE	Avr9 elicitor response protein	0.610031	1.42741e-11	0.204036	7.929e-05	0.0657983	0.0281294	0.213898	0.420296	0.00637655
-0.247884	-0.225793	-0.136747	0.14334	0.0991842	-0.0731794	1.7479	0.902284	0.430738	CHR18_JGVV89_36_T01	VIT_18s0089g01040	29.7	protein.glycosylation	galactosyltransferase family protein | chr1:12124363-12126469 REVERSE	Avr9 elicitor response	0.599859	0.501529	0.849625	0.752494	0.859464	0.897289	6.23292e-07	0.00482366	0.217774
-0.428669	-1.35629	-0.405059	0.490176	0.0194707	0.198576	-0.363183	-0.513791	0.160744	CHR1_JGVV26_22_T01	VIT_01s0026g02530	29.7.12	protein.glycosylation.beta-1,3-galactosyltransferase(beta-1,3-GalT)	Symbols: GALT1 | GALT1 (GALACTOSYLTRANSFERASE1); UDP-galactose:N-glycan beta-1,3-galactosyltransferase/ transferase, transferring glycosyl groups / transferase, transferring hexosyl groups | chr1:9286643-9289969 REVERSE	Beta-1,3-galactosyltransferase	0.00322768	1.98484e-13	0.0164094	0.000361127	0.941876	0.182673	0.00683964	0.000210968	0.287296
0.0812855	1.07888	0.682923	0.417983	-0.636568	-1.32222	0.247841	-0.280898	-0.419792	CHR14_JGVV108_82_T01	VIT_14s0108g00890	29.7.12	protein.glycosylation.beta-1,3-galactosyltransferase(beta-1,3-GalT)	Symbols: GALT1 | GALT1 (GALACTOSYLTRANSFERASE1); UDP-galactose:N-glycan beta-1,3-galactosyltransferase/ transferase, transferring glycosyl groups / transferase, transferring hexosyl groups | chr1:9286643-9289969 REVERSE	Beta-1,3-galactosyltransferase	0.827819	9.24831e-07	0.00895394	0.0505654	0.00460699	8.17769e-08	0.27575	0.210609	0.0531254
-1.44123	-2.1012	-0.632212	-1.62864	-0.927057	-0.227681	-1.11879	-1.79399	-0.792904	CHRUN_JGVV220_16_T01	VIT_00s0220g00180	29.7.8	protein.glycosylation.alpha-1,6-mannosyl-glycoprotein-beta-1,2-N-acetylglucosaminyltransferase(GnTII)	Symbols: HEXO3, ATHEX1 | HEXO3 (BETA-HEXOSAMINIDASE 3); beta-N-acetylhexosaminidase/ hexosaminidase | chr1:24385900-24391207 FORWARD	Glycosyl hydrolase family 20 protein	4.90472e-05	5.80719e-09	0.138267	2.39039e-06	0.00647711	0.593519	0.000506383	4.69945e-07	0.0145173
-1.23402	-1.59916	-0.352608	-1.49885	-0.654342	-0.0739412	-0.551135	-0.897718	-0.405556	CHRUN_JGVV340_4_T01	VIT_00s0340g00040	29.7.8	protein.glycosylation.alpha-1,6-mannosyl-glycoprotein-beta-1,2-N-acetylglucosaminyltransferase(GnTII)	Symbols: HEXO3, ATHEX1 | HEXO3 (BETA-HEXOSAMINIDASE 3); beta-N-acetylhexosaminidase/ hexosaminidase | chr1:24385900-24391207 FORWARD	Beta-hexosaminidase beta chain precursor	1.3544e-06	5.19088e-10	0.255292	7.43466e-09	0.00498759	0.837564	0.0110251	7.30403e-05	0.0739435
-0.793956	-1.28556	-0.203119	-1.3829	-0.583912	-0.0992427	-0.482588	-0.846757	-0.114156	CHRUN_GSVIVT00006728001_T01	VIT_00s0406g00010	29.7.8	protein.glycosylation.alpha-1,6-mannosyl-glycoprotein-beta-1,2-N-acetylglucosaminyltransferase(GnTII)	Symbols: HEXO3, ATHEX1 | HEXO3 (BETA-HEXOSAMINIDASE 3); beta-N-acetylhexosaminidase/ hexosaminidase | chr1:24385900-24391207 FORWARD	Beta-hexosaminidase beta chain precursor	0.0128378	1.48199e-05	0.722398	1.00331e-05	0.0731547	0.839112	0.111339	0.00415973	0.777532
0.0390681	-0.317463	0.270604	1.09504	0.99623	1.58608	0.819706	1.04758	0.681753	CHR1_JGVV11_547_T01	VIT_01s0011g00930	29.8	protein.assembly and cofactor ligation	Symbols: ATFKBP13, FKBP13 | FK506-binding protein 1 (FKBP13) | chr5:18530880-18532337 FORWARD	FK506-binding protein 1 (FKBP13)	0.956331	0.342981	0.656159	0.000981736	0.00468044	1.00728e-05	0.0124426	0.00161423	0.0446512
-0.712967	-1.39848	-0.126428	-0.348766	-0.0724006	0.0409968	-0.902693	-0.51797	0.00695585	CHR11_JGVV16_381_T01	VIT_11s0016g04250	29.8	protein.assembly and cofactor ligation	Symbols: HCF101 | HCF101 (HIGH-CHLOROPHYLL-FLUORESCENCE 101); ATP binding | chr3:8868583-8872201 REVERSE	HCF101 (high-chlorophyll-fluorescence 101)	6.30505e-05	7.24521e-12	0.672062	0.0309372	0.781709	0.882265	3.58542e-07	0.00134589	0.979285
-1.20545	-0.793436	-0.500371	-0.755033	-0.208384	-0.251947	-0.230178	-0.36895	-0.506099	CHR19_JGVV14_316_T01	VIT_19s0014g03530	29.8	protein.assembly and cofactor ligation	cytochrome c biogenesis protein family | chr5:22051037-22054028 FORWARD	Cytochrome c biogenesis protein family	4.98541e-11	5.22448e-08	0.00241955	3.81145e-07	0.177368	0.0736115	0.091312	0.00573985	0.000261204
