# Supplementary material for: Dissecting the Biochemical and Transcriptomic Effects of a Locally Applied Heat Treatment on Developing Cabernet Sauvignon Grape Berries
Source: Front Plant Sci. 2017 Jan 31;8:53. doi: 10.3389/fpls.2017.00053 (PMC5281624; doi:10.3389/fpls.2017.00053)
Supplement: Supplementary file 7 [file DataSheet7.XLSX]

## Sheet: Feuil1
Supplementary Table 7: DEGs belonging to the MapMan functional category "Secondary metabolism"
Expression: log2 fold change between HT and control; Green or red highlights indicate DEGs (log2 FC >1, p.adj.BH<0.05).
FC: Fold change; padjBH: Benjamini and Hochberg corrected p-values
Green			Véraison			Ripening
1 d	7 d	14d	1 d	7 d	14d	1 d	7 d	14d		Unique_ID				Functional annotation
log2FC.green.HS_vs_control.d1.	log2FC.green.HS_vs_control.d7.	log2FC.green.HS_vs_control.d14.	log2FC.veraison.HS_vs_control.d1.	log2FC.veraison.HS_vs_control.d7.	log2FC.veraison.HS_vs_control.d14.	log2FC.middle_ripening.HS_vs_control.d1.	log2FC.middle_ripening.HS_vs_control.d7.	log2FC.middle_ripening.HS_vs_control.d14.	ID_Nimblegen	C12X_V1	BINCODE	NAME	DESCRIPTION	Grimplet et al., 2012	p.adj.BH.green.HS_vs_control.d1.	p.adj.BH.green.HS_vs_control.d7.	p.adj.BH.green.HS_vs_control.d14.	p.adj.BH.veraison.HS_vs_control.d1.	p.adj.BH.veraison.HS_vs_control.d7.	p.adj.BH.veraison.HS_vs_control.d14.	p.adj.BH.middle_ripening.HS_vs_control.d1.	p.adj.BH.middle_ripening.HS_vs_control.d7.	p.adj.BH.middle_ripening.HS_vs_control.d14.
-0.530769	-1.13044	-0.483932	-0.00369452	0.536297	0.50822	0.882189	1.06005	-0.0890705	CHR3_JGVV17_76_T01	VIT_03s0017g01330	16.1	secondary metabolism.isoprenoids	Symbols: ABC4 | ABC4 (ABERRANT CHLOROPLAST DEVELOPMENT 4); 1,4-dihydroxy-2-naphthoate octaprenyltransferase/ prenyltransferase | chr1:22324645-22327359 REVERSE	1,4-dihydroxy-2-naphthoate octaprenyltransferase	0.00971386	5.2224e-08	0.0457875	0.992373	0.00830841	0.00915631	1.08269e-05	5.60095e-07	0.724026
0.274634	0.216429	0.367354	-0.084243	-0.0203884	1.56307	-1.27214	0.0141891	1.55309	CHR4_JGVV8_210_T01	VIT_04s0008g02250	16.1	secondary metabolism.isoprenoids	Symbols: FDH, KCS10 | KCS10 (3-KETOACYL-COA SYNTHASE 10); acyltransferase/ catalytic/ transferase, transferring acyl groups other than amino-acyl groups | chr2:11170418-11173142 REVERSE	Beta-ketoacyl-CoA synthase	0.409559	0.404181	0.323295	0.82422	0.969143	1.09056e-07	2.70397e-06	0.971119	1.26809e-07
-0.266861	0.503288	0.25694	0.38777	1.20426	0.0813341	1.73727	2.23842	-0.271549	CHR4_JGVV8_279_T01	VIT_04s0008g02980	16.1	secondary metabolism.isoprenoids	Symbols: CAMS1 | CAMS1 (Camelliol C synthase 1); beta-amyrin synthase | chr1:29689153-29694255 REVERSE	Lupeol synthase	0.69136	0.23441	0.767211	0.447589	0.00830648	0.91543	7.63002e-05	1.66614e-06	0.611132
-0.0820575	0.931458	-0.23266	0.447869	1.71458	0.104514	2.19697	2.48912	-0.140287	CHR4_JGVV8_280_T01	VIT_04s0008g02990	16.1	secondary metabolism.isoprenoids	Symbols: CAMS1 | CAMS1 (Camelliol C synthase 1); beta-amyrin synthase | chr1:29689153-29694255 REVERSE	Cycloartenol synthase	0.91752	0.011458	0.769596	0.307079	6.63051e-05	0.875755	3.47923e-07	3.9996e-08	0.794922
-0.168497	0.89376	-0.142591	0.3105	1.09422	-0.0156103	1.55008	1.87722	-0.0472876	CHR4_JGVV8_281_T01	VIT_04s0008g03000	16.1	secondary metabolism.isoprenoids	Symbols: CAMS1 | CAMS1 (Camelliol C synthase 1); beta-amyrin synthase | chr1:29689153-29694255 REVERSE	Cycloartenol synthase	0.804624	0.0158866	0.876491	0.521902	0.00899037	0.985057	0.000111284	7.53716e-06	0.939244
-1.19314	-1.79485	-1.06508	-0.221768	-0.324728	0.203655	-0.162611	-0.178134	-0.113806	CHR9_JGVV54_57_T01	VIT_09s0054g01170	16.1	secondary metabolism.isoprenoids	Symbols: CAMS1 | CAMS1 (Camelliol C synthase 1); beta-amyrin synthase | chr1:29689153-29694255 REVERSE	Beta-amyrin synthase	5.72773e-05	3.63187e-09	0.00125553	0.496549	0.321866	0.559431	0.620584	0.581458	0.751539
-0.286181	-1.74981	0.0182703	0.69006	1.01969	2.3128	-0.64624	-0.38989	0.322844	CHR9_GSVIVT00029485001_T01	VIT_09s0054g01440	16.1	secondary metabolism.isoprenoids	Symbols: CAMS1 | CAMS1 (Camelliol C synthase 1); beta-amyrin synthase | chr1:29689153-29694255 REVERSE	Beta-amyrin synthase	0.72791	0.000363646	0.990483	0.209562	0.0681037	2.29981e-05	0.232385	0.516092	0.610621
-0.189458	0.827412	0.310418	0.16308	-0.081136	0.723943	-0.419827	-0.410166	1.04859	CHR17_JGVV0_364_T01	VIT_17s0000g06280	16.1.1	secondary metabolism.isoprenoids.non-mevalonate pathway	geranylgeranyl reductase | chr1:27991165-27993006 FORWARD	Geranylgeranyl reductase	0.467843	1.61755e-05	0.251574	0.482116	0.796539	0.00029189	0.0278949	0.0329982	1.04531e-06
0.0389037	-0.968886	-0.199265	0.418791	-0.285679	0.113378	-1.09075	-0.537752	-0.325826	CHR5_JGVV20_197_T01	VIT_05s0020g02130	16.1.1.1	secondary metabolism.isoprenoids.non-mevalonate pathway.DXS	Symbols: CLA1, DEF, CLA, DXS, DXPS2 | CLA1 (CLOROPLASTOS ALTERADOS 1); 1-deoxy-D-xylulose-5-phosphate synthase | chr4:8883907-8887565 FORWARD	1-deoxy-D-xylulose-5-phosphate synthase, chloroplast precursor	0.951421	0.000787267	0.736336	0.195989	0.470487	0.813129	0.000333683	0.0799308	0.338577
0.0511927	-1.0525	-0.341045	0.307017	-0.277035	0.143336	-1.4286	-0.800417	-0.642625	CHR9_JGVV2_181_T01	VIT_09s0002g02050	16.1.1.1	secondary metabolism.isoprenoids.non-mevalonate pathway.DXS	Symbols: CLA1, DEF, CLA, DXS, DXPS2 | CLA1 (CLOROPLASTOS ALTERADOS 1); 1-deoxy-D-xylulose-5-phosphate synthase | chr4:8883907-8887565 FORWARD	1-deoxy-D-xylulose 5-phosphate synthase	0.94833	0.00275363	0.599015	0.497026	0.597719	0.806538	0.000150481	0.0313772	0.0971492
-0.302034	-0.716299	-0.132574	-0.229142	-0.880196	1.31734	-2.72627	-1.88709	1.80038	CHR11_JGVV52_10_T01	VIT_11s0052g01730	16.1.1.1	secondary metabolism.isoprenoids.non-mevalonate pathway.DXS	Symbols: CLA1, DEF, CLA, DXS, DXPS2 | CLA1 (CLOROPLASTOS ALTERADOS 1); 1-deoxy-D-xylulose-5-phosphate synthase | chr4:8883907-8887565 FORWARD	1-deoxy-D-xylulose-5-phosphate synthase	0.479883	0.0149877	0.850035	0.560223	0.00813107	6.83127e-05	2.28913e-11	1.15077e-07	4.05198e-07
0.0425471	-0.691995	-0.303897	-0.291096	-0.779623	0.621067	-1.57253	-1.16063	1.17493	CHR11_JGVV52_7_T01	VIT_11s0052g01780	16.1.1.1	secondary metabolism.isoprenoids.non-mevalonate pathway.DXS	Symbols: CLA1, DEF, CLA, DXS, DXPS2 | CLA1 (CLOROPLASTOS ALTERADOS 1); 1-deoxy-D-xylulose-5-phosphate synthase | chr4:8883907-8887565 FORWARD	1-deoxy-D-xylulose-5-phosphate synthase	0.919877	0.00052627	0.317491	0.191408	0.000479052	0.00348276	6.4405e-10	4.99421e-07	5.67505e-07
0.188537	1.48612	0.615057	-0.268565	0.299289	0.20211	-0.453154	-0.176197	0.763682	CHR4_JGVV23_246_T01	VIT_04s0023g01210	16.1.1.10	secondary metabolism.isoprenoids.non-mevalonate pathway.geranylgeranyl pyrophosphate synthase	Symbols: GGPS1 | GGPS1 (GERANYLGERANYL PYROPHOSPHATE SYNTHASE 1); farnesyltranstransferase | chr4:17343374-17344865 FORWARD	Geranylgeranyl pyrophosphate synthetase 1, chloroplast precursor	0.708336	4.03997e-06	0.146082	0.483164	0.471275	0.641227	0.169284	0.654176	0.0173435
0.968438	0.981565	0.769041	1.31622	0.46781	0.767121	0.449528	0.68842	1.07698	CHR5_JGVV20_113_T01	VIT_05s0020g01240	16.1.1.10	secondary metabolism.isoprenoids.non-mevalonate pathway.geranylgeranyl pyrophosphate synthase	Symbols: GGPS1 | GGPS1 (GERANYLGERANYL PYROPHOSPHATE SYNTHASE 1); farnesyltranstransferase | chr4:17343374-17344865 FORWARD	Geranylgeranyl pyrophosphate synthase	0.000431454	8.0597e-05	0.0147149	1.7373e-06	0.0973927	0.00314526	0.0806113	0.00649565	5.64399e-05
-0.14464	-0.561249	-0.466654	-0.715653	-0.341811	-1.11418	-0.59212	-1.00227	-0.448983	CHRUN_GSVIVT00003497001_T01	VIT_00s0194g00320	16.1.1.7	secondary metabolism.isoprenoids.non-mevalonate pathway.HDR	Symbols: CLB6, ISPH, HDR | HDR (4-HYDROXY-3-METHYLBUT-2-ENYL DIPHOSPHATE REDUCTASE); 4-hydroxy-3-methylbut-2-en-1-yl diphosphate reductase/ 4-hydroxy-3-methylbut-2-en-1-yl diphosphate synthase | chr4:16428480-16431114 REVERSE	No hit	0.829594	0.123608	0.427664	0.0632837	0.49834	0.00402375	0.128664	0.00792411	0.28657
-0.28256	-1.27412	-0.639262	-0.349985	-0.0121199	-0.152587	0.0556789	0.0395623	-0.0367978	CHR2_JGVV25_415_T01	VIT_02s0025g04580	16.1.2.2	secondary metabolism.isoprenoids.mevalonate pathway.HMG-CoA synthase	Symbols: MVA1 | MVA1; acetyl-CoA C-acetyltransferase/ hydroxymethylglutaryl-CoA synthase | chr4:7108915-7112030 REVERSE	Hydroxymethylglutaryl-CoA synthase	0.0054171	6.56353e-17	6.24748e-07	0.000273255	0.948566	0.134639	0.63522	0.749903	0.775651
-0.274164	-1.5307	-0.596898	-0.306398	0.0208582	-0.118643	0.228319	0.0664223	-0.113243	CHR14_JGVV36_58_T01	VIT_14s0036g00810	16.1.2.2	secondary metabolism.isoprenoids.mevalonate pathway.HMG-CoA synthase	Symbols: MVA1 | MVA1; acetyl-CoA C-acetyltransferase/ hydroxymethylglutaryl-CoA synthase | chr4:7108915-7112030 REVERSE	HMG-CoA synthase 2	0.176634	4.67845e-12	0.00517727	0.0845935	0.951832	0.610785	0.211746	0.771975	0.597296
-0.349477	-1.05694	-0.653203	-0.439883	-0.426044	-0.488577	-0.261011	-0.551543	-0.11735	CHR17_JGVV0_676_T01	VIT_17s0000g02800	16.1.2.2	secondary metabolism.isoprenoids.mevalonate pathway.HMG-CoA synthase	Symbols: MVA1 | MVA1; acetyl-CoA C-acetyltransferase/ hydroxymethylglutaryl-CoA synthase | chr4:7108915-7112030 REVERSE	Hydroxymethylglutaryl coenzyme A synthase	0.0605991	1.45583e-08	0.00161313	0.00852697	0.017789	0.00447121	0.131499	0.00110172	0.568602
0.476647	1.51378	0.528472	-0.481075	-0.825393	-0.53486	-0.736899	-0.998919	-1.08247	CHR3_JGVV38_65_T01	VIT_03s0038g04100	16.1.2.3	secondary metabolism.isoprenoids.mevalonate pathway.HMG-CoA reductase	Symbols: HMG1, HMGR1 | HMG1 (HYDROXY METHYLGLUTARYL COA REDUCTASE 1); hydroxymethylglutaryl-CoA reductase | chr1:28695760-28698793 FORWARD	3-hydroxy-3-methylglutaryl-coenzyme A reductase 3	0.00160354	2.79075e-14	0.00228085	0.000677522	6.13591e-07	0.000267693	1.28342e-06	3.84219e-09	1.3013e-09
0.376727	-0.158148	0.548385	-0.102715	-0.475673	0.502819	-0.744759	-1.05918	0.606986	CHR4_JGVV44_29_T01	VIT_04s0044g01740	16.1.2.3	secondary metabolism.isoprenoids.mevalonate pathway.HMG-CoA reductase	Symbols: HMG1, HMGR1 | HMG1 (HYDROXY METHYLGLUTARYL COA REDUCTASE 1); hydroxymethylglutaryl-CoA reductase | chr1:28695760-28698793 FORWARD	3-hydroxy-3-methylglutaryl-coenzyme A reductase 3	0.188631	0.53829	0.0814967	0.767532	0.075557	0.0464877	0.00206091	3.06785e-05	0.0137176
-0.16564	-0.384494	-0.24178	-0.168998	0.500387	0.843474	0.233076	0.829107	1.22327	CHR18_JGVV122_73_T01	VIT_18s0122g00610	16.1.2.3	secondary metabolism.isoprenoids.mevalonate pathway.HMG-CoA reductase	Symbols: HMG1, HMGR1 | HMG1 (HYDROXY METHYLGLUTARYL COA REDUCTASE 1); hydroxymethylglutaryl-CoA reductase | chr1:28695760-28698793 FORWARD	3-hydroxy-3-methylglutaryl-coenzyme A reductase 3	0.465545	0.0144664	0.323623	0.381755	0.00480671	4.13143e-06	0.181811	3.91919e-06	3.55374e-09
-0.266297	-1.14677	-0.333651	0.0328685	-0.000138163	0.0155233	-0.32211	-0.152257	-0.068185	CHR13_JGVV106_62_T01	VIT_13s0106g00790	16.1.2.6	secondary metabolism.isoprenoids.mevalonate pathway.mevalonate diphosphate decarboxylase	mevalonate diphosphate decarboxylase, putative | chr3:20082299-20084732 REVERSE	Mevalonate diphosphate decarboxylase (MVD1)	0.00778985	7.60267e-16	0.00366301	0.811431	0.99927	0.926349	0.000576053	0.112483	0.546538
0.0947568	-1.23532	0.102672	0.525349	1.19746	1.25399	-0.159583	0.904218	2.15433	CHR12_JGVV28_76_T01	VIT_12s0028g03210	16.1.3	secondary metabolism.isoprenoids.tocopherol biosynthesis	aminotransferase-related | chr5:14233110-14235151 REVERSE	Tyrosine aminotransferase	0.847454	6.73902e-06	0.870391	0.0562111	6.01074e-05	1.74524e-05	0.634723	0.00092607	6.45595e-10
0.45517	1.46653	0.187602	-0.0181511	0.16711	0.0950667	0.260512	0.215429	0.0870401	CHR4_JGVV8_560_T01	VIT_04s0008g06020	16.1.3.2	secondary metabolism.isoprenoids.tocopherol biosynthesis.homogentisate phytyltransferase	Symbols: HPT1, TPT1, ATHPT, VTE2 | HPT1 (HOMOGENTISATE PHYTYLTRANSFERASE 1); homogentisate phytyltransferase/ prenyltransferase | chr2:8207342-8210463 FORWARD	Homogentisate geranylgeranyl transferase [Vitis vinifera]	0.422549	0.000377411	0.844275	0.981194	0.814618	0.899853	0.61993	0.691609	0.892609
0.715725	0.850219	0.843683	0.915023	1.0374	0.535571	0.42807	1.21879	1.13017	CHR16_JGVV39_82_T01	VIT_16s0039g01410	16.1.3.5	secondary metabolism.isoprenoids.tocopherol biosynthesis.tocopherol methyltransferase	Symbols: G-TMT, TMT1, VTE4 | G-TMT (GAMMA-TOCOPHEROL METHYLTRANSFERASE); tocopherol O-methyltransferase | chr1:24134085-24136109 REVERSE	Tocopherol O-methyltransferase, chloroplast precursor	0.000310755	4.65792e-06	0.000229306	3.09652e-06	1.10747e-06	0.00411961	0.0180644	1.4524e-08	1.05801e-07
-0.240094	0.314146	-0.262123	-1.55815	-0.391778	-0.66655	-1.37528	-2.1322	-1.65435	CHR2_JGVV25_22_T01	VIT_02s0025g00240	16.1.4	secondary metabolism.isoprenoids.carotenoids	Symbols: BETA-OHASE 2, B2, CHY2 | BETA-OHASE 2 (BETA-CAROTENE HYDROXYLASE 2); carotene beta-ring hydroxylase | chr5:21334793-21337002 REVERSE	Beta-carotene hydroxylase	0.647127	0.369822	0.685358	1.68289e-05	0.361392	0.065075	9.49199e-05	7.26921e-08	9.01108e-06
0.0399524	0.215554	0.446232	0.410455	0.0522498	0.0826299	-1.02083	-0.395081	-0.233352	CHR4_JGVV23_199_T01	VIT_04s0023g01790	16.1.4	secondary metabolism.isoprenoids.carotenoids	amine oxidase-related | chr5:20107229-20110636 REVERSE	Phytoene dehydrogenase	0.936038	0.36892	0.161709	0.0914821	0.90372	0.829874	3.01928e-05	0.103535	0.389638
-0.240128	-1.15258	-0.466506	-0.609899	-0.245712	-0.117397	-0.850888	-0.270158	0.35684	CHR8_JGVV32_65_T01	VIT_08s0032g00800	16.1.4	secondary metabolism.isoprenoids.carotenoids	Symbols: CRTISO, CCR2 | CRTISO (CAROTENOID ISOMERASE); carotenoid isomerase | chr1:2092946-2096232 REVERSE	Carotenoid isomerase, chloroplast precursor	0.0676439	3.79715e-13	0.00137403	1.89613e-06	0.0571109	0.409906	1.99962e-09	0.0222481	0.00294213
-1.23262	-1.12914	-0.736831	-1.14715	-0.324859	0.221275	-0.773237	-0.157313	0.07317	CHR12_JGVV35_105_T01	VIT_12s0035g01080	16.1.4	secondary metabolism.isoprenoids.carotenoids	amine oxidase family | chr1:21395196-21398280 FORWARD	Carotenoid isomerase 1, chloroplast precursor	7.93754e-08	4.03635e-08	0.00150417	8.44083e-08	0.126234	0.308991	6.36202e-05	0.471086	0.775712
0.54421	-0.197651	0.531875	1.15725	0.519128	0.432053	0.308279	0.577728	0.704784	CHR12_JGVV55_37_T01	VIT_12s0055g00480	16.1.4	secondary metabolism.isoprenoids.carotenoids	amine oxidase family protein | chr3:2942504-2944078 REVERSE	Amine oxidase	0.000110792	0.107489	0.000788657	1.15063e-11	0.000186654	0.0010642	0.0150868	1.82944e-05	9.25457e-07
1.24511	3.02081	1.65076	0.866693	0.98973	0.768666	0.911286	1.0705	1.5883	CHR16_JGVV50_151_T01	VIT_16s0050g01090	16.1.4	secondary metabolism.isoprenoids.carotenoids	Symbols: BETA-OHASE 2, B2, CHY2 | BETA-OHASE 2 (BETA-CAROTENE HYDROXYLASE 2); carotene beta-ring hydroxylase | chr5:21334793-21337002 REVERSE	Beta-carotene hydroxylase	5.22902e-08	4.33357e-19	2.26421e-09	1.10787e-05	3.63916e-06	9.56606e-05	4.41421e-06	3.12157e-07	1.48815e-10
-0.562481	-0.460106	-0.580057	-1.35321	-1.2141	-2.14983	-0.763583	-1.1118	-1.13086	CHR6_JGVV4_702_T01	VIT_06s0004g00820	16.1.4.1	secondary metabolism.isoprenoids.carotenoids.phytoene synthase	phytoene synthase (PSY) / geranylgeranyl-diphosphate geranylgeranyl transferase | chr5:5659613-5662865 REVERSE	Ribosomal protein S2; Squalene/phytoene synthase	0.05976	0.0734235	0.100194	3.06838e-06	4.59774e-05	5.13499e-10	0.00427288	6.74695e-05	6.70497e-05
-0.420935	-1.08396	-0.0426437	-1.82731	-0.706125	-0.327762	-0.85472	-0.355325	0.424185	CHR12_JGVV28_288_T01	VIT_12s0028g00960	16.1.4.1	secondary metabolism.isoprenoids.carotenoids.phytoene synthase	phytoene synthase (PSY) / geranylgeranyl-diphosphate geranylgeranyl transferase | chr5:5659613-5662865 REVERSE	Phytoene synthase, chloroplast precursor	0.0241112	1.41334e-08	0.923125	2.08176e-13	0.000159685	0.0695925	3.27109e-06	0.0400444	0.0150363
-0.0326322	0.219211	0.351196	-1.06011	-0.661585	-0.712737	-1.19544	-0.688678	-0.312026	CHR14_JGVV30_54_T01	VIT_14s0030g01740	16.1.4.3	secondary metabolism.isoprenoids.carotenoids.zeta-carotene desaturase	Symbols: ZDS, PDE181 | ZDS (ZETA-CAROTENE DESATURASE); carotene 7,8-desaturase | chr3:1342718-1346387 FORWARD	Zeta-carotene desaturase ZDS1	0.920513	0.160158	0.0936533	1.63972e-08	0.000154934	3.29036e-05	9.76494e-10	3.88819e-05	0.0593953
-0.344901	-1.35384	-0.300001	0.716035	0.505011	0.87755	-0.571996	-0.513539	0.362714	CHR11_JGVV16_157_T01	VIT_11s0016g01880	16.1.4.4	secondary metabolism.isoprenoids.carotenoids.lycopene epsilon cyclase	Symbols: LUT2 | LUT2 (LUTEIN DEFICIENT 2); lycopene epsilon cyclase | chr5:23077265-23080053 FORWARD	Lycopene epsilon cyclase, chloroplast precursor	0.0703386	7.48544e-11	0.203353	5.28489e-05	0.00556444	3.22867e-06	0.000842127	0.00269128	0.0383115
-0.161715	-0.334125	0.141587	-0.159617	-0.311814	0.139179	-1.16195	-1.31975	-0.343092	CHR6_JGVV80_42_T01	VIT_06s0080g00810	16.1.4.5	secondary metabolism.isoprenoids.carotenoids.lycopene beta cyclase	Symbols: LYC | LYC (LYCOPENE CYCLASE); lycopene beta cyclase | chr3:3164075-3166038 REVERSE	Lycopene beta cyclase (LYC)	0.468603	0.0308038	0.63043	0.405001	0.0853987	0.501491	2.79934e-09	2.35204e-10	0.0408985
-0.258749	-0.0821475	0.208373	-1.232	-0.86591	0.622047	-0.614153	-0.60739	-0.281389	CHRUN_JGVV266_2_T01	VIT_00s0266g00020	16.1.5	secondary metabolism.isoprenoids.terpenoids	Symbols: TPS14, ATTPS14 | TPS14 (TERPENE SYNTHASE 14); S-linalool synthase | chr1:22772455-22774687 REVERSE	1,8-cineole synthase, chloroplast	0.591561	0.82918	0.751739	0.000232832	0.0136843	0.0720868	0.0643583	0.0691104	0.468626
-0.145902	-0.139539	-0.109568	-1.24286	-0.911033	0.784477	-0.51431	-0.228666	0.022962	CHRUN_JGVV266_3_T01	VIT_00s0266g00040	16.1.5	secondary metabolism.isoprenoids.terpenoids	Symbols: TPS14, ATTPS14 | TPS14 (TERPENE SYNTHASE 14); S-linalool synthase | chr1:22772455-22774687 REVERSE	1,8-cineole synthase, chloroplast	0.7051	0.59001	0.838257	2.09404e-06	0.000469017	0.00162031	0.0334476	0.405111	0.953154
-0.0148443	-0.175802	0.0231608	-1.38437	-1.03082	0.65437	-0.737148	-0.584468	-0.150197	CHRUN_JGVV271_1_T01	VIT_00s0271g00010	16.1.5	secondary metabolism.isoprenoids.terpenoids	Symbols: TPS14, ATTPS14 | TPS14 (TERPENE SYNTHASE 14); S-linalool synthase | chr1:22772455-22774687 REVERSE	1,8-cineole synthase, chloroplast	0.979934	0.540306	0.978097	2.28831e-06	0.000412906	0.0188492	0.0060435	0.0317749	0.66493
-0.224184	-0.0170328	-0.306642	-1.24758	-0.23188	0.182343	0.0290107	-0.193893	0.259598	CHRUN_JGVV271_3_T01	VIT_00s0271g00030	16.1.5	secondary metabolism.isoprenoids.terpenoids	Symbols: TPS14, ATTPS14 | TPS14 (TERPENE SYNTHASE 14); S-linalool synthase | chr1:22772455-22774687 REVERSE	Myrcene synthase	0.636089	0.964923	0.565454	0.000106096	0.602895	0.68054	0.951292	0.613204	0.485439
-0.213434	0.0327732	-0.205579	-1.55452	-0.564417	-0.153901	0.112859	-0.079387	-0.339553	CHRUN_JGVV271_5_T01	VIT_00s0271g00060	16.1.5	secondary metabolism.isoprenoids.terpenoids	Symbols: TPS14, ATTPS14 | TPS14 (TERPENE SYNTHASE 14); S-linalool synthase | chr1:22772455-22774687 REVERSE	Linalool synthase	0.465646	0.898835	0.577603	2.2836e-09	0.0138907	0.590387	0.678172	0.78063	0.135979
0.165192	-0.166392	0.113696	-1.53014	-0.692339	0.548996	-0.706543	-0.68747	-0.0514296	CHRUN_JGVV372_2_T01	VIT_00s0372g00020	16.1.5	secondary metabolism.isoprenoids.terpenoids	Symbols: TPS14, ATTPS14 | TPS14 (TERPENE SYNTHASE 14); S-linalool synthase | chr1:22772455-22774687 REVERSE	Linalool synthase	0.669749	0.529694	0.83778	8.20369e-08	0.00960765	0.0341803	0.00446567	0.0059796	0.891631
-0.0988863	-0.359642	-0.366178	-1.69831	-0.865116	0.7689	-1.00057	-0.860799	-0.171078	CHRUN_JGVV372_6_T01	VIT_00s0372g00060	16.1.5	secondary metabolism.isoprenoids.terpenoids	Symbols: TPS14, ATTPS14 | TPS14 (TERPENE SYNTHASE 14); S-linalool synthase | chr1:22772455-22774687 REVERSE	Linalool synthase	0.87802	0.290162	0.510906	3.32045e-06	0.0174573	0.0283567	0.00304091	0.0111623	0.698769
0.102198	-0.207146	-0.00755796	-1.14903	-0.653636	0.399559	-0.24077	-0.654181	-0.212913	CHRUN_JGVV372_10_T01	VIT_00s0372g00100	16.1.5	secondary metabolism.isoprenoids.terpenoids	Symbols: TPS14, ATTPS14 | TPS14 (TERPENE SYNTHASE 14); S-linalool synthase | chr1:22772455-22774687 REVERSE	Myrcene synthase Oc15 [Antirrhinum majus]	0.7578	0.30053	0.989704	2.60523e-07	0.00217004	0.0554345	0.260927	0.00113887	0.347034
0.309806	-0.275267	-0.408797	-1.31956	-0.697901	0.517024	-0.81695	-0.983306	-0.0191035	CHRUN_JGVV385_2_T01	VIT_00s0385g00020	16.1.5	secondary metabolism.isoprenoids.terpenoids	Symbols: TPS14, ATTPS14 | TPS14 (TERPENE SYNTHASE 14); S-linalool synthase | chr1:22772455-22774687 REVERSE	Linalool synthase	0.505948	0.426582	0.435969	0.000125728	0.0573467	0.156653	0.0141449	0.00337298	0.972767
0.0353798	-0.0633686	-0.155439	-1.07851	-0.446036	0.383349	-0.0456542	-0.539227	-0.14864	CHRUN_JGVV522_2_T01	VIT_00s0522g00020	16.1.5	secondary metabolism.isoprenoids.terpenoids	Symbols: TPS14, ATTPS14 | TPS14 (TERPENE SYNTHASE 14); S-linalool synthase | chr1:22772455-22774687 REVERSE	1,8-cineole synthase, chloroplast	0.944649	0.818737	0.744933	1.87284e-05	0.0948625	0.139494	0.89408	0.0249503	0.621166
1.43874	0.0479379	2.70294	0.208256	0.10758	-0.0484216	-0.00707976	0.0592411	-0.111238	CHRUN_JGVV724_1_T01	VIT_00s0724g00010	16.1.5	secondary metabolism.isoprenoids.terpenoids	Symbols: ATTPS-CIN | ATTPS-CIN (terpene synthase-like sequence-1,8-cineole); (E)-beta-ocimene synthase/ myrcene synthase | chr3:9439246-9442173 FORWARD	Pinene synthase	3.90003e-06	0.882589	1.12636e-10	0.537242	0.811747	0.920566	0.986629	0.875688	0.761524
0.996651	0.031481	1.90094	0.106568	0.0976213	-0.113998	-0.0620232	-0.0479523	-0.473142	CHRUN_JGVV2271_1_T01	VIT_00s2271g00010	16.1.5	secondary metabolism.isoprenoids.terpenoids	lyase/ magnesium ion binding | chr4:9402898-9406003 FORWARD	Pinene synthase	0.00114806	0.928374	7.69417e-07	0.798502	0.839129	0.797533	0.877795	0.905534	0.113799
-0.509102	-1.61784	-0.997481	-0.469476	0.00407137	0.144395	-0.254549	-0.378435	0.0014596	CHR9_JGVV54_60_T01	VIT_09s0054g01140	16.1.5	secondary metabolism.isoprenoids.terpenoids	beta-amyrin synthase, putative | chr1:29684432-29688673 REVERSE	Lupeol synthase 2	0.458218	0.000851803	0.140302	0.434646	0.996208	0.866775	0.692756	0.52884	0.99884
-0.590955	-1.97098	-0.963989	-0.112932	0.114496	0.754169	-0.598611	-0.512903	-0.241498	CHR9_JGVV54_58_T01	VIT_09s0054g01160	16.1.5	secondary metabolism.isoprenoids.terpenoids	Symbols: ATLUP2 | ATLUP2; beta-amyrin synthase/ lupeol synthase | chr1:29696470-29701263 FORWARD	Beta-amyrin synthase	0.00370199	7.23182e-14	6.56519e-05	0.654348	0.690729	0.000153381	0.00155189	0.00671803	0.246725
-0.937822	-2.0128	-0.738135	-1.59406	-0.532599	-0.712603	-1.33785	-1.16497	0.0129388	CHR9_JGVV54_56_T01	VIT_09s0054g01180	16.1.5	secondary metabolism.isoprenoids.terpenoids	beta-amyrin synthase, putative | chr1:29684432-29688673 REVERSE	Cycloartenol synthase	0.0120802	7.97908e-08	0.104747	1.30323e-05	0.183972	0.0482305	0.000149543	0.000861843	0.982402
-1.07814	-2.44035	-1.40507	-0.740273	-0.388215	0.401098	-1.28748	-1.57447	-0.298932	CHR9_JGVV54_54_T01	VIT_09s0054g01210	16.1.5	secondary metabolism.isoprenoids.terpenoids	beta-amyrin synthase, putative | chr1:29684432-29688673 REVERSE	Beta-amyrin synthase	0.002629	5.14492e-10	0.000697954	0.0271058	0.348085	0.295869	0.000150398	9.27711e-06	0.444184
0.0714321	-1.53002	-0.0244369	1.60652	1.63074	3.12858	0.26822	0.877288	0.478996	CHR9_JGVV54_53_T01	VIT_09s0054g01220	16.1.5	secondary metabolism.isoprenoids.terpenoids	beta-amyrin synthase, putative | chr1:29684432-29688673 REVERSE	Cycloartenol synthase	0.947388	0.00158592	0.987128	0.00158785	0.00264309	1.16383e-07	0.676541	0.0917762	0.416971
0.199172	-0.758724	-0.603379	0.0654375	0.304915	1.15887	-0.833913	-0.208007	0.577501	CHR9_JGVV54_52_T01	VIT_09s0054g01230	16.1.5	secondary metabolism.isoprenoids.terpenoids	beta-amyrin synthase, putative | chr1:29684432-29688673 REVERSE	Beta-amyrin synthase	0.638568	0.00420692	0.0997632	0.884302	0.387644	9.00484e-05	0.00273144	0.531794	0.0444632
-0.296012	-1.10952	-0.247966	0.340469	0.696972	1.76894	-0.59552	-0.239642	0.493999	CHR9_JGVV54_48_T01	VIT_09s0054g01290	16.1.5	secondary metabolism.isoprenoids.terpenoids	beta-amyrin synthase, putative | chr1:29684432-29688673 REVERSE	Beta-amyrin synthase	0.608432	0.00269453	0.749911	0.46834	0.110019	2.35093e-05	0.138962	0.615637	0.248864
0.402305	-1.26039	-0.105926	0.662436	0.900764	1.58264	-0.485298	-0.142122	0.342089	CHR9_JGVV54_44_T01	VIT_09s0054g01360	16.1.5	secondary metabolism.isoprenoids.terpenoids	beta-amyrin synthase, putative | chr1:29684432-29688673 REVERSE	Cycloartenol synthase	0.326573	7.77206e-05	0.892283	0.0434983	0.00927853	7.68944e-06	0.149068	0.736389	0.353621
0.0324001	-1.21978	-0.234516	0.695124	0.800239	1.80503	-0.770382	-0.384485	0.334395	CHR9_JGVV54_43_T01	VIT_09s0054g01370	16.1.5	secondary metabolism.isoprenoids.terpenoids	beta-amyrin synthase, putative | chr1:29684432-29688673 REVERSE	Beta-amyrin synthase	0.963435	0.000129758	0.707354	0.0344523	0.0224916	8.69123e-07	0.0174883	0.278713	0.369934
0.0513288	-0.812987	-0.257138	0.651962	0.787888	1.75811	-0.663559	-0.272368	0.277826	CHR9_JGVV54_35_T01	VIT_09s0054g01470	16.1.5	secondary metabolism.isoprenoids.terpenoids	beta-amyrin synthase, putative | chr1:29684432-29688673 REVERSE	Beta-amyrin synthase	0.93531	0.00423907	0.63451	0.0308274	0.0140297	2.95626e-07	0.0265659	0.427287	0.426715
0.2427	-1.03614	-0.18607	1.15722	1.17517	2.48225	-0.266652	0.128047	0.865981	CHR9_JGVV54_32_T01	VIT_09s0054g01520	16.1.5	secondary metabolism.isoprenoids.terpenoids	beta-amyrin synthase, putative | chr1:29684432-29688673 REVERSE	Beta-amyrin synthase	0.62324	0.00100089	0.784545	0.000505923	0.000862287	1.77873e-09	0.484422	0.768899	0.00950751
0.33808	-0.153703	0.0401015	-0.227522	-0.100603	-0.693208	-0.833983	0.322421	-2.70643	CHR12_JGVV134_3_T01	VIT_12s0134g00030	16.1.5	secondary metabolism.isoprenoids.terpenoids	Symbols: ATTPS-CIN | ATTPS-CIN (terpene synthase-like sequence-1,8-cineole); (E)-beta-ocimene synthase/ myrcene synthase | chr3:9439246-9442173 FORWARD	E-beta-ocimene synthase	0.810718	0.873341	0.986868	0.856842	0.950043	0.497927	0.351476	0.762766	0.00107674
0.0718343	-0.0840188	-0.00402283	-0.169707	-0.850558	-0.162549	-0.0942424	0.709665	1.6283	CHR19_JGVV14_425_T01	VIT_19s0014g04800	16.1.5	secondary metabolism.isoprenoids.terpenoids	Symbols: ATTPS21, TPS21 | TPS21 (TERPENE SYNTHASE 21); (-)-E-beta-caryophyllene synthase/ alpha-humulene synthase | chr5:8092969-8095128 FORWARD	(-)-germacrene D synthase	0.9091	0.816058	0.996597	0.69152	0.0111895	0.723989	0.826855	0.0240664	2.64157e-06
-0.166721	-0.0434648	-0.21179	-0.312427	-0.75804	-0.751604	0.0229131	0.457116	1.28312	CHR19_JGVV14_426_T01	VIT_19s0014g04810	16.1.5	secondary metabolism.isoprenoids.terpenoids	Symbols: ATTPS21, TPS21 | TPS21 (TERPENE SYNTHASE 21); (-)-E-beta-caryophyllene synthase/ alpha-humulene synthase | chr5:8092969-8095128 FORWARD	Vetispiradiene synthase	0.695275	0.893356	0.672889	0.301529	0.00838757	0.00650109	0.955634	0.0989132	1.05414e-05
-0.155715	0.0285342	0.414271	-0.0277169	-0.228176	-1.3684	-2.05714	-0.610286	-2.36393	CHR19_JGVV14_430_T01	VIT_19s0014g04850	16.1.5	secondary metabolism.isoprenoids.terpenoids	Symbols: ATTPS21, TPS21 | TPS21 (TERPENE SYNTHASE 21); (-)-E-beta-caryophyllene synthase/ alpha-humulene synthase | chr5:8092969-8095128 FORWARD	Germacrene-D synthase	0.865214	0.962661	0.643701	0.974742	0.775057	0.00667119	5.11346e-05	0.250817	9.22681e-06
-1.06244	-1.17732	-0.454496	0.139856	-0.0442217	0.396135	-0.12774	-0.445709	-0.120589	CHR19_JGVV14_435_T01	VIT_19s0014g04900	16.1.5	secondary metabolism.isoprenoids.terpenoids	Symbols: ATTPS21, TPS21 | TPS21 (TERPENE SYNTHASE 21); (-)-E-beta-caryophyllene synthase/ alpha-humulene synthase | chr5:8092969-8095128 FORWARD	(-)-germacrene D synthase	0.00084679	5.27162e-05	0.283895	0.736558	0.939007	0.230991	0.740489	0.147684	0.762338
0.167538	0.0107307	0.236484	0.120175	-0.0898107	-0.587359	-0.828767	-0.451116	-1.01311	CHR19_JGVV14_436_T01	VIT_19s0014g04920	16.1.5	secondary metabolism.isoprenoids.terpenoids	Symbols: ATTPS21, TPS21 | TPS21 (TERPENE SYNTHASE 21); (-)-E-beta-caryophyllene synthase/ alpha-humulene synthase | chr5:8092969-8095128 FORWARD	(-)-germacrene D synthase	0.783617	0.980989	0.738595	0.823459	0.890141	0.129	0.0204723	0.243498	0.00548342
-0.289417	-0.133062	0.247112	0.0322218	-0.503282	-1.80629	-1.62816	-0.501286	-2.22298	CHR19_JGVV14_437_T01	VIT_19s0014g04930	16.1.5	secondary metabolism.isoprenoids.terpenoids	Symbols: ATTPS21, TPS21 | TPS21 (TERPENE SYNTHASE 21); (-)-E-beta-caryophyllene synthase/ alpha-humulene synthase | chr5:8092969-8095128 FORWARD	Germacrene-D synthase	0.677251	0.794353	0.792277	0.96712	0.3684	0.000127335	0.000320829	0.307445	5.38581e-06
-0.541884	-1.18748	-0.592695	0.0741329	0.289751	-0.0988357	0.15871	0.161787	-0.233732	CHR19_PDVV15_168_T01	VIT_19s0015g02070	16.1.5	secondary metabolism.isoprenoids.terpenoids	Symbols: ATTPS21, TPS21 | TPS21 (TERPENE SYNTHASE 21); (-)-E-beta-caryophyllene synthase/ alpha-humulene synthase | chr5:8092969-8095128 FORWARD	(-)-germacrene D synthase	0.13523	0.000115524	0.164298	0.883662	0.488666	0.85124	0.692012	0.684882	0.54075
0.532827	1.28759	-0.117106	0.932467	0.955658	-0.962192	1.11726	0.702805	0.275066	CHRUN_JGVV413_1_T01	VIT_00s0413g00010	16.10	secondary metabolism.simple phenols	Symbols: LAC14 | LAC14 (laccase 14); laccase | chr5:2906426-2908658 REVERSE	Laccase (diphenol oxidase) family protein	0.262047	0.00057015	0.90269	0.0163251	0.0220649	0.0159502	0.00378413	0.0760642	0.563009
0.687093	1.92905	0.338088	1.79849	0.416351	-1.37522	0.426124	-0.086504	-1.24106	CHRUN_JGVV444_1_T01	VIT_00s0444g00010	16.10	secondary metabolism.simple phenols	Symbols: LAC14 | LAC14 (laccase 14); laccase | chr5:2906426-2908658 REVERSE	Laccase	0.335494	0.000374159	0.76664	0.00139424	0.602208	0.0171751	0.518616	0.914327	0.030651
1.16227	3.47946	-0.193442	2.49014	0.753806	-1.77013	0.167457	-0.0805684	-1.58091	CHRUN_JGVV481_1_T01	VIT_00s0481g00020	16.10	secondary metabolism.simple phenols	Symbols: LAC14 | LAC14 (laccase 14); laccase | chr5:2906426-2908658 REVERSE	Diphenol oxidase	0.0658864	2.63694e-08	0.885832	2.71806e-05	0.268413	0.00238588	0.829872	0.921116	0.00606582
-0.107653	0.541903	0.1835	0.693551	0.227539	-0.671745	0.297693	0.174316	-1.36335	CHRUN_JGVV731_1_T01	VIT_00s0731g00010	16.10	secondary metabolism.simple phenols	Symbols: LAC14 | LAC14 (laccase 14); laccase | chr5:2906426-2908658 REVERSE	Laccase	0.860526	0.0874936	0.791427	0.0380957	0.637765	0.0521334	0.429146	0.677222	8.84106e-05
0.775309	2.62372	0.142039	2.06558	1.02558	-1.75048	0.352106	-0.286125	-1.94117	CHRUN_JGVV1212_1_T01	VIT_00s1212g00010	16.10	secondary metabolism.simple phenols	Symbols: LAC14 | LAC14 (laccase 14); laccase | chr5:2906426-2908658 REVERSE	Diphenol oxidase	0.273074	6.97146e-06	0.923576	0.000401017	0.112275	0.0030403	0.618882	0.696728	0.000991069
-0.0486899	0.15365	-0.0737446	0.677221	0.161522	-1.23498	-0.250887	-0.359068	-2.25076	CHRUN_JGVV2280_1_T01	VIT_00s2280g00010	16.10	secondary metabolism.simple phenols	Symbols: LAC14 | LAC14 (laccase 14); laccase | chr5:2906426-2908658 REVERSE	Laccase	0.945098	0.676058	0.932869	0.0454485	0.764486	0.000393575	0.524279	0.33219	2.14125e-08
-0.895947	-1.36499	-0.115635	-0.182851	-0.179934	0.130111	-0.0300511	-0.00116729	0.0211944	CHR6_JGVV4_435_T01	VIT_06s0004g03760	16.10	secondary metabolism.simple phenols	Symbols: LAC17, ATLAC17 | LAC17 (laccase 17); laccase | chr5:24167996-24170462 FORWARD	Laccase	0.118768	0.00411988	0.929222	0.805024	0.831638	0.880055	0.969033	0.998507	0.979918
-0.913919	-2.56687	0.0575229	-0.637404	0.493208	0.119503	-0.269585	-0.491825	-0.0846384	CHR6_JGVV4_410_T01	VIT_06s0004g04050	16.10	secondary metabolism.simple phenols	Symbols: LAC17, ATLAC17 | LAC17 (laccase 17); laccase | chr5:24167996-24170462 FORWARD	Laccase	0.346892	0.000458239	0.980855	0.490932	0.661949	0.931303	0.791425	0.594611	0.943865
-2.05751	-1.62333	0.056133	0.108937	0.165968	0.2885	-0.180761	0.0802761	-0.216515	CHR8_JGVV7_794_T01	VIT_08s0007g00600	16.10	secondary metabolism.simple phenols	Symbols: LAC17, ATLAC17 | LAC17 (laccase 17); laccase | chr5:24167996-24170462 FORWARD	Laccase-17 precursor	0.000173278	0.000717999	0.968721	0.892359	0.84656	0.684299	0.786568	0.910216	0.746913
-0.615427	-1.24582	-0.462009	-0.210082	0.165292	0.0445928	-0.0171356	-0.2173	-0.729943	CHR8_JGVV7_789_T01	VIT_08s0007g00660	16.10	secondary metabolism.simple phenols	Symbols: LAC17, ATLAC17 | LAC17 (laccase 17); laccase | chr5:24167996-24170462 FORWARD	Laccase	0.468617	0.0344663	0.695122	0.821366	0.881812	0.972023	0.985684	0.794769	0.294171
-0.606529	-1.24261	-0.15879	-0.234026	-0.162075	0.175062	-0.150059	-0.167074	0.0689024	CHR8_JGVV7_787_T01	VIT_08s0007g00680	16.10	secondary metabolism.simple phenols	Symbols: LAC17, ATLAC17 | LAC17 (laccase 17); laccase | chr5:24167996-24170462 FORWARD	Laccase	0.428946	0.0221443	0.912533	0.777675	0.87335	0.856552	0.852509	0.831555	0.939536
-1.62783	-0.496925	0.289603	-0.0144348	0.053783	0.0396212	0.279206	0.0949691	-0.555143	CHR8_JGVV7_671_T01	VIT_08s0007g01910	16.10	secondary metabolism.simple phenols	Symbols: IRX12, LAC4 | IRX12 (IRREGULAR XYLEM 12); laccase | chr2:15934460-15937616 FORWARD	Laccase	0.0435622	0.520188	0.863379	0.992298	0.972179	0.979376	0.773926	0.928392	0.531015
-1.30727	-0.605091	-1.0426	-0.302499	-0.276312	-0.555908	-0.563888	-0.340197	0.269632	CHR13_JGVV67_124_T01	VIT_13s0067g01970	16.10	secondary metabolism.simple phenols	Symbols: LAC12 | LAC12 (laccase 12); laccase | chr5:1594753-1597042 FORWARD	Laccase	0.00212536	0.112006	0.0372762	0.539962	0.629798	0.20633	0.17282	0.456252	0.58034
0.169422	0.196502	0.26927	0.863862	1.19167	-0.141685	1.28173	0.870918	0.256188	CHR15_JGVV46_311_T01	VIT_15s0046g00190	16.10	secondary metabolism.simple phenols	Symbols: LAC6 | LAC6 (laccase 6); laccase | chr2:19126872-19129069 FORWARD	Laccase	0.646099	0.432725	0.493837	0.000433051	1.23361e-05	0.679079	1.12655e-06	0.000408374	0.352177
-0.584055	-2.01943	-0.601931	0.175202	0.0202173	0.101484	-0.0139441	-0.349349	-0.411446	CHR17_JGVV0_695_T01	VIT_17s0000g02590	16.10	secondary metabolism.simple phenols	Symbols: LAC1, ATLAC1 | LAC1 (Laccase 1); laccase | chr1:6238844-6241436 REVERSE	Laccase	0.158586	1.26099e-07	0.224324	0.724511	0.978515	0.866736	0.979674	0.383196	0.301618
-0.408046	1.62968	-0.225521	-2.18968	-1.78726	-0.25586	-1.01208	-1.78771	-0.567472	CHR18_JGVV1_539_T01	VIT_18s0001g08590	16.10	secondary metabolism.simple phenols	Symbols: LAC16 | LAC16 (laccase 16); laccase | chr5:23789522-23791681 REVERSE	No hit	0.329553	1.80046e-06	0.725073	1.55282e-08	2.70367e-06	0.551658	0.00211136	9.28748e-07	0.101361
0.0299447	0.159852	-0.373769	0.236846	0.924263	-0.941462	0.195803	0.659072	-1.1701	CHR18_JGVV75_40_T01	VIT_18s0075g00530	16.10	secondary metabolism.simple phenols	Symbols: LAC14 | LAC14 (laccase 14); laccase | chr5:2906426-2908658 REVERSE	Laccase	0.975703	0.747568	0.642367	0.695824	0.0564919	0.0404939	0.734378	0.154897	0.00921068
0.208994	0.259181	-0.8349	0.505788	0.664138	-0.99319	0.219061	0.146593	-1.72956	CHR18_JGVV75_43_T01	VIT_18s0075g00580	16.10	secondary metabolism.simple phenols	Symbols: TT10, LAC15, ATLAC15 | TT10 (TRANSPARENT TESTA 10); copper ion binding / laccase | chr5:19489327-19492744 REVERSE	Laccase	0.723119	0.499141	0.0779736	0.199706	0.104612	0.00801506	0.628348	0.761333	1.17208e-05
0.714913	1.84529	-0.665641	1.74525	0.650553	-1.04824	0.533097	0.475482	-1.15824	CHR18_JGVV75_44_T01	VIT_18s0075g00590	16.10	secondary metabolism.simple phenols	Symbols: LAC14 | LAC14 (laccase 14); laccase | chr5:2906426-2908658 REVERSE	Laccase	0.242766	0.000175715	0.386245	0.000619011	0.287669	0.0462393	0.337846	0.40749	0.0245093
1.96866	4.23728	-0.191039	3.18191	1.19197	-1.64923	1.06135	1.13375	-0.921365	CHR18_JGVV75_45_T01	VIT_18s0075g00600	16.10	secondary metabolism.simple phenols	Symbols: TT10, LAC15, ATLAC15 | TT10 (TRANSPARENT TESTA 10); copper ion binding / laccase | chr5:19489327-19492744 REVERSE	Laccase	0.00647704	1.45123e-08	0.909507	8.27717e-06	0.11422	0.0170051	0.125344	0.100973	0.207378
-0.131342	0.0855863	-0.20297	0.232313	0.184245	-0.495042	-0.638904	-0.518641	-2.85193	CHR18_JGVV75_46_T01	VIT_18s0075g00610	16.10	secondary metabolism.simple phenols	Symbols: LAC10 | LAC10 (laccase 10); laccase | chr5:72392-74756 FORWARD	Laccase	0.867758	0.863542	0.824491	0.684303	0.789238	0.310039	0.143081	0.254465	1.91253e-08
0.0385331	-0.16291	-0.0677493	-0.0726513	0.218663	-1.21453	-1.43098	-1.51482	-4.35188	CHR18_JGVV75_47_T01	VIT_18s0075g00620	16.10	secondary metabolism.simple phenols	Symbols: LAC14 | LAC14 (laccase 14); laccase | chr5:2906426-2908658 REVERSE	Laccase	0.976806	0.815865	0.968954	0.94413	0.831027	0.0559601	0.0178072	0.0125928	5.93404e-09
0.297407	0.970024	-0.1475	0.460782	0.633603	-1.12438	-0.25683	0.0583515	-1.90876	CHR18_JGVV75_48_T01	VIT_18s0075g00630	16.10	secondary metabolism.simple phenols	Symbols: LAC14 | LAC14 (laccase 14); laccase | chr5:2906426-2908658 REVERSE	Laccase	0.588987	0.00634983	0.864283	0.268283	0.137329	0.00351288	0.569261	0.913494	3.73498e-06
0.106304	-0.165777	-0.0544271	0.0256456	0.198694	-0.438074	0.101838	0.29932	-1.94548	CHR18_JGVV75_51_T01	VIT_18s0075g00670	16.10	secondary metabolism.simple phenols	Symbols: LAC14 | LAC14 (laccase 14); laccase | chr5:2906426-2908658 REVERSE	Laccase	0.849962	0.617814	0.947709	0.961512	0.663927	0.19814	0.806978	0.388715	7.31078e-08
0.109765	0.665124	-0.0635829	0.66692	0.274773	-0.497327	1.01144	0.137184	0.219785	CHR18_JGVV75_53_T01	VIT_18s0075g00700	16.10	secondary metabolism.simple phenols	Symbols: LAC14 | LAC14 (laccase 14); laccase | chr5:2906426-2908658 REVERSE	Laccase	0.80244	0.0054984	0.922758	0.00823749	0.39041	0.0607302	9.49226e-05	0.66558	0.461439
-0.0102493	0.191559	-0.0166385	-0.147008	0.277419	-0.803264	-0.970055	0.197187	-2.12698	CHR18_JGVV75_58_T01	VIT_18s0075g00780	16.10	secondary metabolism.simple phenols	Symbols: LAC14 | LAC14 (laccase 14); laccase | chr5:2906426-2908658 REVERSE	Laccase	0.98936	0.609999	0.987128	0.768356	0.566692	0.0254828	0.00499465	0.648852	1.42054e-07
0.774748	1.61093	-0.0482685	1.16924	0.84775	-1.27845	0.491695	0.315811	-1.19645	CHR18_JGVV75_61_T01	VIT_18s0075g00810	16.10	secondary metabolism.simple phenols	Symbols: LAC14 | LAC14 (laccase 14); laccase | chr5:2906426-2908658 REVERSE	Laccase	0.0820278	4.14511e-05	0.965133	0.00316124	0.0501165	0.0017233	0.246658	0.497216	0.00301806
1.55373	3.42363	-0.27111	2.49643	0.891792	-1.56646	0.440887	0.231741	-1.26894	CHR18_JGVV75_72_T01	VIT_18s0075g00960	16.10	secondary metabolism.simple phenols	Symbols: LAC1, ATLAC1 | LAC1 (Laccase 1); laccase | chr1:6238844-6241436 REVERSE	Laccase	0.0209824	2.27757e-07	0.845612	9.43077e-05	0.222055	0.0139802	0.551887	0.778786	0.0468162
0.19719	1.31258	-0.541969	1.34635	0.916886	-1.84629	-0.666365	-0.621364	-2.74033	CHR18_JGVV75_78_T01	VIT_18s0075g01030	16.10	secondary metabolism.simple phenols	Symbols: LAC14 | LAC14 (laccase 14); laccase | chr5:2906426-2908658 REVERSE	Laccase	0.82525	0.00592092	0.512991	0.00740903	0.103653	0.000432396	0.211646	0.25348	1.19783e-06
0.179427	1.72824	-0.113519	1.29327	0.835566	-1.71877	-0.514348	0.141559	-2.85121	CHR18_JGVV117_4_T01	VIT_18s0117g00550	16.10	secondary metabolism.simple phenols	Symbols: LAC14 | LAC14 (laccase 14); laccase | chr5:2906426-2908658 REVERSE	Laccase	0.838231	0.000254167	0.928057	0.00776803	0.129547	0.000667	0.337589	0.831555	3.18899e-07
0.804227	2.49792	-0.753147	1.92946	0.947847	-1.2954	-0.31007	-0.215463	-2.18605	CHR18_JGVV117_2_T01	VIT_18s0117g00590	16.10	secondary metabolism.simple phenols	Symbols: LAC14 | LAC14 (laccase 14); laccase | chr5:2906426-2908658 REVERSE	Laccase	0.22057	6.82612e-06	0.358095	0.000494716	0.12529	0.0216718	0.651188	0.76606	0.000131412
-1.2735	-0.593361	0.273303	-0.690587	-1.91455	-2.7181	-0.360886	-1.24828	-2.14398	CHR18_JGVV164_9_T01	VIT_18s0164g00100	16.10	secondary metabolism.simple phenols	Symbols: LAC14 | LAC14 (laccase 14); laccase | chr5:2906426-2908658 REVERSE	Laccase	0.0172671	0.224731	0.792168	0.194451	0.000340527	9.79913e-07	0.538728	0.0115391	4.29684e-05
-1.06166	-0.241063	0.254251	-0.697974	-1.18981	-1.44548	-0.239913	-1.00487	-1.26929	CHR18_JGVV164_14_T01	VIT_18s0164g00170	16.10	secondary metabolism.simple phenols	Symbols: LAC14 | LAC14 (laccase 14); laccase | chr5:2906426-2908658 REVERSE	Diphenol oxidase	0.00540966	0.519195	0.708898	0.0528922	0.00172276	0.000113775	0.573965	0.0046399	0.000515085
1.09817	0.384424	-0.290919	0.0384776	-0.844075	-0.140816	0.127537	-0.606425	-0.0520108	CHRUN_JGVV410_2_T01	VIT_00s0410g00040	16.2	secondary metabolism.phenylpropanoids	transferase family protein | chr5:2513794-2515418 FORWARD	Anthranilate N-benzoyltransferase protein 1	0.0144403	0.362981	0.716615	0.956953	0.0646434	0.83737	0.822708	0.164685	0.937058
0.167443	1.11192	-0.259029	0.697719	0.196144	0.648865	0.310622	0.119507	0.597034	CHR1_JGVV10_202_T01	VIT_01s0010g02740	16.2	secondary metabolism.phenylpropanoids	4-coumarate--CoA ligase family protein / 4-coumaroyl-CoA synthase family protein | chr5:25387411-25390063 REVERSE	4-coumarate-CoA ligase	0.800944	0.00232575	0.728604	0.0763214	0.748257	0.11464	0.485211	0.818756	0.143914
-0.563499	-0.917839	-0.730835	-2.06409	0.104698	-0.563369	-0.416794	-0.100358	-0.701189	CHR2_JGVV33_21_T01	VIT_02s0033g00270	16.2	secondary metabolism.phenylpropanoids	Symbols: ATPRR1, PRR1 | PRR1 (PINORESINOL REDUCTASE 1); pinoresinol reductase | chr1:11546338-11547994 REVERSE	Pinoresinol-lariciresinol reductase	0.0281404	7.51277e-05	0.0125583	2.56467e-11	0.785219	0.0202346	0.0816857	0.744717	0.00340555
-0.688726	-1.32746	-0.594489	-0.0308619	-0.0658001	-0.195914	-0.399616	-0.0132036	-0.163928	CHR2_JGVV33_22_T01	VIT_02s0033g00290	16.2	secondary metabolism.phenylpropanoids	Symbols: ATPRR1, PRR1 | PRR1 (PINORESINOL REDUCTASE 1); pinoresinol reductase | chr1:11546338-11547994 REVERSE	Pinoresinol-lariciresinol reductase	0.000631672	9.46539e-10	0.0100387	0.920789	0.833808	0.376875	0.0316645	0.962826	0.453771
0.897695	0.196698	0.268481	-0.392314	-1.09054	-0.0115169	-0.475145	-0.458644	-0.372438	CHR2_JGVV109_4_T01	VIT_02s0109g00390	16.2	secondary metabolism.phenylpropanoids	transferase family protein | chr5:2513794-2515418 FORWARD	N-hydroxycinnamoyl/benzoyltransferase 5	0.0474827	0.661935	0.741422	0.418032	0.0130456	0.990465	0.28523	0.309518	0.438353
-0.956179	-1.63329	-0.489214	0.0497617	-0.144316	0.0741621	-0.0215254	-0.221733	-0.347103	CHR3_JGVV38_162_T01	VIT_03s0038g03080	16.2	secondary metabolism.phenylpropanoids	O-methyltransferase family 2 protein | chr4:16730760-16732811 REVERSE	Catechol O-methyltransferase	0.0094118	3.14475e-06	0.332686	0.931127	0.797307	0.902228	0.967636	0.593751	0.375559
-0.804453	-3.59708	-2.68846	0.0451235	0.0815449	0.446287	1.5241	0.746691	0.436296	CHR3_JGVV38_161_T01	VIT_03s0038g03090	16.2	secondary metabolism.phenylpropanoids	O-methyltransferase family 2 protein | chr4:16730760-16732811 REVERSE	Catechol O-methyltransferase	0.0173441	4.89926e-15	4.26435e-09	0.93129	0.884131	0.197051	4.62626e-06	0.0169651	0.197919
-0.108077	0.0102496	0.123692	-0.0275883	0.0159604	-0.380037	-0.698865	-0.527848	-2.11569	CHR9_JGVV96_18_T01	VIT_09s0096g00210	16.2	secondary metabolism.phenylpropanoids	transferase family protein | chr1:11925426-11926908 FORWARD	Coniferyl alcohol acyltransferase	0.895173	0.98475	0.905813	0.970374	0.98481	0.469099	0.105532	0.245051	4.58341e-06
0.017123	0.293975	-0.086465	0.0406879	-0.0507387	-0.46459	-2.49267	-1.9034	-2.50134	CHR9_JGVV96_41_T01	VIT_09s0096g00520	16.2	secondary metabolism.phenylpropanoids	transferase family protein | chr1:11925426-11926908 FORWARD	Coniferyl alcohol acyltransferase	0.98601	0.531934	0.941722	0.957427	0.955022	0.38084	3.75563e-07	4.05041e-05	6.47414e-07
-0.171365	-0.446288	0.384036	0.0442811	-1.14263	-1.56596	-0.474466	-0.4079	-1.05856	CHR9_PDVV96_56_T01	VIT_09s0096g00720	16.2	secondary metabolism.phenylpropanoids	transferase family protein | chr1:11925426-11926908 FORWARD	C2-HC type zinc finger protein C.e-MyT1	0.796373	0.244206	0.556828	0.946574	0.00553976	0.000120228	0.251436	0.341898	0.00694264
-0.0721387	0.050354	-0.226445	0.7691	0.403169	0.735796	-0.378271	1.47988	0.576071	CHR10_JGVV3_42_T01	VIT_10s0003g00440	16.2	secondary metabolism.phenylpropanoids	O-methyltransferase family 2 protein | chr4:16730760-16732811 REVERSE	Isoflavone methyltransferase/ Orcinol O-methyltransferase 1 oomt1	0.939341	0.92675	0.812372	0.093964	0.497025	0.123852	0.459579	0.000972641	0.238019
0.410617	0.230256	-0.13236	0.245993	0.250291	-0.224986	1.43193	0.117162	-0.341579	CHR10_JGVV3_44_T01	VIT_10s0003g00470	16.2	secondary metabolism.phenylpropanoids	O-methyltransferase family 2 protein | chr4:16730760-16732811 REVERSE	Isoflavone methyltransferase/ Orcinol O-methyltransferase 1 oomt1	0.640221	0.721201	0.930056	0.767077	0.792067	0.805875	0.0127752	0.886098	0.642059
0.0966157	1.38419	0.225612	0.398361	-0.371927	-0.977818	0.177002	0.189355	-0.392272	CHR10_JGVV3_45_T01	VIT_10s0003g00480	16.2	secondary metabolism.phenylpropanoids	O-methyltransferase family 2 protein | chr4:16730760-16732811 REVERSE	Isoflavone methyltransferase/ Orcinol O-methyltransferase 1 oomt1	0.884878	5.3141e-05	0.743227	0.306481	0.397509	0.00590559	0.687892	0.662697	0.313938
0.572912	1.26942	0.615003	0.651652	0.482574	0.324873	0.58111	0.307527	0.433789	CHR10_JGVV42_77_T01	VIT_10s0042g01020	16.2	secondary metabolism.phenylpropanoids	Symbols: NIC2 | NIC2 (NICOTINAMIDASE 2); catalytic/ nicotinamidase | chr5:7825882-7826611 REVERSE	Isochorismatase	0.000255004	4.88761e-12	0.000576524	1.60745e-05	0.00165539	0.0283975	7.9357e-05	0.0330581	0.00295796
0.499382	0.434003	0.269675	0.474974	0.754116	1.15101	-0.500469	0.134595	-0.0380531	CHR11_JGVV37_52_T01	VIT_11s0037g00570	16.2	secondary metabolism.phenylpropanoids	Symbols: SHT | SHT (SPERMIDINE HYDROXYCINNAMOYL TRANSFERASE); N-acyltransferase/ hydroxycinnamoyltransferase/ spermidine:caffeoyl CoA N-acyltransferase/ spermidine:coumaroyl CoA N-acyltransferase/ spermidine:feruloyl CoA N-acyltransferase/ spermidine:sinapoyl CoA N-acyl | chr2:8260038-8261985 REVERSE	Anthranilate N-benzoyltransferase	0.159149	0.14062	0.618211	0.137249	0.0210199	0.000292438	0.108321	0.733389	0.937058
0.35205	-0.666057	0.209481	0.343013	1.18577	1.46978	-0.0633106	-0.0514075	0.218708	CHR11_JGVV37_53_T01	VIT_11s0037g00580	16.2	secondary metabolism.phenylpropanoids	Symbols: SHT | SHT (SPERMIDINE HYDROXYCINNAMOYL TRANSFERASE); N-acyltransferase/ hydroxycinnamoyltransferase/ spermidine:caffeoyl CoA N-acyltransferase/ spermidine:coumaroyl CoA N-acyltransferase/ spermidine:feruloyl CoA N-acyltransferase/ spermidine:sinapoyl CoA N-acyl | chr2:8260038-8261985 REVERSE	Anthranilate N-hydroxycinnamoyl/benzoyltransferase	0.410855	0.0300924	0.746376	0.356898	0.000672103	2.50518e-05	0.891593	0.911663	0.585484
-0.0494474	-0.113191	-0.0781731	-0.0622426	0.292536	0.530165	0.966678	1.43124	0.651646	CHR12_JGVV28_108_T01	VIT_12s0028g02880	16.2	secondary metabolism.phenylpropanoids	O-methyltransferase family 2 protein | chr4:16730760-16732811 REVERSE	Isoflavone methyltransferase/ Orcinol O-methyltransferase 1 oomt1	0.956047	0.812179	0.943419	0.9289	0.62517	0.259787	0.0191198	0.000649048	0.139393
0.298158	0.27269	0.490636	0.278495	0.491405	0.0945345	1.19573	1.40854	0.596315	CHR12_JGVV28_107_T01	VIT_12s0028g02890	16.2	secondary metabolism.phenylpropanoids	O-methyltransferase family 2 protein | chr4:16730760-16732811 REVERSE	O-methyltransferase	0.204711	0.155495	0.0514523	0.189102	0.0204828	0.749073	8.51679e-08	3.64856e-09	0.00299279
0.16043	0.102717	0.0169005	0.00299846	0.349356	0.432231	1.12421	1.65162	0.89845	CHR12_JGVV28_104_T01	VIT_12s0028g02920	16.2	secondary metabolism.phenylpropanoids	O-methyltransferase family 2 protein | chr4:16730760-16732811 REVERSE	Isoflavone methyltransferase/ Orcinol O-methyltransferase 1 oomt1	0.790658	0.799294	0.987128	0.997447	0.448174	0.286398	0.00146535	1.11301e-05	0.0123797
-0.140486	-0.124499	-0.00357395	-0.0114032	0.248791	0.424197	0.641069	1.24294	0.620144	CHR12_JGVV28_101_T01	VIT_12s0028g02950	16.2	secondary metabolism.phenylpropanoids	O-methyltransferase family 2 protein | chr4:16730760-16732811 REVERSE	Isoflavone methyltransferase/ Orcinol O-methyltransferase 1 oomt1	0.828673	0.762887	0.997555	0.986937	0.642161	0.317878	0.0848191	0.000770892	0.106315
-0.202262	-1.39053	-0.351119	-0.415047	0.52095	-0.181126	0.0165791	0.216116	1.67909	CHR12_JGVV59_169_T01	VIT_12s0059g01790	16.2	secondary metabolism.phenylpropanoids	O-methyltransferase family 2 protein | chr4:16730760-16732811 REVERSE	Caffeic acid O-methyltransferase	0.384916	1.21089e-10	0.142211	0.0205236	0.00631237	0.399798	0.951292	0.264926	1.61597e-11
1.37545	1.77312	1.50652	-0.302664	-0.676137	0.0235647	-0.37385	0.237046	-0.511693	CHR15_JGVV45_107_T01	VIT_15s0045g01490	16.2	secondary metabolism.phenylpropanoids	O-methyltransferase family 2 protein | chr4:16730760-16732811 REVERSE	Isoflavone methyltransferase/Orcinol O-methyltransferase 2 oomt2	0.00526347	8.32398e-05	0.00799634	0.610666	0.207097	0.980727	0.481726	0.682987	0.321452
1.15707	0.425877	0.607825	-0.0123302	0.170023	-0.324418	0.0753215	0.169881	0.0233352	CHR15_JGVV48_51_T01	VIT_15s0048g02460	16.2	secondary metabolism.phenylpropanoids	O-methyltransferase family 2 protein | chr1:29130403-29132180 FORWARD	Quercetin 3-O-methyltransferase 1	0.000167125	0.11438	0.0974704	0.980577	0.68932	0.318718	0.847059	0.621689	0.959727
0.881216	-0.433861	0.31095	0.832548	0.23595	1.33941	-0.79672	-0.205236	1.26465	CHR16_JGVV39_107_T01	VIT_16s0039g01670	16.2	secondary metabolism.phenylpropanoids	cinnamoyl-CoA reductase-related | chr2:10177834-10180064 FORWARD	Cinnamoyl-CoA reductase	0.00143424	0.0767888	0.440479	0.00123111	0.489557	2.46569e-06	0.0018566	0.495168	6.16697e-06
-0.0244549	-0.287539	0.128923	1.24744	0.331464	0.835618	0.815081	0.915168	1.09744	CHR17_JGVV0_765_T01	VIT_17s0000g01790	16.2	secondary metabolism.phenylpropanoids	4-coumarate--CoA ligase family protein / 4-coumaroyl-CoA synthase family protein | chr5:25387411-25390063 REVERSE	4-coumarate-CoA ligase 2	0.956047	0.148346	0.754544	8.97145e-08	0.158402	0.000112262	0.000102338	2.23304e-05	1.56793e-06
-0.71356	-1.5034	-0.405958	-1.01391	-0.176365	0.271697	-0.679309	-0.710086	-0.343888	CHR17_JGVV53_37_T01	VIT_17s0053g00460	16.2	secondary metabolism.phenylpropanoids	Symbols: ATPRR1, PRR1 | PRR1 (PINORESINOL REDUCTASE 1); pinoresinol reductase | chr1:11546338-11547994 REVERSE	Pinoresinol-lariciresinol reductase	0.0291786	1.36572e-06	0.369612	0.000794064	0.701721	0.466268	0.022984	0.0180491	0.306828
1.81982	0.793971	-0.348415	0.330226	-1.68396	-0.913274	0.255533	-0.484654	-0.276689	CHR18_JGVV1_690_T01	VIT_18s0001g10230	16.2	secondary metabolism.phenylpropanoids	transferase family protein | chr5:17176384-17178018 FORWARD	N-hydroxycinnamoyl/benzoyltransferase 3	0.00116014	0.112276	0.731358	0.627701	0.00242295	0.0986216	0.700692	0.412635	0.679721
-0.149317	-1.37377	0.211236	0.652749	0.712929	0.807832	0.218247	0.375683	0.749906	CHR18_JGVV122_72_T01	VIT_18s0122g00620	16.2	secondary metabolism.phenylpropanoids	cinnamoyl-CoA reductase family | chr2:14224268-14226602 FORWARD	Cinnamoyl-CoA reductase	0.790658	2.78113e-05	0.747954	0.0506411	0.0468007	0.0170001	0.582644	0.29709	0.0255425
0.16492	-1.0025	-0.10974	0.0691448	-0.335117	0.183214	-0.269008	-0.185943	0.0658209	CHR4_JGVV23_243_T01	VIT_04s0023g01240	16.2.1	secondary metabolism.phenylpropanoids.lignin biosynthesis	Symbols: UGT72E1 | UGT72E1 (UDP-glucosyl transferase 72E1); UDP-glycosyltransferase/ coniferyl-alcohol glucosyltransferase/ transferase, transferring glycosyl groups | chr3:18855161-18856884 REVERSE	Anthocyanidin 3-O-glucosyltransferase	0.806359	0.00614444	0.909687	0.914314	0.521696	0.752028	0.561315	0.707632	0.911792
0.263751	-0.0609807	0.247114	-0.12772	-0.459853	-0.736411	-1.21987	-1.20456	-1.34417	CHR4_JGVV23_239_T01	VIT_04s0023g01290	16.2.1	secondary metabolism.phenylpropanoids.lignin biosynthesis	Symbols: UGT72E1 | UGT72E1 (UDP-glucosyl transferase 72E1); UDP-glycosyltransferase/ coniferyl-alcohol glucosyltransferase/ transferase, transferring glycosyl groups | chr3:18855161-18856884 REVERSE	Anthocyanidin 3-O-glucosyltransferase	0.749497	0.920503	0.819847	0.872073	0.490241	0.181284	0.0142065	0.0162485	0.00823132
0.403192	-2.92171	-0.158177	0.420353	-0.231262	0.338338	0.272328	-0.431689	-0.225217	CHR16_JGVV22_49_T01	VIT_16s0022g01970	16.2.1	secondary metabolism.phenylpropanoids.lignin biosynthesis	Symbols: UGT72E1 | UGT72E1 (UDP-glucosyl transferase 72E1); UDP-glycosyltransferase/ coniferyl-alcohol glucosyltransferase/ transferase, transferring glycosyl groups | chr3:18855161-18856884 REVERSE	Anthocyanidin 3-O-glucosyltransferase	0.251943	1.5437e-13	0.794571	0.172814	0.564714	0.312192	0.402606	0.15359	0.517188
0.463041	2.04183	1.1489	2.46355	-2.76979	-5.35457	1.99355	-1.17105	-1.50634	CHRUN_JGVV2508_1_T01	VIT_00s2508g00010	16.2.1.1	secondary metabolism.phenylpropanoids.lignin biosynthesis.PAL	Symbols: pal1, ATPAL1 | pal1 (Phe ammonia lyase 1); phenylalanine ammonia-lyase | chr2:15557376-15560363 REVERSE	Phenylalanine ammonia-lyase	0.678408	0.00275105	0.260222	0.000665829	0.000353091	2.25938e-09	0.00511449	0.11404	0.0407764
0.515446	2.59551	1.40312	2.06956	-2.19096	-4.90468	2.18241	-1.30614	-1.43052	CHRUN_JGVV2849_1_T01	VIT_00s2849g00010	16.2.1.1	secondary metabolism.phenylpropanoids.lignin biosynthesis.PAL	Symbols: PAL2, ATPAL2 | PAL2; phenylalanine ammonia-lyase | chr3:19744051-19746780 REVERSE	Phenylalanine ammonia-lyase	0.647537	0.000290839	0.160594	0.00504151	0.00547737	2.68032e-08	0.00300862	0.0840136	0.0611451
-0.605638	-1.80527	0.951085	-1.01252	-0.334868	-0.0963667	-1.39033	-1.47947	-0.468395	CHR6_JGVV4_543_T01	VIT_06s0004g02620	16.2.1.1	secondary metabolism.phenylpropanoids.lignin biosynthesis.PAL	Symbols: pal1, ATPAL1 | pal1 (Phe ammonia lyase 1); phenylalanine ammonia-lyase | chr2:15557376-15560363 REVERSE	Phenylalanine ammonia-lyase	0.360873	0.000295711	0.174832	0.0529268	0.66119	0.916681	0.00647984	0.00406847	0.436447
0.547978	2.79338	1.56527	1.05382	-1.18946	-4.10673	1.70234	-1.28777	-1.95033	CHR8_JGVV40_155_T01	VIT_08s0040g01710	16.2.1.1	secondary metabolism.phenylpropanoids.lignin biosynthesis.PAL	Symbols: pal1, ATPAL1 | pal1 (Phe ammonia lyase 1); phenylalanine ammonia-lyase | chr2:15557376-15560363 REVERSE	Phenylalanine ammonia-lyase	0.652797	0.000292368	0.14162	0.224893	0.200154	3.04112e-06	0.0324718	0.117797	0.0159578
-0.152769	1.51774	0.191034	-0.159678	-0.0853989	-0.139916	-0.376564	-0.33084	-0.14439	CHR13_JGVV19_80_T01	VIT_13s0019g04460	16.2.1.1	secondary metabolism.phenylpropanoids.lignin biosynthesis.PAL	Symbols: pal1, ATPAL1 | pal1 (Phe ammonia lyase 1); phenylalanine ammonia-lyase | chr2:15557376-15560363 REVERSE	Phenylalanine ammonia-lyase 2 (PAL2)	0.860456	0.000760598	0.858612	0.819777	0.923161	0.859665	0.490158	0.556359	0.828326
0.778791	1.96701	1.11025	2.59143	-2.81452	-5.31829	2.23676	-1.07049	-1.34802	CHR16_JGVV39_63_T01	VIT_16s0039g01100	16.2.1.1	secondary metabolism.phenylpropanoids.lignin biosynthesis.PAL	Symbols: pal1, ATPAL1 | pal1 (Phe ammonia lyase 1); phenylalanine ammonia-lyase | chr2:15557376-15560363 REVERSE	Phenylalanin ammonia-lyase [Vitis vinifera]	0.379319	0.0024552	0.250313	0.000201804	0.000156104	9.09936e-10	0.00106864	0.131266	0.0554633
0.540085	1.03815	0.556803	1.2874	-1.16625	-2.49721	1.33305	-0.0902849	-0.798264	CHR16_JGVV39_64_T01	VIT_16s0039g01110	16.2.1.1	secondary metabolism.phenylpropanoids.lignin biosynthesis.PAL	Symbols: pal1, ATPAL1 | pal1 (Phe ammonia lyase 1); phenylalanine ammonia-lyase | chr2:15557376-15560363 REVERSE	Phenylalanin ammonia-lyase [Vitis vinifera]	0.184284	0.00161147	0.255084	0.000248623	0.00157041	4.29194e-09	0.000149631	0.850283	0.0232139
0.530597	2.30494	0.899036	2.36531	-2.74638	-5.00399	2.15815	-1.0764	-1.2343	CHR16_JGVV39_65_T01	VIT_16s0039g01120	16.2.1.1	secondary metabolism.phenylpropanoids.lignin biosynthesis.PAL	Symbols: pal1, ATPAL1 | pal1 (Phe ammonia lyase 1); phenylalanine ammonia-lyase | chr2:15557376-15560363 REVERSE	Phenylalanin ammonia-lyase [Vitis vinifera]	0.623622	0.000839175	0.420029	0.00107427	0.000401668	1.01387e-08	0.00258883	0.152908	0.101947
0.533665	1.4261	0.303248	3.20441	-3.6149	-5.79028	2.30946	-1.44518	-1.39929	CHR16_JGVV39_66_T01	VIT_16s0039g01130	16.2.1.1	secondary metabolism.phenylpropanoids.lignin biosynthesis.PAL	Symbols: pal1, ATPAL1 | pal1 (Phe ammonia lyase 1); phenylalanine ammonia-lyase | chr2:15557376-15560363 REVERSE	Phenylalanin ammonia-lyase [Vitis vinifera]	0.611975	0.0327434	0.848472	1.6188e-05	6.40002e-06	2.77251e-10	0.00108233	0.0423355	0.0543741
0.528061	1.86373	0.767509	2.55963	-3.05735	-5.19884	2.32236	-1.30447	-1.33634	CHR16_JGVV39_68_T01	VIT_16s0039g01170	16.2.1.1	secondary metabolism.phenylpropanoids.lignin biosynthesis.PAL	Symbols: pal1, ATPAL1 | pal1 (Phe ammonia lyase 1); phenylalanine ammonia-lyase | chr2:15557376-15560363 REVERSE	Phenylalanine ammonium lyase	0.626779	0.00635448	0.519382	0.000460123	0.000108711	4.79753e-09	0.0012947	0.0764452	0.0746812
0.706268	2.64	1.4183	1.93758	-2.20349	-4.84783	2.17573	-1.27592	-1.46534	CHR16_JGVV39_72_T01	VIT_16s0039g01240	16.2.1.1	secondary metabolism.phenylpropanoids.lignin biosynthesis.PAL	Symbols: pal1, ATPAL1 | pal1 (Phe ammonia lyase 1); phenylalanine ammonia-lyase | chr2:15557376-15560363 REVERSE	Phenylalanin ammonia-lyase [Vitis vinifera]	0.49474	0.000276854	0.161707	0.00952738	0.00582559	4.43735e-08	0.00347499	0.0972303	0.0579483
0.624699	2.64402	1.32803	1.75778	-2.04893	-4.6662	1.99836	-1.0692	-1.47788	CHR16_JGVV39_73_T01	VIT_16s0039g01280	16.2.1.1	secondary metabolism.phenylpropanoids.lignin biosynthesis.PAL	Symbols: pal1, ATPAL1 | pal1 (Phe ammonia lyase 1); phenylalanine ammonia-lyase | chr2:15557376-15560363 REVERSE	Phenylalanin ammonia-lyase [Vitis vinifera]	0.580856	0.000411237	0.217842	0.0238775	0.0134694	1.81928e-07	0.00935605	0.192407	0.0655108
0.610074	2.66682	1.43966	2.08222	-2.58618	-5.36872	2.11701	-1.32343	-1.55756	CHR16_JGVV39_74_T01	VIT_16s0039g01300	16.2.1.1	secondary metabolism.phenylpropanoids.lignin biosynthesis.PAL	Symbols: pal1, ATPAL1 | pal1 (Phe ammonia lyase 1); phenylalanine ammonia-lyase | chr2:15557376-15560363 REVERSE	Phenylalanine ammonia-lyase [Vitis vinifera]	0.598842	0.000434449	0.178985	0.0079063	0.00207828	1.43261e-08	0.00657751	0.101534	0.0543943
0.67182	2.41539	0.565991	2.07003	-2.87563	-4.84772	2.1748	-1.55943	-1.77461	CHR16_JGVV39_75_T01	VIT_16s0039g01320	16.2.1.1	secondary metabolism.phenylpropanoids.lignin biosynthesis.PAL	Symbols: pal1, ATPAL1 | pal1 (Phe ammonia lyase 1); phenylalanine ammonia-lyase | chr2:15557376-15560363 REVERSE	Phenylalanin ammonia-lyase [Vitis vinifera]	0.539775	0.00108223	0.700337	0.00723078	0.000538414	8.13666e-08	0.00455507	0.0455174	0.0242605
0.375916	2.17222	1.41675	2.09314	-2.53494	-4.89139	1.92259	-1.28802	-1.37625	CHR16_JGVV39_77_T01	VIT_16s0039g01360	16.2.1.1	secondary metabolism.phenylpropanoids.lignin biosynthesis.PAL	Symbols: pal1, ATPAL1 | pal1 (Phe ammonia lyase 1); phenylalanine ammonia-lyase | chr2:15557376-15560363 REVERSE	Phenylalanin ammonia-lyase [Vitis vinifera]	0.763368	0.00234713	0.163098	0.0051873	0.0015805	3.8415e-08	0.00978035	0.0943752	0.0776098
-0.157375	-0.238179	-0.194863	1.25668	0.239419	-1.80762	2.76949	1.54671	0.60708	CHRUN_JGVV218_1_T01	VIT_00s0218g00010	16.2.1.10	secondary metabolism.phenylpropanoids.lignin biosynthesis.CAD	Symbols: ELI3-2, ELI3, ATCAD8, CAD-B2 | ELI3-2 (ELICITOR-ACTIVATED GENE 3-2); aryl-alcohol dehydrogenase/ mannitol dehydrogenase | chr4:17855876-17857639 FORWARD	Cinnamyl alcohol dehydrogenase	0.7205	0.394402	0.710125	1.31973e-05	0.516076	2.78664e-08	6.22445e-13	4.08737e-07	0.0297067
-0.335955	-1.73905	-0.259021	0.356333	0.608656	-0.200465	-0.132845	0.223746	1.03878	CHRUN_JGVV346_8_T01	VIT_00s0346g00080	16.2.1.10	secondary metabolism.phenylpropanoids.lignin biosynthesis.CAD	Symbols: ATCAD6, CAD6 | CAD6 (CINNAMYL ALCOHOL DEHYDROGENASE 6); binding / catalytic/ oxidoreductase/ zinc ion binding | chr4:17849648-17852246 FORWARD	Sinapyl alcohol dehydrogenase	0.298376	3.81322e-09	0.554607	0.203215	0.0295683	0.552248	0.68703	0.454384	0.000125655
-0.0887586	-1.34295	-0.511965	-0.354144	-0.346476	-0.425004	0.0127439	-0.0869303	0.31854	CHRUN_JGVV346_10_T01	VIT_00s0346g00100	16.2.1.10	secondary metabolism.phenylpropanoids.lignin biosynthesis.CAD	Symbols: ELI3-2, ELI3, ATCAD8, CAD-B2 | ELI3-2 (ELICITOR-ACTIVATED GENE 3-2); aryl-alcohol dehydrogenase/ mannitol dehydrogenase | chr4:17855876-17857639 FORWARD	Sinapyl alcohol dehydrogenase	0.864587	2.81969e-06	0.178741	0.249313	0.309432	0.163257	0.976411	0.818854	0.309715
-0.538809	-2.30443	-0.808374	-0.439419	-0.411977	-0.247226	-0.557628	-0.293543	0.474658	CHRUN_JGVV346_11_T01	VIT_00s0346g00110	16.2.1.10	secondary metabolism.phenylpropanoids.lignin biosynthesis.CAD	Symbols: ELI3-2, ELI3, ATCAD8, CAD-B2 | ELI3-2 (ELICITOR-ACTIVATED GENE 3-2); aryl-alcohol dehydrogenase/ mannitol dehydrogenase | chr4:17855876-17857639 FORWARD	Mannitol dehydrogenase	0.013251	5.79202e-15	0.00117882	0.0302158	0.0623914	0.284088	0.00527475	0.165281	0.0206825
-0.1754	-1.3973	-0.616435	-0.385733	-0.302837	-0.228936	0.0748523	0.092495	0.425937	CHRUN_GSVIVT00006454001_T01	VIT_00s0371g00010	16.2.1.10	secondary metabolism.phenylpropanoids.lignin biosynthesis.CAD	Symbols: ATCAD9, CAD9 | CAD9 (CINNAMYL ALCOHOL DEHYDROGENASE 9); binding / catalytic/ oxidoreductase/ zinc ion binding | chr4:18291218-18293383 FORWARD	Cinnamyl alcohol dehydrogenase	0.735706	1.32309e-05	0.150152	0.276394	0.470589	0.59004	0.868457	0.831991	0.221703
-0.745974	-2.98791	-1.49718	-0.558925	-0.534904	-0.325074	-0.644279	-0.093269	0.414848	CHRUN_JGVV371_4_T01	VIT_00s0371g00050	16.2.1.10	secondary metabolism.phenylpropanoids.lignin biosynthesis.CAD	Symbols: ELI3-2, ELI3, ATCAD8, CAD-B2 | ELI3-2 (ELICITOR-ACTIVATED GENE 3-2); aryl-alcohol dehydrogenase/ mannitol dehydrogenase | chr4:17855876-17857639 FORWARD	Mannitol dehydrogenase	0.00455077	9.77637e-16	3.49529e-06	0.0226353	0.0444634	0.237098	0.0078455	0.774004	0.106054
-0.46296	-2.06746	-0.358252	0.156338	0.488541	-0.278373	-0.23492	0.270802	0.214556	CHRUN_JGVV371_9_T01	VIT_00s0371g00100	16.2.1.10	secondary metabolism.phenylpropanoids.lignin biosynthesis.CAD	Symbols: ATCAD6, CAD6 | CAD6 (CINNAMYL ALCOHOL DEHYDROGENASE 6); binding / catalytic/ oxidoreductase/ zinc ion binding | chr4:17849648-17852246 FORWARD	Mannitol dehydrogenase	0.215166	5.04456e-09	0.474933	0.718914	0.175251	0.474917	0.522978	0.451895	0.576518
-0.384	-2.16078	-0.873379	-0.308235	-0.420654	-0.268295	-0.428898	-0.18677	0.332825	CHRUN_JGVV615_1_T01	VIT_00s0615g00010	16.2.1.10	secondary metabolism.phenylpropanoids.lignin biosynthesis.CAD	Symbols: ELI3-2, ELI3, ATCAD8, CAD-B2 | ELI3-2 (ELICITOR-ACTIVATED GENE 3-2); aryl-alcohol dehydrogenase/ mannitol dehydrogenase | chr4:17855876-17857639 FORWARD	Cinnamyl alcohol dehydrogenase	0.0427033	4.75226e-16	6.90486e-05	0.0819161	0.0232403	0.15193	0.0121562	0.32668	0.0615929
-0.0197772	-0.125026	-0.187095	0.658532	0.117722	-1.45301	1.83735	1.09796	1.10972	CHRUN_JGVV615_2_T01	VIT_00s0615g00020	16.2.1.10	secondary metabolism.phenylpropanoids.lignin biosynthesis.CAD	Symbols: ELI3-2, ELI3, ATCAD8, CAD-B2 | ELI3-2 (ELICITOR-ACTIVATED GENE 3-2); aryl-alcohol dehydrogenase/ mannitol dehydrogenase | chr4:17855876-17857639 FORWARD	Cinnamyl alcohol dehydrogenase	0.969971	0.630542	0.676101	0.00591837	0.760484	1.60236e-07	5.26686e-10	1.5131e-05	1.62225e-05
-0.0181728	-0.107212	-0.0118781	0.819301	0.583632	-1.52736	2.66409	2.00691	1.22907	CHRUN_JGVV615_3_T01	VIT_00s0615g00030	16.2.1.10	secondary metabolism.phenylpropanoids.lignin biosynthesis.CAD	Symbols: ELI3-2, ELI3, ATCAD8, CAD-B2 | ELI3-2 (ELICITOR-ACTIVATED GENE 3-2); aryl-alcohol dehydrogenase/ mannitol dehydrogenase | chr4:17855876-17857639 FORWARD	Mannitol dehydrogenase (ELI3-1)	0.975537	0.715411	0.98804	0.00195986	0.0423101	3.87815e-07	7.05712e-13	9.13515e-10	1.51566e-05
-0.292245	-2.05402	-0.912765	-0.257385	-0.352374	-0.240787	-0.389526	-0.126238	0.346901	CHRUN_JGVV1389_1_T01	VIT_00s1389g00010	16.2.1.10	secondary metabolism.phenylpropanoids.lignin biosynthesis.CAD	Symbols: ELI3-2, ELI3, ATCAD8, CAD-B2 | ELI3-2 (ELICITOR-ACTIVATED GENE 3-2); aryl-alcohol dehydrogenase/ mannitol dehydrogenase | chr4:17855876-17857639 FORWARD	Cinnamyl alcohol dehydrogenase	0.107837	2.3628e-16	1.09422e-05	0.122907	0.0425248	0.168185	0.0140856	0.500946	0.0340763
-0.317964	-1.81192	-0.783379	-1.00437	-1.09967	-0.705224	-0.116082	-1.13726	-0.655047	CHR4_JGVV44_151_T01	VIT_04s0044g00190	16.2.1.10	secondary metabolism.phenylpropanoids.lignin biosynthesis.CAD	Symbols: ATCAD9, CAD9 | CAD9 (CINNAMYL ALCOHOL DEHYDROGENASE 9); binding / catalytic/ oxidoreductase/ zinc ion binding | chr4:18291218-18293383 FORWARD	Mannitol dehydrogenase	0.661475	9.06606e-05	0.236806	0.0345373	0.0308201	0.171994	0.861506	0.0159099	0.200403
0.71203	2.34507	1.20512	-2.3814	-0.345608	-0.490043	1.62674	-1.21042	0.370356	CHR4_JGVV44_150_T01	VIT_04s0044g00210	16.2.1.10	secondary metabolism.phenylpropanoids.lignin biosynthesis.CAD	Symbols: ATCAD9, CAD9 | CAD9 (CINNAMYL ALCOHOL DEHYDROGENASE 9); binding / catalytic/ oxidoreductase/ zinc ion binding | chr4:18291218-18293383 FORWARD	Mannitol dehydrogenase	0.633246	0.0119686	0.435675	0.0159063	0.836129	0.737169	0.108045	0.25724	0.784707
-0.23045	-0.263246	-0.61166	0.621397	-0.856555	-1.60255	0.447444	-0.292061	-0.57309	CHR10_JGVV3_424_T01	VIT_10s0003g04910	16.2.1.10	secondary metabolism.phenylpropanoids.lignin biosynthesis.CAD	Symbols: ATCAD9, CAD9 | CAD9 (CINNAMYL ALCOHOL DEHYDROGENASE 9); binding / catalytic/ oxidoreductase/ zinc ion binding | chr4:18291218-18293383 FORWARD	Sinapyl alcohol dehydrogenase	0.739098	0.559523	0.327433	0.168693	0.0661332	0.000294821	0.33779	0.566611	0.214848
-0.654734	-1.27561	-0.522266	-0.870082	-0.411292	0.715551	-1.16214	-2.13373	0.843	CHR18_JGVV1_1126_T01	VIT_18s0001g14910	16.2.1.10	secondary metabolism.phenylpropanoids.lignin biosynthesis.CAD	Symbols: ATCAD9, CAD9 | CAD9 (CINNAMYL ALCOHOL DEHYDROGENASE 9); binding / catalytic/ oxidoreductase/ zinc ion binding | chr4:18291218-18293383 FORWARD	Mannitol dehydrogenase	0.0265988	4.11721e-06	0.152132	0.00137717	0.191669	0.0100151	3.52636e-05	3.99302e-10	0.00227681
-0.061668	-0.231716	-0.387746	-0.000888447	0.490181	-0.69542	1.36126	1.26321	-1.51555	CHR18_JGVV122_85_T01	VIT_18s0122g00450	16.2.1.10	secondary metabolism.phenylpropanoids.lignin biosynthesis.CAD	Symbols: ATCAD6, CAD6 | CAD6 (CINNAMYL ALCOHOL DEHYDROGENASE 6); binding / catalytic/ oxidoreductase/ zinc ion binding | chr4:17849648-17852246 FORWARD	Sinapyl alcohol dehydrogenase	0.942551	0.591807	0.576143	0.998977	0.322308	0.106392	0.000775543	0.00182564	0.000285475
-0.141537	0.88493	-0.115878	2.97275	-2.22671	-2.40619	3.00363	0.199649	-1.12613	CHR11_JGVV65_30_T01	VIT_11s0065g00350	16.2.1.2	secondary metabolism.phenylpropanoids.lignin biosynthesis.C4H	Symbols: ATC4H, C4H, CYP73A5 | C4H (CINNAMATE-4-HYDROXYLASE); trans-cinnamate 4-monooxygenase | chr2:12993663-12995770 REVERSE	Trans-cinnamate 4-monooxygenase	0.921215	0.198082	0.950866	4.42814e-05	0.00289918	0.000890045	3.47054e-05	0.835226	0.128719
-0.0336971	0.77105	0.59592	2.57278	-1.53874	-2.04018	2.5067	0.0868897	-1.1593	CHR11_JGVV78_20_T01	VIT_11s0078g00290	16.2.1.2	secondary metabolism.phenylpropanoids.lignin biosynthesis.C4H	Symbols: ATC4H, C4H, CYP73A5 | C4H (CINNAMATE-4-HYDROXYLASE); trans-cinnamate 4-monooxygenase | chr2:12993663-12995770 REVERSE	Cinnamate 4-hydroxylase	0.97744	0.149897	0.509987	1.06079e-05	0.00897379	0.000387224	1.46358e-05	0.91205	0.0405528
-0.0373196	1.08995	-0.327772	0.777066	-0.911758	-2.75175	0.812618	-0.803054	-1.20744	CHR11_JGVV52_73_T01	VIT_11s0052g01090	16.2.1.3	secondary metabolism.phenylpropanoids.lignin biosynthesis.4CL	Symbols: 4CL1, 4CL.1, AT4CL1 | 4CL1 (4-COUMARATE:COA LIGASE 1); 4-coumarate-CoA ligase | chr1:19158752-19161552 REVERSE	4-coumarate-CoA ligase 2	0.970069	0.0109165	0.705284	0.0974436	0.0676587	1.56088e-07	0.0774468	0.0830953	0.00870162
-0.0797531	0.912955	0.819249	-0.585507	-0.578311	-0.245695	0.0963399	-1.06911	-0.328235	CHR16_JGVV39_134_T01	VIT_16s0039g02040	16.2.1.3	secondary metabolism.phenylpropanoids.lignin biosynthesis.4CL	Symbols: 4CL3 | 4CL3; 4-coumarate-CoA ligase | chr1:24167202-24171502 REVERSE	4-coumarate-CoA ligase 3	0.787495	5.72785e-07	0.000181248	0.000817856	0.00185313	0.202477	0.659137	8.31907e-08	0.0682622
-0.0373444	2.04575	0.138766	-1.09246	-0.417747	-1.0899	0.377368	0.525529	-0.38482	CHR7_JGVV31_32_T01	VIT_07s0031g00350	16.2.1.6	secondary metabolism.phenylpropanoids.lignin biosynthesis.CCoAOMT	caffeoyl-CoA 3-O-methyltransferase, putative | chr4:16310775-16312216 FORWARD	Caffeoyl-CoA O-methyltransferase 1	0.98075	0.00223405	0.941091	0.139517	0.697761	0.154089	0.670471	0.529269	0.67032
0.371846	2.34898	0.714488	-0.0130345	0.068597	0.0494053	0.633358	0.0318238	0.0730727	CHR11_JGVV16_226_T01	VIT_11s0016g02610	16.2.1.6	secondary metabolism.phenylpropanoids.lignin biosynthesis.CCoAOMT	caffeoyl-CoA 3-O-methyltransferase, putative | chr4:13283576-13285323 FORWARD	Caffeoyl-CoA O-methyltransferase	0.732121	0.000284003	0.516362	0.99235	0.95932	0.971035	0.399244	0.975012	0.945024
-1.20415	-0.832979	-1.20889	-0.701815	0.847904	-0.444922	-0.195716	0.346564	-0.0565833	CHR12_JGVV28_86_T01	VIT_12s0028g03110	16.2.1.6	secondary metabolism.phenylpropanoids.lignin biosynthesis.CCoAOMT	caffeoyl-CoA 3-O-methyltransferase, putative | chr4:16310775-16312216 FORWARD	Caffeoyl-CoA 3-O-methyltransferase	0.000150045	0.00245278	0.000754969	0.0151328	0.00598076	0.157645	0.573278	0.269375	0.897304
-0.458187	0.162643	-0.711582	-0.573606	-0.84943	-1.94018	-0.453832	-1.31892	-1.41715	CHR9_JGVV70_21_T01	VIT_09s0070g00240	16.2.1.7	secondary metabolism.phenylpropanoids.lignin biosynthesis.CCR1	Symbols: CCR1, IRX4, ATCCR1 | CCR1 (CINNAMOYL COA REDUCTASE 1); cinnamoyl-CoA reductase | chr1:5478754-5482180 FORWARD	Cinnamoyl-CoA reductase	0.452414	0.747791	0.269433	0.247226	0.0899201	5.2859e-05	0.365741	0.00344137	0.00204202
0.196091	0.999882	-0.0958781	1.97426	0.666926	-1.14898	2.53099	1.84512	0.544553	CHR14_JGVV66_104_T01	VIT_14s0066g01150	16.2.1.7	secondary metabolism.phenylpropanoids.lignin biosynthesis.CCR1	cinnamoyl-CoA reductase-related | chr5:4740252-4743446 REVERSE	Cinnamoyl-CoA reductase	0.677701	0.000609303	0.895975	2.30974e-08	0.043345	0.000289686	7.01743e-11	1.04243e-07	0.084949
0.411393	2.28571	-0.0281716	-0.120415	-0.34591	-1.48158	-0.318283	0.676012	-0.55061	CHR4_JGVV23_99_T01	VIT_04s0023g02900	16.2.1.8	secondary metabolism.phenylpropanoids.lignin biosynthesis.F5H	Symbols: FAH1, CYP84A1 | FAH1 (FERULIC ACID 5-HYDROXYLASE 1); ferulate 5-hydroxylase/ monooxygenase | chr4:17137344-17139635 REVERSE	Ferulate-5-hydroxylase	0.538575	2.4989e-06	0.984496	0.872029	0.607695	0.00224962	0.575062	0.173322	0.29737
-0.290186	-0.484825	-0.385652	-0.156942	-1.49973	-1.73198	-1.05212	-1.48809	-0.797039	CHR7_JGVV31_123_T01	VIT_07s0031g01380	16.2.1.8	secondary metabolism.phenylpropanoids.lignin biosynthesis.F5H	Symbols: FAH1, CYP84A1 | FAH1 (FERULIC ACID 5-HYDROXYLASE 1); ferulate 5-hydroxylase/ monooxygenase | chr4:17137344-17139635 REVERSE	ferulate 5-hydroxylase	0.504087	0.107196	0.429403	0.718762	1.87227e-05	8.70697e-07	0.000811366	8.3255e-06	0.012165
0.002313	0.109366	-0.27151	0.210559	-0.666688	-1.24806	0.257756	0.227908	-1.49549	CHR17_JGVV0_580_T01	VIT_17s0000g03910	16.2.1.8	secondary metabolism.phenylpropanoids.lignin biosynthesis.F5H	Symbols: FAH1, CYP84A1 | FAH1 (FERULIC ACID 5-HYDROXYLASE 1); ferulate 5-hydroxylase/ monooxygenase | chr4:17137344-17139635 REVERSE	flavonoid 3-monooxygenase	0.997281	0.752234	0.620551	0.594155	0.0468007	0.000120402	0.467942	0.53403	7.70107e-06
0.838078	1.757	0.392074	0.596942	-0.381241	-1.00348	0.979683	0.259679	-0.0712654	CHR2_JGVV25_269_T01	VIT_02s0025g02920	16.2.1.9	secondary metabolism.phenylpropanoids.lignin biosynthesis.COMT	Symbols: ATOMT1, OMT1 | ATOMT1 (O-METHYLTRANSFERASE 1); caffeate O-methyltransferase/ myricetin 3-O-methyltransferase/ quercetin 3-O-methyltransferase | chr5:21981996-21984363 FORWARD	Quercetin 3-O-methyltransferase 1	0.00062193	1.22521e-10	0.210553	0.0081238	0.137498	3.36157e-05	2.99492e-05	0.293454	0.82349
0.303702	1.70758	0.755553	0.43508	-0.300139	-0.922889	1.03141	0.267684	-0.0200407	CHR2_JGVV25_270_T01	VIT_02s0025g02930	16.2.1.9	secondary metabolism.phenylpropanoids.lignin biosynthesis.COMT	Symbols: ATOMT1, OMT1 | ATOMT1 (O-METHYLTRANSFERASE 1); caffeate O-methyltransferase/ myricetin 3-O-methyltransferase/ quercetin 3-O-methyltransferase | chr5:21981996-21984363 FORWARD	Caffeic acid O-3-methyltransferase	0.405704	2.46357e-08	0.0306083	0.135373	0.392797	0.00127206	0.000248655	0.394548	0.965193
-0.698774	-1.14251	-0.202053	-0.535557	-0.108414	0.236159	-0.0161484	-0.394174	0.866761	CHR8_JGVV32_89_T01	VIT_08s0032g01130	16.2.1.9	secondary metabolism.phenylpropanoids.lignin biosynthesis.COMT	Symbols: ATOMT1, OMT1 | ATOMT1 (O-METHYLTRANSFERASE 1); caffeate O-methyltransferase/ myricetin 3-O-methyltransferase/ quercetin 3-O-methyltransferase | chr5:21981996-21984363 FORWARD	Caffeic acid methyltransferase	0.000864271	6.22343e-08	0.531862	0.00569372	0.719715	0.289211	0.956359	0.0442552	2.78332e-05
-0.449492	0.200569	-0.0859685	-0.849593	-0.847761	-1.01281	-0.460126	-0.415091	0.231608	CHR16_JGVV98_106_T01	VIT_16s0098g00850	16.2.1.9	secondary metabolism.phenylpropanoids.lignin biosynthesis.COMT	Symbols: ATOMT1, OMT1 | ATOMT1 (O-METHYLTRANSFERASE 1); caffeate O-methyltransferase/ myricetin 3-O-methyltransferase/ quercetin 3-O-methyltransferase | chr5:21981996-21984363 FORWARD	Caffeic acid O-methyltransferase	0.199359	0.518354	0.906637	0.00388186	0.00700177	0.000891489	0.130413	0.18165	0.513094
-1.37906	-1.0478	-0.0267475	-0.752587	-0.251678	0.200822	-0.054395	0.0481867	0.267725	CHR18_JGVV1_160_T01	VIT_18s0001g02610	16.2.1.9	secondary metabolism.phenylpropanoids.lignin biosynthesis.COMT	Symbols: ATOMT1, OMT1 | ATOMT1 (O-METHYLTRANSFERASE 1); caffeate O-methyltransferase/ myricetin 3-O-methyltransferase/ quercetin 3-O-methyltransferase | chr5:21981996-21984363 FORWARD	Caffeic acid methyltransferase	4.48248e-05	0.000355013	0.977256	0.0130272	0.545191	0.627231	0.900876	0.911474	0.452887
-0.166024	-1.22138	1.3471	-0.0337173	0.126413	-0.354022	0.187807	-0.266243	0.0386309	CHR18_JGVV72_34_T01	VIT_18s0072g00920	16.2.1.9	secondary metabolism.phenylpropanoids.lignin biosynthesis.COMT	Symbols: ATOMT1, OMT1 | ATOMT1 (O-METHYLTRANSFERASE 1); caffeate O-methyltransferase/ myricetin 3-O-methyltransferase/ quercetin 3-O-methyltransferase | chr5:21981996-21984363 FORWARD	Caffeate 3-O-methyltransferase 1	0.689828	5.85712e-06	6.67868e-05	0.940575	0.768246	0.234955	0.553065	0.370973	0.925405
-0.663329	-1.0715	-0.0934275	-0.693742	-0.142852	0.117212	-0.392676	-0.257571	0.127734	CHR19_JGVV135_2_T01	VIT_19s0135g00030	16.2.1.9	secondary metabolism.phenylpropanoids.lignin biosynthesis.COMT	Symbols: ATOMT1, OMT1 | ATOMT1 (O-METHYLTRANSFERASE 1); caffeate O-methyltransferase/ myricetin 3-O-methyltransferase/ quercetin 3-O-methyltransferase | chr5:21981996-21984363 FORWARD	Caffeate 3-O-methyltransferase 1	0.0359875	0.000144083	0.893532	0.0162571	0.758578	0.794549	0.196885	0.437541	0.740685
0.0252484	-1.02429	-0.126622	-0.336362	0.0607311	0.488165	0.090392	0.487327	1.17536	CHR4_JGVV210_3_T01	VIT_04s0210g00030	16.4.1	secondary metabolism.N misc.alkaloid-like	Symbols: YLS2 | YLS2; strictosidine synthase | chr3:19086465-19088110 FORWARD	Strictosidine synthase	0.961685	1.94845e-05	0.803127	0.191847	0.888044	0.0510613	0.776443	0.0439387	6.697e-06
-0.0952217	-0.949462	-0.25864	-0.585673	0.0362271	0.440133	0.0221641	0.585748	1.33494	CHR4_JGVV210_5_T01	VIT_04s0210g00050	16.4.1	secondary metabolism.N misc.alkaloid-like	Symbols: YLS2 | YLS2; strictosidine synthase | chr3:19086465-19088110 FORWARD	Strictosidine synthase	0.771058	2.27639e-06	0.382353	0.00267691	0.92168	0.0290478	0.939316	0.00272725	1.55926e-08
0.303238	-0.771127	0.732594	0.493053	0.0665033	1.40248	-0.021899	-0.0764621	0.436399	CHR8_JGVV7_345_T01	VIT_08s0007g05360	16.4.1	secondary metabolism.N misc.alkaloid-like	strictosidine synthase family protein | chr2:17210428-17212959 REVERSE	Strictosidine synthase	0.487536	0.0101691	0.0743445	0.140108	0.909798	3.64096e-05	0.964254	0.862964	0.206442
-1.25932	-2.13579	-1.417	-0.0615418	-0.0619818	-0.0618219	0.0515349	-0.237792	-0.0846277	CHR10_JGVV3_377_T01	VIT_10s0003g04240	16.4.1	secondary metabolism.N misc.alkaloid-like	tyrosine decarboxylase, putative | chr2:8779735-8782772 FORWARD	Tyrosine decarboxylase	0.000238995	2.75419e-09	0.000308534	0.904851	0.915144	0.912224	0.910902	0.522619	0.852296
-0.112856	-0.638484	-0.13495	-1.20203	-0.595142	-0.569886	-0.57335	-0.825925	-0.553975	CHR11_JGVV16_283_T01	VIT_11s0016g03200	16.4.1	secondary metabolism.N misc.alkaloid-like	oxidoreductase, 2OG-Fe(II) oxygenase family protein | chr1:12890423-12892874 FORWARD	Gibberellin oxidase	0.342134	2.35519e-09	0.325218	1.10385e-15	1.26261e-07	1.34779e-07	6.10817e-08	2.44486e-11	2.42176e-07
1.52389	3.14799	0.665615	1.84775	1.54375	-0.213649	2.37411	1.90177	-0.0455158	CHR17_JGVV0_241_T01	VIT_17s0000g07670	16.4.2.1	secondary metabolism.N misc.betaine.betaine-aldehyde dehydrogenase	Symbols: ALDH10A8 | ALDH10A8; 3-chloroallyl aldehyde dehydrogenase/ oxidoreductase | chr1:28139009-28142744 REVERSE	Betaine-aldehyde dehydrogenase	0.000135566	8.19064e-12	0.178876	2.49503e-06	0.000103445	0.676782	1.74913e-08	1.65708e-06	0.937058
0.392082	0.231354	-0.0561691	0.333923	-0.547283	-2.06089	0.827923	0.301449	0.239416	CHR12_JGVV28_73_T01	VIT_12s0028g03260	16.5.1.1.4.2	secondary metabolism.sulfur-containing.glucosinolates.synthesis.shared.alkylthiohydroximate C-S lyase	Symbols: SUR1, HLS3, RTY, ALF1, RTY1 | SUR1 (SUPERROOT 1); S-alkylthiohydroximate lyase/ carbon-sulfur lyase/ transaminase | chr2:8877960-8880388 REVERSE	Rooty/superroot1	0.504087	0.612183	0.960872	0.523296	0.285123	7.88963e-06	0.0516798	0.551274	0.657699
0.392082	0.231354	-0.0561691	0.333923	-0.547283	-2.06089	0.827923	0.301449	0.239416	CHR12_JGVV28_73_T01	VIT_12s0028g03260	16.5.1.1.4.2	secondary metabolism.sulfur-containing.glucosinolates.synthesis.shared.alkylthiohydroximate C-S lyase	Symbols: SUR1, HLS3, RTY, ALF1, RTY1 | SUR1 (SUPERROOT 1); S-alkylthiohydroximate lyase/ carbon-sulfur lyase/ transaminase | chr2:8877960-8880388 REVERSE	Rooty/superroot1	0.504087	0.612183	0.960872	0.523296	0.285123	7.88963e-06	0.0516798	0.551274	0.657699
0.290111	-0.693957	0.227929	-0.694769	-0.587664	-0.897466	-0.262101	-0.673614	-1.57864	CHRUN_JGVV225_23_T01	VIT_00s0225g00230	16.5.99.1	secondary metabolism.sulfur-containing.misc.alliinase	Symbols: WEI8, TAA1, SAV3 | TAA1 (TRYPTOPHAN AMINOTRANSFERASE OF ARABIDOPSIS 1); L-alanine:2-oxoglutarate aminotransferase/ L-glutamine:2-oxoglutarate aminotransferase/ L-leucine:2-oxoglutarate aminotransferase/ L-methionine:2-oxoglutarate aminotransferase/ L-phenylalanine:2-oxoglut | chr1:26604855-26607503 FORWARD	Alliin lyase precursor	0.647835	0.0815468	0.794682	0.108224	0.233007	0.03784	0.606615	0.117915	0.000258805
0.659784	-0.0746936	0.679115	-0.159421	-0.653386	-0.46386	-0.0559199	-0.498928	-1.17522	CHRUN_JGVV394_4_T01	VIT_00s0394g00040	16.5.99.1	secondary metabolism.sulfur-containing.misc.alliinase	Symbols: WEI8, TAA1, SAV3 | TAA1 (TRYPTOPHAN AMINOTRANSFERASE OF ARABIDOPSIS 1); L-alanine:2-oxoglutarate aminotransferase/ L-glutamine:2-oxoglutarate aminotransferase/ L-leucine:2-oxoglutarate aminotransferase/ L-methionine:2-oxoglutarate aminotransferase/ L-phenylalanine:2-oxoglut | chr1:26604855-26607503 FORWARD	Alliinase EGF	0.308168	0.904566	0.38878	0.840272	0.298921	0.471727	0.942154	0.394249	0.0259157
-0.0809036	-1.19418	-1.47809	0.0783259	0.0842661	-0.0576464	-0.267503	-0.383574	-0.886149	CHR18_JGVV157_11_T01	VIT_18s0157g00140	16.5.99.1	secondary metabolism.sulfur-containing.misc.alliinase	alliinase family protein | chr1:12374433-12376179 FORWARD	Alliin lyase	0.879595	2.03876e-05	3.9147e-05	0.857836	0.864085	0.908155	0.395534	0.196412	0.00192882
-0.857298	-2.23284	-1.98312	-0.0705579	-0.0662621	-0.0790504	-0.41185	-1.2246	-0.831037	CHR18_JGVV157_13_T01	VIT_18s0157g00170	16.5.99.1	secondary metabolism.sulfur-containing.misc.alliinase	alliinase family protein | chr1:12374433-12376179 FORWARD	Alliin lyase precursor	0.00973331	6.37369e-10	1.50693e-06	0.886338	0.906854	0.881517	0.205424	0.000113146	0.00782884
1.52068	2.54414	1.63007	1.97603	1.62435	1.04376	2.61252	1.68682	1.37474	CHRUN_JGVV2300_1_T01	VIT_00s2300g00010	16.7	secondary metabolism.wax	Symbols: AtSAT1 | AtSAT1 (Arabidopsis thaliana sterol O-acyltransferase 1); acyltransferase | chr3:19284339-19285582 FORWARD	Acyltransferase	3.98323e-08	7.26075e-15	1.66861e-07	2.27928e-11	9.72827e-09	1.65624e-05	1.60073e-14	1.14337e-09	1.34271e-07
-0.70369	-2.6612	-0.939137	-0.183413	-0.351102	-0.106719	0.258527	-0.019961	-0.436937	CHR1_JGVV137_66_T01	VIT_01s0137g00170	16.7	secondary metabolism.wax	Symbols: YBR159, KCR1 | YBR159; ketoreductase/ oxidoreductase | chr1:25391460-25393610 FORWARD	B-keto acyl reductase	0.0353407	7.19516e-12	0.0134218	0.651241	0.355695	0.83046	0.462129	0.96582	0.185149
0.450122	1.46456	0.413111	0.890129	0.944007	0.842298	1.89445	1.71871	1.47471	CHR4_GSVIVT00018770001_T01	VIT_04s0023g03530	16.7	secondary metabolism.wax	Symbols: YBR159, KCR1 | YBR159; ketoreductase/ oxidoreductase | chr1:25391460-25393610 FORWARD	No hit	0.0294667	1.41607e-10	0.0957156	9.51044e-06	1.02052e-05	3.30129e-05	8.59381e-13	1.46126e-11	1.10386e-09
-0.471692	-3.28618	-1.70715	-0.0274563	0.253519	2.60061	-0.300218	-0.306586	1.1747	CHR9_JGVV18_89_T01	VIT_09s0018g01340	16.7	secondary metabolism.wax	Symbols: FLP1, YRE, CER3, WAX2 | CER3 (ECERIFERUM 3); binding / catalytic/ iron ion binding / oxidoreductase | chr5:23420209-23424052 FORWARD	Cuticle protein	0.153321	4.23619e-15	4.71359e-06	0.954886	0.505017	2.66398e-11	0.336888	0.328862	8.26802e-05
-0.42677	-3.23035	-1.63854	-0.116207	0.282752	2.53342	-0.374764	-0.0507499	0.721806	CHR9_JGVV18_90_T01	VIT_09s0018g01360	16.7	secondary metabolism.wax	Symbols: FLP1, YRE, CER3, WAX2 | CER3 (ECERIFERUM 3); binding / catalytic/ iron ion binding / oxidoreductase | chr5:23420209-23424052 FORWARD	Cuticle protein	0.167423	9.73822e-16	2.84243e-06	0.757558	0.39939	8.63523e-12	0.175324	0.891773	0.00713782
-0.596285	-1.16637	-1.14943	-1.05424	-0.661837	0.252873	-2.16769	-1.64532	-0.0429925	CHR11_JGVV37_106_T01	VIT_11s0037g01210	16.7	secondary metabolism.wax	Symbols: FLP1, YRE, CER3, WAX2 | CER3 (ECERIFERUM 3); binding / catalytic/ iron ion binding / oxidoreductase | chr5:23420209-23424052 FORWARD	Eceriferum 1 (CER1 protein) Sterol desaturase	0.0206222	1.96598e-06	0.000128802	2.31337e-05	0.00908605	0.370351	8.17064e-12	6.91701e-09	0.906501
-0.218625	-0.995736	-0.523331	-0.32285	-0.191107	1.60661	-2.32153	-0.896747	1.46413	CHR14_JGVV6_195_T01	VIT_14s0006g02990	16.7	secondary metabolism.wax	Symbols: CUT1, POP1, CER6, G2, KCS6 | KCS6 (3-KETOACYL-COA SYNTHASE 6); catalytic/ transferase, transferring acyl groups other than amino-acyl groups | chr1:25712588-25714807 REVERSE	3-ketoacyl-CoA synthase	0.71072	0.00431598	0.337011	0.467194	0.744335	4.33718e-05	3.73638e-08	0.0148611	0.000138792
-0.842117	-1.23459	0.387217	-0.630974	1.39406	0.454468	-2.18864	-1.86256	0.0922625	CHR15_JGVV21_233_T01	VIT_15s0021g00040	16.7	secondary metabolism.wax	Symbols: CER1 | CER1 (ECERIFERUM 1); octadecanal decarbonylase | chr1:418767-422438 FORWARD	Eceriferum 1 (CER1 protein) Sterol desaturase	0.235049	0.0261809	0.737871	0.346515	0.0276397	0.552007	0.0002389	0.00160702	0.91897
-0.837556	-0.893442	0.266413	-0.346873	1.21451	0.144358	-1.20883	-1.06044	0.155088	CHR15_JGVV21_232_T01	VIT_15s0021g00050	16.7	secondary metabolism.wax	Symbols: CER1 | CER1 (ECERIFERUM 1); octadecanal decarbonylase | chr1:418767-422438 FORWARD	Eceriferum 1 (CER1 protein) Sterol desaturase	0.148922	0.0604084	0.801661	0.587494	0.0238833	0.865195	0.0148781	0.0350189	0.826553
-0.730948	-1.66112	0.298018	-0.524864	1.19378	0.345453	-1.36247	-1.20143	0.0824721	CHR15_JGVV45_103_T01	VIT_15s0045g01440	16.7	secondary metabolism.wax	catalytic/ iron ion binding / oxidoreductase | chr2:15810581-15814208 REVERSE	Eceriferum 1 (CER1 protein) Sterol desaturase	0.257617	0.00103754	0.785617	0.395497	0.0374545	0.632926	0.00942087	0.0235131	0.919584
-0.677519	-1.19923	0.36237	-0.525485	0.893185	0.18026	-1.50842	-1.81114	0.236975	CHR15_GSVIVT00026811001_T01	VIT_15s0045g01600	16.7	secondary metabolism.wax	catalytic/ iron ion binding / oxidoreductase | chr2:15810581-15814208 REVERSE	Eceriferum 1 (CER1 protein) Sterol desaturase	0.336039	0.0219329	0.740988	0.422082	0.159761	0.845412	0.00603677	0.00117371	0.750442
0.0716371	0.0426702	-0.0256466	-0.545965	-0.63075	-0.0574542	-0.892184	-1.27028	-0.0657048	CHR19_JGVV90_128_T01	VIT_19s0090g01390	16.7	secondary metabolism.wax	long-chain-alcohol O-fatty-acyltransferase family protein / wax synthase family protein | chr5:22439851-22441005 REVERSE	Acyltransferase	0.857408	0.868008	0.966297	0.0115608	0.00630942	0.877313	6.22188e-05	2.10456e-07	0.830766
-0.0445824	0.260119	-0.151604	-1.20811	-0.55316	-0.514611	-0.390979	-0.356918	0.578074	CHRUN_JGVV218_20_T01	VIT_00s0218g00200	16.8.1	secondary metabolism.flavonoids.anthocyanins	transferase, transferring glycosyl groups | chr2:9592996-9594535 FORWARD	UDP-glucuronosyl/UDP-glucosyltransferase	0.85578	0.0395117	0.481238	1.15168e-11	0.000144657	0.000230147	0.00320254	0.00739205	4.32352e-05
-0.305544	-0.888026	-0.155892	0.279499	0.155471	0.9062	-0.0874862	-0.169354	1.06228	CHRUN_PDVV218_20_T01	VIT_00s0218g00220	16.8.1	secondary metabolism.flavonoids.anthocyanins	transferase, transferring glycosyl groups | chr2:9592996-9594535 FORWARD	UDP-glucoronosyl/UDP-glucosyl transferase	0.559626	0.00995769	0.849625	0.539102	0.795366	0.0156349	0.865495	0.71918	0.00415107
-0.0113679	1.46191	-0.0355678	-0.121067	-0.212808	0.0417456	0.260055	0.0143757	0.152101	CHRUN_JGVV820_2_T01	VIT_00s0820g00020	16.8.1	secondary metabolism.flavonoids.anthocyanins	transferase, transferring glycosyl groups | chr2:9592996-9594535 FORWARD	Anthocyanidine rhamnosyl-transferase	0.977259	6.71288e-11	0.941722	0.61106	0.350856	0.897867	0.175914	0.958518	0.485944
-0.715472	-2.79151	-0.365282	0.192034	-0.181812	-0.151303	-1.33021	-1.04195	-0.459296	CHR8_JGVV105_31_T01	VIT_08s0105g00380	16.8.1	secondary metabolism.flavonoids.anthocyanins	oxidoreductase, 2OG-Fe(II) oxygenase family protein | chr5:1672120-1674739 FORWARD	Leucoanthocyanidin dioxygenase	0.000462996	4.87343e-18	0.147859	0.378263	0.460515	0.532371	3.12966e-09	6.11351e-07	0.0163433
0.174575	-0.187533	0.0469417	0.271168	1.08356	0.538533	0.897058	1.17903	0.821242	CHR15_JGVV46_156_T01	VIT_15s0046g01970	16.8.1	secondary metabolism.flavonoids.anthocyanins	transferase, transferring glycosyl groups | chr2:9592996-9594535 FORWARD	Anthocyanidine rhamnosyl-transferase	0.618568	0.43945	0.93999	0.302658	3.22411e-05	0.0261454	0.000169951	3.33058e-06	0.00065176
-0.104971	-0.424234	0.0886852	0.339283	1.00891	0.340453	0.636584	1.01105	0.900925	CHR15_JGVV46_155_T01	VIT_15s0046g01980	16.8.1	secondary metabolism.flavonoids.anthocyanins	transferase, transferring glycosyl groups | chr2:9592996-9594535 FORWARD	UDP-glucosyltransferase	0.730325	0.0166847	0.829358	0.0782321	3.00285e-06	0.0868049	0.00073409	1.00911e-06	9.22042e-06
-0.10476	-0.612063	-0.306478	0.497708	1.28016	0.565609	0.889676	0.815403	0.676869	CHR15_JGVV46_154_T01	VIT_15s0046g01990	16.8.1	secondary metabolism.flavonoids.anthocyanins	transferase, transferring glycosyl groups | chr2:9592996-9594535 FORWARD	UDP-glucosyltransferase	0.783617	0.00407076	0.364059	0.0275321	1.10747e-06	0.0142383	0.000108417	0.000363658	0.00306471
-0.139161	0.0354259	-0.257208	-1.00465	-0.595279	-0.37745	-0.423246	-0.441285	0.588812	CHRUN_JGVV218_15_T01	VIT_00s0218g00150	16.8.1.12	secondary metabolism.flavonoids.anthocyanins.anthocyanidin 3-O-glucosyltransferase	UDP-glucoronosyl/UDP-glucosyl transferase family protein | chr5:26198304-26199827 REVERSE	UDP-rhamnose/rhamnosyltransferase	0.390803	0.802741	0.117567	1.72058e-10	1.85276e-05	0.00304471	0.000696171	0.000464835	1.12045e-05
0.499093	1.33144	0.293922	-0.164458	-0.363243	-0.610234	-0.0314277	-0.445963	-0.194145	CHR6_JGVV61_19_T01	VIT_06s0061g01430	16.8.1.12	secondary metabolism.flavonoids.anthocyanins.anthocyanidin 3-O-glucosyltransferase	UDP-glucoronosyl/UDP-glucosyl transferase family protein | chr5:26198304-26199827 REVERSE	flavonoid 1-2 rhamnosyltransferase	0.00761959	1.7182e-10	0.224918	0.42336	0.0562027	0.000703438	0.89998	0.0102112	0.320825
-0.212233	-1.61493	-0.206355	1.19072	0.600398	0.273	0.0809195	0.174839	-0.292589	CHR11_JGVV16_155_T01	VIT_11s0016g01850	16.8.1.12	secondary metabolism.flavonoids.anthocyanins.anthocyanidin 3-O-glucosyltransferase	UDP-glucoronosyl/UDP-glucosyl transferase family protein | chr5:20189655-20191390 REVERSE	Anthocyanidin-3-glucoside rhamnosyltransferase	0.555949	9.93991e-09	0.655325	8.34782e-06	0.0268152	0.358487	0.813401	0.562708	0.299155
0.915347	-1.89451	0.666098	1.56813	1.57789	1.47286	0.583336	1.16506	0.702005	CHR12_JGVV134_49_T01	VIT_12s0134g00590	16.8.1.21	secondary metabolism.flavonoids.anthocyanins.anthocyanin 5-aromatic acyltransferase	transferase/ transferase, transferring acyl groups other than amino-acyl groups | chr1:873184-874935 FORWARD	Anthocyanidin 3-O-glucoside-6''-O-malonyltransferase	0.0261023	1.36178e-06	0.201438	6.12115e-05	0.000132148	0.000203626	0.135355	0.00213455	0.0737172
0.712321	-1.00016	0.401296	0.106726	0.0149305	0.104935	0.315523	-0.223036	-0.364688	CHR12_JGVV134_50_T01	VIT_12s0134g00600	16.8.1.21	secondary metabolism.flavonoids.anthocyanins.anthocyanin 5-aromatic acyltransferase	transferase family protein | chr3:11531442-11532825 REVERSE	Anthocyanin 5-aromatic acyltransferase	0.0657033	0.00248178	0.471349	0.841013	0.983076	0.857482	0.423735	0.598481	0.356565
0.849742	-1.94617	0.487334	1.57451	1.105	1.64816	0.22349	0.191258	0.525353	CHR12_JGVV134_51_T01	VIT_12s0134g00630	16.8.1.21	secondary metabolism.flavonoids.anthocyanins.anthocyanin 5-aromatic acyltransferase	transferase/ transferase, transferring acyl groups other than amino-acyl groups | chr1:873184-874935 FORWARD	Quercetin 3-O-glucoside-6''-O-malonyltransferase	0.019072	7.95096e-08	0.321967	9.24632e-06	0.00201606	6.64319e-06	0.579326	0.645243	0.139824
0.187222	-1.23276	0.167471	-0.0751778	0.0445781	-0.0524031	0.126827	-0.146318	0.0253476	CHR12_JGVV134_53_T01	VIT_12s0134g00650	16.8.1.21	secondary metabolism.flavonoids.anthocyanins.anthocyanin 5-aromatic acyltransferase	transferase/ transferase, transferring acyl groups other than amino-acyl groups | chr1:873184-874935 FORWARD	Anthocyanin 5-aromatic acyltransferase	0.456677	4.70103e-09	0.609673	0.778916	0.895171	0.86856	0.569362	0.501907	0.930634
0.0512488	-1.41412	0.615711	-0.0174574	-0.0347368	0.00142476	-0.153665	-0.197145	-0.249327	CHR12_JGVV134_54_T01	VIT_12s0134g00660	16.8.1.21	secondary metabolism.flavonoids.anthocyanins.anthocyanin 5-aromatic acyltransferase	transferase/ transferase, transferring acyl groups other than amino-acyl groups | chr1:873184-874935 FORWARD	Anthocyanidin 3-O-glucoside-6''-O-malonyltransferase	0.933456	2.50703e-06	0.109813	0.973141	0.95275	0.998358	0.678172	0.576047	0.470499
-0.208553	-1.38322	-0.32994	-0.59309	-0.0973298	0.130726	-0.882684	-1.03353	-0.427349	CHR1_JGVV11_22_T01	VIT_01s0011g06460	16.8.2	secondary metabolism.flavonoids.chalcones	aldo/keto reductase, putative | chr1:22068033-22070588 REVERSE	Deoxymugineic acid synthase	0.59993	8.80364e-07	0.433561	0.0285406	0.830376	0.744714	0.00106801	0.000183144	0.134882
-0.98306	-0.930527	-1.4251	-0.0189029	-0.524909	-0.376083	-0.405228	-0.612603	-0.288878	CHR1_JGVV11_18_T01	VIT_01s0011g06500	16.8.2	secondary metabolism.flavonoids.chalcones	aldo/keto reductase, putative | chr1:22068033-22070588 REVERSE	NADPH-dependent codeinone reductase	0.000775114	0.000370059	3.96048e-05	0.968367	0.0791938	0.211842	0.148594	0.0238853	0.346666
-0.160803	0.335641	0.428806	0.220302	0.403829	0.357514	1.4973	0.618635	-0.193745	CHR3_JGVV38_307_T01	VIT_03s0038g01460	16.8.2	secondary metabolism.flavonoids.chalcones	chalcone and stilbene synthase family protein | chr4:16608313-16609829 FORWARD	Chalcone synthase	0.644836	0.129797	0.168136	0.414332	0.117546	0.151494	1.79328e-08	0.00693363	0.476082
-0.155912	-1.09899	-0.178286	-0.28404	-0.304102	-0.285837	0.157966	-0.310759	-0.237088	CHR8_JGVV7_754_T01	VIT_08s0007g01010	16.8.2	secondary metabolism.flavonoids.chalcones	aldo/keto reductase family protein | chr3:19953173-19955290 FORWARD	Aldo/keto reductase	0.549605	3.82397e-08	0.567173	0.138615	0.143004	0.149037	0.449841	0.0972258	0.236377
-0.101946	-0.101832	0.567999	0.912748	0.816051	1.92621	0.776878	0.865868	1.57151	CHR19_JGVV14_9_T01	VIT_19s0014g00100	16.8.2	secondary metabolism.flavonoids.chalcones	chalcone-flavanone isomerase-related | chr1:19976415-19977955 REVERSE	Chalcone isomerase 3	0.821021	0.719485	0.0868175	0.00040817	0.00271267	1.732e-09	0.00220844	0.000770892	1.19455e-07
2.04456	1.51719	-1.49784	4.35925	-3.04521	-6.16099	0.841788	-1.28177	-2.80179	CHR10_JGVV42_61_T01	VIT_10s0042g00840	16.8.2.1	secondary metabolism.flavonoids.chalcones.naringenin-chalcone synthase	Symbols: CHS, TT4, ATCHS | TT4 (TRANSPARENT TESTA 4); naringenin-chalcone synthase | chr5:4488688-4490264 FORWARD	Stilbene synthase [Vitis pseudoreticulata]	0.0762833	0.126983	0.322716	4.62483e-05	0.00556456	2.01281e-07	0.480255	0.248334	0.00737696
0.0229465	0.252726	-0.138043	1.76143	-2.75216	-3.04856	0.638064	-1.40815	-2.88596	CHR10_JGVV42_63_T01	VIT_10s0042g00860	16.8.2.1	secondary metabolism.flavonoids.chalcones.naringenin-chalcone synthase	Symbols: CHS, TT4, ATCHS | TT4 (TRANSPARENT TESTA 4); naringenin-chalcone synthase | chr5:4488688-4490264 FORWARD	Stilbene synthase [Vitis pseudoreticulata]	0.983354	0.640667	0.912341	0.000482943	1.91728e-06	1.36686e-07	0.229484	0.00474422	3.94339e-07
0.428538	-0.0368727	0.197776	1.70287	-2.87593	-3.20766	0.83608	-1.84698	-2.4818	CHR10_JGVV42_64_T01	VIT_10s0042g00870	16.8.2.1	secondary metabolism.flavonoids.chalcones.naringenin-chalcone synthase	Symbols: CHS, TT4, ATCHS | TT4 (TRANSPARENT TESTA 4); naringenin-chalcone synthase | chr5:4488688-4490264 FORWARD	Stilbene synthase [Vitis vinifera]	0.584349	0.955515	0.874242	0.00153227	3.11829e-06	2.01337e-07	0.130857	0.000662428	1.62145e-05
0.153775	0.223956	-0.389108	1.60631	-2.95228	-3.08553	0.859418	-1.60867	-2.23328	CHR10_JGVV42_66_T01	VIT_10s0042g00890	16.8.2.1	secondary metabolism.flavonoids.chalcones.naringenin-chalcone synthase	Symbols: CHS, TT4, ATCHS | TT4 (TRANSPARENT TESTA 4); naringenin-chalcone synthase | chr5:4488688-4490264 FORWARD	Stilbene synthase 1 [Vitis vinifera]	0.870004	0.685255	0.678485	0.0013891	5.90841e-07	1.17788e-07	0.0926506	0.00141354	2.84822e-05
-0.0682832	0.159773	0.148534	0.544181	-1.87966	-1.62843	0.330487	-1.02895	-0.417375	CHR10_JGVV42_68_T01	VIT_10s0042g00910	16.8.2.1	secondary metabolism.flavonoids.chalcones.naringenin-chalcone synthase	Symbols: CHS, TT4, ATCHS | TT4 (TRANSPARENT TESTA 4); naringenin-chalcone synthase | chr5:4488688-4490264 FORWARD	Stilbene synthase [Vitis pseudoreticulata]	0.947411	0.771015	0.90074	0.322881	0.000353157	0.00120063	0.57247	0.0358466	0.468497
1.18496	0.441879	-0.462919	2.75156	-3.58726	-4.25871	0.914729	-1.70412	-3.1083	CHR10_JGVV42_69_T01	VIT_10s0042g00920	16.8.2.1	secondary metabolism.flavonoids.chalcones.naringenin-chalcone synthase	Symbols: CHS, TT4, ATCHS | TT4 (TRANSPARENT TESTA 4); naringenin-chalcone synthase | chr5:4488688-4490264 FORWARD	Stilbene synthase	0.162485	0.568566	0.750076	0.000207218	1.15657e-05	2.95626e-07	0.238321	0.0191658	5.21706e-05
0.462798	0.34874	-0.194792	2.56711	-3.30663	-4.12326	0.830959	-1.99669	-3.09547	CHR10_JGVV42_70_T01	VIT_10s0042g00930	16.8.2.1	secondary metabolism.flavonoids.chalcones.naringenin-chalcone synthase	Symbols: CHS, TT4, ATCHS | TT4 (TRANSPARENT TESTA 4); naringenin-chalcone synthase | chr5:4488688-4490264 FORWARD	Stilbene synthase [Vitis pseudoreticulata]	0.646985	0.626997	0.90559	0.000155335	9.97801e-06	9.72732e-08	0.240642	0.00265492	1.4255e-05
-0.485652	-1.64514	0.293044	-0.0454879	-0.22339	0.0480884	-0.394912	-0.492259	0.0257054	CHR14_JGVV68_87_T01	VIT_14s0068g00920	16.8.2.1	secondary metabolism.flavonoids.chalcones.naringenin-chalcone synthase	Symbols: CHS, TT4, ATCHS | TT4 (TRANSPARENT TESTA 4); naringenin-chalcone synthase | chr5:4488688-4490264 FORWARD	Chalcone synthase (CHS)	0.266062	5.63728e-06	0.653996	0.940417	0.675597	0.942597	0.309622	0.19155	0.965193
-0.328656	-1.21823	0.0192805	-0.689073	-0.537551	-0.0148164	-0.390354	-0.943325	-0.381792	CHR14_JGVV68_88_T01	VIT_14s0068g00930	16.8.2.1	secondary metabolism.flavonoids.chalcones.naringenin-chalcone synthase	Symbols: CHS, TT4, ATCHS | TT4 (TRANSPARENT TESTA 4); naringenin-chalcone synthase | chr5:4488688-4490264 FORWARD	Chalcone synthase	0.436818	8.56757e-05	0.984141	0.0300683	0.133008	0.982744	0.247993	0.00284577	0.276255
0.618043	0.671827	-0.758954	2.23651	-3.25761	-3.90039	0.97076	-1.62792	-2.88791	CHR16_JGVV100_52_T01	VIT_16s0100g00750	16.8.2.1	secondary metabolism.flavonoids.chalcones.naringenin-chalcone synthase	Symbols: CHS, TT4, ATCHS | TT4 (TRANSPARENT TESTA 4); naringenin-chalcone synthase | chr5:4488688-4490264 FORWARD	Stilbene synthase	0.447202	0.263295	0.415519	0.000267981	2.74351e-06	4.47024e-08	0.117228	0.0068774	9.57266e-06
2.27186	1.77641	-2.2135	4.38024	-3.47762	-6.04476	0.886499	-1.35334	-2.67825	CHR16_JGVV100_51_T01	VIT_16s0100g00760	16.8.2.1	secondary metabolism.flavonoids.chalcones.naringenin-chalcone synthase	Symbols: CHS, TT4, ATCHS | TT4 (TRANSPARENT TESTA 4); naringenin-chalcone synthase | chr5:4488688-4490264 FORWARD	Stilbene synthase 2 [Vitis sp. cv. 'Norton']	0.0304505	0.0517878	0.0749699	1.54287e-05	0.000753392	7.8745e-08	0.415092	0.181919	0.00607552
-0.0631987	0.0297902	0.0756761	1.19539	-1.92732	-2.43979	0.932846	-1.03698	-2.05908	CHR16_JGVV100_50_T01	VIT_16s0100g00770	16.8.2.1	secondary metabolism.flavonoids.chalcones.naringenin-chalcone synthase	Symbols: CHS, TT4, ATCHS | TT4 (TRANSPARENT TESTA 4); naringenin-chalcone synthase | chr5:4488688-4490264 FORWARD	Stilbene synthase	0.945098	0.955515	0.94825	0.0056673	5.58319e-05	6.25308e-07	0.0311478	0.0167415	1.07736e-05
2.67766	2.40354	-2.19528	5.03355	-3.27906	-6.34644	0.661018	-1.34009	-2.72509	CHR16_JGVV100_49_T01	VIT_16s0100g00780	16.8.2.1	secondary metabolism.flavonoids.chalcones.naringenin-chalcone synthase	Symbols: CHS, TT4, ATCHS | TT4 (TRANSPARENT TESTA 4); naringenin-chalcone synthase | chr5:4488688-4490264 FORWARD	Stilbene synthase	0.0216275	0.0178666	0.123691	9.87571e-06	0.00421003	2.56105e-07	0.616365	0.247152	0.0124995
0.391081	0.172075	-0.144893	2.38125	-3.55293	-4.31311	0.621135	-1.34886	-1.98062	CHR16_JGVV100_47_T01	VIT_16s0100g00800	16.8.2.1	secondary metabolism.flavonoids.chalcones.naringenin-chalcone synthase	Symbols: CHS, TT4, ATCHS | TT4 (TRANSPARENT TESTA 4); naringenin-chalcone synthase | chr5:4488688-4490264 FORWARD	Stilbene synthase 4	0.668046	0.798552	0.924125	8.96099e-05	3.89912e-07	3.47893e-09	0.339273	0.0225317	0.00103637
1.14375	0.832242	-0.840278	3.93171	-4.77018	-6.23457	1.06551	-1.99609	-2.38171	CHR16_JGVV100_46_T01	VIT_16s0100g00810	16.8.2.1	secondary metabolism.flavonoids.chalcones.naringenin-chalcone synthase	Symbols: CHS, TT4, ATCHS | TT4 (TRANSPARENT TESTA 4); naringenin-chalcone synthase | chr5:4488688-4490264 FORWARD	Stilbene synthase [Vitis vinifera]	0.195876	0.262383	0.486258	1.34532e-06	1.24299e-07	1.76823e-10	0.171559	0.0073611	0.00174315
0.569723	0.825574	-0.573881	3.2765	-3.46411	-5.07681	1.32447	-1.67618	-2.93048	CHR16_JGVV100_45_T01	VIT_16s0100g00830	16.8.2.1	secondary metabolism.flavonoids.chalcones.naringenin-chalcone synthase	Symbols: CHS, TT4, ATCHS | TT4 (TRANSPARENT TESTA 4); naringenin-chalcone synthase | chr5:4488688-4490264 FORWARD	Stilbene synthase	0.527357	0.188411	0.613567	2.28609e-06	2.71292e-06	6.24074e-10	0.0390676	0.0088511	1.92413e-05
0.321076	0.113357	-0.105709	2.00984	-4.0865	-4.15142	0.623741	-1.41008	-1.64129	CHR16_JGVV100_44_T01	VIT_16s0100g00840	16.8.2.1	secondary metabolism.flavonoids.chalcones.naringenin-chalcone synthase	Symbols: CHS, TT4, ATCHS | TT4 (TRANSPARENT TESTA 4); naringenin-chalcone synthase | chr5:4488688-4490264 FORWARD	Stilbene synthase 4	0.715818	0.861115	0.942188	0.000320882	5.85848e-09	1.77687e-09	0.296541	0.0102728	0.00332334
1.16145	0.341878	-0.853016	3.47006	-4.59966	-6.20732	1.10281	-2.05403	-2.90128	CHR16_JGVV100_43_T01	VIT_16s0100g00850	16.8.2.1	secondary metabolism.flavonoids.chalcones.naringenin-chalcone synthase	Symbols: CHS, TT4, ATCHS | TT4 (TRANSPARENT TESTA 4); naringenin-chalcone synthase | chr5:4488688-4490264 FORWARD	Stilbene synthase	0.156083	0.656097	0.439701	4.22946e-06	8.05786e-08	6.1693e-11	0.128423	0.00350186	8.56283e-05
0.695415	0.152095	-0.714144	3.13405	-4.57858	-5.19455	0.919637	-2.40655	-2.32946	CHR16_JGVV100_42_T01	VIT_16s0100g00860	16.8.2.1	secondary metabolism.flavonoids.chalcones.naringenin-chalcone synthase	Symbols: CHS, TT4, ATCHS | TT4 (TRANSPARENT TESTA 4); naringenin-chalcone synthase | chr5:4488688-4490264 FORWARD	Chalcone synthase	0.398434	0.835074	0.481281	3.51328e-06	8.90919e-09	2.3024e-10	0.159842	0.000186827	0.000336071
0.73451	0.175518	-0.710989	3.07978	-4.72494	-5.36432	1.13593	-2.0771	-2.46684	CHR16_JGVV100_41_T01	VIT_16s0100g00880	16.8.2.1	secondary metabolism.flavonoids.chalcones.naringenin-chalcone synthase	Symbols: CHS, TT4, ATCHS | TT4 (TRANSPARENT TESTA 4); naringenin-chalcone synthase | chr5:4488688-4490264 FORWARD	Stilbene synthase [Vitis pseudoreticulata]	0.365288	0.807689	0.484728	4.82712e-06	4.60525e-09	1.29165e-10	0.0751364	0.0010634	0.000167357
1.70544	1.29374	-1.47272	3.76861	-3.58315	-5.33354	1.31439	-1.47171	-2.8678	CHR16_JGVV100_39_T01	VIT_16s0100g00910	16.8.2.1	secondary metabolism.flavonoids.chalcones.naringenin-chalcone synthase	Symbols: CHS, TT4, ATCHS | TT4 (TRANSPARENT TESTA 4); naringenin-chalcone synthase | chr5:4488688-4490264 FORWARD	Stilbene synthase - grape	0.0464147	0.0817127	0.161197	5.62969e-06	3.35797e-05	1.33122e-08	0.0977268	0.0621601	0.000355448
0.955994	0.649332	-0.29232	2.91778	-4.5821	-5.06459	0.835724	-1.66574	-2.10023	CHR16_JGVV100_38_T01	VIT_16s0100g00920	16.8.2.1	secondary metabolism.flavonoids.chalcones.naringenin-chalcone synthase	Symbols: CHS, TT4, ATCHS | TT4 (TRANSPARENT TESTA 4); naringenin-chalcone synthase | chr5:4488688-4490264 FORWARD	Stilbene synthase - grape	0.216556	0.318618	0.838357	1.7635e-05	1.54006e-08	8.17354e-10	0.22371	0.00989308	0.00145911
0.780521	0.00479714	-0.739474	3.25905	-4.32515	-5.6369	1.04	-2.04143	-2.59586	CHR16_JGVV100_37_T01	VIT_16s0100g00930	16.8.2.1	secondary metabolism.flavonoids.chalcones.naringenin-chalcone synthase	Symbols: CHS, TT4, ATCHS | TT4 (TRANSPARENT TESTA 4); naringenin-chalcone synthase | chr5:4488688-4490264 FORWARD	Stilbene synthase 2	0.346554	0.99524	0.479219	3.08409e-06	5.57055e-08	8.8507e-11	0.118884	0.00173065	0.000127207
0.866038	0.240245	-0.702858	3.59529	-4.64456	-5.75193	1.12125	-2.14138	-2.86364	CHR16_JGVV100_36_T01	VIT_16s0100g00940	16.8.2.1	secondary metabolism.flavonoids.chalcones.naringenin-chalcone synthase	Symbols: CHS, TT4, ATCHS | TT4 (TRANSPARENT TESTA 4); naringenin-chalcone synthase | chr5:4488688-4490264 FORWARD	Stilbene synthase 3 [Vitis sp. cv. 'Norton']	0.340831	0.764911	0.562214	2.92745e-06	8.77123e-08	4.0279e-10	0.12735	0.00273353	0.000122419
1.46314	1.80719	-0.429298	5.01164	-3.73654	-5.97099	1.64025	-1.55533	-2.7385	CHR16_JGVV100_35_T01	VIT_16s0100g00950	16.8.2.1	secondary metabolism.flavonoids.chalcones.naringenin-chalcone synthase	Symbols: CHS, TT4, ATCHS | TT4 (TRANSPARENT TESTA 4); naringenin-chalcone synthase | chr5:4488688-4490264 FORWARD	Stilbene synthase 3	0.107236	0.0166196	0.799598	4.82001e-08	2.70554e-05	2.19629e-09	0.0405682	0.0544843	0.000829099
2.00873	1.7652	-1.24829	5.04672	-4.57481	-6.96641	1.2757	-1.93356	-2.9196	CHR16_JGVV100_34_T01	VIT_16s0100g00960	16.8.2.1	secondary metabolism.flavonoids.chalcones.naringenin-chalcone synthase	Symbols: CHS, TT4, ATCHS | TT4 (TRANSPARENT TESTA 4); naringenin-chalcone synthase | chr5:4488688-4490264 FORWARD	Stilbene synthase [Vitis pseudoreticulata]	0.0602706	0.0536665	0.396341	1.48849e-06	2.12217e-05	4.29444e-09	0.210569	0.0467836	0.00287941
1.73418	1.95599	-0.886931	4.68382	-3.73893	-5.9729	1.43405	-1.49968	-2.6245	CHR16_JGVV100_33_T01	VIT_16s0100g00990	16.8.2.1	secondary metabolism.flavonoids.chalcones.naringenin-chalcone synthase	Symbols: CHS, TT4, ATCHS | TT4 (TRANSPARENT TESTA 4); naringenin-chalcone synthase | chr5:4488688-4490264 FORWARD	Stilbene synthase 2	0.0494477	0.00962863	0.494882	1.87795e-07	2.72376e-05	2.22359e-09	0.0772852	0.0649458	0.00132048
-0.0547	0.0116317	-0.142736	1.6799	-4.41548	-4.77316	1.56248	-1.92512	-1.74509	CHR16_JGVV100_32_T01	VIT_16s0100g01000	16.8.2.1	secondary metabolism.flavonoids.chalcones.naringenin-chalcone synthase	Symbols: CHS, TT4, ATCHS | TT4 (TRANSPARENT TESTA 4); naringenin-chalcone synthase | chr5:4488688-4490264 FORWARD	Stilbene synthase 4	0.971411	0.989556	0.936726	0.0141439	1.08127e-07	9.77209e-09	0.0220037	0.00495472	0.0121522
2.13863	2.15896	-1.40362	5.09801	-3.81457	-6.41816	1.35594	-1.49057	-2.5663	CHR16_JGVV100_31_T01	VIT_16s0100g01010	16.8.2.1	secondary metabolism.flavonoids.chalcones.naringenin-chalcone synthase	Symbols: CHS, TT4, ATCHS | TT4 (TRANSPARENT TESTA 4); naringenin-chalcone synthase | chr5:4488688-4490264 FORWARD	Stilbene synthase	0.0345819	0.0134326	0.29456	6.03295e-07	0.000155045	1.04416e-08	0.15893	0.119175	0.00626395
1.50929	1.28269	-0.93588	4.40619	-4.7743	-6.41437	0.983142	-2.21542	-2.76214	CHR16_JGVV100_30_T01	VIT_16s0100g01020	16.8.2.1	secondary metabolism.flavonoids.chalcones.naringenin-chalcone synthase	Symbols: CHS, TT4, ATCHS | TT4 (TRANSPARENT TESTA 4); naringenin-chalcone synthase | chr5:4488688-4490264 FORWARD	Stilbene synthase [Vitis pseudoreticulata]	0.165476	0.156556	0.550992	8.30564e-06	6.28225e-06	1.2045e-08	0.337589	0.017416	0.00350564
1.57708	1.36619	-0.68116	4.48915	-4.06833	-5.63216	1.29675	-1.58512	-2.84963	CHR16_JGVV100_29_T01	VIT_16s0100g01030	16.8.2.1	secondary metabolism.flavonoids.chalcones.naringenin-chalcone synthase	Symbols: CHS, TT4, ATCHS | TT4 (TRANSPARENT TESTA 4); naringenin-chalcone synthase | chr5:4488688-4490264 FORWARD	Stilbene synthase [Vitis quinquangularis]	0.066207	0.0628726	0.619916	2.10924e-07	4.00027e-06	3.53989e-09	0.0998568	0.0414627	0.000348406
0.55503	0.808953	-0.196079	2.52652	-3.39656	-4.25297	1.0127	-1.53704	-2.16636	CHR16_JGVV100_28_T01	VIT_16s0100g01040	16.8.2.1	secondary metabolism.flavonoids.chalcones.naringenin-chalcone synthase	Symbols: CHS, TT4, ATCHS | TT4 (TRANSPARENT TESTA 4); naringenin-chalcone synthase | chr5:4488688-4490264 FORWARD	Stilbene synthase - grape	0.451061	0.123927	0.878158	1.1721e-05	2.09565e-07	8.8471e-10	0.0662484	0.00479806	0.000139934
0.377826	0.180127	-0.384657	1.74759	-2.53041	-2.8281	1.18686	-1.70278	-2.81917	CHR16_JGVV100_26_T01	VIT_16s0100g01060	16.8.2.1	secondary metabolism.flavonoids.chalcones.naringenin-chalcone synthase	Symbols: CHS, TT4, ATCHS | TT4 (TRANSPARENT TESTA 4); naringenin-chalcone synthase | chr5:4488688-4490264 FORWARD	Stilbene synthase	0.639225	0.763378	0.704559	0.00106611	2.05137e-05	1.75328e-06	0.0250583	0.00144291	1.82573e-06
1.49249	1.50789	-0.669538	3.90427	-3.48171	-5.24713	0.684797	-1.45916	-3.46825	CHR16_JGVV100_25_T01	VIT_16s0100g01070	16.8.2.1	secondary metabolism.flavonoids.chalcones.naringenin-chalcone synthase	Symbols: CHS, TT4, ATCHS | TT4 (TRANSPARENT TESTA 4); naringenin-chalcone synthase | chr5:4488688-4490264 FORWARD	Resveratrol synthase [Vitis vinifera]	0.0955971	0.0445351	0.64131	4.24945e-06	6.58539e-05	2.70929e-08	0.450225	0.0701204	3.68189e-05
0.944199	0.169013	-0.402596	2.61325	-3.13005	-4.36405	0.827008	-1.37101	-3.85094	CHR16_JGVV100_22_T01	VIT_16s0100g01100	16.8.2.1	secondary metabolism.flavonoids.chalcones.naringenin-chalcone synthase	Symbols: CHS, TT4, ATCHS | TT4 (TRANSPARENT TESTA 4); naringenin-chalcone synthase | chr5:4488688-4490264 FORWARD	Stilbene synthase	0.295613	0.842174	0.790785	0.000383198	8.48922e-05	1.83767e-07	0.293717	0.0627413	1.81811e-06
1.81466	1.84347	-1.4193	4.15375	-3.60203	-5.52139	1.08702	-1.4589	-2.83638	CHR16_JGVV100_20_T01	VIT_16s0100g01120	16.8.2.1	secondary metabolism.flavonoids.chalcones.naringenin-chalcone synthase	Symbols: CHS, TT4, ATCHS | TT4 (TRANSPARENT TESTA 4); naringenin-chalcone synthase | chr5:4488688-4490264 FORWARD	Stilbene synthase	0.0479515	0.0189937	0.22013	3.45474e-06	8.10458e-05	2.65585e-08	0.218288	0.0865991	0.000882342
0.108455	0.273126	0.0400216	0.82944	-1.90304	-1.89562	0.673544	-1.17626	-2.60292	CHR16_JGVV100_18_T01	VIT_16s0100g01140	16.8.2.1	secondary metabolism.flavonoids.chalcones.naringenin-chalcone synthase	Symbols: CHS, TT4, ATCHS | TT4 (TRANSPARENT TESTA 4); naringenin-chalcone synthase | chr5:4488688-4490264 FORWARD	Stilbene synthase 2	0.923409	0.648515	0.981067	0.155081	0.00124663	0.000875609	0.253922	0.0337757	1.18235e-05
0.400576	0.1371	-0.246599	1.61685	-3.1252	-2.64425	0.903968	-1.56047	-2.40966	CHR16_JGVV100_17_T01	VIT_16s0100g01150	16.8.2.1	secondary metabolism.flavonoids.chalcones.naringenin-chalcone synthase	Symbols: CHS, TT4, ATCHS | TT4 (TRANSPARENT TESTA 4); naringenin-chalcone synthase | chr5:4488688-4490264 FORWARD	Stilbene synthase [Vitis vinifera]	0.632578	0.83151	0.842035	0.00353529	1.37416e-06	1.14369e-05	0.11256	0.00493393	4.2385e-05
1.7183	1.58996	-0.503131	3.81921	-3.27842	-4.84484	0.839854	-1.31257	-3.24822	CHR16_JGVV100_16_T01	VIT_16s0100g01160	16.8.2.1	secondary metabolism.flavonoids.chalcones.naringenin-chalcone synthase	Symbols: CHS, TT4, ATCHS | TT4 (TRANSPARENT TESTA 4); naringenin-chalcone synthase | chr5:4488688-4490264 FORWARD	Stilbene synthase [Vitis vinifera]	0.0658497	0.0456576	0.767816	1.55394e-05	0.000303014	3.87967e-07	0.368942	0.132104	0.000195414
1.23009	1.22499	-0.762231	3.98134	-3.20731	-5.27639	1.19737	-1.20426	-2.76874	CHR16_JGVV100_15_T01	VIT_16s0100g01170	16.8.2.1	secondary metabolism.flavonoids.chalcones.naringenin-chalcone synthase	Symbols: CHS, TT4, ATCHS | TT4 (TRANSPARENT TESTA 4); naringenin-chalcone synthase | chr5:4488688-4490264 FORWARD	Stilbene synthase 1 [Vitis vinifera]	0.165111	0.0915986	0.550992	1.4459e-06	0.000110431	9.93226e-09	0.125278	0.125482	0.000402108
0.0798633	0.169329	-0.124133	0.289888	-0.407631	-0.573214	0.0977415	-0.2422	-1.80933	CHR16_JGVV100_13_T01	VIT_16s0100g01190	16.8.2.1	secondary metabolism.flavonoids.chalcones.naringenin-chalcone synthase	Symbols: CHS, TT4, ATCHS | TT4 (TRANSPARENT TESTA 4); naringenin-chalcone synthase | chr5:4488688-4490264 FORWARD	Stilbene synthase [Vitis vinifera]	0.884878	0.580664	0.847223	0.38406	0.227748	0.0559189	0.800342	0.465847	7.73708e-08
1.01731	1.35659	-0.913767	3.18228	-3.44518	-5.19608	0.585441	-1.35121	-3.9393	CHR16_JGVV100_12_T01	VIT_16s0100g01200	16.8.2.1	secondary metabolism.flavonoids.chalcones.naringenin-chalcone synthase	Symbols: CHS, TT4, ATCHS | TT4 (TRANSPARENT TESTA 4); naringenin-chalcone synthase | chr5:4488688-4490264 FORWARD	Stilbene synthase	0.280119	0.0620425	0.448378	5.72166e-05	4.5792e-05	1.55266e-08	0.514032	0.0833127	2.91621e-06
-0.143	-1.34127	-0.937032	0.0960682	-0.206632	0.31196	-0.0878246	0.00963648	0.160072	CHR2_JGVV25_114_T01	VIT_02s0025g01240	16.8.3	secondary metabolism.flavonoids.dihydroflavonols	Symbols: GT72B1, UGT72B1 | GT72B1; UDP-glucosyltransferase/ UDP-glycosyltransferase/ transferase, transferring glycosyl groups | chr4:461592-463449 REVERSE	UDP-glucuronosyl/UDP-glucosyltransferase	0.754143	2.30591e-06	0.00597892	0.814598	0.597441	0.332947	0.815473	0.982363	0.648246
0.0423659	-0.765901	-0.950988	-0.986786	-0.069527	-1.04727	-0.830125	-0.895128	-1.3498	CHR2_JGVV25_272_T01	VIT_02s0025g02960	16.8.3	secondary metabolism.flavonoids.dihydroflavonols	oxidoreductase, 2OG-Fe(II) oxygenase family protein | chr4:6483867-6485360 FORWARD	Naringenin,2-oxoglutarate 3-dioxygenase	0.968953	0.103421	0.147727	0.0465975	0.942717	0.0393417	0.0968922	0.072787	0.00662345
-0.799223	-1.55279	-1.24959	-1.45758	0.304479	-0.17438	-0.571456	-0.771901	-0.802787	CHR2_JGVV25_273_T01	VIT_02s0025g02970	16.8.3	secondary metabolism.flavonoids.dihydroflavonols	oxidoreductase, 2OG-Fe(II) oxygenase family protein | chr4:6483867-6485360 FORWARD	flavanone 3-beta-hydroxylase	0.019072	1.80322e-06	0.0013241	1.19193e-05	0.46018	0.700129	0.0733054	0.0142049	0.0120308
-0.627751	-0.333666	-0.561666	-0.463413	-0.657472	0.188943	-1.71798	-1.20226	-0.587034	CHR5_JGVV94_109_T01	VIT_05s0094g01200	16.8.3	secondary metabolism.flavonoids.dihydroflavonols	Symbols: CYP706A7 | CYP706A7; electron carrier/ heme binding / iron ion binding / monooxygenase/ oxygen binding | chr4:7317560-7319739 REVERSE	flavonoid 3'-hydroxylase cytochrome P450	0.0573646	0.260479	0.163611	0.138826	0.0422803	0.645278	2.19682e-07	9.29134e-05	0.0558532
0.00515428	0.252865	0.0273652	0.30525	1.44571	1.04865	2.12859	1.76511	-0.189416	CHR8_JGVV7_15_T01	VIT_08s0007g08890	16.8.3	secondary metabolism.flavonoids.dihydroflavonols	UDP-glucoronosyl/UDP-glucosyl transferase family protein | chr2:8063320-8065008 FORWARD	Cis-zeatin O-beta-D-glucosyltransferase	0.993931	0.414228	0.97644	0.382752	1.8124e-05	0.000770765	3.13209e-09	2.13082e-07	0.614843
1.4587	1.16884	1.16474	-0.406602	0.737857	1.72878	1.5893	1.10465	1.16949	CHR13_JGVV47_72_T01	VIT_13s0047g00210	16.8.3	secondary metabolism.flavonoids.dihydroflavonols	Symbols: DMR6 | DMR6 (DOWNY MILDEW RESISTANT 6); oxidoreductase/ oxidoreductase, acting on paired donors, with incorporation or reduction of molecular oxygen, 2-oxoglutarate as one donor, and incorporation of one atom each of oxygen into both donors | chr5:8378833-8383401 FORWARD	flavonol synthase	0.0172624	0.0291066	0.120844	0.571347	0.280568	0.00293418	0.00469124	0.0540017	0.0444738
0.624758	0.336172	0.0220239	1.42426	1.31644	-1.8372	3.97976	3.20288	0.522017	CHR15_JGVV21_70_T01	VIT_15s0021g02060	16.8.3	secondary metabolism.flavonoids.dihydroflavonols	Symbols: GT72B1, UGT72B1 | GT72B1; UDP-glucosyltransferase/ UDP-glycosyltransferase/ transferase, transferring glycosyl groups | chr4:461592-463449 REVERSE	Arbutin synthase	0.0665177	0.270211	0.981276	1.08443e-05	8.72019e-05	1.87079e-07	7.29124e-16	3.86478e-13	0.103781
-0.0675594	0.00757592	-0.102975	-0.186108	1.01464	0.541496	-0.5517	1.35161	-0.554748	CHR15_JGVV46_230_T01	VIT_15s0046g01190	16.8.3	secondary metabolism.flavonoids.dihydroflavonols	Symbols: GT72B1, UGT72B1 | GT72B1; UDP-glucosyltransferase/ UDP-glycosyltransferase/ transferase, transferring glycosyl groups | chr4:461592-463449 REVERSE	Hydroquinone glucosyltransferase	0.944553	0.989835	0.93077	0.777269	0.040701	0.304311	0.260212	0.00309304	0.273502
-0.168663	-0.0343992	0.0431008	-0.312837	0.948808	0.450378	-0.467972	1.16522	-0.603077	CHR15_JGVV46_228_T01	VIT_15s0046g01210	16.8.3	secondary metabolism.flavonoids.dihydroflavonols	Symbols: GT72B1, UGT72B1 | GT72B1; UDP-glucosyltransferase/ UDP-glycosyltransferase/ transferase, transferring glycosyl groups | chr4:461592-463449 REVERSE	Arbutin synthase	0.823224	0.947237	0.972453	0.561	0.0405042	0.375048	0.315127	0.00623738	0.190959
1.47766	1.27754	-0.169706	-1.24669	-3.10419	-3.58784	-0.400594	-0.969417	-1.81571	CHR16_JGVV98_105_T01	VIT_16s0098g00860	16.8.3	secondary metabolism.flavonoids.dihydroflavonols	Symbols: DMR6 | DMR6 (DOWNY MILDEW RESISTANT 6); oxidoreductase/ oxidoreductase, acting on paired donors, with incorporation or reduction of molecular oxygen, 2-oxoglutarate as one donor, and incorporation of one atom each of oxygen into both donors | chr5:8378833-8383401 FORWARD	Flavanone 3-hydroxylase	0.000773859	0.00102457	0.853388	0.00217238	3.10597e-09	6.1693e-11	0.377868	0.0171723	2.75348e-05
0.507962	-0.628588	0.290128	1.10614	0.953998	0.681169	0.473512	0.329453	0.646773	CHR19_JGVV14_171_T01	VIT_19s0014g01950	16.8.3	secondary metabolism.flavonoids.dihydroflavonols	glycosyltransferase family protein | chr5:21919781-21921189 REVERSE	Anthocyanidin 3-O-glucosyltransferase	0.106873	0.0163273	0.528446	0.000104076	0.00129682	0.0168236	0.0939818	0.273796	0.0219746
-0.574366	-1.32275	0.110154	-1.11262	-0.479162	0.196269	-0.916838	-1.0938	0.594185	CHRUN_JGVV361_4_T01	VIT_00s0361g00040	16.8.3.1	secondary metabolism.flavonoids.dihydroflavonols.dihydrokaempferol 4-reductase	Symbols: BAN | BAN (BANYULS); oxidoreductase | chr1:22791168-22792800 REVERSE	Anthocyanidin reductase	0.119473	3.57864e-05	0.885619	0.000629145	0.20301	0.662702	0.00417973	0.00078552	0.0760472
0.43705	-1.01846	0.531626	1.39624	0.892812	0.542557	0.45439	0.33742	0.369034	CHR2_JGVV25_116_T01	VIT_02s0025g01260	16.8.3.1	secondary metabolism.flavonoids.dihydroflavonols.dihydrokaempferol 4-reductase	Symbols: BAN | BAN (BANYULS); oxidoreductase | chr1:22791168-22792800 REVERSE	NADPH HC toxin reductase	0.320915	0.00217769	0.291958	0.000101094	0.0170563	0.15274	0.220164	0.393145	0.352177
-0.414713	-1.02507	-0.399328	0.0705555	-0.0799253	0.264816	-0.393742	0.726066	0.897258	CHR16_GSVIVT00024432001_T01	VIT_16s0039g02350	16.8.3.1	secondary metabolism.flavonoids.dihydroflavonols.dihydrokaempferol 4-reductase	Symbols: DFR, TT3, M318 | DFR (DIHYDROFLAVONOL 4-REDUCTASE); dihydrokaempferol 4-reductase | chr5:17164141-17165918 REVERSE	Dihydroflavonol 4-reductase	0.424394	0.0055196	0.541219	0.913232	0.911885	0.616263	0.364379	0.0672581	0.0241221
-0.0391562	-0.460492	0.555082	-0.403703	-0.833986	-0.97786	-0.396218	-0.838868	-1.203	CHR18_JGVV1_928_T01	VIT_18s0001g12800	16.8.3.1	secondary metabolism.flavonoids.dihydroflavonols.dihydrokaempferol 4-reductase	Symbols: DFR, TT3, M318 | DFR (DIHYDROFLAVONOL 4-REDUCTASE); dihydrokaempferol 4-reductase | chr5:17164141-17165918 REVERSE	Dihydroflavonol 4-reductase	0.921542	0.0120976	0.0224264	0.0396939	9.08996e-05	4.64477e-06	0.0420539	3.61282e-05	1.10627e-07
-0.666306	-2.43514	-1.03985	0.0170346	-0.0369214	0.441777	-0.949616	-0.291229	-0.316373	CHR6_JGVV9_83_T01	VIT_06s0009g02810	16.8.3.3	secondary metabolism.flavonoids.dihydroflavonols.flavonoid 3-monooxygenase	Symbols: TT7, CYP75B1, D501 | TT7 (TRANSPARENT TESTA 7); flavonoid 3-monooxygenase/ oxygen binding | chr5:2560394-2563109 FORWARD	Flavonoid 3',5'-hydroxylase	0.0315205	1.04004e-11	0.00297242	0.973021	0.947612	0.151746	0.000845767	0.358313	0.321801
-0.582922	-2.53006	-1.09643	-0.108233	0.0603178	0.486947	-0.9335	-0.332148	-0.385608	CHR6_JGVV9_82_T01	VIT_06s0009g02830	16.8.3.3	secondary metabolism.flavonoids.dihydroflavonols.flavonoid 3-monooxygenase	Symbols: TT7, CYP75B1, D501 | TT7 (TRANSPARENT TESTA 7); flavonoid 3-monooxygenase/ oxygen binding | chr5:2560394-2563109 FORWARD	Flavonoid 3',5'-hydroxylase	0.0625268	3.31481e-12	0.00162085	0.792561	0.907502	0.105187	0.000940363	0.278364	0.207993
-0.554924	-2.41351	-1.181	-0.00677428	0.00482961	0.456283	-0.94432	-0.271794	-0.368458	CHR6_JGVV9_81_T01	VIT_06s0009g02840	16.8.3.3	secondary metabolism.flavonoids.dihydroflavonols.flavonoid 3-monooxygenase	Symbols: TT7, CYP75B1, D501 | TT7 (TRANSPARENT TESTA 7); flavonoid 3-monooxygenase/ oxygen binding | chr5:2560394-2563109 FORWARD	Flavonoid 3',5'-hydroxylase	0.0878619	1.97744e-11	0.000951287	0.990557	0.993332	0.144539	0.00107633	0.40715	0.245656
-0.530353	-2.51183	-1.24217	0.0144172	0.163937	0.524042	-0.97437	-0.15433	-0.344544	CHR6_PDVV9_92_T01	VIT_06s0009g02860	16.8.3.3	secondary metabolism.flavonoids.dihydroflavonols.flavonoid 3-monooxygenase	Symbols: TT7, CYP75B1, D501 | TT7 (TRANSPARENT TESTA 7); flavonoid 3-monooxygenase/ oxygen binding | chr5:2560394-2563109 FORWARD	flavonoid 3',5'-hydroxylase [Vitis vinifera]	0.0805342	1.38878e-12	0.00024973	0.976153	0.689505	0.0648438	0.000358788	0.645612	0.246819
-0.609469	-2.56441	-1.1626	0.0054135	0.00371852	0.361253	-0.860073	-0.176598	-0.351641	CHR6_JGVV9_79_T01	VIT_06s0009g02880	16.8.3.3	secondary metabolism.flavonoids.dihydroflavonols.flavonoid 3-monooxygenase	Symbols: TT7, CYP75B1, D501 | TT7 (TRANSPARENT TESTA 7); flavonoid 3-monooxygenase/ oxygen binding | chr5:2560394-2563109 FORWARD	Flavonoid 3',5'-hydroxylase	0.0405925	8.67675e-13	0.000574089	0.992126	0.994085	0.235811	0.00148894	0.592199	0.237217
-0.503333	-2.54553	-1.15713	0.130192	0.0811352	0.479139	-0.926543	-0.15582	-0.394181	CHR6_JGVV9_75_T01	VIT_06s0009g02920	16.8.3.3	secondary metabolism.flavonoids.dihydroflavonols.flavonoid 3-monooxygenase	Symbols: TT7, CYP75B1, D501 | TT7 (TRANSPARENT TESTA 7); flavonoid 3-monooxygenase/ oxygen binding | chr5:2560394-2563109 FORWARD	flavonoid 3',5'-hydroxylase [Vitis vinifera]	0.122724	3.69056e-12	0.00101823	0.747006	0.871481	0.116467	0.00114055	0.661762	0.202129
-0.503591	-2.48563	-1.18985	0.159994	0.0682281	0.435744	-0.875959	-0.124346	-0.385404	CHR6_JGVV9_71_T01	VIT_06s0009g02970	16.8.3.3	secondary metabolism.flavonoids.dihydroflavonols.flavonoid 3-monooxygenase	Symbols: TT7, CYP75B1, D501 | TT7 (TRANSPARENT TESTA 7); flavonoid 3-monooxygenase/ oxygen binding | chr5:2560394-2563109 FORWARD	Flavonoid 3',5'-hydroxylase	0.107273	2.83123e-12	0.000519324	0.664043	0.890974	0.143806	0.00143268	0.726711	0.195634
-0.466701	-2.2486	-1.06137	0.0139935	0.110838	0.604589	-0.960731	-0.239976	-0.565329	CHR6_JGVV9_69_T01	VIT_06s0009g03000	16.8.3.3	secondary metabolism.flavonoids.dihydroflavonols.flavonoid 3-monooxygenase	Symbols: TT7, CYP75B1, D501 | TT7 (TRANSPARENT TESTA 7); flavonoid 3-monooxygenase/ oxygen binding | chr5:2560394-2563109 FORWARD	Flavonoid 3',5'-hydroxylase	0.200365	4.93486e-10	0.00512933	0.979714	0.83028	0.0598563	0.0016954	0.50598	0.0759708
-0.110812	-2.03478	-0.294916	-0.465193	0.169279	0.756016	-1.18596	-0.399	-0.368309	CHR6_JGVV9_68_T01	VIT_06s0009g03010	16.8.3.3	secondary metabolism.flavonoids.dihydroflavonols.flavonoid 3-monooxygenase	Symbols: TT7, CYP75B1, D501 | TT7 (TRANSPARENT TESTA 7); flavonoid 3-monooxygenase/ oxygen binding | chr5:2560394-2563109 FORWARD	flavonoid 3',5'-hydroxylase [Vitis vinifera]	0.875364	2.7556e-07	0.670261	0.258099	0.780585	0.0520144	0.00144716	0.333862	0.390565
-0.504146	-2.58479	-1.22902	-0.071804	0.0803512	0.578892	-0.954831	-0.198412	-0.580238	CHR6_JGVV9_67_T01	VIT_06s0009g03040	16.8.3.3	secondary metabolism.flavonoids.dihydroflavonols.flavonoid 3-monooxygenase	Symbols: TT7, CYP75B1, D501 | TT7 (TRANSPARENT TESTA 7); flavonoid 3-monooxygenase/ oxygen binding | chr5:2560394-2563109 FORWARD	Flavonoid 3',5'-hydroxylase	0.123366	2.69511e-12	0.00054865	0.873897	0.873517	0.0520493	0.000851699	0.562406	0.0480976
-0.572472	-2.6892	-1.31407	-0.0306664	-0.0159187	0.442243	-0.865215	-0.209487	-0.470752	CHR6_JGVV9_66_T01	VIT_06s0009g03050	16.8.3.3	secondary metabolism.flavonoids.dihydroflavonols.flavonoid 3-monooxygenase	Symbols: TT7, CYP75B1, D501 | TT7 (TRANSPARENT TESTA 7); flavonoid 3-monooxygenase/ oxygen binding | chr5:2560394-2563109 FORWARD	Flavonoid 3',5'-hydroxylase	0.071304	8.68808e-13	0.000235026	0.950299	0.978909	0.152277	0.00224826	0.53624	0.116035
-0.498121	-2.76544	-1.38264	-0.104847	-0.0146554	0.471482	-0.913406	-0.253965	-0.508502	CHR6_JGVV9_60_T01	VIT_06s0009g03110	16.8.3.3	secondary metabolism.flavonoids.dihydroflavonols.flavonoid 3-monooxygenase	Symbols: TT7, CYP75B1, D501 | TT7 (TRANSPARENT TESTA 7); flavonoid 3-monooxygenase/ oxygen binding | chr5:2560394-2563109 FORWARD	flavonoid-3,5'-hydroxylase [Vitis vinifera]	0.130453	5.17932e-13	0.000132557	0.803823	0.981134	0.12614	0.0014185	0.44057	0.0889236
-0.342213	-0.656713	0.153629	0.0392786	-0.513213	-1.09341	1.49279	0.163884	1.32213	CHR9_JGVV2_90_T01	VIT_09s0002g01090	16.8.3.3	secondary metabolism.flavonoids.dihydroflavonols.flavonoid 3-monooxygenase	Symbols: TT7, CYP75B1, D501 | TT7 (TRANSPARENT TESTA 7); flavonoid 3-monooxygenase/ oxygen binding | chr5:2560394-2563109 FORWARD	flavonoid 3-monooxygenase	0.465585	0.0440908	0.841231	0.946908	0.200864	0.00198871	2.93022e-05	0.710951	0.000215251
0.257138	-0.850571	0.2594	0.918251	1.89084	1.6786	-0.0298731	0.366536	0.91044	CHR11_JGVV16_81_T01	VIT_11s0016g01020	16.8.3.3	secondary metabolism.flavonoids.dihydroflavonols.flavonoid 3-monooxygenase	Symbols: TT7, CYP75B1, D501 | TT7 (TRANSPARENT TESTA 7); flavonoid 3-monooxygenase/ oxygen binding | chr5:2560394-2563109 FORWARD	flavonoid 3-monooxygenase	0.627615	0.0105028	0.698009	0.00891029	3.04706e-06	1.11772e-05	0.95566	0.350241	0.0108467
-0.0743467	-1.26951	0.285586	1.01631	1.65243	2.26987	-0.15138	0.285772	0.63564	CHR11_JGVV16_82_T01	VIT_11s0016g01030	16.8.3.3	secondary metabolism.flavonoids.dihydroflavonols.flavonoid 3-monooxygenase	Symbols: TT7, CYP75B1, D501 | TT7 (TRANSPARENT TESTA 7); flavonoid 3-monooxygenase/ oxygen binding | chr5:2560394-2563109 FORWARD	flavonoid 3-monooxygenase	0.910896	9.27846e-05	0.631865	0.00214544	9.75896e-06	1.34262e-08	0.724127	0.454094	0.0632013
0.0225593	-1.05495	0.218468	0.6257	0.860479	1.56259	-0.00719048	-0.0226073	0.526268	CHR11_JGVV16_83_T01	VIT_11s0016g01040	16.8.3.3	secondary metabolism.flavonoids.dihydroflavonols.flavonoid 3-monooxygenase	Symbols: TT7, CYP75B1, D501 | TT7 (TRANSPARENT TESTA 7); flavonoid 3-monooxygenase/ oxygen binding | chr5:2560394-2563109 FORWARD	CYP92A2v4	0.983333	0.0212737	0.83924	0.239095	0.11396	0.00172834	0.99255	0.975479	0.337501
0.174968	-0.861612	0.348834	0.627101	1.08374	0.854042	0.182584	0.180598	0.0629222	CHR11_JGVV16_84_T01	VIT_11s0016g01050	16.8.3.3	secondary metabolism.flavonoids.dihydroflavonols.flavonoid 3-monooxygenase	Symbols: TT7, CYP75B1, D501 | TT7 (TRANSPARENT TESTA 7); flavonoid 3-monooxygenase/ oxygen binding | chr5:2560394-2563109 FORWARD	ferulate 5-hydroxylase	0.710765	0.0021348	0.455008	0.034725	0.000622175	0.00469006	0.613234	0.617455	0.886232
0.475765	0.297154	-0.0163544	0.609846	0.203622	0.927459	-0.0144578	0.662687	1.3443	CHR2_JGVV12_223_T01	VIT_02s0012g00410	16.8.4	secondary metabolism.flavonoids.flavonols	Symbols: SRG1, ATSRG1 | SRG1 (SENESCENCE-RELATED GENE 1); oxidoreductase, acting on diphenols and related substances as donors, oxygen as acceptor / oxidoreductase, acting on paired donors, with incorporation or reduction of molecular oxygen, 2-oxoglutarate as one donor, and inc | chr1:5820206-5822013 FORWARD	Naringenin,2-oxoglutarate 3-dioxygenase	0.184243	0.333283	0.986095	0.0475883	0.648347	0.00293488	0.975436	0.0299913	3.18662e-05
0.213756	-0.066427	-0.113374	0.408306	0.260137	0.471735	-0.539245	0.295171	1.12942	CHR2_JGVV12_221_T01	VIT_02s0012g00430	16.8.4	secondary metabolism.flavonoids.flavonols	Symbols: SRG1, ATSRG1 | SRG1 (SENESCENCE-RELATED GENE 1); oxidoreductase, acting on diphenols and related substances as donors, oxygen as acceptor / oxidoreductase, acting on paired donors, with incorporation or reduction of molecular oxygen, 2-oxoglutarate as one donor, and inc | chr1:5820206-5822013 FORWARD	Oxidoreductase, 2OG-Fe(II) oxygenase	0.47884	0.791023	0.80979	0.0699901	0.340076	0.0391102	0.0136991	0.207675	3.22936e-06
1.04178	0.970318	0.900653	0.0350908	-0.18602	0.284248	-0.260282	0.360976	0.172706	CHR3_JGVV91_18_T01	VIT_03s0091g01080	16.8.4	secondary metabolism.flavonoids.flavonols	oxidoreductase, 2OG-Fe(II) oxygenase family protein | chr3:7541477-7543518 FORWARD	1-aminocyclopropane-1-carboxylate oxidase	0.00447415	0.00272881	0.0366215	0.952474	0.727446	0.513277	0.516041	0.339967	0.696541
0.43708	0.475356	-0.751364	-0.13014	0.282228	0.117406	1.34513	0.941982	-0.186758	CHR5_JGVV20_119_T01	VIT_05s0020g01310	16.8.4	secondary metabolism.flavonoids.flavonols	oxidoreductase, 2OG-Fe(II) oxygenase family protein | chr3:7541477-7543518 FORWARD	SRG1 (senescence-related gene 1)	0.1658	0.0644225	0.0264664	0.731604	0.413783	0.77617	3.17845e-06	0.000567298	0.573556
-1.56181	-1.9087	-1.35684	-0.71095	-0.367231	0.695633	-0.34304	1.80334	0.420487	CHR8_JGVV7_780_T01	VIT_08s0007g00750	16.8.4	secondary metabolism.flavonoids.flavonols	oxidoreductase, 2OG-Fe(II) oxygenase family protein | chr3:7541477-7543518 FORWARD	SRG1 (senescence-related gene 1)	0.000494031	5.52947e-06	0.00801044	0.0957602	0.507593	0.116344	0.472334	3.08168e-05	0.374067
-0.0424642	-1.44295	-0.3039	0.0572835	0.295787	0.028647	-0.302471	0.154159	-0.389683	CHR9_JGVV2_718_T01	VIT_09s0002g08090	16.8.4	secondary metabolism.flavonoids.flavonols	oxidoreductase, 2OG-Fe(II) oxygenase family protein | chr1:18279600-18280978 FORWARD	Oxidoreductase, 2OG-Fe(II) oxygenase	0.901449	2.45657e-11	0.206718	0.826825	0.133783	0.927435	0.0877207	0.44093	0.0283384
-0.196071	-0.00111049	0.0180521	1.04086	0.585282	0.488453	0.408055	-0.101256	0.762879	CHR10_JGVV3_221_T01	VIT_10s0003g02430	16.8.4	secondary metabolism.flavonoids.flavonols	Symbols: SRG1, ATSRG1 | SRG1 (SENESCENCE-RELATED GENE 1); oxidoreductase, acting on diphenols and related substances as donors, oxygen as acceptor / oxidoreductase, acting on paired donors, with incorporation or reduction of molecular oxygen, 2-oxoglutarate as one donor, and inc | chr1:5820206-5822013 FORWARD	flavonol synthase	0.347488	0.995496	0.969235	3.42097e-08	0.000823699	0.00350777	0.0117336	0.61227	1.3918e-05
0.293622	0.143036	-0.0952783	0.976118	1.16371	0.956552	0.410752	0.787639	0.839327	CHR10_JGVV3_224_T01	VIT_10s0003g02460	16.8.4	secondary metabolism.flavonoids.flavonols	Symbols: SRG1, ATSRG1 | SRG1 (SENESCENCE-RELATED GENE 1); oxidoreductase, acting on diphenols and related substances as donors, oxygen as acceptor / oxidoreductase, acting on paired donors, with incorporation or reduction of molecular oxygen, 2-oxoglutarate as one donor, and inc | chr1:5820206-5822013 FORWARD	SRG1 (senescence-related gene 1) oxidoreductase	0.273056	0.535593	0.84556	2.00016e-05	3.36393e-06	3.99678e-05	0.062185	0.000382607	0.000210588
-0.562972	-2.05049	-0.32307	-0.0788236	0.615945	0.337933	0.489684	0.779565	0.420039	CHR11_JGVV118_33_T01	VIT_11s0118g00390	16.8.4	secondary metabolism.flavonoids.flavonols	oxidoreductase, 2OG-Fe(II) oxygenase family protein | chr1:18279600-18280978 FORWARD	Oxidoreductase, 2OG-Fe(II) oxygenase	0.0125166	3.34756e-13	0.282225	0.796946	0.00567684	0.13363	0.0183358	0.000257913	0.0506771
-0.0939628	-1.42246	-0.161023	-0.419502	0.413868	0.274009	0.424568	0.63963	0.272965	CHR11_JGVV118_34_T01	VIT_11s0118g00400	16.8.4	secondary metabolism.flavonoids.flavonols	oxidoreductase, 2OG-Fe(II) oxygenase family protein | chr1:18279600-18280978 FORWARD	Oxidoreductase, 2OG-Fe(II) oxygenase	0.915079	0.000677965	0.874126	0.412781	0.470478	0.64923	0.383554	0.161679	0.616632
-0.10521	0.223309	-0.146072	0.691392	0.607204	0.0925235	2.54701	0.483143	0.156119	CHR13_JGVV19_314_T01	VIT_13s0019g02010	16.8.4	secondary metabolism.flavonoids.flavonols	oxidoreductase, 2OG-Fe(II) oxygenase family protein | chr3:7541477-7543518 FORWARD	SRG1 (senescence-related gene 1)	0.838926	0.452467	0.812157	0.0157913	0.0523849	0.846666	1.56115e-11	0.101179	0.671749
-0.14723	-1.25682	-0.129124	0.299834	0.351755	1.06913	0.439626	0.719515	1.35478	CHR15_JGVV21_166_T01	VIT_15s0021g00950	16.8.4	secondary metabolism.flavonoids.flavonols	Symbols: SRG1, ATSRG1 | SRG1 (SENESCENCE-RELATED GENE 1); oxidoreductase, acting on diphenols and related substances as donors, oxygen as acceptor / oxidoreductase, acting on paired donors, with incorporation or reduction of molecular oxygen, 2-oxoglutarate as one donor, and inc | chr1:5820206-5822013 FORWARD	1-aminocyclopropane-1-carboxylate oxidase	0.626887	1.79103e-08	0.748029	0.160451	0.121058	1.81108e-06	0.0287459	0.000435444	2.14319e-08
-0.0705982	-1.07395	-0.162121	0.325389	0.412062	1.14553	0.468923	0.885738	1.30312	CHR15_JGVV21_165_T01	VIT_15s0021g00960	16.8.4	secondary metabolism.flavonoids.flavonols	Symbols: SRG1, ATSRG1 | SRG1 (SENESCENCE-RELATED GENE 1); oxidoreductase, acting on diphenols and related substances as donors, oxygen as acceptor / oxidoreductase, acting on paired donors, with incorporation or reduction of molecular oxygen, 2-oxoglutarate as one donor, and inc | chr1:5820206-5822013 FORWARD	1-aminocyclopropane-1-carboxylate oxidase	0.790658	2.04226e-09	0.531624	0.0384345	0.0133104	3.01367e-09	0.00248586	3.75298e-07	2.23368e-10
-0.121248	-0.834944	0.305362	-1.13651	-1.65915	-1.15019	-1.58795	-1.00876	-0.336232	CHR18_JGVV1_213_T01	VIT_18s0001g03470	16.8.4	secondary metabolism.flavonoids.flavonols	Symbols: FLS | FLS (FLAVONOL SYNTHASE); flavonol synthase | chr5:2803958-2805447 FORWARD	Flavonol synthase	0.933456	0.221362	0.843223	0.114088	0.0258385	0.121569	0.0209906	0.164581	0.711323
-0.937381	-0.66867	0.0651995	-1.15624	-0.293154	-0.274829	-0.508195	-0.0755145	0.597733	CHR15_JGVV48_189_T01	VIT_15s0048g01000	16.8.4.1	secondary metabolism.flavonoids.flavonols.dihydrokaempferol 4-reductase	Symbols: BEN1 | BEN1; binding / catalytic/ coenzyme binding / oxidoreductase, acting on CH-OH group of donors | chr2:18703829-18706266 REVERSE	2'-hydroxy isoflavone/dihydroflavonol reductase	2.42974e-05	0.000463367	0.891003	2.01284e-07	0.20542	0.21332	0.00970077	0.774104	0.00301674
-0.198332	-1.20819	-0.148838	0.119311	0.599231	0.94605	0.0726071	0.776023	0.923831	CHR15_JGVV48_188_T01	VIT_15s0048g01010	16.8.4.1	secondary metabolism.flavonoids.flavonols.dihydrokaempferol 4-reductase	Symbols: BEN1 | BEN1; binding / catalytic/ coenzyme binding / oxidoreductase, acting on CH-OH group of donors | chr2:18703829-18706266 REVERSE	2'-hydroxy isoflavone/dihydroflavonol reductase	0.497732	1.12541e-07	0.71462	0.675762	0.00790001	2.97229e-05	0.798592	0.000315678	3.83143e-05
0.766349	0.292433	0.335734	1.26215	1.03645	0.383588	1.32977	1.92899	0.920213	CHR19_JGVV14_441_T01	VIT_19s0014g04980	16.8.4.1	secondary metabolism.flavonoids.flavonols.dihydrokaempferol 4-reductase	dihydroflavonol 4-reductase family / dihydrokaempferol 4-reductase family | chr4:13642772-13644425 REVERSE	Cinnamyl alcohol dehydrogenase	0.000736648	0.151193	0.260617	1.11916e-07	1.14978e-05	0.0840481	3.35992e-08	1.01914e-11	3.62965e-05
0.612946	-0.690593	0.134811	-1.59689	-1.71905	-1.89805	-0.326087	-0.76042	-0.629011	CHR1_JGVV11_360_T01	VIT_01s0011g02960	16.8.5	secondary metabolism.flavonoids.isoflavonols	oxidoreductase, acting on NADH or NADPH | chr1:28253890-28255173 FORWARD	Leucoanthocyanidin reductase 1	0.0911224	0.0230116	0.852492	3.78133e-06	3.2888e-06	2.58304e-07	0.361356	0.0181256	0.0578966
0.371407	-1.32965	0.21393	-0.607177	-0.207563	0.401339	0.0374285	-0.456369	-0.130321	CHR3_PDVV38_10_T01	VIT_03s0038g04630	16.8.5	secondary metabolism.flavonoids.isoflavonols	isoflavone reductase, putative | chr1:28251960-28253619 FORWARD	Isoflavone reductase related protein	0.613268	0.00439663	0.846768	0.265476	0.797871	0.525559	0.960177	0.416364	0.855701
-0.290128	-1.00633	0.116543	-0.226209	-0.194088	0.144267	0.114546	-0.217389	-0.226731	CHR3_JGVV38_9_T01	VIT_03s0038g04680	16.8.5	secondary metabolism.flavonoids.isoflavonols	isoflavone reductase, putative | chr4:18265885-18267829 REVERSE	Isoflavone reductase Bet v 6.0101	0.221187	1.02152e-06	0.772264	0.308765	0.451224	0.582307	0.642245	0.318062	0.306418
-0.413016	-1.06844	0.088083	-0.305727	-0.0292478	0.226672	0.131727	-0.2476	-0.12216	CHR3_JGVV38_8_T01	VIT_03s0038g04690	16.8.5	secondary metabolism.flavonoids.isoflavonols	isoflavone reductase, putative | chr4:18265885-18267829 REVERSE	Isoflavone reductase protein 6	0.117473	5.35871e-06	0.869412	0.224209	0.948763	0.418239	0.647971	0.332751	0.681675
-0.876578	-2.64131	-0.689018	-0.0206015	-0.738979	-0.525951	-0.0572902	-0.976991	-0.559556	CHR3_JGVV38_7_T01	VIT_03s0038g04700	16.8.5	secondary metabolism.flavonoids.isoflavonols	isoflavone reductase, putative | chr4:18265885-18267829 REVERSE	Isoflavone reductase	0.0012923	6.42911e-14	0.0303167	0.962197	0.0061436	0.0456423	0.872666	0.00016598	0.0304595
-0.785896	-0.927812	0.453737	-1.42918	-0.717347	-1.12353	-0.433104	-0.169075	0.206681	CHR3_JGVV88_101_T01	VIT_03s0088g00060	16.8.5	secondary metabolism.flavonoids.isoflavonols	isoflavone reductase, putative | chr1:28251960-28253619 FORWARD	Isoflavone reductase	0.160143	0.041216	0.584723	0.00287286	0.199582	0.0231423	0.426307	0.792317	0.748588
-0.226111	0.224823	0.188998	-1.95395	-0.989619	-1.67188	-0.688764	-0.235958	-0.0532654	CHR3_JGVV88_96_T01	VIT_03s0088g00140	16.8.5	secondary metabolism.flavonoids.isoflavonols	isoflavone reductase, putative | chr1:28251960-28253619 FORWARD	Isoflavone reductase protein 2	0.511688	0.372012	0.684066	3.00244e-10	0.00022608	1.77614e-08	0.00500476	0.400538	0.88521
-0.278107	0.00498151	0.264863	-1.31829	-0.633306	-1.06939	-0.375122	-0.0777454	0.134409	CHR3_JGVV88_88_T01	VIT_03s0088g00250	16.8.5	secondary metabolism.flavonoids.isoflavonols	isoflavone reductase, putative | chr1:28251960-28253619 FORWARD	Isoflavone reductase	0.689636	0.992886	0.769495	0.00296802	0.225914	0.0193058	0.463075	0.901817	0.831284
0.464802	-0.121263	0.602944	-0.741737	-0.335413	-0.282519	-1.71995	-1.61751	0.335479	CHR17_JGVV0_557_T01	VIT_17s0000g04150	16.8.5	secondary metabolism.flavonoids.isoflavonols	isoflavone reductase, putative | chr4:18265885-18267829 REVERSE	Leucoanthocyanidin reductase	0.0451342	0.591159	0.0221852	0.000503339	0.16643	0.232503	1.18414e-10	7.02054e-10	0.133397
-0.650067	-0.84664	0.243198	-0.803292	-1.16866	-0.90407	-1.16041	-1.32266	-0.474812	CHR9_JGVV2_746_T01	VIT_09s0002g08460	16.99	secondary metabolism.unspecified	Symbols: ATBIOF | ATBIOF (BIOTIN F); 8-amino-7-oxononanoate synthase/ transaminase | chr5:1327213-1330091 FORWARD	8-amino-7-oxononanoate synthase	0.00132199	8.41217e-06	0.397403	4.00827e-05	2.14223e-07	9.70103e-06	5.71537e-08	4.82829e-09	0.0127859
1.56489	0.448328	-0.239605	-0.0496819	-1.41779	-0.838878	-0.060924	-1.03728	-0.303923	CHR18_JGVV1_687_T01	VIT_18s0001g10200	16.99	secondary metabolism.unspecified	transferase family protein | chr5:2508917-2510503 FORWARD	N-hydroxycinnamoyl/benzoyltransferase 6	0.00692031	0.41869	0.841691	0.95701	0.0137661	0.151494	0.939524	0.0571258	0.65871
