# Supplementary material for: Dissecting the Biochemical and Transcriptomic Effects of a Locally Applied Heat Treatment on Developing Cabernet Sauvignon Grape Berries
Source: Front Plant Sci. 2017 Jan 31;8:53. doi: 10.3389/fpls.2017.00053 (PMC5281624; doi:10.3389/fpls.2017.00053)
Supplement: Supplementary file 8 [file DataSheet8.XLSX]

## Sheet: Sheet1
Supplementary Table 8. Terpene synthase family gene expression in control or HT Cabernet sauvignon berries.
Expression: log2 fold change between HT and control; Green or red highlights indicate DEGs (log2 FC >1, p.adj.BH<0.05).
Annotations according to Cramer et al., 2014; Martin et al., 2010							Green			Véraison			Ripening
							1 d	7 d	14d	1 d	7 d	14d	1 d	7 d	14d
V1 Gene ID	Gene Symbol (Martin et al, 2010)	Annotation (Martin et al 2010)	TPS subfamily	UniProt ID	Annotation by Grimplet et al. (2012)		log2FC.green.HS_vs_control.d1.	log2FC.green.HS_vs_control.d7.	log2FC.green.HS_vs_control.d14.	log2FC.veraison.HS_vs_control.d1.	log2FC.veraison.HS_vs_control.d7.	log2FC.veraison.HS_vs_control.d14.	log2FC.middle_ripening.HS_vs_control.d1.	log2FC.middle_ripening.HS_vs_control.d7.	log2FC.middle_ripening.HS_vs_control.d14.	p.adj.BH.green.HS_vs_control.d1.	p.adj.BH.green.HS_vs_control.d7.	p.adj.BH.green.HS_vs_control.d14.	p.adj.BH.veraison.HS_vs_control.d1.	p.adj.BH.veraison.HS_vs_control.d7.	p.adj.BH.veraison.HS_vs_control.d14.	p.adj.BH.middle_ripening.HS_vs_control.d1.	p.adj.BH.middle_ripening.HS_vs_control.d7.	p.adj.BH.middle_ripening.HS_vs_control.d14.
VIT_00s0266g00040		partial	TPS-g	F6I7A9	1,8-cineole synthase, chloroplast		-0.145902	-0.139539	-0.109568	-1.24286	-0.911033	0.784477	-0.51431	-0.228666	0.022962	0.7051	1.98887e-07	0.3445	0.000390696	0.666416	0.235728	0.0489571	0.0207858	0.00530722
VIT_00s0372g00020	VvTPS66	(3S)- Linalool/(E)- Nerolidol syn cluster	TPS-g	F6H867	Linalool synthase		0.165192	-0.166392	0.113696	-1.53014	-0.692339	0.548996	-0.706543	-0.68747	-0.0514296	0.669749	0.461264	1.81037e-05	4.07735e-06	0.00985731	0.358363	6.33338e-05	0.20059	0.0122683
VIT_00s0372g00060	VvTPS58	(E,E)-Geranyl linalool syn	TPS-g	F6H869	Linalool synthase		-0.0988863	-0.359642	-0.366178	-1.69831	-0.865116	0.7689	-1.00057	-0.860799	-0.171078	0.87802	0.000200874	0.404511	0.690915	0.570305	0.000814326	0.175159	0.940811	0.000554456
VIT_00s0372g00100		partial	TPS-g	F6H871	Myrcene synthase Oc15 [Antirrhinum majus]		0.102198	-0.207146	-0.00755796	-1.14903	-0.653636	0.399559	-0.24077	-0.654181	-0.212913	0.7578	6.60319e-07	0.87412	0.0379039	0.519718	0.818757	0.894265	0.0926231	0.108414
VIT_00s0372g00030	VvTPS66	(3S)- Linalool/(E)- Nerolidol syn cluster	TPS-g	D7SZ04	1,8-cineole synthase, chloroplast		-0.0469309	-0.106539	-0.279549	-0.596888	-0.32326	0.0148483	-0.154087	-0.280727	-0.0082768	0.856597	5.20217e-06	0.0511144	0.0843983	0.198892	0.420909	0.000347813	0.00631634	0.908685
VIT_00s0385g00020	VvTPS60	(3S)- Linalool/(E)- Nerolidol syn cluster	TPS-g	E5GAH1	Linalool synthase		0.309806	-0.275267	-0.408797	-1.31956	-0.697901	0.517024	-0.81695	-0.983306	-0.0191035	0.505948	2.64165e-05	0.124517	5.70087e-11	5.09223e-06	3.80682e-07	9.60725e-07	3.58521e-10	3.1053e-05
VIT_00s0271g00010	VvTPS55	(3S)- Linalool/(E)- Nerolidol syn cluster	TPS-g	F6I7F6	1,8-cineole synthase, chloroplast		-0.0148443	-0.175802	0.0231608	-1.38437	-1.03082	0.65437	-0.737148	-0.584468	-0.150197	0.979934	2.64755e-07	0.0515688	0.652469	0.0307979	0.386552	0.331532	0.0557277	0.599587
VIT_00s0266g00020	VvTPS64	(3S)- Linalool/(E)- Nerolidol syn cluster	TPS-g	F6I7A7	1,8-cineole synthase, chloroplast		-0.258749	-0.0821475	0.208373	-1.232	-0.86591	0.622047	-0.614153	-0.60739	-0.281389	0.591561	0.675935	0.800817	0.376065	0.978028	0.163257	0.167138	0.336851	0.330443
VIT_00s0274g00030		partial	TPS-g		Myrcene synthase Oc15		0.348498	0.540846	0.646831	0.0956681	0.0150564	0.323918	-0.00347129	-0.156545	0.783989	0.15093	8.80641e-15	0.000405014	0.000945282	0.0935118	0.161802	0.000365575	0.760037	0.0268728
VIT_18s0001g04050	VvTPS01	(E)-b-Caryophyllene Syn	TPS-a	F6HMY9	Valencene synthase		#N/A	#N/A	#N/A	#N/A	#N/A	#N/A	#N/A	#N/A	#N/A	#N/A	#N/A	#N/A	#N/A	#N/A	#N/A	#N/A	#N/A	#N/A
VIT_00s0847g00020	VvTPS63	Linalool/(E)- Nerolidol/(E,E)-Geranyl linalool syn	TPS-g	F6H8B3	Myrcene synthase		-0.0532784	-0.220691	-0.127388	-0.224911	-0.435235	0.35897	-0.332778	-0.512873	-0.126533	0.930477	0.172828	0.927816	0.529277	0.0481462	0.0478176	0.736055	0.0729618	0.221173
VIT_18s0001g04480		pseudo	TPS-a	F6HN00	Germacrene-D synthase		#N/A	#N/A	#N/A	#N/A	#N/A	#N/A	#N/A	#N/A	#N/A	#N/A	#N/A	#N/A	#N/A	#N/A	#N/A	#N/A	#N/A	#N/A
VIT_18s0001g04690		pseudo	TPS-a	F6HN03	Sesquiterpene cyclase		#N/A	#N/A	#N/A	#N/A	#N/A	#N/A	#N/A	#N/A	#N/A	#N/A	#N/A	#N/A	#N/A	#N/A	#N/A	#N/A	#N/A	#N/A
VIT_18s0001g05390		parital, pseudo	TPS-a	F6HN23	(-)-germacrene D synthase		#N/A	#N/A	#N/A	#N/A	#N/A	#N/A	#N/A	#N/A	#N/A	#N/A	#N/A	#N/A	#N/A	#N/A	#N/A	#N/A	#N/A	#N/A
VIT_13s0067g00130		Not annotated		F6I6J9	Pinene synthase		#N/A	#N/A	#N/A	#N/A	#N/A	#N/A	#N/A	#N/A	#N/A	#N/A	#N/A	#N/A	#N/A	#N/A	#N/A	#N/A	#N/A	#N/A
VIT_18s0001g04170	VvTPS05	(E)-b-Caryophyllene Syn cluster	TPS-a	D7TL97	(-)-germacrene D synthase		#N/A	#N/A	#N/A	#N/A	#N/A	#N/A	#N/A	#N/A	#N/A	#N/A	#N/A	#N/A	#N/A	#N/A	#N/A	#N/A	#N/A	#N/A
VIT_19s0014g01070	VvTPS21	(E)-b-Caryophyllene/2-epi-(E)-b-Caryophyllene	TPS-a	E0CS76	Germacrene D synthase		0.0505721	-0.106995	0.0437919	-0.150238	-0.149439	0.0127448	0.0107242	-0.179084	-0.160847	0.87598	0.071349	0.00109342	7.17159e-05	0.100764	0.691279	0.08417	4.71597e-05	0.0358379
VIT_18s0001g05240	VvTPS14	a-Zingiberene syn	TPS-a	D7TLC9	(-)-germacrene D synthase		#N/A	#N/A	#N/A	#N/A	#N/A	#N/A	#N/A	#N/A	#N/A	#N/A	#N/A	#N/A	#N/A	#N/A	#N/A	#N/A	#N/A	#N/A
VIT_12s0134g00090	VvTPS51	Geraniol syn cluster	TPS-g	E5L4Y5	R-linalool synthase		-0.733695	-0.282059	0.236221	0.250662	0.420724	-0.0253718	0.458507	-0.0585152	-0.102402	0.391228	5.252e-14	0.237601	0.614865	0.863726	0.828007	0.550687	0.541558	0.719279
VIT_13s0067g00380		Not annotated		F6I6K7	Pinene synthase		#N/A	#N/A	#N/A	#N/A	#N/A	#N/A	#N/A	#N/A	#N/A	#N/A	#N/A	#N/A	#N/A	#N/A	#N/A	#N/A	#N/A	#N/A
VIT_19s0014g04880		pseudo	TPS-a	F6H2I3	(-)-germacrene D synthase		-0.438721	-0.0361675	-0.0867717	0.210431	0.399282	-0.359095	-0.647604	0.233002	-0.802387	0.472138	2.03976e-05	0.905744	0.0623865	0.583893	0.86758	0.0111914	0.604807	0.806833
VIT_18s0001g04080	VvTPS02	(E)-b-Caryophyllene Syn	TPS-a	F6HMZ2	Sesquiterpene synthase		#N/A	#N/A	#N/A	#N/A	#N/A	#N/A	#N/A	#N/A	#N/A	#N/A	#N/A	#N/A	#N/A	#N/A	#N/A	#N/A	#N/A	#N/A
VIT_19s0014g04800	VvTPS25	Cubebol/δ-Cadinene syn cluster	TPS-a	F6H2H8	(-)-germacrene D synthase		0.0718343	-0.0840188	-0.00402283	-0.169707	-0.850558	-0.162549	-0.0942424	0.709665	1.6283	0.9091	9.52083e-09	0.336172	0.0325119	0.0257236	0.634343	2.76485e-05	3.17001e-05	0.610094
VIT_00s0692g00020		partial	TPS-f	F6I7L6	S-linalool synthase		-0.00713701	-0.299286	-0.0815771	0.228496	-0.102827	0.137645	0.0775044	0.158412	-0.406412	0.988567	0.134496	0.0350013	0.0029936	0.770318	0.00112296	0.893122	0.0645747	0.207487
VIT_18s0001g04550		pseudo	TPS-a	F6HN02	(-)-germacrene D synthase		#N/A	#N/A	#N/A	#N/A	#N/A	#N/A	#N/A	#N/A	#N/A	#N/A	#N/A	#N/A	#N/A	#N/A	#N/A	#N/A	#N/A	#N/A
VIT_18s0001g04200		Not annotated		D7TL98	(+)-delta-cadinene synthase isozyme XC14		#N/A	#N/A	#N/A	#N/A	#N/A	#N/A	#N/A	#N/A	#N/A	#N/A	#N/A	#N/A	#N/A	#N/A	#N/A	#N/A	#N/A	#N/A
VIT_18s0001g04830		pseudo	TPS-a	F6HN07	(-)-germacrene D synthase		#N/A	#N/A	#N/A	#N/A	#N/A	#N/A	#N/A	#N/A	#N/A	#N/A	#N/A	#N/A	#N/A	#N/A	#N/A	#N/A	#N/A	#N/A
VIT_19s0014g04900	VvTPS27	(E)-b-Caryophyllene Syn	TPS-a	F6H2I4	(-)-germacrene D synthase		-1.06244	-1.17732	-0.454496	0.139856	-0.0442217	0.396135	-0.12774	-0.445709	-0.120589	0.00084679	0.999724	0.92818	0.0252316	0.0179258	7.45079e-06	1.26965e-05	0.407742	0.31417
VIT_18s0001g05510		psuedo	TPS-a	D7TLE2	(-)-germacrene D synthase		#N/A	#N/A	#N/A	#N/A	#N/A	#N/A	#N/A	#N/A	#N/A	#N/A	#N/A	#N/A	#N/A	#N/A	#N/A	#N/A	#N/A	#N/A
VIT_18s0001g04120	VvTPS04	(E)-α-Bergamotene Syn cluster	TPS-a	D7TL96	(-)-germacrene D synthase		#N/A	#N/A	#N/A	#N/A	#N/A	#N/A	#N/A	#N/A	#N/A	#N/A	#N/A	#N/A	#N/A	#N/A	#N/A	#N/A	#N/A	#N/A
VIT_08s0007g06860	VvTPS31	(3R)-Linalool syn	TPS-b	D7TIB0	Pinene synthase		-0.659078	-0.369689	0.354489	-0.893916	-0.1561	-0.530558	-0.56064	-0.266493	0.0354107	0.480211	1.94068e-07	0.00047819	0.00014976	0.249523	5.09683e-05	0.390373	0.92097	0.324885
VIT_00s2271g00010		Not annotated		F6HDC9	Pinene synthase		0.996651	0.031481	1.90094	0.106568	0.0976213	-0.113998	-0.0620232	-0.0479523	-0.473142	0.00114806	0.157194	0.577693	0.997481	0.857597	0.809197	0.645748	0.692006	0.729116
VIT_00s0266g00010	VvTPS53	(3S)-linalool/(E)-nerolidol/(E,E)-geraniol linalool syn cluster	TPS-g	F6I7A6	1,8-cineole synthase, chloroplast		-0.207417	-0.155605	-0.0026048	-0.269907	0.160798	-0.0664094	0.174817	-0.0359108	0.151578	0.705445	0.000200013	0.101865	0.855046	0.608728	0.957196	0.0499113	0.575187	0.50888
VIT_19s0014g02590	VvTPS24	Selina-411-diene/Interme deol syn	TPS-a	F6H238	(-)-germacrene D synthase		-0.0241055	-0.0612971	-0.182617	-0.238992	-0.0471955	0.295885	-0.361893	-0.329965	-0.177106	0.969768	0.722969	0.709231	4.57804e-07	0.000964466	0.00169693	0.000383787	1.58241e-05	0.00170221
VIT_18s0001g04220	VvTPS06	(E)-α-Bergamotene Syn cluster	TPS-a	F6HMZ4	Germacrene-D synthase		#N/A	#N/A	#N/A	#N/A	#N/A	#N/A	#N/A	#N/A	#N/A	#N/A	#N/A	#N/A	#N/A	#N/A	#N/A	#N/A	#N/A	#N/A
VIT_07s0151g01040	VvTPS67	Copalyl diphosphate synthase	TPS-c	A5B2P4	Ent-kaurene synthase A, chloroplast precursor		-0.282821	-0.326261	-0.355558	-0.0409393	-0.043202	-0.11089	0.662785	0.00997769	0.0274526	0.483731	0.0466805	0.92459	0.0789587	0.00584863	0.954461	0.176186	0.49907	0.88924
VIT_00s0372g00070	VvTPS58	Linalool/(E)- Nerolidol/(E,E)-Geranyl linalool syn	TPS-g	F6H870	Linalool synthase		-0.00964057	-0.232951	0.0250253	-0.00208596	-0.164662	-0.0527737	-0.0837464	-0.208034	-0.110151	0.986911	1.06269e-16	8.41397e-05	2.31159e-06	3.68404e-07	2.09929e-08	1.70728e-09	1.56937e-09	4.49593e-05
VIT_00s0361g00060	VvTPS46	(E)-β-ocimene/(E,E)-α-farnesene syn cluster	TPS-b	E5GAG9	(E,E)-alpha-farnesene synthase		0.158307	-0.343396	0.0829475	0.0596763	-0.435016	0.197497	-0.257161	-0.215328	-0.254116	0.804746	3.69056e-12	0.00101823	0.747006	0.871481	0.116467	0.00114055	0.661762	0.202129
VIT_19s0014g02550	VvTPS22	Selina-4,11-diene/Intermedeol syn cluster	TPS-a	E0CSI8	(-)-germacrene D synthase		0.169339	-0.48469	0.150444	-0.0207146	-0.273479	-0.0870661	0.0640154	0.240033	-0.137772	0.806683	0.00935813	0.0588878	3.13668e-05	0.750757	0.97222	0.000772456	0.0204953	0.0719614
VIT_18s0001g04510	VvTPS08	g-Cadinene Syn	TPS-a	F6HN01	(+)-delta-cadinene synthase isozyme XC1		#N/A	#N/A	#N/A	#N/A	#N/A	#N/A	#N/A	#N/A	#N/A	#N/A	#N/A	#N/A	#N/A	#N/A	#N/A	#N/A	#N/A	#N/A
VIT_13s0067g03690		Not annotated		F6I5S5	Pinene synthase		#N/A	#N/A	#N/A	#N/A	#N/A	#N/A	#N/A	#N/A	#N/A	#N/A	#N/A	#N/A	#N/A	#N/A	#N/A	#N/A	#N/A	#N/A
VIT_18s0001g04110	VvTPS03	(E)-b-Caryophyllene Syn cluster	TPS-a	D7TL95	(-)-germacrene D synthase		#N/A	#N/A	#N/A	#N/A	#N/A	#N/A	#N/A	#N/A	#N/A	#N/A	#N/A	#N/A	#N/A	#N/A	#N/A	#N/A	#N/A	#N/A
VIT_13s0067g00290		Not annotated		F6I6K1	Pinene synthase		#N/A	#N/A	#N/A	#N/A	#N/A	#N/A	#N/A	#N/A	#N/A	#N/A	#N/A	#N/A	#N/A	#N/A	#N/A	#N/A	#N/A	#N/A
VIT_18s0001g05520	VvTPS19	b-Curcumene syn cluster	TPS-a	F6HN28	(-)-germacrene D synthase		#N/A	#N/A	#N/A	#N/A	#N/A	#N/A	#N/A	#N/A	#N/A	#N/A	#N/A	#N/A	#N/A	#N/A	#N/A	#N/A	#N/A	#N/A
VIT_00s0450g00010		partial	TPS-f	F6I7J2	Ent-kaurene synthase		-0.170253	-0.225412	0.365805	0.294347	-0.19682	0.279919	-0.0264532	0.307554	-0.367651	0.758234	1.96191e-11	0.235296	0.999053	0.296316	0.0893043	0.0564015	0.0144552	0.0429538
VIT_00s0572g00020	VvTPS62	(3S)-linalool/(E)-nerolidol/(E,E)-geraniol linalool syn cluster	TPS-g	F6H896	1,8-cineole synthase, chloroplast		-0.187618	0.0247494	0.0539301	0.05969	-0.0918709	-0.264341	-0.310261	-0.084088	-0.12345	0.481681	9.44175e-05	0.730413	1.51597e-05	1.28702e-07	0.000168866	4.4924e-06	1.1755e-10	0.0929031
VIT_13s0019g00060		Not annotated		F6I5T0	Pinene synthase		#N/A	#N/A	#N/A	#N/A	#N/A	#N/A	#N/A	#N/A	#N/A	#N/A	#N/A	#N/A	#N/A	#N/A	#N/A	#N/A	#N/A	#N/A
VIT_18s0001g04020		pseudo	TPS-a	D7TL89	TIR-NBS-LRR disease resistance		#N/A	#N/A	#N/A	#N/A	#N/A	#N/A	#N/A	#N/A	#N/A	#N/A	#N/A	#N/A	#N/A	#N/A	#N/A	#N/A	#N/A	#N/A
VIT_13s0067g03700	VvTPS41	(-)-α-terpineol syn cluster	TPS-b	F6I5S6	Pinene synthase		#N/A	#N/A	#N/A	#N/A	#N/A	#N/A	#N/A	#N/A	#N/A	#N/A	#N/A	#N/A	#N/A	#N/A	#N/A	#N/A	#N/A	#N/A
VIT_18s0001g04870	VvTPS11	a-Humulene syn	TPS-a	F6HN02	(-)-germacrene D synthase		#N/A	#N/A	#N/A	#N/A	#N/A	#N/A	#N/A	#N/A	#N/A	#N/A	#N/A	#N/A	#N/A	#N/A	#N/A	#N/A	#N/A	#N/A
VIT_18s0001g04490		pseudo	TPS-a	D7TLA7	Germacrene-D synthase		#N/A	#N/A	#N/A	#N/A	#N/A	#N/A	#N/A	#N/A	#N/A	#N/A	#N/A	#N/A	#N/A	#N/A	#N/A	#N/A	#N/A	#N/A
VIT_18s0001g05460	VvTPS17	Germacrene D Syn cluster	TPS-a		(-)-germacrene D synthase		#N/A	#N/A	#N/A	#N/A	#N/A	#N/A	#N/A	#N/A	#N/A	#N/A	#N/A	#N/A	#N/A	#N/A	#N/A	#N/A	#N/A	#N/A
VIT_12s0134g00040		Not annotated		F6GXN8	Isoprene synthase		0.0739704	0.0241592	-0.293206	-0.213082	0.222148	0.0649596	0.692149	0.183983	0.0522665	0.905615	0.084965	0.718857	3.33683e-07	0.000340201	0.000429015	0.0025236	6.27735e-06	0.0767561
VIT_18s0001g05430	VvTPS16	Germacrene D Syn cluster	TPS-a	F6HN25	(+)-delta-cadinene synthase isozyme XC14		#N/A	#N/A	#N/A	#N/A	#N/A	#N/A	#N/A	#N/A	#N/A	#N/A	#N/A	#N/A	#N/A	#N/A	#N/A	#N/A	#N/A	#N/A
VIT_19s0014g04920	VvTPS27	(E)-b-Caryophyllene Syn	TPS-a	F6H2I6	(-)-germacrene D synthase		0.167538	0.0107307	0.236484	0.120175	-0.0898107	-0.587359	-0.828767	-0.451116	-1.01311	0.783617	0.000618342	0.0449593	3.58288e-09	0.00342346	0.00264783	7.52186e-05	3.26764e-07	0.904133
VIT_19s0015g02070		Not annotated		F6I4Y2	(-)-germacrene D synthase		-0.541884	-1.18748	-0.592695	0.0741329	0.289751	-0.0988357	0.15871	0.161787	-0.233732	0.13523	0.599978	0.924346	0.815579	0.160948	0.805004	0.275369	0.00250146	0.752635
VIT_00s0372g00040	VvTPS57	Linalool/(E)- Nerolidol/(E,E)-Geranyl linalool syn	TPS-g	F6H868	1,8-cineole synthase, chloroplast		0.0356741	0.01236	-0.48589	-0.243521	0.0867849	0.0329772	0.193286	-0.285323	0.0665132	0.956331	1.03535e-11	0.460363	0.394888	0.216799	0.00171115	0.290353	0.240701	0.332258
VIT_10s0116g00750		partial	TPS-f	D7SSX1	S-linalool synthase		#N/A	#N/A	#N/A	#N/A	#N/A	#N/A	#N/A	#N/A	#N/A	#N/A	#N/A	#N/A	#N/A	#N/A	#N/A	#N/A	#N/A	#N/A
VIT_18s0001g04280	VvTPS07	Germacrene D Syn	TPS-a	E5GAF7	(-)-germacrene D synthase		#N/A	#N/A	#N/A	#N/A	#N/A	#N/A	#N/A	#N/A	#N/A	#N/A	#N/A	#N/A	#N/A	#N/A	#N/A	#N/A	#N/A	#N/A
VIT_18s0001g05470	VvTPS18	b-Curcumene syn cluster	TPS-a	F6HN27	(-)-germacrene D synthase		#N/A	#N/A	#N/A	#N/A	#N/A	#N/A	#N/A	#N/A	#N/A	#N/A	#N/A	#N/A	#N/A	#N/A	#N/A	#N/A	#N/A	#N/A
VIT_18s0001g04090		Not annotated		F6HMZ3	(E)-beta-farnesene synthase		#N/A	#N/A	#N/A	#N/A	#N/A	#N/A	#N/A	#N/A	#N/A	#N/A	#N/A	#N/A	#N/A	#N/A	#N/A	#N/A	#N/A	#N/A
VIT_13s0067g00320		Not annotated		F6I6K3	Pinene synthase		#N/A	#N/A	#N/A	#N/A	#N/A	#N/A	#N/A	#N/A	#N/A	#N/A	#N/A	#N/A	#N/A	#N/A	#N/A	#N/A	#N/A	#N/A
VIT_18s0001g04430		pseudo	TPS-a	F6HMZ9	(-)-germacrene D synthase		#N/A	#N/A	#N/A	#N/A	#N/A	#N/A	#N/A	#N/A	#N/A	#N/A	#N/A	#N/A	#N/A	#N/A	#N/A	#N/A	#N/A	#N/A
VIT_00s0572g00010	VvTPS61	(3S)-linalool/(E)-nerolidol/(E,E)-geraniol linalool syn	TPS-g	F6H895	Linalool synthase		-0.18993	-0.269813	-0.148489	0.0473276	-0.334603	0.162596	0.120448	-0.0356668	-0.185996	0.617073	0.349181	0.000120087	0.00401156	1.25335e-06	0.0166069	8.68248e-06	7.50668e-06	0.125805
VIT_18s0001g04560		pseudo	TPS-a	D7TLB1	Germacrene-D synthase		#N/A	#N/A	#N/A	#N/A	#N/A	#N/A	#N/A	#N/A	#N/A	#N/A	#N/A	#N/A	#N/A	#N/A	#N/A	#N/A	#N/A	#N/A
VIT_18s0001g04530	VvTPS08	g-Cadinene Syn	TPS-a	D7TLA9	(-)-germacrene D synthase		#N/A	#N/A	#N/A	#N/A	#N/A	#N/A	#N/A	#N/A	#N/A	#N/A	#N/A	#N/A	#N/A	#N/A	#N/A	#N/A	#N/A	#N/A
VIT_00s0385g00010	VvTPS59	(3S)- Linalool/(E)- Nerolidol syn cluster	TPS-g	F6HWU9	Linalool synthase		-0.264253	-0.140496	-0.117877	-0.452764	0.0504775	0.479205	-0.336586	-0.231271	0.178001	0.631905	0.0243265	0.767295	0.107798	0.707871	0.000808787	0.401652	0.172284	0.394243
VIT_19s0014g02560		parital, pseudo		F6H238	(-)-germacrene D synthase		0.172565	0.000256078	0.211616	-0.144939	-0.248662	-0.0610161	-0.107504	0.0146128	-0.411216	0.758234	1.36806e-08	0.411653	0.00240812	0.418421	0.454716	0.888652	0.12517	0.12568							yellow highlight means significant below 0.05 for adjBrixxTissue (and possibly adj Brix also)
VIT_18s0001g05280		pseudo	TPS-a	F6HN18	No hit		#N/A	#N/A	#N/A	#N/A	#N/A	#N/A	#N/A	#N/A	#N/A	#N/A	#N/A	#N/A	#N/A	#N/A	#N/A	#N/A	#N/A	#N/A
VIT_12s0134g00020	VvTPS34	(E)-b-Ocimene syn	TPS-b	E5GAG5	Isoprene synthase		-0.0277921	-0.0786917	-0.26578	-0.026092	-0.195584	0.0487302	-0.196557	-0.103152	-0.566022	0.957423	0.699789	0.921843	0.277758	0.00674419	1.67096e-10	0.0963206	0.79181	0.0388841							red highlight means significant below 0.05 for adjBrix
VIT_00s0372g00080		partial	TPS-g	D7SZ07	1,8-cineole synthase, chloroplast		-0.175646	-0.241056	-0.323627	-0.0380362	0.0372394	0.0328189	0.241261	-0.12205	-0.0355854	0.373712	8.0225e-12	0.0184445	1.85838e-09	0.00533359	4.05813e-05	1.0829e-08	4.44982e-09	1.18713e-06
VIT_12s0134g00140	VvTPS52	Geraniol syn	TPS-g	E5GAH9	R-linalool synthase		0.199175	-0.334408	-0.324262	-0.104039	0.177538	-0.201647	0.0194683	-0.0838248	-0.307697	0.688662	0.0195667	0.907346	0.981853	0.590211	0.056309	0.0865793	0.038769	0.0167122
VIT_19s0014g02580	VvTPS23	Selina-4,11-diene/Intermedeol syn cluster	TPS-a	F6H239	(-)-germacrene D synthase		-0.149824	-0.139811	0.0859488	-0.156401	-0.0707853	-0.07552	-0.0597955	0.123635	0.000482432	0.682651	6.37394e-15	0.000249404	1.78437e-07	0.0704236	0.379302	1.08065e-05	1.19834e-08	1.51642e-07
VIT_18s0001g05230	VvTPS13	(E)-b-Caryophyllene Syn	TPS-a	D7TLC8	Valencene synthase		#N/A	#N/A	#N/A	#N/A	#N/A	#N/A	#N/A	#N/A	#N/A	#N/A	#N/A	#N/A	#N/A	#N/A	#N/A	#N/A	#N/A	#N/A
VIT_13s0067g00090		Not annotated		F6I6J8	Pinene synthase		#N/A	#N/A	#N/A	#N/A	#N/A	#N/A	#N/A	#N/A	#N/A	#N/A	#N/A	#N/A	#N/A	#N/A	#N/A	#N/A	#N/A	#N/A
VIT_19s0014g04850		pseudo	TPS-a	F6H2I1	Germacrene-D synthase		-0.155715	0.0285342	0.414271	-0.0277169	-0.228176	-1.3684	-2.05714	-0.610286	-2.36393	0.865214	0.296367	0.000316487	4.25384e-06	0.00228764	0.00495031	0.0848102	0.382145	0.53459
VIT_19s0014g04840		pseudo	TPS-a	E0CT29	(-)-germacrene D synthase		-0.0848696	-0.224984	0.0342142	-0.0158712	-0.216144	-0.448357	-0.155878	0.39144	-0.68189	0.917472	0.0122315	0.000576524	0.000104991	0.652388	0.427325	0.671798	0.758151	0.532457
VIT_18s0001g05290	VvTPS15	Germacrene D Syn	TPS-a	F6HN19	(-)-germacrene D synthase		#N/A	#N/A	#N/A	#N/A	#N/A	#N/A	#N/A	#N/A	#N/A	#N/A	#N/A	#N/A	#N/A	#N/A	#N/A	#N/A	#N/A	#N/A
VIT_19s0014g04930	VvTPS28	germacrene D syn	TPS-a	Q6Q3H3	Germacrene-D synthase		-0.289417	-0.133062	0.247112	0.0322218	-0.503282	-1.80629	-1.62816	-0.501286	-2.22298	0.677251	4.05771e-06	0.683843	0.846304	0.969472	0.92045	8.71804e-06	0.0246819	0.00218784
VIT_18s0001g04720		Not annotated		F6HN05	(-)-germacrene D synthase		#N/A	#N/A	#N/A	#N/A	#N/A	#N/A	#N/A	#N/A	#N/A	#N/A	#N/A	#N/A	#N/A	#N/A	#N/A	#N/A	#N/A	#N/A
VIT_00s0692g00010		partial	TPS-f	F6I7L5	S-linalool synthase		-0.484173	-0.0841817	-0.404273	0.147351	0.430141	-0.104276	0.0810963	-0.205326	-0.443865	0.474349	0.8975	0.925037	0.889562	0.477567	0.96229	0.96691	0.757344	0.434245
VIT_00s0392g00030		partial	TPS-b	D7U6J9	(E,E)-alpha-farnesene synthase		-0.233216	-0.238954	-0.27949	-0.10468	0.0573384	-0.115898	0.372197	-0.131152	-0.287213	0.399717	1.59384e-05	0.0069877	0.0649074	0.96596	0.728786	7.26795e-08	0.000195857	0.000135976
VIT_18s0001g05450	VvTPS17	Germacrene D Syn cluster	TPS-a	F6HN26	(-)-germacrene D synthase		#N/A	#N/A	#N/A	#N/A	#N/A	#N/A	#N/A	#N/A	#N/A	#N/A	#N/A	#N/A	#N/A	#N/A	#N/A	#N/A	#N/A	#N/A
VIT_18s0001g04780	VvTPS10	(E)-a-Bergamotene Syn	TPS-a	E5GAF6	(-)-germacrene D synthase		#N/A	#N/A	#N/A	#N/A	#N/A	#N/A	#N/A	#N/A	#N/A	#N/A	#N/A	#N/A	#N/A	#N/A	#N/A	#N/A	#N/A	#N/A
VIT_13s0067g03830		Not annotated		F6I5S9	Pinene synthase		#N/A	#N/A	#N/A	#N/A	#N/A	#N/A	#N/A	#N/A	#N/A	#N/A	#N/A	#N/A	#N/A	#N/A	#N/A	#N/A	#N/A	#N/A
VIT_13s0067g00300		Not annotated		F6I6K2	Pinene synthase		#N/A	#N/A	#N/A	#N/A	#N/A	#N/A	#N/A	#N/A	#N/A	#N/A	#N/A	#N/A	#N/A	#N/A	#N/A	#N/A	#N/A	#N/A
VIT_19s0085g00830	VvTPS69	Copalyl diphosphate synthase	TPS-c	D7T123	Ent-kaurene synthase		-0.398647	0.344413	-0.40592	-0.0642704	0.135404	0.324872	-0.221504	-0.0261046	0.226293	0.00239119	0.00170032	0.00630994	0.715871	0.490748	0.727689	0.0434169	0.87249	0.302738
VIT_13s0067g00050		partial	TPS-b		Myrcene synthase, chloroplastic		#N/A	#N/A	#N/A	#N/A	#N/A	#N/A	#N/A	#N/A	#N/A	#N/A	#N/A	#N/A	#N/A	#N/A	#N/A	#N/A	#N/A	#N/A
VIT_00s0392g00060	VvTPS47	(E)-b-Ocimene/(EE)-a-Farnesene syn	TPS-b	F6I240	(E,E)-alpha-farnesene synthase		0.00585393	0.00674519	-0.0280994	0.127459	-0.0796395	-0.0625781	0.0909496	0.00417194	0.00745751	0.989615	1.88635e-08	0.597951	0.0156703	0.756474	0.631556	0.272019	0.00138261	0.0215202
VIT_12s0059g02720	VvTPS33	(3R)-Linalool syn cluster	TPS-b	D7TEQ8	Pinene synthase		-0.293553	-0.399427	0.0226456	-0.420989	0.115935	-0.0305987	-0.0310696	0.124061	0.0948987	0.723164	1.89696e-11	0.00401621	0.650851	0.604803	0.808005	0.835091	0.0123188	0.198309
VIT_13s0084g00010		Not annotated		F6HV95	(-)-a-terpineol synthase		0.173387	-0.092236	0.497794	0.0691919	-0.00687792	-0.108673	-0.0359123	0.0862026	-0.178752	0.371201	0.763494	0.90697	0.72602	0.743327	0.85891	0.867632	0.587708	0.816596
VIT_12s0134g00030	VvTPS35	(E)-b-Ocimene syn	TPS-b	F6GXN7	E-beta-ocimene synthase		0.33808	-0.153703	0.0401015	-0.227522	-0.100603	-0.693208	-0.833983	0.322421	-2.70643	0.810718	0.391269	0.602448	0.319227	0.49564	0.755284	0.177545	0.173188	0.546984
VIT_00s0271g00060	VvTPS56	(3S)- Linalool/(E)- Nerolidol syn cluster	TPS-g	F6I7G1	Linalool synthase		-0.213434	0.0327732	-0.205579	-1.55452	-0.564417	-0.153901	0.112859	-0.079387	-0.339553	0.465646	1.60261e-10	0.104759	0.000248747	0.387033	0.734016	0.171836	0.000469672	0.0340937
VIT_19s0014g01060	VvTPS20	(E,E)-a-Farnesene syn	TPS-a	E5GAF9	Sesquiterpene synthase		0.0579457	0.00405575	-0.286359	-0.0151461	-0.258692	0.0582171	-0.173271	0.0343067	-0.414687	0.885413	0.541215	0.987607	0.0556838	0.444541	0.327282	0.976995	0.508767	0.52773
VIT_18s0001g04990	VvTPS12	Sesquithujene Syn	TPS-a	D7TLC3	(-)-germacrene D synthase		#N/A	#N/A	#N/A	#N/A	#N/A	#N/A	#N/A	#N/A	#N/A	#N/A	#N/A	#N/A	#N/A	#N/A	#N/A	#N/A	#N/A	#N/A
VIT_13s0067g03770	VvTPS43	(-)-α-terpineol syn cluster	TPS-b	D7UBQ6	(-)-a-terpineol synthase		#N/A	#N/A	#N/A	#N/A	#N/A	#N/A	#N/A	#N/A	#N/A	#N/A	#N/A	#N/A	#N/A	#N/A	#N/A	#N/A	#N/A	#N/A
VIT_12s0059g02710	VvTPS32	(3R)-Linalool syn cluster	TPS-b	D7TEQ7	Pinene synthase		-0.408585	-0.287259	0.323412	-1.49305	-0.0133974	-0.356181	-0.065113	-0.207976	-0.0300829	0.753351	5.97041e-13	0.00283355	2.50806e-05	0.685801	0.958402	6.34379e-09	0.0388247	0.00110791
VIT_00s0271g00030	VvTPS65	(3S)- Linalool/(E)- Nerolidol syn cluster	TPS-g	F6I7F8	Myrcene synthase		-0.224184	-0.0170328	-0.306642	-1.24758	-0.23188	0.182343	0.0290107	-0.193893	0.259598	0.636089	5.10052e-05	0.680129	0.737059	0.810338	0.920017	0.929108	0.801689	0.934763
VIT_13s0067g00370		Not annotated		Q6PWU2	Pinene synthase		#N/A	#N/A	#N/A	#N/A	#N/A	#N/A	#N/A	#N/A	#N/A	#N/A	#N/A	#N/A	#N/A	#N/A	#N/A	#N/A	#N/A	#N/A
VIT_13s0067g00250		Not annotated		F6I6K0	(-)-a-terpineol synthase		#N/A	#N/A	#N/A	#N/A	#N/A	#N/A	#N/A	#N/A	#N/A	#N/A	#N/A	#N/A	#N/A	#N/A	#N/A	#N/A	#N/A	#N/A
VIT_18s0001g04820		pseudo	TPS-a	D7TLC0	(-)-germacrene D synthase		#N/A	#N/A	#N/A	#N/A	#N/A	#N/A	#N/A	#N/A	#N/A	#N/A	#N/A	#N/A	#N/A	#N/A	#N/A	#N/A	#N/A	#N/A
VIT_00s0724g00010	VvTPS50	(E)-β-Ocimene/Myrcene syn cluster	TPS-b	F6H873	Pinene synthase		1.43874	0.0479379	2.70294	0.208256	0.10758	-0.0484216	-0.00707976	0.0592411	-0.111238	3.90003e-06	6.84104e-08	0.783386	5.95602e-05	0.375467	0.99201	0.890467	0.0962256	0.0826317
VIT_13s0067g03740		Not annotated		F6I5S7	Pinene synthase		#N/A	#N/A	#N/A	#N/A	#N/A	#N/A	#N/A	#N/A	#N/A	#N/A	#N/A	#N/A	#N/A	#N/A	#N/A	#N/A	#N/A	#N/A
VIT_00s0266g00070	VvTPS54	(3S)- Linalool/(E)- Nerolidol syn	TPS-g	F6I7B0	Linalool synthase		-0.0420366	-0.173637	0.0543576	-0.15168	-0.0765822	0.0114518	-0.101138	-0.105847	0.00312931	0.923409	0.56254	0.00177168	0.256118	0.242983	0.00113543	6.48238e-09	0.356694	0.907518
VIT_18s0001g05360	VvTPS30	b-Curcumene syn	TPS-a	F6HN22	(-)-germacrene D synthase		#N/A	#N/A	#N/A	#N/A	#N/A	#N/A	#N/A	#N/A	#N/A	#N/A	#N/A	#N/A	#N/A	#N/A	#N/A	#N/A	#N/A	#N/A
VIT_07s0151g01070	VvTPS68	Copalyl diphosphate synthase	TPS-c	F6HI41	Copalyl diphosphate synthase		-0.209019	-0.332603	-0.0755273	-0.280054	-0.32012	-1.53792	3.31319	-1.16529	-2.59818	0.849392	0.000164017	0.256605	0.029724	0.249454	0.0165112	0.0376088	0.602266	0.650446
VIT_19s0015g02080		pseudo	TPS-a	D7UAX0	(-)-germacrene D synthase		-0.143141	-0.0583525	-0.161767	0.344574	0.15535	-0.213253	0.18388	0.116687	-0.224153	0.717568	9.32957e-11	0.000455579	0.625465	0.988586	0.89874	0.0647492	0.183699	0.248389
VIT_18s0001g05000		Not annotated		F6HN10	(-)-germacrene D synthase		#N/A	#N/A	#N/A	#N/A	#N/A	#N/A	#N/A	#N/A	#N/A	#N/A	#N/A	#N/A	#N/A	#N/A	#N/A	#N/A	#N/A	#N/A
VIT_13s0067g03790	VvTPS44	(+)-a-Pinene Syn	TPS-b	F6I5S8	Pinene synthase		#N/A	#N/A	#N/A	#N/A	#N/A	#N/A	#N/A	#N/A	#N/A	#N/A	#N/A	#N/A	#N/A	#N/A	#N/A	#N/A	#N/A	#N/A
VIT_19s0014g04810	VvTPS26	Cubebol/δ-Cadinene syn	TPS-a	A5BEB8	Vetispiradiene synthase		-0.166721	-0.0434648	-0.21179	-0.312427	-0.75804	-0.751604	0.0229131	0.457116	1.28312	0.695275	0.0101259	0.0152185	0.0810593	0.00200361	1.71444e-08	0.427629	0.00164739	9.06551e-08
