# Supplementary material for: Dissecting the Biochemical and Transcriptomic Effects of a Locally Applied Heat Treatment on Developing Cabernet Sauvignon Grape Berries
Source: Front Plant Sci. 2017 Jan 31;8:53. doi: 10.3389/fpls.2017.00053 (PMC5281624; doi:10.3389/fpls.2017.00053)
Supplement: Supplementary file 10 [file DataSheet10.XLSX]

## Sheet: Feuil1
Supplementary Table 10: DEGs belonging to the MapMan functional category " Secondary metabolism. Phenylpropanoid".
Expression: log2 fold change between HT and control; Green or red highlights indicate DEGs (log2 FC >1, p.adj.BH<0.05).					Green			Véraison			Ripening
FC: Fold change; padjBH: Benjamini and Hochberg corrected p-values					1 d	7 d	14d	1 d	7 d	14d	1 d	7 d	14d	Grimplet et al., 2012	Others references
Name	BinCode	BinName	id	description	log2FC.green.HS_vs_control.d1.	log2FC.green.HS_vs_control.d7.	log2FC.green.HS_vs_control.d14.	log2FC.veraison.HS_vs_control.d1.	log2FC.veraison.HS_vs_control.d7.	log2FC.veraison.HS_vs_control.d14.	log2FC.middle_ripening.HS_vs_control.d1.	log2FC.middle_ripening.HS_vs_control.d7.	log2FC.middle_ripening.HS_vs_control.d14.	Functional annotation	Functional annotation	p.adj.BH.green.HS_vs_control.d1.	p.adj.BH.green.HS_vs_control.d7.	p.adj.BH.green.HS_vs_control.d14.	p.adj.BH.veraison.HS_vs_control.d1.	p.adj.BH.veraison.HS_vs_control.d7.	p.adj.BH.veraison.HS_vs_control.d14.	p.adj.BH.middle_ripening.HS_vs_control.d1.	p.adj.BH.middle_ripening.HS_vs_control.d7.	p.adj.BH.middle_ripening.HS_vs_control.d14.
PAL
	16.2.1.1	secondary metabolism.phenylpropanoids.lignin biosynthesis.PAL	VIT_00s2508g00010	Symbols: pal1, ATPAL1 | pal1 (Phe ammonia lyase 1); phenylalanine ammonia-lyase | chr2:15557376-15560363 REVERSE	0.463041	2.04183	1.1489	2.46355	-2.76979	-5.35457	1.99355	-1.17105	-1.50634	Phenylalanine ammonia-lyase		0.678408	0.00275105	0.260222	0.000665829	0.000353091	2.25938e-09	0.00511449	0.11404	0.0407764
	16.2.1.1	secondary metabolism.phenylpropanoids.lignin biosynthesis.PAL	VIT_00s2849g00010	Symbols: PAL2, ATPAL2 | PAL2; phenylalanine ammonia-lyase | chr3:19744051-19746780 REVERSE	0.515446	2.59551	1.40312	2.06956	-2.19096	-4.90468	2.18241	-1.30614	-1.43052	Phenylalanine ammonia-lyase		0.647537	0.000290839	0.160594	0.00504151	0.00547737	2.68032e-08	0.00300862	0.0840136	0.0611451
	16.2.1.1	secondary metabolism.phenylpropanoids.lignin biosynthesis.PAL	VIT_06s0004g02620	Symbols: pal1, ATPAL1 | pal1 (Phe ammonia lyase 1); phenylalanine ammonia-lyase | chr2:15557376-15560363 REVERSE	-0.605638	-1.80527	0.951085	-1.01252	-0.334868	-0.0963667	-1.39033	-1.47947	-0.468395	Phenylalanine ammonia-lyase		0.360873	0.000295711	0.174832	0.0529268	0.66119	0.916681	0.00647984	0.00406847	0.436447
	16.2.1.1	secondary metabolism.phenylpropanoids.lignin biosynthesis.PAL	VIT_08s0040g01710	Symbols: pal1, ATPAL1 | pal1 (Phe ammonia lyase 1); phenylalanine ammonia-lyase | chr2:15557376-15560363 REVERSE	0.547978	2.79338	1.56527	1.05382	-1.18946	-4.10673	1.70234	-1.28777	-1.95033	Phenylalanine ammonia-lyase		0.652797	0.000292368	0.14162	0.224893	0.200154	3.04112e-06	0.0324718	0.117797	0.0159578
	16.2.1.1	secondary metabolism.phenylpropanoids.lignin biosynthesis.PAL	VIT_13s0019g04460	Symbols: pal1, ATPAL1 | pal1 (Phe ammonia lyase 1); phenylalanine ammonia-lyase | chr2:15557376-15560363 REVERSE	-0.152769	1.51774	0.191034	-0.159678	-0.0853989	-0.139916	-0.376564	-0.33084	-0.14439	Phenylalanine ammonia-lyase 2 (PAL2)		0.860456	0.000760598	0.858612	0.819777	0.923161	0.859665	0.490158	0.556359	0.828326
	16.2.1.1	secondary metabolism.phenylpropanoids.lignin biosynthesis.PAL	VIT_16s0039g01100	Symbols: pal1, ATPAL1 | pal1 (Phe ammonia lyase 1); phenylalanine ammonia-lyase | chr2:15557376-15560363 REVERSE	0.778791	1.96701	1.11025	2.59143	-2.81452	-5.31829	2.23676	-1.07049	-1.34802	Phenylalanin ammonia-lyase [Vitis vinifera]		0.379319	0.0024552	0.250313	0.000201804	0.000156104	9.09936e-10	0.00106864	0.131266	0.0554633
	16.2.1.1	secondary metabolism.phenylpropanoids.lignin biosynthesis.PAL	VIT_16s0039g01110	Symbols: pal1, ATPAL1 | pal1 (Phe ammonia lyase 1); phenylalanine ammonia-lyase | chr2:15557376-15560363 REVERSE	0.540085	1.03815	0.556803	1.2874	-1.16625	-2.49721	1.33305	-0.0902849	-0.798264	Phenylalanin ammonia-lyase [Vitis vinifera]		0.184284	0.00161147	0.255084	0.000248623	0.00157041	4.29194e-09	0.000149631	0.850283	0.0232139
	16.2.1.1	secondary metabolism.phenylpropanoids.lignin biosynthesis.PAL	VIT_16s0039g01120	Symbols: pal1, ATPAL1 | pal1 (Phe ammonia lyase 1); phenylalanine ammonia-lyase | chr2:15557376-15560363 REVERSE	0.530597	2.30494	0.899036	2.36531	-2.74638	-5.00399	2.15815	-1.0764	-1.2343	Phenylalanin ammonia-lyase [Vitis vinifera]		0.623622	0.000839175	0.420029	0.00107427	0.000401668	1.01387e-08	0.00258883	0.152908	0.101947
	16.2.1.1	secondary metabolism.phenylpropanoids.lignin biosynthesis.PAL	VIT_16s0039g01130	Symbols: pal1, ATPAL1 | pal1 (Phe ammonia lyase 1); phenylalanine ammonia-lyase | chr2:15557376-15560363 REVERSE	0.533665	1.4261	0.303248	3.20441	-3.6149	-5.79028	2.30946	-1.44518	-1.39929	Phenylalanin ammonia-lyase [Vitis vinifera]		0.611975	0.0327434	0.848472	1.6188e-05	6.40002e-06	2.77251e-10	0.00108233	0.0423355	0.0543741
	16.2.1.1	secondary metabolism.phenylpropanoids.lignin biosynthesis.PAL	VIT_16s0039g01170	Symbols: pal1, ATPAL1 | pal1 (Phe ammonia lyase 1); phenylalanine ammonia-lyase | chr2:15557376-15560363 REVERSE	0.528061	1.86373	0.767509	2.55963	-3.05735	-5.19884	2.32236	-1.30447	-1.33634	Phenylalanine ammonium lyase		0.626779	0.00635448	0.519382	0.000460123	0.000108711	4.79753e-09	0.0012947	0.0764452	0.0746812
	16.2.1.1	secondary metabolism.phenylpropanoids.lignin biosynthesis.PAL	VIT_16s0039g01240	Symbols: pal1, ATPAL1 | pal1 (Phe ammonia lyase 1); phenylalanine ammonia-lyase | chr2:15557376-15560363 REVERSE	0.706268	2.64	1.4183	1.93758	-2.20349	-4.84783	2.17573	-1.27592	-1.46534	Phenylalanin ammonia-lyase [Vitis vinifera]		0.49474	0.000276854	0.161707	0.00952738	0.00582559	4.43735e-08	0.00347499	0.0972303	0.0579483
	16.2.1.1	secondary metabolism.phenylpropanoids.lignin biosynthesis.PAL	VIT_16s0039g01280	Symbols: pal1, ATPAL1 | pal1 (Phe ammonia lyase 1); phenylalanine ammonia-lyase | chr2:15557376-15560363 REVERSE	0.624699	2.64402	1.32803	1.75778	-2.04893	-4.6662	1.99836	-1.0692	-1.47788	Phenylalanin ammonia-lyase [Vitis vinifera]		0.580856	0.000411237	0.217842	0.0238775	0.0134694	1.81928e-07	0.00935605	0.192407	0.0655108
	16.2.1.1	secondary metabolism.phenylpropanoids.lignin biosynthesis.PAL	VIT_16s0039g01300	Symbols: pal1, ATPAL1 | pal1 (Phe ammonia lyase 1); phenylalanine ammonia-lyase | chr2:15557376-15560363 REVERSE	0.610074	2.66682	1.43966	2.08222	-2.58618	-5.36872	2.11701	-1.32343	-1.55756	Phenylalanine ammonia-lyase [Vitis vinifera]		0.598842	0.000434449	0.178985	0.0079063	0.00207828	1.43261e-08	0.00657751	0.101534	0.0543943
	16.2.1.1	secondary metabolism.phenylpropanoids.lignin biosynthesis.PAL	VIT_16s0039g01320	Symbols: pal1, ATPAL1 | pal1 (Phe ammonia lyase 1); phenylalanine ammonia-lyase | chr2:15557376-15560363 REVERSE	0.67182	2.41539	0.565991	2.07003	-2.87563	-4.84772	2.1748	-1.55943	-1.77461	Phenylalanin ammonia-lyase [Vitis vinifera]		0.539775	0.00108223	0.700337	0.00723078	0.000538414	8.13666e-08	0.00455507	0.0455174	0.0242605
	16.2.1.1	secondary metabolism.phenylpropanoids.lignin biosynthesis.PAL	VIT_16s0039g01360	Symbols: pal1, ATPAL1 | pal1 (Phe ammonia lyase 1); phenylalanine ammonia-lyase | chr2:15557376-15560363 REVERSE	0.375916	2.17222	1.41675	2.09314	-2.53494	-4.89139	1.92259	-1.28802	-1.37625	Phenylalanin ammonia-lyase [Vitis vinifera]		0.763368	0.00234713	0.163098	0.0051873	0.0015805	3.8415e-08	0.00978035	0.0943752	0.0776098
C4H
	16.2.1.2	secondary metabolism.phenylpropanoids.lignin biosynthesis.C4H	VIT_11s0065g00350	Symbols: ATC4H, C4H, CYP73A5 | C4H (CINNAMATE-4-HYDROXYLASE); trans-cinnamate 4-monooxygenase | chr2:12993663-12995770 REVERSE	-0.141537	0.88493	-0.115878	2.97275	-2.22671	-2.40619	3.00363	0.199649	-1.12613	Trans-cinnamate 4-monooxygenase		0.921215	0.198082	0.950866	4.42814e-05	0.00289918	0.000890045	3.47054e-05	0.835226	0.128719
	16.2.1.2	secondary metabolism.phenylpropanoids.lignin biosynthesis.C4H	VIT_11s0078g00290	Symbols: ATC4H, C4H, CYP73A5 | C4H (CINNAMATE-4-HYDROXYLASE); trans-cinnamate 4-monooxygenase | chr2:12993663-12995770 REVERSE	-0.0336971	0.77105	0.59592	2.57278	-1.53874	-2.04018	2.5067	0.0868897	-1.1593	Cinnamate 4-hydroxylase		0.97744	0.149897	0.509987	1.06079e-05	0.00897379	0.000387224	1.46358e-05	0.91205	0.0405528
4CL
	16.2.1.3	secondary metabolism.phenylpropanoids.lignin biosynthesis.4CL	VIT_11s0052g01090	Symbols: 4CL1, 4CL.1, AT4CL1 | 4CL1 (4-COUMARATE:COA LIGASE 1); 4-coumarate-CoA ligase | chr1:19158752-19161552 REVERSE	-0.0373196	1.08995	-0.327772	0.777066	-0.911758	-2.75175	0.812618	-0.803054	-1.20744	4-coumarate-CoA ligase 2		0.970069	0.0109165	0.705284	0.0974436	0.0676587	1.56088e-07	0.0774468	0.0830953	0.00870162
	16.2.1.3	secondary metabolism.phenylpropanoids.lignin biosynthesis.4CL	VIT_16s0039g02040	Symbols: 4CL3 | 4CL3; 4-coumarate-CoA ligase | chr1:24167202-24171502 REVERSE	-0.0797531	0.912955	0.819249	-0.585507	-0.578311	-0.245695	0.0963399	-1.06911	-0.328235	4-coumarate-CoA ligase 3		0.787495	5.72785e-07	0.000181248	0.000817856	0.00185313	0.202477	0.659137	8.31907e-08	0.0682622
CHS															Parage et al., 2012
	16.8.2.1	secondary metabolism.flavonoids.chalcones.naringenin-chalcone synthase	VIT_14s0068g00920	Symbols: CHS, TT4, ATCHS | TT4 (TRANSPARENT TESTA 4); naringenin-chalcone synthase | chr5:4488688-4490264 FORWARD	-0.485652	-1.64514	0.293044	-0.0454879	-0.22339	0.0480884	-0.394912	-0.492259	0.0257054	Chalcone synthase (CHS)	CHS1	0.266062	5.63728e-06	0.653996	0.940417	0.675597	0.942597	0.309622	0.19155	0.965193
	16.8.2.1	secondary metabolism.flavonoids.chalcones.naringenin-chalcone synthase	VIT_14s0068g00930	Symbols: CHS, TT4, ATCHS | TT4 (TRANSPARENT TESTA 4); naringenin-chalcone synthase | chr5:4488688-4490264 FORWARD	-0.328656	-1.21823	0.0192805	-0.689073	-0.537551	-0.0148164	-0.390354	-0.943325	-0.381792	Chalcone synthase	CHS2	0.436818	8.56757e-05	0.984141	0.0300683	0.133008	0.982744	0.247993	0.00284577	0.276255
	16.8.2.1	secondary metabolism.flavonoids.chalcones.naringenin-chalcone synthase	VIT_03s0038g01460	Symbols: CHS, TT4, ATCHS | TT4 (TRANSPARENT TESTA 4); naringenin-chalcone synthase | chr5:4488688-4490264 FORWARD	-0.160803	0.335641	0.428806	0.220302	0.403829	0.357514	1.4973	0.618635	-0.193745	Chalcone synthase	CHSL1	0.644836	0.129797	0.168136	0.414332	0.117546	0.151494	1.79328e-08	0.00693363	0.476082
STS
	16.8.2.2	secondary metabolism.flavonoids.chalcones.naringenin-chalcone synthase	VIT_10s0042g00840	Symbols: CHS, TT4, ATCHS | TT4 (TRANSPARENT TESTA 4); naringenin-chalcone synthase | chr5:4488688-4490264 FORWARD	2.04456	1.51719	-1.49784	4.35925	-3.04521	-6.16099	0.841788	-1.28177	-2.80179	Stilbene synthase [Vitis pseudoreticulata]	VvSTS1	0.0762833	0.126983	0.322716	4.62483e-05	0.00556456	2.01281e-07	0.480255	0.248334	0.00737696
	16.8.2.2	secondary metabolism.flavonoids.chalcones.naringenin-chalcone synthase	VIT_10s0042g00860	Symbols: CHS, TT4, ATCHS | TT4 (TRANSPARENT TESTA 4); naringenin-chalcone synthase | chr5:4488688-4490264 FORWARD	0.0229465	0.252726	-0.138043	1.76143	-2.75216	-3.04856	0.638064	-1.40815	-2.88596	Stilbene synthase [Vitis pseudoreticulata]	nd	0.983354	0.640667	0.912341	0.000482943	1.91728e-06	1.36686e-07	0.229484	0.00474422	3.94339e-07
	16.8.2.2	secondary metabolism.flavonoids.chalcones.naringenin-chalcone synthase	VIT_10s0042g00870	Symbols: CHS, TT4, ATCHS | TT4 (TRANSPARENT TESTA 4); naringenin-chalcone synthase | chr5:4488688-4490264 FORWARD	0.428538	-0.0368727	0.197776	1.70287	-2.87593	-3.20766	0.83608	-1.84698	-2.4818	Stilbene synthase [Vitis vinifera]	VvSTS2	0.584349	0.955515	0.874242	0.00153227	3.11829e-06	2.01337e-07	0.130857	0.000662428	1.62145e-05
	16.8.2.2	secondary metabolism.flavonoids.chalcones.naringenin-chalcone synthase	VIT_10s0042g00890	Symbols: CHS, TT4, ATCHS | TT4 (TRANSPARENT TESTA 4); naringenin-chalcone synthase | chr5:4488688-4490264 FORWARD	0.153775	0.223956	-0.389108	1.60631	-2.95228	-3.08553	0.859418	-1.60867	-2.23328	Stilbene synthase 1 [Vitis vinifera]	nd	0.870004	0.685255	0.678485	0.0013891	5.90841e-07	1.17788e-07	0.0926506	0.00141354	2.84822e-05
	16.8.2.2	secondary metabolism.flavonoids.chalcones.naringenin-chalcone synthase	VIT_10s0042g00910	Symbols: CHS, TT4, ATCHS | TT4 (TRANSPARENT TESTA 4); naringenin-chalcone synthase | chr5:4488688-4490264 FORWARD	-0.0682832	0.159773	0.148534	0.544181	-1.87966	-1.62843	0.330487	-1.02895	-0.417375	Stilbene synthase [Vitis pseudoreticulata]	nd	0.947411	0.771015	0.90074	0.322881	0.000353157	0.00120063	0.57247	0.0358466	0.468497
	16.8.2.2	secondary metabolism.flavonoids.chalcones.naringenin-chalcone synthase	VIT_10s0042g00920	Symbols: CHS, TT4, ATCHS | TT4 (TRANSPARENT TESTA 4); naringenin-chalcone synthase | chr5:4488688-4490264 FORWARD	1.18496	0.441879	-0.462919	2.75156	-3.58726	-4.25871	0.914729	-1.70412	-3.1083	Stilbene synthase	VvSTS5	0.162485	0.568566	0.750076	0.000207218	1.15657e-05	2.95626e-07	0.238321	0.0191658	5.21706e-05
	16.8.2.2	secondary metabolism.flavonoids.chalcones.naringenin-chalcone synthase	VIT_10s0042g00930	Symbols: CHS, TT4, ATCHS | TT4 (TRANSPARENT TESTA 4); naringenin-chalcone synthase | chr5:4488688-4490264 FORWARD	0.462798	0.34874	-0.194792	2.56711	-3.30663	-4.12326	0.830959	-1.99669	-3.09547	Stilbene synthase [Vitis pseudoreticulata]	VvSTS6	0.646985	0.626997	0.90559	0.000155335	9.97801e-06	9.72732e-08	0.240642	0.00265492	1.4255e-05
	16.8.2.2	secondary metabolism.flavonoids.chalcones.naringenin-chalcone synthase	VIT_16s0100g00750	Symbols: CHS, TT4, ATCHS | TT4 (TRANSPARENT TESTA 4); naringenin-chalcone synthase | chr5:4488688-4490264 FORWARD	0.618043	0.671827	-0.758954	2.23651	-3.25761	-3.90039	0.97076	-1.62792	-2.88791	Stilbene synthase	VvSTS7	0.447202	0.263295	0.415519	0.000267981	2.74351e-06	4.47024e-08	0.117228	0.0068774	9.57266e-06
	16.8.2.2	secondary metabolism.flavonoids.chalcones.naringenin-chalcone synthase	VIT_16s0100g00760	Symbols: CHS, TT4, ATCHS | TT4 (TRANSPARENT TESTA 4); naringenin-chalcone synthase | chr5:4488688-4490264 FORWARD	2.27186	1.77641	-2.2135	4.38024	-3.47762	-6.04476	0.886499	-1.35334	-2.67825	Stilbene synthase 2 [Vitis sp. cv. 'Norton']	VvSTS8	0.0304505	0.0517878	0.0749699	1.54287e-05	0.000753392	7.8745e-08	0.415092	0.181919	0.00607552
	16.8.2.2	secondary metabolism.flavonoids.chalcones.naringenin-chalcone synthase	VIT_16s0100g00770	Symbols: CHS, TT4, ATCHS | TT4 (TRANSPARENT TESTA 4); naringenin-chalcone synthase | chr5:4488688-4490264 FORWARD	-0.0631987	0.0297902	0.0756761	1.19539	-1.92732	-2.43979	0.932846	-1.03698	-2.05908	Stilbene synthase	VvSTS9	0.945098	0.955515	0.94825	0.0056673	5.58319e-05	6.25308e-07	0.0311478	0.0167415	1.07736e-05
	16.8.2.2	secondary metabolism.flavonoids.chalcones.naringenin-chalcone synthase	VIT_16s0100g00780	Symbols: CHS, TT4, ATCHS | TT4 (TRANSPARENT TESTA 4); naringenin-chalcone synthase | chr5:4488688-4490264 FORWARD	2.67766	2.40354	-2.19528	5.03355	-3.27906	-6.34644	0.661018	-1.34009	-2.72509	Stilbene synthase	VvSTS10	0.0216275	0.0178666	0.123691	9.87571e-06	0.00421003	2.56105e-07	0.616365	0.247152	0.0124995
	16.8.2.2	secondary metabolism.flavonoids.chalcones.naringenin-chalcone synthase	VIT_16s0100g00800	Symbols: CHS, TT4, ATCHS | TT4 (TRANSPARENT TESTA 4); naringenin-chalcone synthase | chr5:4488688-4490264 FORWARD	0.391081	0.172075	-0.144893	2.38125	-3.55293	-4.31311	0.621135	-1.34886	-1.98062	Stilbene synthase 4	VvSTS12	0.668046	0.798552	0.924125	8.96099e-05	3.89912e-07	3.47893e-09	0.339273	0.0225317	0.00103637
	16.8.2.2	secondary metabolism.flavonoids.chalcones.naringenin-chalcone synthase	VIT_16s0100g00810	Symbols: CHS, TT4, ATCHS | TT4 (TRANSPARENT TESTA 4); naringenin-chalcone synthase | chr5:4488688-4490264 FORWARD	1.14375	0.832242	-0.840278	3.93171	-4.77018	-6.23457	1.06551	-1.99609	-2.38171	Stilbene synthase [Vitis vinifera]	VvSTS13	0.195876	0.262383	0.486258	1.34532e-06	1.24299e-07	1.76823e-10	0.171559	0.0073611	0.00174315
	16.8.2.2	secondary metabolism.flavonoids.chalcones.naringenin-chalcone synthase	VIT_16s0100g00830	Symbols: CHS, TT4, ATCHS | TT4 (TRANSPARENT TESTA 4); naringenin-chalcone synthase | chr5:4488688-4490264 FORWARD	0.569723	0.825574	-0.573881	3.2765	-3.46411	-5.07681	1.32447	-1.67618	-2.93048	Stilbene synthase	VvSTS15	0.527357	0.188411	0.613567	2.28609e-06	2.71292e-06	6.24074e-10	0.0390676	0.0088511	1.92413e-05
	16.8.2.2	secondary metabolism.flavonoids.chalcones.naringenin-chalcone synthase	VIT_16s0100g00840	Symbols: CHS, TT4, ATCHS | TT4 (TRANSPARENT TESTA 4); naringenin-chalcone synthase | chr5:4488688-4490264 FORWARD	0.321076	0.113357	-0.105709	2.00984	-4.0865	-4.15142	0.623741	-1.41008	-1.64129	Stilbene synthase 4	VvSTS16	0.715818	0.861115	0.942188	0.000320882	5.85848e-09	1.77687e-09	0.296541	0.0102728	0.00332334
	16.8.2.2	secondary metabolism.flavonoids.chalcones.naringenin-chalcone synthase	VIT_16s0100g00850	Symbols: CHS, TT4, ATCHS | TT4 (TRANSPARENT TESTA 4); naringenin-chalcone synthase | chr5:4488688-4490264 FORWARD	1.16145	0.341878	-0.853016	3.47006	-4.59966	-6.20732	1.10281	-2.05403	-2.90128	Stilbene synthase	VvSTS17	0.156083	0.656097	0.439701	4.22946e-06	8.05786e-08	6.1693e-11	0.128423	0.00350186	8.56283e-05
	16.8.2.2	secondary metabolism.flavonoids.chalcones.naringenin-chalcone synthase	VIT_16s0100g00880	Symbols: CHS, TT4, ATCHS | TT4 (TRANSPARENT TESTA 4); naringenin-chalcone synthase | chr5:4488688-4490264 FORWARD	0.73451	0.175518	-0.710989	3.07978	-4.72494	-5.36432	1.13593	-2.0771	-2.46684	Stilbene synthase [Vitis pseudoreticulata]	VvSTS19	0.365288	0.807689	0.484728	4.82712e-06	4.60525e-09	1.29165e-10	0.0751364	0.0010634	0.000167357
	16.8.2.2	secondary metabolism.flavonoids.chalcones.naringenin-chalcone synthase	VIT_16s0100g00910	Symbols: CHS, TT4, ATCHS | TT4 (TRANSPARENT TESTA 4); naringenin-chalcone synthase | chr5:4488688-4490264 FORWARD	1.70544	1.29374	-1.47272	3.76861	-3.58315	-5.33354	1.31439	-1.47171	-2.8678	Stilbene synthase - grape	VvSTS21	0.0464147	0.0817127	0.161197	5.62969e-06	3.35797e-05	1.33122e-08	0.0977268	0.0621601	0.000355448
	16.8.2.2	secondary metabolism.flavonoids.chalcones.naringenin-chalcone synthase	VIT_16s0100g00920	Symbols: CHS, TT4, ATCHS | TT4 (TRANSPARENT TESTA 4); naringenin-chalcone synthase | chr5:4488688-4490264 FORWARD	0.955994	0.649332	-0.29232	2.91778	-4.5821	-5.06459	0.835724	-1.66574	-2.10023	Stilbene synthase - grape	VvSTS22	0.216556	0.318618	0.838357	1.7635e-05	1.54006e-08	8.17354e-10	0.22371	0.00989308	0.00145911
	16.8.2.2	secondary metabolism.flavonoids.chalcones.naringenin-chalcone synthase	VIT_16s0100g00930	Symbols: CHS, TT4, ATCHS | TT4 (TRANSPARENT TESTA 4); naringenin-chalcone synthase | chr5:4488688-4490264 FORWARD	0.780521	0.00479714	-0.739474	3.25905	-4.32515	-5.6369	1.04	-2.04143	-2.59586	Stilbene synthase 2	VvSTS23	0.346554	0.99524	0.479219	3.08409e-06	5.57055e-08	8.8507e-11	0.118884	0.00173065	0.000127207
	16.8.2.2	secondary metabolism.flavonoids.chalcones.naringenin-chalcone synthase	VIT_16s0100g00940	Symbols: CHS, TT4, ATCHS | TT4 (TRANSPARENT TESTA 4); naringenin-chalcone synthase | chr5:4488688-4490264 FORWARD	0.866038	0.240245	-0.702858	3.59529	-4.64456	-5.75193	1.12125	-2.14138	-2.86364	Stilbene synthase 3 [Vitis sp. cv. 'Norton']	VvSTS24	0.340831	0.764911	0.562214	2.92745e-06	8.77123e-08	4.0279e-10	0.12735	0.00273353	0.000122419
	16.8.2.2	secondary metabolism.flavonoids.chalcones.naringenin-chalcone synthase	VIT_16s0100g00950	Symbols: CHS, TT4, ATCHS | TT4 (TRANSPARENT TESTA 4); naringenin-chalcone synthase | chr5:4488688-4490264 FORWARD	1.46314	1.80719	-0.429298	5.01164	-3.73654	-5.97099	1.64025	-1.55533	-2.7385	Stilbene synthase 3	VvSTS25	0.107236	0.0166196	0.799598	4.82001e-08	2.70554e-05	2.19629e-09	0.0405682	0.0544843	0.000829099
	16.8.2.2	secondary metabolism.flavonoids.chalcones.naringenin-chalcone synthase	VIT_16s0100g00960	Symbols: CHS, TT4, ATCHS | TT4 (TRANSPARENT TESTA 4); naringenin-chalcone synthase | chr5:4488688-4490264 FORWARD	2.00873	1.7652	-1.24829	5.04672	-4.57481	-6.96641	1.2757	-1.93356	-2.9196	Stilbene synthase [Vitis pseudoreticulata]	VvSTS26	0.0602706	0.0536665	0.396341	1.48849e-06	2.12217e-05	4.29444e-09	0.210569	0.0467836	0.00287941
	16.8.2.2	secondary metabolism.flavonoids.chalcones.naringenin-chalcone synthase	VIT_16s0100g00990	Symbols: CHS, TT4, ATCHS | TT4 (TRANSPARENT TESTA 4); naringenin-chalcone synthase | chr5:4488688-4490264 FORWARD	1.73418	1.95599	-0.886931	4.68382	-3.73893	-5.9729	1.43405	-1.49968	-2.6245	Stilbene synthase 2	VvSTS27	0.0494477	0.00962863	0.494882	1.87795e-07	2.72376e-05	2.22359e-09	0.0772852	0.0649458	0.00132048
	16.8.2.2	secondary metabolism.flavonoids.chalcones.naringenin-chalcone synthase	VIT_16s0100g01000	Symbols: CHS, TT4, ATCHS | TT4 (TRANSPARENT TESTA 4); naringenin-chalcone synthase | chr5:4488688-4490264 FORWARD	-0.0547	0.0116317	-0.142736	1.6799	-4.41548	-4.77316	1.56248	-1.92512	-1.74509	Stilbene synthase 4	VvSTS28	0.971411	0.989556	0.936726	0.0141439	1.08127e-07	9.77209e-09	0.0220037	0.00495472	0.0121522
	16.8.2.2	secondary metabolism.flavonoids.chalcones.naringenin-chalcone synthase	VIT_16s0100g01010	Symbols: CHS, TT4, ATCHS | TT4 (TRANSPARENT TESTA 4); naringenin-chalcone synthase | chr5:4488688-4490264 FORWARD	2.13863	2.15896	-1.40362	5.09801	-3.81457	-6.41816	1.35594	-1.49057	-2.5663	Stilbene synthase	VvSTS29	0.0345819	0.0134326	0.29456	6.03295e-07	0.000155045	1.04416e-08	0.15893	0.119175	0.00626395
	16.8.2.2	secondary metabolism.flavonoids.chalcones.naringenin-chalcone synthase	VIT_16s0100g01020	Symbols: CHS, TT4, ATCHS | TT4 (TRANSPARENT TESTA 4); naringenin-chalcone synthase | chr5:4488688-4490264 FORWARD	1.50929	1.28269	-0.93588	4.40619	-4.7743	-6.41437	0.983142	-2.21542	-2.76214	Stilbene synthase [Vitis pseudoreticulata]	VvSTS30	0.165476	0.156556	0.550992	8.30564e-06	6.28225e-06	1.2045e-08	0.337589	0.017416	0.00350564
	16.8.2.2	secondary metabolism.flavonoids.chalcones.naringenin-chalcone synthase	VIT_16s0100g01030	Symbols: CHS, TT4, ATCHS | TT4 (TRANSPARENT TESTA 4); naringenin-chalcone synthase | chr5:4488688-4490264 FORWARD	1.57708	1.36619	-0.68116	4.48915	-4.06833	-5.63216	1.29675	-1.58512	-2.84963	Stilbene synthase [Vitis quinquangularis]	VvSTS31	0.066207	0.0628726	0.619916	2.10924e-07	4.00027e-06	3.53989e-09	0.0998568	0.0414627	0.000348406
	16.8.2.2	secondary metabolism.flavonoids.chalcones.naringenin-chalcone synthase	VIT_16s0100g01040	Symbols: CHS, TT4, ATCHS | TT4 (TRANSPARENT TESTA 4); naringenin-chalcone synthase | chr5:4488688-4490264 FORWARD	0.55503	0.808953	-0.196079	2.52652	-3.39656	-4.25297	1.0127	-1.53704	-2.16636	Stilbene synthase - grape	VvSTS32	0.451061	0.123927	0.878158	1.1721e-05	2.09565e-07	8.8471e-10	0.0662484	0.00479806	0.000139934
	16.8.2.2	secondary metabolism.flavonoids.chalcones.naringenin-chalcone synthase	VIT_16s0100g01060	Symbols: CHS, TT4, ATCHS | TT4 (TRANSPARENT TESTA 4); naringenin-chalcone synthase | chr5:4488688-4490264 FORWARD	0.377826	0.180127	-0.384657	1.74759	-2.53041	-2.8281	1.18686	-1.70278	-2.81917	Stilbene synthase	VvSTS33	0.639225	0.763378	0.704559	0.00106611	2.05137e-05	1.75328e-06	0.0250583	0.00144291	1.82573e-06
	16.8.2.2	secondary metabolism.flavonoids.chalcones.naringenin-chalcone synthase	VIT_16s0100g01070	Symbols: CHS, TT4, ATCHS | TT4 (TRANSPARENT TESTA 4); naringenin-chalcone synthase | chr5:4488688-4490264 FORWARD	1.49249	1.50789	-0.669538	3.90427	-3.48171	-5.24713	0.684797	-1.45916	-3.46825	Resveratrol synthase [Vitis vinifera]	VvSTS35	0.0955971	0.0445351	0.64131	4.24945e-06	6.58539e-05	2.70929e-08	0.450225	0.0701204	3.68189e-05
	16.8.2.2	secondary metabolism.flavonoids.chalcones.naringenin-chalcone synthase	VIT_16s0100g01100	Symbols: CHS, TT4, ATCHS | TT4 (TRANSPARENT TESTA 4); naringenin-chalcone synthase | chr5:4488688-4490264 FORWARD	0.944199	0.169013	-0.402596	2.61325	-3.13005	-4.36405	0.827008	-1.37101	-3.85094	Stilbene synthase	VvSTS36	0.295613	0.842174	0.790785	0.000383198	8.48922e-05	1.83767e-07	0.293717	0.0627413	1.81811e-06
	16.8.2.2	secondary metabolism.flavonoids.chalcones.naringenin-chalcone synthase	VIT_16s0100g01120	Symbols: CHS, TT4, ATCHS | TT4 (TRANSPARENT TESTA 4); naringenin-chalcone synthase | chr5:4488688-4490264 FORWARD	1.81466	1.84347	-1.4193	4.15375	-3.60203	-5.52139	1.08702	-1.4589	-2.83638	Stilbene synthase	VvSTS39	0.0479515	0.0189937	0.22013	3.45474e-06	8.10458e-05	2.65585e-08	0.218288	0.0865991	0.000882342
	16.8.2.2	secondary metabolism.flavonoids.chalcones.naringenin-chalcone synthase	VIT_16s0100g01140	Symbols: CHS, TT4, ATCHS | TT4 (TRANSPARENT TESTA 4); naringenin-chalcone synthase | chr5:4488688-4490264 FORWARD	0.108455	0.273126	0.0400216	0.82944	-1.90304	-1.89562	0.673544	-1.17626	-2.60292	Stilbene synthase 2	VvSTS42	0.923409	0.648515	0.981067	0.155081	0.00124663	0.000875609	0.253922	0.0337757	1.18235e-05
	16.8.2.2	secondary metabolism.flavonoids.chalcones.naringenin-chalcone synthase	VIT_16s0100g01150	Symbols: CHS, TT4, ATCHS | TT4 (TRANSPARENT TESTA 4); naringenin-chalcone synthase | chr5:4488688-4490264 FORWARD	0.400576	0.1371	-0.246599	1.61685	-3.1252	-2.64425	0.903968	-1.56047	-2.40966	Stilbene synthase [Vitis vinifera]	VvSTS43	0.632578	0.83151	0.842035	0.00353529	1.37416e-06	1.14369e-05	0.11256	0.00493393	4.2385e-05
	16.8.2.2	secondary metabolism.flavonoids.chalcones.naringenin-chalcone synthase	VIT_16s0100g01160	Symbols: CHS, TT4, ATCHS | TT4 (TRANSPARENT TESTA 4); naringenin-chalcone synthase | chr5:4488688-4490264 FORWARD	1.7183	1.58996	-0.503131	3.81921	-3.27842	-4.84484	0.839854	-1.31257	-3.24822	Stilbene synthase [Vitis vinifera]	VvSTS45	0.0658497	0.0456576	0.767816	1.55394e-05	0.000303014	3.87967e-07	0.368942	0.132104	0.000195414
	16.8.2.2	secondary metabolism.flavonoids.chalcones.naringenin-chalcone synthase	VIT_16s0100g01170	Symbols: CHS, TT4, ATCHS | TT4 (TRANSPARENT TESTA 4); naringenin-chalcone synthase | chr5:4488688-4490264 FORWARD	1.23009	1.22499	-0.762231	3.98134	-3.20731	-5.27639	1.19737	-1.20426	-2.76874	Stilbene synthase 1 [Vitis vinifera]	VvSTS46	0.165111	0.0915986	0.550992	1.4459e-06	0.000110431	9.93226e-09	0.125278	0.125482	0.000402108
	16.8.2.2	secondary metabolism.flavonoids.chalcones.naringenin-chalcone synthase	VIT_16s0100g01190	Symbols: CHS, TT4, ATCHS | TT4 (TRANSPARENT TESTA 4); naringenin-chalcone synthase | chr5:4488688-4490264 FORWARD	0.0798633	0.169329	-0.124133	0.289888	-0.407631	-0.573214	0.0977415	-0.2422	-1.80933	Stilbene synthase [Vitis vinifera]	VvSTS47	0.884878	0.580664	0.847223	0.38406	0.227748	0.0559189	0.800342	0.465847	7.73708e-08
	16.8.2.2	secondary metabolism.flavonoids.chalcones.naringenin-chalcone synthase	VIT_16s0100g01200	Symbols: CHS, TT4, ATCHS | TT4 (TRANSPARENT TESTA 4); naringenin-chalcone synthase | chr5:4488688-4490264 FORWARD	1.01731	1.35659	-0.913767	3.18228	-3.44518	-5.19608	0.585441	-1.35121	-3.9393	Stilbene synthase	VvSTS48	0.280119	0.0620425	0.448378	5.72166e-05	4.5792e-05	1.55266e-08	0.514032	0.0833127	2.91621e-06
CHI
	16.8.2	secondary metabolism.flavonoids.chalcones	VIT_19s0014g00100	chalcone-flavanone isomerase-related | chr1:19976415-19977955 REVERSE	-0.101946	-0.101832	0.567999	0.912748	0.816051	1.92621	0.776878	0.865868	1.57151	Chalcone isomerase 3		0.821021	0.719485	0.0868175	0.00040817	0.00271267	1.732e-09	0.00220844	0.000770892	1.19455e-07
F3H	16.8.3.2
		secondary metabolism.flavonoids.dihydroflavonols	VIT_16s0098g00860	Symbols: F3H, TT6, F3H | F3H (FLAVANONE 3-HYDROXYLASE); naringenin 3-dioxygenase | chr3:19025264-19026939 FORWARD	1.47766	1.27754	-0.169706	-1.24669	-3.10419	-3.58784	-0.400594	-0.969417	-1.81571	Flavanone 3-hydroxylase		0.000773859	0.00102457	0.853388	0.00217238	3.10597e-09	6.1693e-11	0.377868	0.0171723	2.75348e-05
F3'H	16.8.3.3
		secondary metabolism.flavonoids.dihydroflavonols.flavonoid 3-monooxygenase	VIT_11s0016g01020	Symbols: TT7, CYP75B1, D501 | TT7 (TRANSPARENT TESTA 7); flavonoid 3-monooxygenase/ oxygen binding | chr5:2560394-2563109 FORWARD	0.257138	-0.850571	0.2594	0.918251	1.89084	1.6786	-0.0298731	0.366536	0.91044	flavonoid 3-monooxygenase		0.627615	0.0105028	0.698009	0.00891029	3.04706e-06	1.11772e-05	0.95566	0.350241	0.0108467
		secondary metabolism.flavonoids.dihydroflavonols.flavonoid 3-monooxygenase	VIT_11s0016g01030	Symbols: TT7, CYP75B1, D501 | TT7 (TRANSPARENT TESTA 7); flavonoid 3-monooxygenase/ oxygen binding | chr5:2560394-2563109 FORWARD	-0.0743467	-1.26951	0.285586	1.01631	1.65243	2.26987	-0.15138	0.285772	0.63564	flavonoid 3-monooxygenase		0.910896	9.27846e-05	0.631865	0.00214544	9.75896e-06	1.34262e-08	0.724127	0.454094	0.0632013
		secondary metabolism.flavonoids.dihydroflavonols.flavonoid 3-monooxygenase	VIT_09s0002g01090	Symbols: TT7, CYP75B1, D501 | TT7 (TRANSPARENT TESTA 7); flavonoid 3-monooxygenase/ oxygen binding | chr5:2560394-2563109 FORWARD	-0.342213	-0.656713	0.153629	0.0392786	-0.513213	-1.09341	1.49279	0.163884	1.32213	flavonoid 3-monooxygenase		0.465585	0.0440908	0.841231	0.946908	0.200864	0.00198871	2.93022e-05	0.710951	0.000215251
F3'5'H	16.8.3.4
		secondary metabolism.flavonoids.dihydroflavonols.Flavonoid 3\',5\'-hydroxylase	VIT_06s0009g03010	Symbols: TT7, CYP75B1, D501 | TT7 (TRANSPARENT TESTA 7); flavonoid 3-monooxygenase/ oxygen binding | chr5:2560394-2563109 FORWARD	-0.110812	-2.03478	-0.294916	-0.465193	0.169279	0.756016	-1.18596	-0.399	-0.368309	flavonoid 3',5'-hydroxylase [Vitis vinifera]		0.875364	2.7556e-07	0.670261	0.258099	0.780585	0.0520144	0.00144716	0.333862	0.390565
		secondary metabolism.flavonoids.dihydroflavonols.Flavonoid 3\',5\'-hydroxylase	VIT_06s0009g03000	Symbols: TT7, CYP75B1, D501 | TT7 (TRANSPARENT TESTA 7); flavonoid 3-monooxygenase/ oxygen binding | chr5:2560394-2563109 FORWARD	-0.466701	-2.2486	-1.06137	0.0139935	0.110838	0.604589	-0.960731	-0.239976	-0.565329	Flavonoid 3',5'-hydroxylase		0.200365	4.93486e-10	0.00512933	0.979714	0.83028	0.0598563	0.0016954	0.50598	0.0759708
		secondary metabolism.flavonoids.dihydroflavonols.Flavonoid 3\',5\'-hydroxylase	VIT_06s0009g03110	Symbols: TT7, CYP75B1, D501 | TT7 (TRANSPARENT TESTA 7); flavonoid 3-monooxygenase/ oxygen binding | chr5:2560394-2563109 FORWARD	-0.498121	-2.76544	-1.38264	-0.104847	-0.0146554	0.471482	-0.913406	-0.253965	-0.508502	flavonoid-3,5'-hydroxylase [Vitis vinifera]		0.130453	5.17932e-13	0.000132557	0.803823	0.981134	0.12614	0.0014185	0.44057	0.0889236
		secondary metabolism.flavonoids.dihydroflavonols.Flavonoid 3\',5\'-hydroxylase	VIT_06s0009g02920	Symbols: TT7, CYP75B1, D501 | TT7 (TRANSPARENT TESTA 7); flavonoid 3-monooxygenase/ oxygen binding | chr5:2560394-2563109 FORWARD	-0.503333	-2.54553	-1.15713	0.130192	0.0811352	0.479139	-0.926543	-0.15582	-0.394181	flavonoid 3',5'-hydroxylase [Vitis vinifera]		0.122724	3.69056e-12	0.00101823	0.747006	0.871481	0.116467	0.00114055	0.661762	0.202129
		secondary metabolism.flavonoids.dihydroflavonols.Flavonoid 3\',5\'-hydroxylase	VIT_06s0009g02970	Symbols: TT7, CYP75B1, D501 | TT7 (TRANSPARENT TESTA 7); flavonoid 3-monooxygenase/ oxygen binding | chr5:2560394-2563109 FORWARD	-0.503591	-2.48563	-1.18985	0.159994	0.0682281	0.435744	-0.875959	-0.124346	-0.385404	Flavonoid 3',5'-hydroxylase		0.107273	2.83123e-12	0.000519324	0.664043	0.890974	0.143806	0.00143268	0.726711	0.195634
		secondary metabolism.flavonoids.dihydroflavonols.Flavonoid 3\',5\'-hydroxylase	VIT_06s0009g03040	Symbols: TT7, CYP75B1, D501 | TT7 (TRANSPARENT TESTA 7); flavonoid 3-monooxygenase/ oxygen binding | chr5:2560394-2563109 FORWARD	-0.504146	-2.58479	-1.22902	-0.071804	0.0803512	0.578892	-0.954831	-0.198412	-0.580238	Flavonoid 3',5'-hydroxylase		0.123366	2.69511e-12	0.00054865	0.873897	0.873517	0.0520493	0.000851699	0.562406	0.0480976
		secondary metabolism.flavonoids.dihydroflavonols.Flavonoid 3\',5\'-hydroxylase	VIT_06s0009g02860	Symbols: TT7, CYP75B1, D501 | TT7 (TRANSPARENT TESTA 7); flavonoid 3-monooxygenase/ oxygen binding | chr5:2560394-2563109 FORWARD	-0.530353	-2.51183	-1.24217	0.0144172	0.163937	0.524042	-0.97437	-0.15433	-0.344544	flavonoid 3',5'-hydroxylase [Vitis vinifera]		0.0805342	1.38878e-12	0.00024973	0.976153	0.689505	0.0648438	0.000358788	0.645612	0.246819
		secondary metabolism.flavonoids.dihydroflavonols.Flavonoid 3\',5\'-hydroxylase	VIT_06s0009g02840	Symbols: TT7, CYP75B1, D501 | TT7 (TRANSPARENT TESTA 7); flavonoid 3-monooxygenase/ oxygen binding | chr5:2560394-2563109 FORWARD	-0.554924	-2.41351	-1.181	-0.00677428	0.00482961	0.456283	-0.94432	-0.271794	-0.368458	Flavonoid 3',5'-hydroxylase		0.0878619	1.97744e-11	0.000951287	0.990557	0.993332	0.144539	0.00107633	0.40715	0.245656
		secondary metabolism.flavonoids.dihydroflavonols.Flavonoid 3\',5\'-hydroxylase	VIT_06s0009g03050	Symbols: TT7, CYP75B1, D501 | TT7 (TRANSPARENT TESTA 7); flavonoid 3-monooxygenase/ oxygen binding | chr5:2560394-2563109 FORWARD	-0.572472	-2.6892	-1.31407	-0.0306664	-0.0159187	0.442243	-0.865215	-0.209487	-0.470752	Flavonoid 3',5'-hydroxylase		0.071304	8.68808e-13	0.000235026	0.950299	0.978909	0.152277	0.00224826	0.53624	0.116035
		secondary metabolism.flavonoids.dihydroflavonols.Flavonoid 3\',5\'-hydroxylase	VIT_06s0009g02830	Symbols: TT7, CYP75B1, D501 | TT7 (TRANSPARENT TESTA 7); flavonoid 3-monooxygenase/ oxygen binding | chr5:2560394-2563109 FORWARD	-0.582922	-2.53006	-1.09643	-0.108233	0.0603178	0.486947	-0.9335	-0.332148	-0.385608	Flavonoid 3',5'-hydroxylase		0.0625268	3.31481e-12	0.00162085	0.792561	0.907502	0.105187	0.000940363	0.278364	0.207993
		secondary metabolism.flavonoids.dihydroflavonols.Flavonoid 3\',5\'-hydroxylase	VIT_06s0009g02880	Symbols: TT7, CYP75B1, D501 | TT7 (TRANSPARENT TESTA 7); flavonoid 3-monooxygenase/ oxygen binding | chr5:2560394-2563109 FORWARD	-0.609469	-2.56441	-1.1626	0.0054135	0.00371852	0.361253	-0.860073	-0.176598	-0.351641	Flavonoid 3',5'-hydroxylase		0.0405925	8.67675e-13	0.000574089	0.992126	0.994085	0.235811	0.00148894	0.592199	0.237217
		secondary metabolism.flavonoids.dihydroflavonols.Flavonoid 3\',5\'-hydroxylase	VIT_06s0009g02810	Symbols: TT7, CYP75B1, D501 | TT7 (TRANSPARENT TESTA 7); flavonoid 3-monooxygenase/ oxygen binding | chr5:2560394-2563109 FORWARD	-0.666306	-2.43514	-1.03985	0.0170346	-0.0369214	0.441777	-0.949616	-0.291229	-0.316373	Flavonoid 3',5'-hydroxylase		0.0315205	1.04004e-11	0.00297242	0.973021	0.947612	0.151746	0.000845767	0.358313	0.321801
FLS	16.8.4.1
		secondary metabolism.flavonoids.flavonols	VIT_18s0001g03470	Symbols: FLS | FLS (FLAVONOL SYNTHASE); flavonol synthase | chr5:2803958-2805447 FORWARD	-0.121248	-0.834944	0.305362	-1.13651	-1.65915	-1.15019	-1.58795	-1.00876	-0.336232	Flavonol synthase	VvFLS1	0.933456	0.221362	0.843223	0.114088	0.0258385	0.121569	0.0209906	0.164581	0.711323
		secondary metabolism.flavonoids.flavonols	VIT_10s0003g02430	Symbols: SRG1, ATSRG1 | SRG1 (SENESCENCE-RELATED GENE 1); oxidoreductase, acting on diphenols and related substances as donors, oxygen as acceptor / oxidoreductase, acting on paired donors, with incorporation or reduction of molecular oxygen, 2-oxoglutarate as one donor, and inc | chr1:5820206-5822013 FORWARD	-0.196071	-0.00111049	0.0180521	1.04086	0.585282	0.488453	0.408055	-0.101256	0.762879	flavonol synthase		0.347488	0.995496	0.969235	3.42097e-08	0.000823699	0.00350777	0.0117336	0.61227	1.3918e-05
DFR	16.8.3.1
		secondary metabolism.flavonoids.dihydroflavonols.dihydrokaempferol 4-reductase	VIT_16s0039g02350	Symbols: DFR, TT3, M318 | DFR (DIHYDROFLAVONOL 4-REDUCTASE); dihydrokaempferol 4-reductase | chr5:17164141-17165918 REVERSE	-0.414713	-1.02507	-0.399328	0.0705555	-0.0799253	0.264816	-0.393742	0.726066	0.897258	Dihydroflavonol 4-reductase		0.424394	0.0055196	0.541219	0.913232	0.911885	0.616263	0.364379	0.0672581	0.0241221
		secondary metabolism.flavonoids.flavonols.dihydrokaempferol 4-reductase	VIT_18s0001g12800	Symbols: DFR, TT3, M318 | DFR (DIHYDROFLAVONOL 4-REDUCTASE); dihydrokaempferol 4-reductase | chr5:17164141-17165918 REVERSE	-0.0391562	-0.460492	0.555082	-0.403703	-0.833986	-0.97786	-0.396218	-0.838868	-1.203	Dihydroflavonol 4-reductase		0.921542	0.0120976	0.0224264	0.0396939	9.08996e-05	4.64477e-06	0.0420539	3.61282e-05	1.10627e-07
LAR	16.8.5.1
		secondary metabolism.flavonoids.isoflavonols	VIT_01s0011g02960	oxidoreductase, acting on NADH or NADPH | chr1:28253890-28255173 FORWARD	0.612946	-0.690593	0.134811	-1.59689	-1.71905	-1.89805	-0.326087	-0.76042	-0.629011	Leucoanthocyanidin reductase 1		0.0911224	0.0230116	0.852492	3.78133e-06	3.2888e-06	2.58304e-07	0.361356	0.0181256	0.0578966
		secondary metabolism.flavonoids.isoflavonols	VIT_17s0000g04150	isoflavone reductase, putative | chr4:18265885-18267829 REVERSE	0.464802	-0.121263	0.602944	-0.741737	-0.335413	-0.282519	-1.71995	-1.61751	0.335479	Leucoanthocyanidin reductase		0.0451342	0.591159	0.0221852	0.000503339	0.16643	0.232503	1.18414e-10	7.02054e-10	0.133397
LDOX-ANS	16.8.1.1
		secondary metabolism.flavonoids.anthocyanins	VIT_08s0105g00380	oxidoreductase, 2OG-Fe(II) oxygenase family protein | chr5:1672120-1674739 FORWARD	-0.715472	-2.79151	-0.365282	0.192034	-0.181812	-0.151303	-1.33021	-1.04195	-0.459296	Leucoanthocyanidin dioxygenase		0.000462996	4.87343e-18	0.147859	0.378263	0.460515	0.532371	3.12966e-09	6.11351e-07	0.0163433
ANR	16.8.1.2
		secondary metabolism.flavonoids.anthocyanins.anthocyanidin reductase	VIT_00s0361g00040	UP|Q7PCC4_VITVI (Q7PCC4) Anthocyanidin reductase, partial (87%)	-0.574366	-1.32275	0.110154	-1.11262	-0.479162	0.196269	-0.916838	-1.0938	0.594185	Anthocyanidin reductase		0.119473	3.57864e-05	0.885619	0.000629145	0.20301	0.662702	0.00417973	0.00078552	0.0760472
		secondary metabolism.flavonoids.dihydroflavonols.dihydrokaempferol 4-reductase	VIT_02s0025g01260	Symbols: BAN | BAN (BANYULS); oxidoreductase | chr1:22791168-22792800 REVERSE	0.43705	-1.01846	0.531626	1.39624	0.892812	0.542557	0.45439	0.33742	0.369034	anthocyanidin reductase-like isoform X2		0.320915	0.00217769	0.291958	0.000101094	0.0170563	0.15274	0.220164	0.393145	0.352177
GT	16.8.1.12
		misc.UDP glucosyl and glucoronyl transferases	VIT_16s0039g02230	Symbols: UGT78D2 | UGT78D2 (UDP-GLUCOSYL TRANSFERASE 78D2); UDP-glycosyltransferase/ anthocyanidin 3-O-glucosyltransferase/ quercetin 3-O-glucosyltransferase/ transferase, transferring glycosyl groups | chr5:5607788-5609492 REVERSE	-0.28456	0.561423	-0.560906	0.614823	0.620429	0.910765	0.180782	0.72747	0.840241	UDP-glucose:flavonoid 3-O-glucosyltransferase UFGT	VvGT1 - UFGT de la littérature	0.402057	9.19048e-06	0.283203	0.00721676	6.59689e-05	0.44352	0.329867	0.00952825	0.0449337
		misc.UDP glucosyl and glucoronyl transferases	VIT_11s0052g01600	Symbols: UGT78D2 | UGT78D2 (UDP-GLUCOSYL TRANSFERASE 78D2); UDP-glycosyltransferase/ anthocyanidin 3-O-glucosyltransferase/ quercetin 3-O-glucosyltransferase/ transferase, transferring glycosyl groups | chr5:5607788-5609492 REVERSE	0.0509486	-0.0710161	-0.419338	-1.79019	-1.82705	-1.52407	-1.7771	-2.45444	-0.816784	UDP-glucose flavonoid 3-O-glucosyltransferase 7	VvGT5	0.941854	0.854036	0.406818	7.51285e-07	1.68606e-06	1.72954e-05	7.46903e-07	1.29427e-09	0.0144042
		misc.UDP glucosyl and glucoronyl transferases	VIT_03s0017g01990	UDP-glucoronosyl/UDP-glucosyl transferase family protein | chr3:7667027-7668724 FORWARD	0.150044	0.94907	-0.0394179	4.99763	-0.763563	-3.39358	4.22914	1.70126	1.19627	UDP-glucose flavonoid 3-O-glucosyltransferase 6		0.852159	0.0224277	0.976731	3.61961e-14	0.124278	1.13502e-09	2.27622e-12	0.000164892	0.00741519
		misc.UDP glucosyl and glucoronyl transferases	VIT_11s0052g01630	Symbols: UGT78D2 | UGT78D2 (UDP-GLUCOSYL TRANSFERASE 78D2); UDP-glycosyltransferase/ anthocyanidin 3-O-glucosyltransferase/ quercetin 3-O-glucosyltransferase/ transferase, transferring glycosyl groups | chr5:5607788-5609492 REVERSE	1.13455	0.572051	0.897281	-0.689294	-0.379619	-0.486366	-0.729858	-1.27643	-0.205229	Anthocyanidin 3-O-glucosyltransferase		0.00551861	0.118417	0.0663384	0.077324	0.442114	0.259211	0.0568653	0.000882258	0.674941
		misc.UDP glucosyl and glucoronyl transferases	VIT_03s0017g02000	UDP-glucoronosyl/UDP-glucosyl transferase family protein | chr3:7667027-7668724 FORWARD	-0.445123	-0.128059	0.136464	2.94201	-0.228442	-2.25459	1.67058	1.07735	-0.17436	Anthocyanidin 3-O-glucosyltransferase		0.175903	0.677622	0.821801	2.65942e-13	0.553654	4.13125e-10	1.12867e-07	0.000175403	0.619062
		misc.UDP glucosyl and glucoronyl transferases	VIT_03s0017g02110	UDP-glucoronosyl/UDP-glucosyl transferase family protein | chr3:7667027-7668724 FORWARD	0.865305	1.93538	-0.0761764	4.6443	-0.0838265	-2.16318	3.08067	1.65447	0.366809	Anthocyanidin 3-O-glucosyltransferase		0.0164334	8.33507e-08	0.930056	1.35837e-16	0.889318	4.25409e-08	6.13945e-12	4.2169e-06	0.330049
		misc.UDP glucosyl and glucoronyl transferases	VIT_03s0017g02120	UDP-glucoronosyl/UDP-glucosyl transferase family protein | chr3:7667027-7668724 FORWARD	0.28966	0.635635	0.0463925	1.68711	0.0714421	-0.932305	1.89955	1.14581	-0.0895586	UDP-glucose flavonoid 3-O-glucosyltransferase 2		0.47319	0.022924	0.952914	3.13251e-07	0.894474	0.00215181	2.5532e-08	0.000160786	0.831242
		misc.UDP glucosyl and glucoronyl transferases	VIT_03s0017g02140	UDP-glucoronosyl/UDP-glucosyl transferase family protein | chr3:7676927-7678414 REVERSE	0.212657	0.873843	-0.0559198	2.20582	0.110354	-1.33524	1.46471	0.957946	0.168853	Tetrahydroxychalcone 2'-glucosyltransferase		0.559586	0.000368091	0.932915	3.1656e-11	0.790529	2.14876e-06	2.19595e-07	0.000226012	0.591173
		secondary metabolism.phenylpropanoids.lignin biosynthesis	VIT_04s0023g01240	Symbols: UGT72E1 | UGT72E1 (UDP-glucosyl transferase 72E1); UDP-glycosyltransferase/ coniferyl-alcohol glucosyltransferase/ transferase, transferring glycosyl groups | chr3:18855161-18856884 REVERSE	0.16492	-1.0025	-0.10974	0.0691448	-0.335117	0.183214	-0.269008	-0.185943	0.0658209	Anthocyanidin 3-O-glucosyltransferase		0.806359	0.00614444	0.909687	0.914314	0.521696	0.752028	0.561315	0.707632	0.911792
		secondary metabolism.phenylpropanoids.lignin biosynthesis	VIT_04s0023g01290	Symbols: UGT72E1 | UGT72E1 (UDP-glucosyl transferase 72E1); UDP-glycosyltransferase/ coniferyl-alcohol glucosyltransferase/ transferase, transferring glycosyl groups | chr3:18855161-18856884 REVERSE	0.263751	-0.0609807	0.247114	-0.12772	-0.459853	-0.736411	-1.21987	-1.20456	-1.34417	Anthocyanidin 3-O-glucosyltransferase	VvGT6	0.749497	0.920503	0.819847	0.872073	0.490241	0.181284	0.0142065	0.0162485	0.00823132
		misc.UDP glucosyl and glucoronyl transferases	VIT_11s0052g01630	Symbols: UGT78D2 | UGT78D2 (UDP-GLUCOSYL TRANSFERASE 78D2); UDP-glycosyltransferase/ anthocyanidin 3-O-glucosyltransferase/ quercetin 3-O-glucosyltransferase/ transferase, transferring glycosyl groups | chr5:5607788-5609492 REVERSE	1.13455	0.572051	0.897281	-0.689294	-0.379619	-0.486366	-0.729858	-1.27643	-0.205229	Anthocyanidin 3-O-glucosyltransferase		0.00551861	0.118417	0.0663384	0.077324	0.442114	0.259211	0.0568653	0.000882258	0.674941
		misc.UDP glucosyl and glucoronyl transferases	VIT_11s0052g01640	Symbols: UGT78D2 | UGT78D2 (UDP-GLUCOSYL TRANSFERASE 78D2); UDP-glycosyltransferase/ anthocyanidin 3-O-glucosyltransferase/ quercetin 3-O-glucosyltransferase/ transferase, transferring glycosyl groups | chr5:5607788-5609492 REVERSE	1.21062	0.352709	0.769477	0.0598762	-0.165816	0.17897	-0.956354	-1.24047	0.860287	flavonol 3-O-glucosyltransferase		0.000336559	0.252864	0.0518467	0.906569	0.73491	0.684482	0.00198161	0.000105627	0.0062947
		misc.UDP glucosyl and glucoronyl transferases	VIT_12s0034g00060	UDP-glucoronosyl/UDP-glucosyl transferase family protein | chr3:7667027-7668724 FORWARD	0.45082	1.0353	-0.277959	0.47254	-0.537213	-0.406641	-0.555163	-0.636573	0.657056	UDP-glucose glucosyltransferase		0.0636728	3.65668e-06	0.40917	0.0317823	0.0222339	0.0780201	0.0104508	0.00358921	0.00311833
		misc.UDP glucosyl and glucoronyl transferases	VIT_12s0034g00130	UDP-glucoronosyl/UDP-glucosyl transferase family protein | chr3:7667027-7668724 FORWARD	0.177377	2.24298	0.421072	2.27801	0.237035	-1.21004	1.95214	1.11604	0.518069	Anthocyanidin 3-O-glucosyltransferase		0.72515	8.01832e-10	0.371688	1.97933e-09	0.590924	0.000217497	4.44969e-08	0.000435444	0.115178
		misc.UDP glucosyl and glucoronyl transferases	VIT_12s0034g00140	UDP-glucoronosyl/UDP-glucosyl transferase family protein | chr3:7667027-7668724 FORWARD	-0.0917319	0.699701	0.583729	0.84636	0.224431	-0.684466	1.91015	0.634997	0.0243866	UDP-glucose glucosyltransferase		0.826881	0.00187473	0.0527615	0.000406202	0.470164	0.00468553	1.48564e-10	0.00710356	0.948043
		misc.UDP glucosyl and glucoronyl transferases	VIT_12s0034g01120	UDP-glucoronosyl/UDP-glucosyl transferase family protein | chr3:7667027-7668724 FORWARD	0.314476	1.01718	-0.483731	0.947492	-0.78599	0.0376219	-1.10674	-1.23034	0.904253	UDP-glycosyltransferase 71A13		0.248195	7.48226e-06	0.0996801	4.70608e-05	0.00105866	0.926105	3.74165e-06	7.17573e-07	0.00011473
		misc.UDP glucosyl and glucoronyl transferases	VIT_12s0055g00070	UDP-glucoronosyl/UDP-glucosyl transferase family protein | chr3:7667027-7668724 FORWARD	0.406157	0.802672	-0.224361	0.305369	-0.180864	-0.114573	-0.11142	-0.536354	1.13823	UDP-glycosyltransferase 71A13		0.103821	0.000179234	0.543024	0.197615	0.550029	0.722279	0.690675	0.0147771	2.78537e-06
		misc.UDP glucosyl and glucoronyl transferases	VIT_12s0055g00180	UDP-glucoronosyl/UDP-glucosyl transferase family protein | chr3:7667027-7668724 FORWARD	0.766583	1.1966	0.206225	0.828886	-0.756561	0.454824	-1.24259	-1.19765	0.997178	UDP-glucose glucosyltransferase		0.0982535	0.00213405	0.814841	0.0454406	0.0971499	0.343872	0.00230037	0.00343476	0.0165419
		misc.UDP glucosyl and glucoronyl transferases	VIT_12s0055g00200	UDP-glucoronosyl/UDP-glucosyl transferase family protein | chr3:7667027-7668724 FORWARD	0.537518	1.27622	0.534765	-0.000293486	-0.256131	0.505953	-0.549022	-0.584151	0.992427	UDP-glucose glucosyltransferase		0.0511995	9.42298e-07	0.102577	0.99931	0.425547	0.0521247	0.0274716	0.0193959	0.000138792
		misc.UDP glucosyl and glucoronyl transferases	VIT_12s0055g00290	UDP-glucoronosyl/UDP-glucosyl transferase family protein | chr3:7667027-7668724 FORWARD	-0.188783	0.264005	0.27835	-0.116581	0.321093	0.0257244	-0.162605	0.090626	1.11419	Anthocyanidin 3-O-glucosyltransferase		0.594446	0.272019	0.471147	0.730756	0.266694	0.955712	0.574717	0.777339	1.64575e-05
		misc.UDP glucosyl and glucoronyl transferases	VIT_12s0055g00310	UDP-glucoronosyl/UDP-glucosyl transferase family protein | chr3:7667027-7668724 FORWARD	0.529325	0.767831	0.406967	0.312455	0.327631	0.0331109	0.447195	0.484104	1.04383	UDP-glucose glucosyltransferase		0.0529611	0.00116871	0.243061	0.251278	0.270178	0.94304	0.074594	0.0530912	6.28057e-05
		misc.UDP glucosyl and glucoronyl transferases	VIT_12s0055g00320	UDP-glucoronosyl/UDP-glucosyl transferase family protein | chr3:7667027-7668724 FORWARD	0.0744115	0.627145	0.102168	0.315911	0.243825	-0.117327	-0.106532	0.153456	1.35801	UDP-glucose: anthocyanidin 5,3-O-glucosyltransferase		0.834109	0.000980867	0.810029	0.128861	0.316301	0.675074	0.670877	0.512896	1.60167e-08
		secondary metabolism.phenylpropanoids.lignin biosynthesis	VIT_16s0022g01970	Symbols: UGT72E1 | UGT72E1 (UDP-glucosyl transferase 72E1); UDP-glycosyltransferase/ coniferyl-alcohol glucosyltransferase/ transferase, transferring glycosyl groups | chr3:18855161-18856884 REVERSE	0.403192	-2.92171	-0.158177	0.420353	-0.231262	0.338338	0.272328	-0.431689	-0.225217	Anthocyanidin 3-O-glucosyltransferase		0.251943	1.5437e-13	0.794571	0.172814	0.564714	0.312192	0.402606	0.15359	0.517188
		misc.UDP glucosyl and glucoronyl transferases	VIT_19s0085g00750	Symbols: UGT71C3 | UGT71C3 (UDP-GLUCOSYL TRANSFERASE 71C3); UDP-glycosyltransferase/ quercetin 3-O-glucosyltransferase/ transferase, transferring glycosyl groups | chr1:2227594-2229319 REVERSE	0.901895	2.92018	0.898384	-0.394276	-0.0523828	-0.369836	-0.0691077	-0.403912	0.177669	Anthocyanidin 3-O-glucosyltransferase		0.180126	9.64207e-07	0.27237	0.590347	0.963787	0.637098	0.935502	0.555115	0.826251
		misc.UDP glucosyl and glucoronyl transferases	VIT_19s0085g00760	Symbols: UGT71C4 | UGT71C4 (UDP-GLUCOSYL TRANSFERASE 71C4); quercetin 3-O-glucosyltransferase/ quercetin 7-O-glucosyltransferase/ transferase, transferring glycosyl groups | chr1:2225900-2227566 FORWARD	0.649372	1.7331	1.24931	0.162479	0.205573	-0.415623	0.241525	0.962059	0.290227	Anthocyanidin 3-O-glucosyltransferase		0.246667	0.000123282	0.0316781	0.812454	0.784706	0.469531	0.680248	0.0385616	0.615012
		secondary metabolism.flavonoids.dihydroflavonols	VIT_19s0014g01950	glycosyltransferase family protein | chr5:21919781-21921189 REVERSE	0.507962	-0.628588	0.290128	1.10614	0.953998	0.681169	0.473512	0.329453	0.646773	Anthocyanidin 3-O-glucosyltransferase		0.106873	0.0163273	0.528446	0.000104076	0.00129682	0.0168236	0.0939818	0.273796	0.0219746
		misc.UDP glucosyl and glucoronyl transferases	VIT_12s0055g00070	UDP-glucoronosyl/UDP-glucosyl transferase family protein | chr3:7667027-7668724 FORWARD	0.406157	0.802672	-0.224361	0.305369	-0.180864	-0.114573	-0.11142	-0.536354	1.13823	UDP-glycosyltransferase 71A13		0.103821	0.000179234	0.543024	0.197615	0.550029	0.722279	0.690675	0.0147771	2.78537e-06
		misc.UDP glucosyl and glucoronyl transferases	VIT_19s0085g00800	Symbols: UGT71C3 | UGT71C3 (UDP-GLUCOSYL TRANSFERASE 71C3); UDP-glycosyltransferase/ quercetin 3-O-glucosyltransferase/ transferase, transferring glycosyl groups | chr1:2227594-2229319 REVERSE	1.35831	3.23135	1.2668	0.1487	0.353793	-0.0114832	0.586266	0.443064	1.79566	Anthocyanidin 3-O-glucosyltransferase		0.000182436	3.94586e-13	0.00193894	0.752108	0.400399	0.987526	0.0815659	0.2086	1.26749e-06
CCoAOMT	16.2.1.6
		secondary metabolism.phenylpropanoids.lignin biosynthesis.CCoAOMT	VIT_11s0016g02610	caffeoyl-CoA 3-O-methyltransferase, putative | chr4:13283576-13285323 FORWARD	0.371846	2.34898	0.714488	-0.0130345	0.068597	0.0494053	0.633358	0.0318238	0.0730727	Caffeoyl-CoA O-methyltransferase		0.732121	0.000284003	0.516362	0.99235	0.95932	0.971035	0.399244	0.975012	0.945024
		secondary metabolism.phenylpropanoids.lignin biosynthesis.CCoAOMT	VIT_07s0031g00350	caffeoyl-CoA 3-O-methyltransferase, putative | chr4:16310775-16312216 FORWARD	-0.0373444	2.04575	0.138766	-1.09246	-0.417747	-1.0899	0.377368	0.525529	-0.38482	Caffeoyl-CoA O-methyltransferase 1		0.98075	0.00223405	0.941091	0.139517	0.697761	0.154089	0.670471	0.529269	0.67032
		secondary metabolism.phenylpropanoids.lignin biosynthesis.CCoAOMT	VIT_03s0063g00140	caffeoyl-CoA 3-O-methyltransferase, putative | chr4:16310775-16312216 FORWARD	-0.248101	1.23429	0.215398	-0.633023	-0.163495	-1.59394	-0.182499	-0.915232	-0.870029	Caffeoyl-CoA O-methyltransferase		0.877554	0.000461961	0.0417261	0.572969	0.544443	0.78892	0.920288	0.254587	0.557936
		secondary metabolism.phenylpropanoids.lignin biosynthesis.CCoAOMT	VIT_12s0028g03110	caffeoyl-CoA 3-O-methyltransferase, putative | chr4:16310775-16312216 FORWARD	-1.20415	-0.832979	-1.20889	-0.701815	0.847904	-0.444922	-0.195716	0.346564	-0.0565833	Caffeoyl-CoA 3-O-methyltransferase		0.000150045	0.00245278	0.000754969	0.0151328	0.00598076	0.157645	0.573278	0.269375	0.897304
ACT
		not assigned	VIT_03s0017g00870	ANTHOCYANIN 3-O-GLUCOSIDE-6”-O-ACYLTRANSFERASE	0.6	0.91	0.44	0.92	0.83	1.2	0.4	0.87	1.11	Vv3AT	Rinaldo et al., 2015	0.0763099	0.00172751	0.318066	0.00248766	0.0106466	0.000175273	0.212673	0.00399497	0.000399444
	16.8.1.21	secondary metabolism.flavonoids.anthocyanins.anthocyanin 5-aromatic acyltransferase	VIT_12s0134g00590	transferase/ transferase, transferring acyl groups other than amino-acyl groups | chr1:873184-874935 FORWARD	0.915347	-1.89451	0.666098	1.56813	1.57789	1.47286	0.583336	1.16506	0.702005	Anthocyanidin 3-O-glucoside-6''-O-malonyltransferase		0.0261023	1.36178e-06	0.201438	6.12115e-05	0.000132148	0.000203626	0.135355	0.00213455	0.0737172
	16.8.1.21	secondary metabolism.flavonoids.anthocyanins.anthocyanin 5-aromatic acyltransferase	VIT_12s0134g00630	transferase/ transferase, transferring acyl groups other than amino-acyl groups | chr1:873184-874935 FORWARD	0.849742	-1.94617	0.487334	1.57451	1.105	1.64816	0.22349	0.191258	0.525353	Quercetin 3-O-glucoside-6''-O-malonyltransferase		0.019072	7.95096e-08	0.321967	9.24632e-06	0.00201606	6.64319e-06	0.579326	0.645243	0.139824
	16.8.1.21	secondary metabolism.flavonoids.anthocyanins.anthocyanin 5-aromatic acyltransferase	VIT_12s0134g00600	transferase family protein | chr3:11531442-11532825 REVERSE	0.712321	-1.00016	0.401296	0.106726	0.0149305	0.104935	0.315523	-0.223036	-0.364688	Anthocyanin 5-aromatic acyltransferase		0.0657033	0.00248178	0.471349	0.841013	0.983076	0.857482	0.423735	0.598481	0.356565
	16.8.1.21	secondary metabolism.flavonoids.anthocyanins.anthocyanin 5-aromatic acyltransferase	VIT_12s0134g00650	transferase/ transferase, transferring acyl groups other than amino-acyl groups | chr1:873184-874935 FORWARD	0.187222	-1.23276	0.167471	-0.0751778	0.0445781	-0.0524031	0.126827	-0.146318	0.0253476	Anthocyanin 5-aromatic acyltransferase		0.456677	4.70103e-09	0.609673	0.778916	0.895171	0.86856	0.569362	0.501907	0.930634
	16.8.1.21	secondary metabolism.flavonoids.anthocyanins.anthocyanin 5-aromatic acyltransferase	VIT_12s0134g00660	transferase/ transferase, transferring acyl groups other than amino-acyl groups | chr1:873184-874935 FORWARD	0.0512488	-1.41412	0.615711	-0.0174574	-0.0347368	0.00142476	-0.153665	-0.197145	-0.249327	Anthocyanidin 3-O-glucoside-6''-O-malonyltransferase		0.933456	2.50703e-06	0.109813	0.973141	0.95275	0.998358	0.678172	0.576047	0.470499
Lignin synthesis
	16.2.1.10	secondary metabolism.phenylpropanoids.lignin biosynthesis.CAD	VIT_04s0044g00210	Symbols: ATCAD9, CAD9 | CAD9 (CINNAMYL ALCOHOL DEHYDROGENASE 9); binding / catalytic/ oxidoreductase/ zinc ion binding | chr4:18291218-18293383 FORWARD	0.71203	2.34507	1.20512	-2.3814	-0.345608	-0.490043	1.62674	-1.21042	0.370356	Mannitol dehydrogenase		0.633246	0.0119686	0.435675	0.0159063	0.836129	0.737169	0.108045	0.25724	0.784707
	16.2.1.10	secondary metabolism.phenylpropanoids.lignin biosynthesis.CAD	VIT_00s0615g00030	Symbols: ELI3-2, ELI3, ATCAD8, CAD-B2 | ELI3-2 (ELICITOR-ACTIVATED GENE 3-2); aryl-alcohol dehydrogenase/ mannitol dehydrogenase | chr4:17855876-17857639 FORWARD	-0.0181728	-0.107212	-0.0118781	0.819301	0.583632	-1.52736	2.66409	2.00691	1.22907	Mannitol dehydrogenase (ELI3-1)		0.975537	0.715411	0.98804	0.00195986	0.0423101	3.87815e-07	7.05712e-13	9.13515e-10	1.51566e-05
	16.2.1.10	secondary metabolism.phenylpropanoids.lignin biosynthesis.CAD	VIT_00s0615g00020	Symbols: ELI3-2, ELI3, ATCAD8, CAD-B2 | ELI3-2 (ELICITOR-ACTIVATED GENE 3-2); aryl-alcohol dehydrogenase/ mannitol dehydrogenase | chr4:17855876-17857639 FORWARD	-0.0197772	-0.125026	-0.187095	0.658532	0.117722	-1.45301	1.83735	1.09796	1.10972	Cinnamyl alcohol dehydrogenase		0.969971	0.630542	0.676101	0.00591837	0.760484	1.60236e-07	5.26686e-10	1.5131e-05	1.62225e-05
	16.2.1.10	secondary metabolism.phenylpropanoids.lignin biosynthesis.CAD	VIT_00s0218g00010	Symbols: ELI3-2, ELI3, ATCAD8, CAD-B2 | ELI3-2 (ELICITOR-ACTIVATED GENE 3-2); aryl-alcohol dehydrogenase/ mannitol dehydrogenase | chr4:17855876-17857639 FORWARD	-0.157375	-0.238179	-0.194863	1.25668	0.239419	-1.80762	2.76949	1.54671	0.60708	Cinnamyl alcohol dehydrogenase		0.7205	0.394402	0.710125	1.31973e-05	0.516076	2.78664e-08	6.22445e-13	4.08737e-07	0.0297067
	16.2.1.10	secondary metabolism.phenylpropanoids.lignin biosynthesis.CAD	VIT_04s0044g00190	Symbols: ATCAD9, CAD9 | CAD9 (CINNAMYL ALCOHOL DEHYDROGENASE 9); binding / catalytic/ oxidoreductase/ zinc ion binding | chr4:18291218-18293383 FORWARD	-0.317964	-1.81192	-0.783379	-1.00437	-1.09967	-0.705224	-0.116082	-1.13726	-0.655047	Mannitol dehydrogenase		0.661475	9.06606e-05	0.236806	0.0345373	0.0308201	0.171994	0.861506	0.0159099	0.200403
	16.2.1.10	secondary metabolism.phenylpropanoids.lignin biosynthesis.CAD	VIT_18s0122g00450	Symbols: ATCAD6, CAD6 | CAD6 (CINNAMYL ALCOHOL DEHYDROGENASE 6); binding / catalytic/ oxidoreductase/ zinc ion binding | chr4:17849648-17852246 FORWARD	-0.061668	-0.231716	-0.387746	-0.000888447	0.490181	-0.69542	1.36126	1.26321	-1.51555	Sinapyl alcohol dehydrogenase		0.942551	0.591807	0.576143	0.998977	0.322308	0.106392	0.000775543	0.00182564	0.000285475
	16.2.1.10	secondary metabolism.phenylpropanoids.lignin biosynthesis.CAD	VIT_18s0001g14910	Symbols: ATCAD9, CAD9 | CAD9 (CINNAMYL ALCOHOL DEHYDROGENASE 9); binding / catalytic/ oxidoreductase/ zinc ion binding | chr4:18291218-18293383 FORWARD	-0.654734	-1.27561	-0.522266	-0.870082	-0.411292	0.715551	-1.16214	-2.13373	0.843	Mannitol dehydrogenase		0.0265988	4.11721e-06	0.152132	0.00137717	0.191669	0.0100151	3.52636e-05	3.99302e-10	0.00227681
	16.2.1.10	secondary metabolism.phenylpropanoids.lignin biosynthesis.CAD	VIT_00s0346g00080	Symbols: ATCAD6, CAD6 | CAD6 (CINNAMYL ALCOHOL DEHYDROGENASE 6); binding / catalytic/ oxidoreductase/ zinc ion binding | chr4:17849648-17852246 FORWARD	-0.335955	-1.73905	-0.259021	0.356333	0.608656	-0.200465	-0.132845	0.223746	1.03878	Sinapyl alcohol dehydrogenase		0.298376	3.81322e-09	0.554607	0.203215	0.0295683	0.552248	0.68703	0.454384	0.000125655
	16.2.1.10	secondary metabolism.phenylpropanoids.lignin biosynthesis.CAD	VIT_00s0371g00050	Symbols: ELI3-2, ELI3, ATCAD8, CAD-B2 | ELI3-2 (ELICITOR-ACTIVATED GENE 3-2); aryl-alcohol dehydrogenase/ mannitol dehydrogenase | chr4:17855876-17857639 FORWARD	-0.745974	-2.98791	-1.49718	-0.558925	-0.534904	-0.325074	-0.644279	-0.093269	0.414848	Mannitol dehydrogenase		0.00455077	9.77637e-16	3.49529e-06	0.0226353	0.0444634	0.237098	0.0078455	0.774004	0.106054
	16.2.1.10	secondary metabolism.phenylpropanoids.lignin biosynthesis.CAD	VIT_00s0346g00100	Symbols: ELI3-2, ELI3, ATCAD8, CAD-B2 | ELI3-2 (ELICITOR-ACTIVATED GENE 3-2); aryl-alcohol dehydrogenase/ mannitol dehydrogenase | chr4:17855876-17857639 FORWARD	-0.0887586	-1.34295	-0.511965	-0.354144	-0.346476	-0.425004	0.0127439	-0.0869303	0.31854	Sinapyl alcohol dehydrogenase		0.864587	2.81969e-06	0.178741	0.249313	0.309432	0.163257	0.976411	0.818854	0.309715
	16.2.1.10	secondary metabolism.phenylpropanoids.lignin biosynthesis.CAD	VIT_00s0371g00010	Symbols: ATCAD9, CAD9 | CAD9 (CINNAMYL ALCOHOL DEHYDROGENASE 9); binding / catalytic/ oxidoreductase/ zinc ion binding | chr4:18291218-18293383 FORWARD	-0.1754	-1.3973	-0.616435	-0.385733	-0.302837	-0.228936	0.0748523	0.092495	0.425937	Cinnamyl alcohol dehydrogenase		0.735706	1.32309e-05	0.150152	0.276394	0.470589	0.59004	0.868457	0.831991	0.221703
	16.2.1.10	secondary metabolism.phenylpropanoids.lignin biosynthesis.CAD	VIT_10s0003g04910	Symbols: ATCAD9, CAD9 | CAD9 (CINNAMYL ALCOHOL DEHYDROGENASE 9); binding / catalytic/ oxidoreductase/ zinc ion binding | chr4:18291218-18293383 FORWARD	-0.23045	-0.263246	-0.61166	0.621397	-0.856555	-1.60255	0.447444	-0.292061	-0.57309	Sinapyl alcohol dehydrogenase		0.739098	0.559523	0.327433	0.168693	0.0661332	0.000294821	0.33779	0.566611	0.214848
	16.2.1.10	secondary metabolism.phenylpropanoids.lignin biosynthesis.CAD	VIT_00s1389g00010	Symbols: ELI3-2, ELI3, ATCAD8, CAD-B2 | ELI3-2 (ELICITOR-ACTIVATED GENE 3-2); aryl-alcohol dehydrogenase/ mannitol dehydrogenase | chr4:17855876-17857639 FORWARD	-0.292245	-2.05402	-0.912765	-0.257385	-0.352374	-0.240787	-0.389526	-0.126238	0.346901	Cinnamyl alcohol dehydrogenase		0.107837	2.3628e-16	1.09422e-05	0.122907	0.0425248	0.168185	0.0140856	0.500946	0.0340763
	16.2.1.10	secondary metabolism.phenylpropanoids.lignin biosynthesis.CAD	VIT_00s0615g00010	Symbols: ELI3-2, ELI3, ATCAD8, CAD-B2 | ELI3-2 (ELICITOR-ACTIVATED GENE 3-2); aryl-alcohol dehydrogenase/ mannitol dehydrogenase | chr4:17855876-17857639 FORWARD	-0.384	-2.16078	-0.873379	-0.308235	-0.420654	-0.268295	-0.428898	-0.18677	0.332825	Cinnamyl alcohol dehydrogenase		0.0427033	4.75226e-16	6.90486e-05	0.0819161	0.0232403	0.15193	0.0121562	0.32668	0.0615929
	16.2.1.10	secondary metabolism.phenylpropanoids.lignin biosynthesis.CAD	VIT_00s0371g00100	Symbols: ATCAD6, CAD6 | CAD6 (CINNAMYL ALCOHOL DEHYDROGENASE 6); binding / catalytic/ oxidoreductase/ zinc ion binding | chr4:17849648-17852246 FORWARD	-0.46296	-2.06746	-0.358252	0.156338	0.488541	-0.278373	-0.23492	0.270802	0.214556	Mannitol dehydrogenase		0.215166	5.04456e-09	0.474933	0.718914	0.175251	0.474917	0.522978	0.451895	0.576518
	16.2.1.10	secondary metabolism.phenylpropanoids.lignin biosynthesis.CAD	VIT_00s0346g00110	Symbols: ELI3-2, ELI3, ATCAD8, CAD-B2 | ELI3-2 (ELICITOR-ACTIVATED GENE 3-2); aryl-alcohol dehydrogenase/ mannitol dehydrogenase | chr4:17855876-17857639 FORWARD	-0.538809	-2.30443	-0.808374	-0.439419	-0.411977	-0.247226	-0.557628	-0.293543	0.474658	Mannitol dehydrogenase		0.013251	5.79202e-15	0.00117882	0.0302158	0.0623914	0.284088	0.00527475	0.165281	0.0206825
	16.2.1.7	secondary metabolism.phenylpropanoids.lignin biosynthesis.CCR1	VIT_14s0066g01150	cinnamoyl-CoA reductase-related | chr5:4740252-4743446 REVERSE	0.196091	0.999882	-0.0958781	1.97426	0.666926	-1.14898	2.53099	1.84512	0.544553	Cinnamoyl-CoA reductase		0.677701	0.000609303	0.895975	2.30974e-08	0.043345	0.000289686	7.01743e-11	1.04243e-07	0.084949
	16.2.1.7	secondary metabolism.phenylpropanoids.lignin biosynthesis.CCR1	VIT_09s0070g00240	Symbols: CCR1, IRX4, ATCCR1 | CCR1 (CINNAMOYL COA REDUCTASE 1); cinnamoyl-CoA reductase | chr1:5478754-5482180 FORWARD	-0.458187	0.162643	-0.711582	-0.573606	-0.84943	-1.94018	-0.453832	-1.31892	-1.41715	Cinnamoyl-CoA reductase		0.452414	0.747791	0.269433	0.247226	0.0899201	5.2859e-05	0.365741	0.00344137	0.00204202
	16.2.1.8	secondary metabolism.phenylpropanoids.lignin biosynthesis.F5H	VIT_07s0031g01380	Symbols: FAH1, CYP84A1 | FAH1 (FERULIC ACID 5-HYDROXYLASE 1); ferulate 5-hydroxylase/ monooxygenase | chr4:17137344-17139635 REVERSE	-0.290186	-0.484825	-0.385652	-0.156942	-1.49973	-1.73198	-1.05212	-1.48809	-0.797039	ferulate 5-hydroxylase		0.504087	0.107196	0.429403	0.718762	1.87227e-05	8.70697e-07	0.000811366	8.3255e-06	0.012165
	16.2.1.8	secondary metabolism.phenylpropanoids.lignin biosynthesis.F5H	VIT_04s0023g02900	Symbols: FAH1, CYP84A1 | FAH1 (FERULIC ACID 5-HYDROXYLASE 1); ferulate 5-hydroxylase/ monooxygenase | chr4:17137344-17139635 REVERSE	0.411393	2.28571	-0.0281716	-0.120415	-0.34591	-1.48158	-0.318283	0.676012	-0.55061	Ferulate-5-hydroxylase		0.538575	2.4989e-06	0.984496	0.872029	0.607695	0.00224962	0.575062	0.173322	0.29737
	16.2.1.8	secondary metabolism.phenylpropanoids.lignin biosynthesis.F5H	VIT_17s0000g03910	Symbols: FAH1, CYP84A1 | FAH1 (FERULIC ACID 5-HYDROXYLASE 1); ferulate 5-hydroxylase/ monooxygenase | chr4:17137344-17139635 REVERSE	0.002313	0.109366	-0.27151	0.210559	-0.666688	-1.24806	0.257756	0.227908	-1.49549	flavonoid 3-monooxygenase		0.997281	0.752234	0.620551	0.594155	0.0468007	0.000120402	0.467942	0.53403	7.70107e-06
	16.2.1.9	secondary metabolism.phenylpropanoids.lignin biosynthesis.COMT	VIT_02s0025g02920	Symbols: ATOMT1, OMT1 | ATOMT1 (O-METHYLTRANSFERASE 1); caffeate O-methyltransferase/ myricetin 3-O-methyltransferase/ quercetin 3-O-methyltransferase | chr5:21981996-21984363 FORWARD	0.838078	1.757	0.392074	0.596942	-0.381241	-1.00348	0.979683	0.259679	-0.0712654	Quercetin 3-O-methyltransferase 1		0.00062193	1.22521e-10	0.210553	0.0081238	0.137498	3.36157e-05	2.99492e-05	0.293454	0.82349
	16.2.1.9	secondary metabolism.phenylpropanoids.lignin biosynthesis.COMT	VIT_02s0025g02930	Symbols: ATOMT1, OMT1 | ATOMT1 (O-METHYLTRANSFERASE 1); caffeate O-methyltransferase/ myricetin 3-O-methyltransferase/ quercetin 3-O-methyltransferase | chr5:21981996-21984363 FORWARD	0.303702	1.70758	0.755553	0.43508	-0.300139	-0.922889	1.03141	0.267684	-0.0200407	Caffeic acid O-3-methyltransferase		0.405704	2.46357e-08	0.0306083	0.135373	0.392797	0.00127206	0.000248655	0.394548	0.965193
	16.2.1.9	secondary metabolism.phenylpropanoids.lignin biosynthesis.COMT	VIT_15s0048g02450	Symbols: ATOMT1, OMT1 | ATOMT1 (O-METHYLTRANSFERASE 1); caffeate O-methyltransferase/ myricetin 3-O-methyltransferase/ quercetin 3-O-methyltransferase | chr5:21981996-21984363 FORWARD	0.00812921	-1.07934	0.0534223	-0.157609	-0.231588	0.10008	-0.295728	0.165792	-0.477654	Caffeate 3-O-methyltransferase 1		#N/A	#N/A	#N/A	#N/A	#N/A	#N/A	#N/A	#N/A	#N/A
	16.2.1.9	secondary metabolism.phenylpropanoids.lignin biosynthesis.COMT	VIT_18s0072g00920	Symbols: ATOMT1, OMT1 | ATOMT1 (O-METHYLTRANSFERASE 1); caffeate O-methyltransferase/ myricetin 3-O-methyltransferase/ quercetin 3-O-methyltransferase | chr5:21981996-21984363 FORWARD	-0.166024	-1.22138	1.3471	-0.0337173	0.126413	-0.354022	0.187807	-0.266243	0.0386309	Caffeate 3-O-methyltransferase 1		0.689828	5.85712e-06	6.67868e-05	0.940575	0.768246	0.234955	0.553065	0.370973	0.925405
	16.2.1.9	secondary metabolism.phenylpropanoids.lignin biosynthesis.COMT	VIT_16s0098g00850	Symbols: ATOMT1, OMT1 | ATOMT1 (O-METHYLTRANSFERASE 1); caffeate O-methyltransferase/ myricetin 3-O-methyltransferase/ quercetin 3-O-methyltransferase | chr5:21981996-21984363 FORWARD	-0.449492	0.200569	-0.0859685	-0.849593	-0.847761	-1.01281	-0.460126	-0.415091	0.231608	Caffeic acid O-methyltransferase		0.199359	0.518354	0.906637	0.00388186	0.00700177	0.000891489	0.130413	0.18165	0.513094
	16.2.1.9	secondary metabolism.phenylpropanoids.lignin biosynthesis.COMT	VIT_19s0135g00030	Symbols: ATOMT1, OMT1 | ATOMT1 (O-METHYLTRANSFERASE 1); caffeate O-methyltransferase/ myricetin 3-O-methyltransferase/ quercetin 3-O-methyltransferase | chr5:21981996-21984363 FORWARD	-0.663329	-1.0715	-0.0934275	-0.693742	-0.142852	0.117212	-0.392676	-0.257571	0.127734	Caffeate 3-O-methyltransferase 1		0.0359875	0.000144083	0.893532	0.0162571	0.758578	0.794549	0.196885	0.437541	0.740685
	16.2.1.9	secondary metabolism.phenylpropanoids.lignin biosynthesis.COMT	VIT_08s0032g01130	Symbols: ATOMT1, OMT1 | ATOMT1 (O-METHYLTRANSFERASE 1); caffeate O-methyltransferase/ myricetin 3-O-methyltransferase/ quercetin 3-O-methyltransferase | chr5:21981996-21984363 FORWARD	-0.698774	-1.14251	-0.202053	-0.535557	-0.108414	0.236159	-0.0161484	-0.394174	0.866761	Caffeic acid methyltransferase		0.000864271	6.22343e-08	0.531862	0.00569372	0.719715	0.289211	0.956359	0.0442552	2.78332e-05
	16.2.1.9	secondary metabolism.phenylpropanoids.lignin biosynthesis.COMT	VIT_18s0001g02610	Symbols: ATOMT1, OMT1 | ATOMT1 (O-METHYLTRANSFERASE 1); caffeate O-methyltransferase/ myricetin 3-O-methyltransferase/ quercetin 3-O-methyltransferase | chr5:21981996-21984363 FORWARD	-1.37906	-1.0478	-0.0267475	-0.752587	-0.251678	0.200822	-0.054395	0.0481867	0.267725	Caffeic acid methyltransferase		4.48248e-05	0.000355013	0.977256	0.0130272	0.545191	0.627231	0.900876	0.911474	0.452887
