# Supplementary material for: Dissecting the Biochemical and Transcriptomic Effects of a Locally Applied Heat Treatment on Developing Cabernet Sauvignon Grape Berries
Source: Front Plant Sci. 2017 Jan 31;8:53. doi: 10.3389/fpls.2017.00053 (PMC5281624; doi:10.3389/fpls.2017.00053)
Supplement: Supplementary file 11 [file DataSheet11.XLSX]

## Sheet: Feuil1
Supplementary Table 11: DEGs linked to the phenylpropanoid metabolism.
Expression: log2 fold change between HT and control; Green or red highlights indicate DEGs (log2 FC >1, p.adj.BH<0.05).
FC: Fold change; padjBH: Benjamini and Hochberg corrected p-values
	Green			Véraison			Ripening
	1 d	7 d	14d	1 d	7 d	14d	1 d	7 d	14d		Unique_ID				Functional annotation
	log2FC.green.HS_vs_control.d1.	log2FC.green.HS_vs_control.d7.	log2FC.green.HS_vs_control.d14.	log2FC.veraison.HS_vs_control.d1.	log2FC.veraison.HS_vs_control.d7.	log2FC.veraison.HS_vs_control.d14.	log2FC.middle_ripening.HS_vs_control.d1.	log2FC.middle_ripening.HS_vs_control.d7.	log2FC.middle_ripening.HS_vs_control.d14.	ID_Nimblegen	C12X_V1	BINCODE	NAME	DESCRIPTION	Grimplet et al., 2012		p.adj.BH.green.HS_vs_control.d1.	p.adj.BH.green.HS_vs_control.d7.	p.adj.BH.green.HS_vs_control.d14.	p.adj.BH.veraison.HS_vs_control.d1.	p.adj.BH.veraison.HS_vs_control.d7.	p.adj.BH.veraison.HS_vs_control.d14.	p.adj.BH.middle_ripening.HS_vs_control.d1.	p.adj.BH.middle_ripening.HS_vs_control.d7.	p.adj.BH.middle_ripening.HS_vs_control.d14.
Transcription factor
Activator
	-0.243109	0.0648289	0.333734	-0.441008	-0.173725	-0.171717	-0.380812	0.0966828	0.60525	CHR2_JGVV33_33_T01	VvMYBA1	VIT_02s0033g00410	27.3.25	RNA.regulation of transcription.MYB domain transcription factor family	Symbols: ATMYB90, PAP2, MYB90 | MYB90 (MYB DOMAIN PROTEIN 90); DNA binding / transcription factor | chr1:24763957-24765541 FORWARD		0.472766	0.755633	0.766372	0.859982	0.463287	0.839229	0.837563	0.54641	0.864584
	0.166612	0.276342	0.21687	-0.474579	-0.373072	-0.316195	-0.518422	-0.00930447	0.552003	CHR2_JGVV33_31_T01	VvMYBA2	VIT_02s0033g00390	16.8.1	secondary metabolism.flavonoids.anthocyanins	Symbols: PAP1, MYB75, SIAA1, ATMYB75 | PAP1 (PRODUCTION OF ANTHOCYANIN PIGMENT 1); DNA binding / transcription factor | chr1:21233595-21235137 REVERSE	Myb domain protein 113	0.574996	5.71795e-08	0.00507719	0.908934	0.66119	0.335073	0.485211	0.0609891	0.563406
	0.137295	-0.317092	0.268795	-0.11616	-0.196998	-0.0658789	-0.328231	-0.112151	0.174363	CHR2_JGVV33_32_T01	VvMYBA3	VIT_02s0033g00400	16.8.1	secondary metabolism.flavonoids.anthocyanins	Symbols: PAP1, MYB75, SIAA1, ATMYB75 | PAP1 (PRODUCTION OF ANTHOCYANIN PIGMENT 1); DNA binding / transcription factor | chr1:21233595-21235137 REVERSE	Myb domain protein 113	0.644244	0.407147	0.64455	0.76778	0.895942	0.9919	0.645269	0.552844	0.811209
	0.0799202	-0.470199	-0.146806	-0.198493	-0.241016	-0.0594079	-0.444058	-0.106474	0.249872	CHR2_JGVV33_35_T01	VvMYBA3	VIT_02s0033g00430	16.8.1	secondary metabolism.flavonoids.anthocyanins	Symbols: PAP1, MYB75, SIAA1, ATMYB75 | PAP1 (PRODUCTION OF ANTHOCYANIN PIGMENT 1); DNA binding / transcription factor | chr1:21233595-21235137 REVERSE	Myb domain protein 113	0.792561	1.29365e-15	4.92557e-06	8.78925e-05	0.00190902	6.59144e-07	0.938034	0.000269891	1.03524e-09
	0.15872	-0.177369	-0.143763	-0.631794	-0.240722	-0.277766	-0.468117	0.0739558	0.600414	CHR2_JGVV33_36_T01	VvMYBA3	VIT_02s0033g00450	27.3.25	RNA.regulation of transcription.MYB domain transcription factor family	Symbols: MYB114, AtMYB114 | MYB114 (myb domain protein 114); DNA binding / transcription factor | chr1:24757413-24758490 FORWARD	Myb VvMYBA3 [Vitis vinifera]	0.742	0.007631	0.501648	0.000439845	0.910732	0.0213069	0.750363	0.969523	0.0528159
	0.470951	0.822257	1.14968	0.182222	-0.00711821	-0.062641	-0.100907	-0.91364	-1.94069	CHR15_JGVV46_313_T01	VvMYBPA1	VIT_15s0046g00170	27.3.25	RNA.regulation of transcription.MYB domain transcription factor family	Symbols: AtMYB111 | AtMYB111 (myb domain protein 111); DNA binding / transcription factor | chr5:19998952-20001378 REVERSE	MYBPA1 protein [Vitis vinifera]	0.166377	0.0207871	0.909061	0.000514644	2.20721e-05	5.74642e-06	0.404634	0.953293	0.680347
	-0.225597	-0.176245	-0.106524	-0.160915	0.0661428	0.0200203	0.255032	-0.376953	-0.0224725	CHR11_JGVV16_111_T01	VvMYBPA2	VIT_11s0016g01320	27.3.25	RNA.regulation of transcription.MYB domain transcription factor family	Symbols: TT2, ATMYB123, MYB123, ATTT2 | TT2 (TRANSPARENT TESTA 2); DNA binding / transcription factor | chr5:13726743-13727860 FORWARD	Myb domain protein 13	0.204311	0.00434657	0.416694	4.5516e-06	0.0126645	0.92533	0.0855026	0.000232725	0.388018
	0.133901	-0.953357	-0.697491	-0.236949	0.148348	-0.399266	-0.341544	-0.312129	-0.136125	CHR11_JGVV16_109_T01	VvMYBPAR	VIT_11s0016g01300	27.3.25	RNA.regulation of transcription.MYB domain transcription factor family	Symbols: TT2, ATMYB123, MYB123, ATTT2 | TT2 (TRANSPARENT TESTA 2); DNA binding / transcription factor | chr5:13726743-13727860 FORWARD	TT2 (transparent testa 2)	0.82265	0.0947187	0.262948	0.183065	0.291103	0.790389	0.975131	0.870318	0.785473
	-0.118314	-0.229999	-0.37308	-0.583099	-0.0198562	0.0984118	-0.739735	-0.660547	-0.566043	CHR7_JGVV104_164_T01	VvMYC1	VIT_07s0104g00090	27.3.6	RNA.regulation of transcription.bHLH,Basic Helix-Loop-Helix family	Symbols: TT8 | TT8 (TRANSPARENT TESTA 8); DNA binding / transcription factor | chr4:6182023-6186493 FORWARD	Transparent testa 8 TT8	0.704171	0.000642751	0.758858	0.120847	0.928414	0.0723199	0.703704	0.0738911	0.508145
	-0.324561	-0.234878	-0.14727	-0.0735741	-0.432239	-0.274488	-0.602094	-0.831285	-0.505881	CHR15_JGVV46_101_T01	VvMYCA1	VIT_15s0046g02560	27.3.6	RNA.regulation of transcription.bHLH,Basic Helix-Loop-Helix family	Symbols: GL3, MYC6.2 | GL3 (GLABROUS 3); protein binding / transcription factor | chr5:16529455-16532879 FORWARD	GLABRA 3	0.0159081	0.73126	0.98778	0.878135	0.847574	0.854014	0.695242	0.459262	0.922535
	-0.146297	-1.33514	-0.984344	-0.0299571	-0.517709	-0.163659	-0.26492	0.0501112	-0.0670997	CHR7_JGVV5_118_T01	VvMYBF1	VIT_07s0005g01210	27.3.25	RNA.regulation of transcription.MYB domain transcription factor family	Symbols: MYB12, ATMYB12, PFG1 | MYB12 (MYB DOMAIN PROTEIN 12); DNA binding / transcription activator/ transcription factor | chr2:19476337-19479478 FORWARD	Myb domain protein 12	0.852226	2.69575e-05	5.8735e-05	0.900167	0.0648201	0.445612	0.745525	0.241829	1.3918e-05
	0.476425	2.4983	-0.38696	2.14858	0.32655	-0.681553	0.180077	0.487259	0.24547	CHR7_JGVV5_317_T01	VvMYB14	VIT_07s0005g03340	27.3.25	RNA.regulation of transcription.MYB domain transcription factor family	Symbols: ATMYB14, MYB14AT, MYB14 | MYB14 (MYB DOMAIN PROTEIN 14); DNA binding / transcription factor | chr2:13286721-13288176 REVERSE	Myb domain protein 14	0.325969	0.348917	0.866553	0.00790874	0.000489056	0.000441187	0.939125	0.000610609	0.00195097
	0.0653571	0.919021	-0.512836	0.878345	-0.408686	-1.7592	1.61771	0.88184	0.312928	CHR5_JGVV49_91_T01	VvMYB15	VIT_05s0049g01020	27.3.25	RNA.regulation of transcription.MYB domain transcription factor family	Symbols: MYB15, ATY19, ATMYB15 | MYB15 (MYB DOMAIN PROTEIN 15); DNA binding / transcription factor | chr3:8309209-8310826 FORWARD	Myb domain protein 14	0.908807	1.04847e-07	0.499102	0.00207952	0.0117627	0.00432041	0.398188	1.29503e-05	0.0106004
Transcription factor
Repressor
	0.272974	-0.452343	0.261916	0.373173	0.712403	0.22116	1.16593	0.794394	-0.0616925	CHR4_JGVV23_22_T01	VvMYB4b	VIT_04s0023g03710	27.3.25	RNA.regulation of transcription.MYB domain transcription factor family	Symbols: ATMYB4, MYB4 | MYB4; DNA binding / transcription factor | chr4:18053551-18054999 FORWARD	Myb domain protein 4	0.303372	0.346832	0.842547	0.873827	0.74915	0.896198	0.0499805	0.459647	0.833292
	0.262797	-0.279508	0.204475	0.155426	0.308773	0.381094	-0.221614	0.485247	0.161055	CHR1_JGVV11_186_T01	VvMYBC2-L1	VIT_01s0011g04760	27.3.25	RNA.regulation of transcription.MYB domain transcription factor family	Symbols: ATMYB4, MYB4 | MYB4; DNA binding / transcription factor | chr4:18053551-18054999 FORWARD	Myb domain protein 4	0.174545	9.39114e-05	0.881361	0.706915	0.646692	0.0505838	0.000276371	0.0249678	0.00178768
	0.193615	-0.00507684	0.095907	0.102303	0.824745	1.60076	0.298946	-0.256972	-0.143908	CHR14_JGVV6_93_T01	VvMYBC2-L3	VIT_14s0006g01620	27.3.25	RNA.regulation of transcription.MYB domain transcription factor family	Symbols: ATMYB4, MYB4 | MYB4; DNA binding / transcription factor | chr4:18053551-18054999 FORWARD	Myb domain protein 4	0.505375	0.000517554	0.853348	0.848791	0.794972	0.886848	0.92237	0.937922	0.729159
Transporter
	-0.122672	-0.426134	-0.176801	-0.240267	-0.244651	-0.160298	-0.474547	-0.350904	0.149822	CHR16_JGVV50_166_T01	VvAnthoMATE1	VIT_16s0050g00930	34.99	transport.misc	MATE efflux family protein | chr4:13076715-13079052 REVERSE	AnthoMATE1, anthocyanin permease AM1	0.639249	0.976624	0.693423	0.120685	0.815898	0.121466	7.92053e-07	0.110685	0.763085
	-0.0708215	-0.331305	-0.212051	0.352856	0.146053	0.251763	-0.0163776	0.365389	0.578135	CHR16_JGVV50_168_T01	VvAnthoMATE2	VIT_16s0050g00910	34.99	transport.misc	MATE efflux family protein | chr4:13076715-13079052 REVERSE	MATE efflux family protein	0.862273	0.00130754	0.943564	0.256428	0.160768	0.0521085	0.900739	0.314856	0.165676
	0.216617	0.338948	0.405441	0.0191081	-0.22232	0.0812546	-0.0466218	-0.0616185	0.577758	CHR16_JGVV50_169_T01	VvAnthoMATE3	VIT_16s0050g00900	34.99	transport.misc	MATE efflux family protein | chr4:13076715-13079052 REVERSE	AnthoMATE3, anthocyanin permease AM3	0.50073	0.672175	0.380046	0.611094	0.652898	0.620916	0.776833	0.57106	0.804365
	-0.608149	-0.693274	-0.449322	-0.0576036	0.179562	0.0204037	-0.889004	-0.190605	-0.217733	CHR16_JGVV50_31_T01	VvABCC1	VIT_16s0050g02480	34.16	transport.ABC transporters and multidrug resistance systems	Symbols: ATMRP14 | ATMRP14; ATPase, coupled to transmembrane movement of substances | chr3:21863420-21868701 REVERSE	ABC transporter C member 15	0.000151118	0.750851	0.61061	0.641886	0.972308	0.540045	0.991793	0.859485	0.0692471
	0.408629	0.998483	0.536446	-0.649858	-0.327736	-0.36183	-0.235646	-0.246686	-0.0605824	CHR12_JGVV28_270_T01	VvMATE1	VIT_12s0028g01160	34.16	transport.ABC transporters and multidrug resistance systems	Symbols: TT12, ATTT12 | TT12 (TRANSPARENT TESTA 12); antiporter/ solute:hydrogen antiporter/ transmembrane transporter/ transporter | chr3:21819071-21821440 FORWARD	Transparent testa 12 protein	0.0126597	0.355984	0.40467	0.902344	0.0482826	3.51513e-05	0.378879	0.0329902	0.292409
	-0.259023	-0.10739	0.621772	-1.93208	-0.583856	-0.580883	-0.820641	-0.910237	-0.589863	CHR12_JGVV28_271_T01	VvMATE2	VIT_12s0028g01150	34.16	transport.ABC transporters and multidrug resistance systems	Symbols: TT12, ATTT12 | TT12 (TRANSPARENT TESTA 12); antiporter/ solute:hydrogen antiporter/ transmembrane transporter/ transporter | chr3:21819071-21821440 FORWARD	Transparent testa 12 protein	0.535023	0.850959	0.94888	0.30854	0.944531	0.605028	0.325164	0.0386272	0.497422
	-4.72682e-05	-0.142925	-0.225751	-0.251882	-0.060065	-0.227572	-0.182981	-0.143477	-0.246374	CHR19_JGVV93_22_T01	VvGST1	VIT_19s0093g00320	26.9	misc.glutathione S transferases	Symbols: ATGSTU25 | ATGSTU25 (GLUTATHIONE S-TRANSFERASE TAU 25); glutathione transferase | chr1:5872145-5873086 FORWARD	Glutathione S-transferase 25 GSTU25	0.999992	0.926745	0.997881	0.0568729	0.00514496	0.000382069	0.140872	0.000198701	1.43306e-06
	-0.264975	0.0469412	-0.120398	0.306159	0.17277	0.0727119	0.0834214	0.320285	0.0484271	CHR4_JGVV79_54_T01	VvGST4	VIT_04s0079g00690	26.9	misc.glutathione S transferases	Symbols: ATGSTF11, ATGSTF6 | ATGSTF11 (GLUTATHIONE S-TRANSFERASE F11); glutathione transferase | chr3:735028-735987 FORWARD	Glutathione S-transferase 26 GSTF12	0.206394	2.87391e-07	0.320277	2.20351e-08	0.0790549	0.00877817	0.045189	0.00148977	0.0283679
