# Supplementary material for: Dissecting the Biochemical and Transcriptomic Effects of a Locally Applied Heat Treatment on Developing Cabernet Sauvignon Grape Berries
Source: Front Plant Sci. 2017 Jan 31;8:53. doi: 10.3389/fpls.2017.00053 (PMC5281624; doi:10.3389/fpls.2017.00053)
Supplement: Supplementary file 12 [file DataSheet12.XLSX]

## Sheet: Feuil1
Supplementary Table 12: DEGs potentially linked to anthocyanin degradation activities.
Expression: log2 fold change between HT and control; Green or red highlights indicate DEGs (log2 FC >1, p.adj.BH<0.05).
FC: Fold change; padjBH: Benjamini and Hochberg corrected p-values
	Green			Véraison			Ripening
	1 d	7 d	14d	1 d	7 d	14d	1 d	7 d	14d		Unique_ID				Functional annotation
Type	log2FC.green.HS_vs_control.d1.	log2FC.green.HS_vs_control.d7.	log2FC.green.HS_vs_control.d14.	log2FC.veraison.HS_vs_control.d1.	log2FC.veraison.HS_vs_control.d7.	log2FC.veraison.HS_vs_control.d14.	log2FC.middle_ripening.HS_vs_control.d1.	log2FC.middle_ripening.HS_vs_control.d7.	log2FC.middle_ripening.HS_vs_control.d14.	ID_Nimblegen	C12X_V1	BINCODE	NAME	DESCRIPTION	Grimplet et al., 2012	p.adj.BH.green.HS_vs_control.d1.	p.adj.BH.green.HS_vs_control.d7.	p.adj.BH.green.HS_vs_control.d14.	p.adj.BH.veraison.HS_vs_control.d1.	p.adj.BH.veraison.HS_vs_control.d7.	p.adj.BH.veraison.HS_vs_control.d14.	p.adj.BH.middle_ripening.HS_vs_control.d1.	p.adj.BH.middle_ripening.HS_vs_control.d7.	p.adj.BH.middle_ripening.HS_vs_control.d14.
Laccases
	1.96866	4.23728	-0.191039	3.18191	1.19197	-1.64923	1.06135	1.13375	-0.921365	CHR18_JGVV75_45_T01	VIT_18s0075g00600	16.10	secondary metabolism.simple phenols	Symbols: TT10, LAC15, ATLAC15 | TT10 (TRANSPARENT TESTA 10); copper ion binding / laccase | chr5:19489327-19492744 REVERSE	Laccase	0.00647704	1.45123e-08	0.909507	8.27717e-06	0.11422	0.0170051	0.125344	0.100973	0.207378
	0.169422	0.196502	0.26927	0.863862	1.19167	-0.141685	1.28173	0.870918	0.256188	CHR15_JGVV46_311_T01	VIT_15s0046g00190	16.10	secondary metabolism.simple phenols	Symbols: LAC6 | LAC6 (laccase 6); laccase | chr2:19126872-19129069 FORWARD	Laccase	0.646099	0.432725	0.493837	0.000433051	1.23361e-05	0.679079	1.12655e-06	0.000408374	0.352177
	0.775309	2.62372	0.142039	2.06558	1.02558	-1.75048	0.352106	-0.286125	-1.94117	CHRUN_JGVV1212_1_T01	VIT_00s1212g00010	16.10	secondary metabolism.simple phenols	Symbols: LAC14 | LAC14 (laccase 14); laccase | chr5:2906426-2908658 REVERSE	Diphenol oxidase	0.273074	6.97146e-06	0.923576	0.000401017	0.112275	0.0030403	0.618882	0.696728	0.000991069
	0.532827	1.28759	-0.117106	0.932467	0.955658	-0.962192	1.11726	0.702805	0.275066	CHRUN_JGVV413_1_T01	VIT_00s0413g00010	16.10	secondary metabolism.simple phenols	Symbols: LAC14 | LAC14 (laccase 14); laccase | chr5:2906426-2908658 REVERSE	Laccase (diphenol oxidase) family protein	0.262047	0.00057015	0.90269	0.0163251	0.0220649	0.0159502	0.00378413	0.0760642	0.563009
	0.804227	2.49792	-0.753147	1.92946	0.947847	-1.2954	-0.31007	-0.215463	-2.18605	CHR18_JGVV117_2_T01	VIT_18s0117g00590	16.10	secondary metabolism.simple phenols	Symbols: LAC14 | LAC14 (laccase 14); laccase | chr5:2906426-2908658 REVERSE	Laccase	0.22057	6.82612e-06	0.358095	0.000494716	0.12529	0.0216718	0.651188	0.76606	0.000131412
	0.0299447	0.159852	-0.373769	0.236846	0.924263	-0.941462	0.195803	0.659072	-1.1701	CHR18_JGVV75_40_T01	VIT_18s0075g00530	16.10	secondary metabolism.simple phenols	Symbols: LAC14 | LAC14 (laccase 14); laccase | chr5:2906426-2908658 REVERSE	Laccase	0.975703	0.747568	0.642367	0.695824	0.0564919	0.0404939	0.734378	0.154897	0.00921068
	0.19719	1.31258	-0.541969	1.34635	0.916886	-1.84629	-0.666365	-0.621364	-2.74033	CHR18_JGVV75_78_T01	VIT_18s0075g01030	16.10	secondary metabolism.simple phenols	Symbols: LAC14 | LAC14 (laccase 14); laccase | chr5:2906426-2908658 REVERSE	Laccase	0.82525	0.00592092	0.512991	0.00740903	0.103653	0.000432396	0.211646	0.25348	1.19783e-06
	1.55373	3.42363	-0.27111	2.49643	0.891792	-1.56646	0.440887	0.231741	-1.26894	CHR18_JGVV75_72_T01	VIT_18s0075g00960	16.10	secondary metabolism.simple phenols	Symbols: LAC1, ATLAC1 | LAC1 (Laccase 1); laccase | chr1:6238844-6241436 REVERSE	Laccase	0.0209824	2.27757e-07	0.845612	9.43077e-05	0.222055	0.0139802	0.551887	0.778786	0.0468162
	0.774748	1.61093	-0.0482685	1.16924	0.84775	-1.27845	0.491695	0.315811	-1.19645	CHR18_JGVV75_61_T01	VIT_18s0075g00810	16.10	secondary metabolism.simple phenols	Symbols: LAC14 | LAC14 (laccase 14); laccase | chr5:2906426-2908658 REVERSE	Laccase	0.0820278	4.14511e-05	0.965133	0.00316124	0.0501165	0.0017233	0.246658	0.497216	0.00301806
	0.179427	1.72824	-0.113519	1.29327	0.835566	-1.71877	-0.514348	0.141559	-2.85121	CHR18_JGVV117_4_T01	VIT_18s0117g00550	16.10	secondary metabolism.simple phenols	Symbols: LAC14 | LAC14 (laccase 14); laccase | chr5:2906426-2908658 REVERSE	Laccase	0.838231	0.000254167	0.928057	0.00776803	0.129547	0.000667	0.337589	0.831555	3.18899e-07
	1.16227	3.47946	-0.193442	2.49014	0.753806	-1.77013	0.167457	-0.0805684	-1.58091	CHRUN_JGVV481_1_T01	VIT_00s0481g00020	16.10	secondary metabolism.simple phenols	Symbols: LAC14 | LAC14 (laccase 14); laccase | chr5:2906426-2908658 REVERSE	Diphenol oxidase	0.0658864	2.63694e-08	0.885832	2.71806e-05	0.268413	0.00238588	0.829872	0.921116	0.00606582
	0.208994	0.259181	-0.8349	0.505788	0.664138	-0.99319	0.219061	0.146593	-1.72956	CHR18_JGVV75_43_T01	VIT_18s0075g00580	16.10	secondary metabolism.simple phenols	Symbols: TT10, LAC15, ATLAC15 | TT10 (TRANSPARENT TESTA 10); copper ion binding / laccase | chr5:19489327-19492744 REVERSE	Laccase	0.723119	0.499141	0.0779736	0.199706	0.104612	0.00801506	0.628348	0.761333	1.17208e-05
	0.714913	1.84529	-0.665641	1.74525	0.650553	-1.04824	0.533097	0.475482	-1.15824	CHR18_JGVV75_44_T01	VIT_18s0075g00590	16.10	secondary metabolism.simple phenols	Symbols: LAC14 | LAC14 (laccase 14); laccase | chr5:2906426-2908658 REVERSE	Laccase	0.242766	0.000175715	0.386245	0.000619011	0.287669	0.0462393	0.337846	0.40749	0.0245093
	0.297407	0.970024	-0.1475	0.460782	0.633603	-1.12438	-0.25683	0.0583515	-1.90876	CHR18_JGVV75_48_T01	VIT_18s0075g00630	16.10	secondary metabolism.simple phenols	Symbols: LAC14 | LAC14 (laccase 14); laccase | chr5:2906426-2908658 REVERSE	Laccase	0.588987	0.00634983	0.864283	0.268283	0.137329	0.00351288	0.569261	0.913494	3.73498e-06
	-0.913919	-2.56687	0.0575229	-0.637404	0.493208	0.119503	-0.269585	-0.491825	-0.0846384	CHR6_JGVV4_410_T01	VIT_06s0004g04050	16.10	secondary metabolism.simple phenols	Symbols: LAC17, ATLAC17 | LAC17 (laccase 17); laccase | chr5:24167996-24170462 FORWARD	Laccase	0.346892	0.000458239	0.980855	0.490932	0.661949	0.931303	0.791425	0.594611	0.943865
	0.687093	1.92905	0.338088	1.79849	0.416351	-1.37522	0.426124	-0.086504	-1.24106	CHRUN_JGVV444_1_T01	VIT_00s0444g00010	16.10	secondary metabolism.simple phenols	Symbols: LAC14 | LAC14 (laccase 14); laccase | chr5:2906426-2908658 REVERSE	Laccase	0.335494	0.000374159	0.76664	0.00139424	0.602208	0.0171751	0.518616	0.914327	0.030651
	-0.0102493	0.191559	-0.0166385	-0.147008	0.277419	-0.803264	-0.970055	0.197187	-2.12698	CHR18_JGVV75_58_T01	VIT_18s0075g00780	16.10	secondary metabolism.simple phenols	Symbols: LAC14 | LAC14 (laccase 14); laccase | chr5:2906426-2908658 REVERSE	Laccase	0.98936	0.609999	0.987128	0.768356	0.566692	0.0254828	0.00499465	0.648852	1.42054e-07
	0.109765	0.665124	-0.0635829	0.66692	0.274773	-0.497327	1.01144	0.137184	0.219785	CHR18_JGVV75_53_T01	VIT_18s0075g00700	16.10	secondary metabolism.simple phenols	Symbols: LAC14 | LAC14 (laccase 14); laccase | chr5:2906426-2908658 REVERSE	Laccase	0.80244	0.0054984	0.922758	0.00823749	0.39041	0.0607302	9.49226e-05	0.66558	0.461439
	-0.107653	0.541903	0.1835	0.693551	0.227539	-0.671745	0.297693	0.174316	-1.36335	CHRUN_JGVV731_1_T01	VIT_00s0731g00010	16.10	secondary metabolism.simple phenols	Symbols: LAC14 | LAC14 (laccase 14); laccase | chr5:2906426-2908658 REVERSE	Laccase	0.860526	0.0874936	0.791427	0.0380957	0.637765	0.0521334	0.429146	0.677222	8.84106e-05
	0.0385331	-0.16291	-0.0677493	-0.0726513	0.218663	-1.21453	-1.43098	-1.51482	-4.35188	CHR18_JGVV75_47_T01	VIT_18s0075g00620	16.10	secondary metabolism.simple phenols	Symbols: LAC14 | LAC14 (laccase 14); laccase | chr5:2906426-2908658 REVERSE	Laccase	0.976806	0.815865	0.968954	0.94413	0.831027	0.0559601	0.0178072	0.0125928	5.93404e-09
	0.106304	-0.165777	-0.0544271	0.0256456	0.198694	-0.438074	0.101838	0.29932	-1.94548	CHR18_JGVV75_51_T01	VIT_18s0075g00670	16.10	secondary metabolism.simple phenols	Symbols: LAC14 | LAC14 (laccase 14); laccase | chr5:2906426-2908658 REVERSE	Laccase	0.849962	0.617814	0.947709	0.961512	0.663927	0.19814	0.806978	0.388715	7.31078e-08
	-0.131342	0.0855863	-0.20297	0.232313	0.184245	-0.495042	-0.638904	-0.518641	-2.85193	CHR18_JGVV75_46_T01	VIT_18s0075g00610	16.10	secondary metabolism.simple phenols	Symbols: LAC10 | LAC10 (laccase 10); laccase | chr5:72392-74756 FORWARD	Laccase	0.867758	0.863542	0.824491	0.684303	0.789238	0.310039	0.143081	0.254465	1.91253e-08
	-2.05751	-1.62333	0.056133	0.108937	0.165968	0.2885	-0.180761	0.0802761	-0.216515	CHR8_JGVV7_794_T01	VIT_08s0007g00600	16.10	secondary metabolism.simple phenols	Symbols: LAC17, ATLAC17 | LAC17 (laccase 17); laccase | chr5:24167996-24170462 FORWARD	Laccase-17 precursor	0.000173278	0.000717999	0.968721	0.892359	0.84656	0.684299	0.786568	0.910216	0.746913
	-0.615427	-1.24582	-0.462009	-0.210082	0.165292	0.0445928	-0.0171356	-0.2173	-0.729943	CHR8_JGVV7_789_T01	VIT_08s0007g00660	16.10	secondary metabolism.simple phenols	Symbols: LAC17, ATLAC17 | LAC17 (laccase 17); laccase | chr5:24167996-24170462 FORWARD	Laccase	0.468617	0.0344663	0.695122	0.821366	0.881812	0.972023	0.985684	0.794769	0.294171
	-0.0486899	0.15365	-0.0737446	0.677221	0.161522	-1.23498	-0.250887	-0.359068	-2.25076	CHRUN_JGVV2280_1_T01	VIT_00s2280g00010	16.10	secondary metabolism.simple phenols	Symbols: LAC14 | LAC14 (laccase 14); laccase | chr5:2906426-2908658 REVERSE	Laccase	0.945098	0.676058	0.932869	0.0454485	0.764486	0.000393575	0.524279	0.33219	2.14125e-08
	-1.62783	-0.496925	0.289603	-0.0144348	0.053783	0.0396212	0.279206	0.0949691	-0.555143	CHR8_JGVV7_671_T01	VIT_08s0007g01910	16.10	secondary metabolism.simple phenols	Symbols: IRX12, LAC4 | IRX12 (IRREGULAR XYLEM 12); laccase | chr2:15934460-15937616 FORWARD	Laccase	0.0435622	0.520188	0.863379	0.992298	0.972179	0.979376	0.773926	0.928392	0.531015
	-0.584055	-2.01943	-0.601931	0.175202	0.0202173	0.101484	-0.0139441	-0.349349	-0.411446	CHR17_JGVV0_695_T01	VIT_17s0000g02590	16.10	secondary metabolism.simple phenols	Symbols: LAC1, ATLAC1 | LAC1 (Laccase 1); laccase | chr1:6238844-6241436 REVERSE	Laccase	0.158586	1.26099e-07	0.224324	0.724511	0.978515	0.866736	0.979674	0.383196	0.301618
	-0.606529	-1.24261	-0.15879	-0.234026	-0.162075	0.175062	-0.150059	-0.167074	0.0689024	CHR8_JGVV7_787_T01	VIT_08s0007g00680	16.10	secondary metabolism.simple phenols	Symbols: LAC17, ATLAC17 | LAC17 (laccase 17); laccase | chr5:24167996-24170462 FORWARD	Laccase	0.428946	0.0221443	0.912533	0.777675	0.87335	0.856552	0.852509	0.831555	0.939536
	-0.895947	-1.36499	-0.115635	-0.182851	-0.179934	0.130111	-0.0300511	-0.00116729	0.0211944	CHR6_JGVV4_435_T01	VIT_06s0004g03760	16.10	secondary metabolism.simple phenols	Symbols: LAC17, ATLAC17 | LAC17 (laccase 17); laccase | chr5:24167996-24170462 FORWARD	Laccase	0.118768	0.00411988	0.929222	0.805024	0.831638	0.880055	0.969033	0.998507	0.979918
	-1.30727	-0.605091	-1.0426	-0.302499	-0.276312	-0.555908	-0.563888	-0.340197	0.269632	CHR13_JGVV67_124_T01	VIT_13s0067g01970	16.10	secondary metabolism.simple phenols	Symbols: LAC12 | LAC12 (laccase 12); laccase | chr5:1594753-1597042 FORWARD	Laccase	0.00212536	0.112006	0.0372762	0.539962	0.629798	0.20633	0.17282	0.456252	0.58034
	-1.06166	-0.241063	0.254251	-0.697974	-1.18981	-1.44548	-0.239913	-1.00487	-1.26929	CHR18_JGVV164_14_T01	VIT_18s0164g00170	16.10	secondary metabolism.simple phenols	Symbols: LAC14 | LAC14 (laccase 14); laccase | chr5:2906426-2908658 REVERSE	Diphenol oxidase	0.00540966	0.519195	0.708898	0.0528922	0.00172276	0.000113775	0.573965	0.0046399	0.000515085
	-0.408046	1.62968	-0.225521	-2.18968	-1.78726	-0.25586	-1.01208	-1.78771	-0.567472	CHR18_JGVV1_539_T01	VIT_18s0001g08590	16.10	secondary metabolism.simple phenols	Symbols: LAC16 | LAC16 (laccase 16); laccase | chr5:23789522-23791681 REVERSE	No hit	0.329553	1.80046e-06	0.725073	1.55282e-08	2.70367e-06	0.551658	0.00211136	9.28748e-07	0.101361
	-1.2735	-0.593361	0.273303	-0.690587	-1.91455	-2.7181	-0.360886	-1.24828	-2.14398	CHR18_JGVV164_9_T01	VIT_18s0164g00100	16.10	secondary metabolism.simple phenols	Symbols: LAC14 | LAC14 (laccase 14); laccase | chr5:2906426-2908658 REVERSE	Laccase	0.0172671	0.224731	0.792168	0.194451	0.000340527	9.79913e-07	0.538728	0.0115391	4.29684e-05
Polyphenol oxidase
	-0.626778	-2.1182	-0.648004	0.0543407	-1.33945	-0.352804	0.411141	-0.379053	1.04637	CHRUN_JGVV480_7_T01	VIT_00s0480g00070	18.2	Co-factor and vitamine metabolism.thiamine	4-methyl-5(b-hydroxyethyl)-thiazole monophosphate biosynthesis protein, putative | chr3:5047400-5049877 FORWARD	Polyphenol oxidase II, chloroplast precursor	0.667311	0.0173992	0.722577	0.974032	0.228563	0.814807	0.738803	0.760455	0.324935
	-0.356182	-1.32453	-0.488647	0.178036	-1.08024	-0.258088	0.535977	0.146652	0.647717	CHRUN_JGVV480_8_T01	VIT_00s0480g00080	35.2	NA	not assigned.unknown	Polyphenol oxidase II, chloroplast precursor	0.675506	0.0105492	0.616165	0.829926	0.0741378	0.754574	0.382037	0.846314	0.290056
	-0.570186	-0.609723	-1.34346	1.02985	-2.36974	-3.81187	0.332458	-1.17221	-1.80822	CHRUN_JGVV480_4_T01	VIT_00s0480g00040	35.2	NA	not assigned.unknown	Polyphenol oxidase II, chloroplast precursor	0.223365	0.103456	0.00532733	0.00809549	3.34908e-07	5.88558e-12	0.458063	0.00269553	1.56676e-05
	-0.393888	-0.361642	-1.05643	1.06109	-2.39746	-4.24332	0.437576	-0.906982	-1.60653	CHRUN_JGVV480_3_T01	VIT_00s0480g00030	35.2	NA	not assigned.unknown	Polyphenol oxidase	0.435296	0.3439	0.0255479	0.00480829	1.37563e-07	4.0029e-13	0.283459	0.0162186	5.52293e-05
Peroxidase
	-0.34841	-0.603978	0.217196	0.939262	0.889045	1.00732	0.827805	1.43376	0.563634	CHR18_JGVV1_355_T01	VIT_18s0001g06370	21.2.1	redox.ascorbate and glutathione.ascorbate	Symbols: APX4 | APX4 (ASCORBATE PEROXIDASE 4); heme binding / peroxidase | chr4:5777397-5779462 REVERSE	L-ascorbate peroxidase, chloroplast	0.0063029	0.594373	9.46439e-05	0.000416727	5.17046e-05	0.000443131	8.70817e-08	0.0176985
	1.48097	1.25196	1.19532	0.728924	0.552061	0.86722	0.894419	0.525288	1.03853	CHR8_JGVV40_25_T01	VIT_08s0040g03150	21.2.1	redox.ascorbate and glutathione.ascorbate	Symbols: APX2, APX1B | APX2 (ASCORBATE PEROXIDASE 2); L-ascorbate peroxidase | chr3:2956156-2958327 FORWARD	L-ascorbate peroxidase 1, cytosolic (APX1)	1.48154e-05	0.000812361	0.0111734	0.0833121	0.00331055	0.00183431	0.0732642	0.000462887
	-0.779215	-1.00116	0.0201922	-0.0975016	-0.394607	-0.0837142	-0.16001	0.00452945	-0.354573	CHR4_JGVV23_18_T01	VIT_04s0023g03750	21.2.1	redox.ascorbate and glutathione.ascorbate	Symbols: APX3 | APX3 (ASCORBATE PEROXIDASE 3); L-ascorbate peroxidase | chr4:16664822-16667718 REVERSE	Ascorbate peroxidase	0.000146154	0.980996	0.806873	0.212285	0.853687	0.633022	0.991158	0.230875
	-0.588769	-1.25975	-0.455433	0.346356	0.884177	0.326515	0.561346	1.2685	0.52833	CHR2_JGVV25_332_T01	VIT_02s0025g03590	21.2.2	redox.ascorbate and glutathione.glutathione	glutathione peroxidase, putative | chr1:23535016-23536467 FORWARD	Phospholipid hydroperoxide glutathione peroxidase	1.49444e-06	0.188365	0.204804	0.0010822	0.253524	0.0259006	3.42671e-06	0.0416167
	0.0357589	-0.541263	-0.0528987	0.486082	0.414519	1.03063	0.578762	0.880229	0.747322	CHR5_JGVV102_10_T01	VIT_05s0102g00120	21.2.2	redox.ascorbate and glutathione.glutathione	Symbols: ATGPX2 | ATGPX2 (GLUTATHIONE PEROXIDASE 2); glutathione peroxidase | chr2:13437974-13439881 REVERSE	Glutathione peroxidase	0.00233352	0.909864	0.00911526	0.0411517	9.19486e-07	0.00189551	9.68332e-06	0.000128896
	0.320036	0.193921	0.259874	1.28781	2.27672	1.14582	1.57989	2.1627	0.8069	CHR2_JGVV12_210_T01	VIT_02s0012g00540	26.12	misc.peroxidases	peroxidase 20 (PER20) (P20) | chr2:14892601-14893993 FORWARD	Peroxidase	0.650005	0.736566	0.00110168	8.13013e-07	0.0044291	8.70792e-05	6.81042e-07	0.0456218
	-0.873014	-2.0696	0.203153	-0.419544	1.02584	0.0472952	-0.284473	-0.0799202	-0.0406573	CHR16_JGVV100_118_T01	VIT_16s0100g00090	26.12	misc.peroxidases	peroxidase | chr5:21090992-21092405 REVERSE	Cationic peroxidase	0.0316976	0.940073	0.774786	0.43678	0.982804	0.839867	0.95841	0.981355
	0.0173097	-0.259462	-0.0520139	1.30983	0.867153	0.138012	2.4903	0.96987	1.77628	CHR6_JGVV4_671_T01	VIT_06s0004g01180	26.12	misc.peroxidases	peroxidase, putative | chr5:2079955-2081684 REVERSE	Peroxidase	0.223387	0.925342	9.3299e-08	0.000213632	0.641551	1.97951e-14	2.00575e-05	3.10171e-10
	-0.947531	-2.0067	0.218495	-0.695021	0.736859	-0.299745	-0.400688	0.119459	-0.229409	CHR16_JGVV22_4_T01	VIT_16s0022g02470	26.12	misc.peroxidases	peroxidase | chr5:21090992-21092405 REVERSE	Cationic peroxidase	0.0354999	0.933821	0.590425	0.60881	0.859932	0.763591	0.935165	0.877919
	-0.310416	-0.498694	-0.129593	-0.0218355	0.386011	1.36957	0.529204	0.952743	2.47577	CHR14_JGVV66_170_T01	VIT_14s0066g01850	26.12	misc.peroxidases	peroxidase, putative | chr3:10518070-10519166 FORWARD	Peroxidase	0.109982	0.861611	0.96941	0.33566	6.92602e-05	0.111743	0.00332582	1.65014e-09
	-0.397532	-1.44254	-0.249564	0.80431	0.0853125	-1.37194	0.233925	0.614624	-0.612826	CHR18_JGVV72_101_T01	VIT_18s0072g00160	26.12	misc.peroxidases	peroxidase 12 (PER12) (P12) (PRXR6) | chr1:26964249-26966688 FORWARD	Peroxidase 12	2.15526e-10	0.38878	4.63387e-05	0.782719	4.54666e-09	0.250502	0.00131181	0.0015828
	-0.369092	-2.24747	-0.751671	-0.0654971	-0.0728369	-0.0853477	-0.033285	-0.297792	-0.321556	CHR18_JGVV1_381_T01	VIT_18s0001g06890	26.12	misc.peroxidases	peroxidase, putative | chr5:1578951-1580875 REVERSE	Peroxidase GvPx2b, class III [Vitis vinifera]	1.69928e-08	0.112964	0.91236	0.912657	0.89223	0.951292	0.476339	0.444894
	-1.32282	-1.30812	-0.904525	-0.408782	-0.114772	-0.074249	0.0584263	0.0454124	0.601695	CHR4_JGVV23_126_T01	VIT_04s0023g02570	26.12	misc.peroxidases	peroxidase 72 (PER72) (P72) (PRXR8) | chr5:26515916-26517391 REVERSE	Peroxidase 72	2.07652e-08	0.000576524	0.0568606	0.728415	0.828992	0.841433	0.877657	0.00498187
	1.36659	1.06496	0.770678	0.21814	-0.146927	-0.439095	0.0446745	0.258281	-0.225244	CHR7_JGVV130_22_T01	VIT_07s0130g00220	26.12	misc.peroxidases	peroxidase, putative | chr4:16084828-16086296 FORWARD	Peroxidase ATP32, class III	2.28773e-05	0.0138968	0.473725	0.70489	0.101859	0.902219	0.358829	0.445385
	-0.64163	2.18829	1.49745	-1.27107	-0.154375	0.000834758	-0.361399	-0.61589	0.0439393	CHR18_JGVV1_1169_T01	VIT_18s0001g15390	26.12	misc.peroxidases	cationic peroxidase, putative | chr4:13189393-13191507 FORWARD	Gaiacol peroxidase	0.00560865	0.190978	0.149401	0.922128	0.999521	0.740808	0.535539	0.974401
	-0.283219	0.849781	0.141202	0.497505	-0.190142	0.492119	-0.293822	0.303243	1.07005	CHR7_JGVV129_36_T01	VIT_07s0129g00360	26.12	misc.peroxidases	peroxidase 73 (PER73) (P73) (PRXR11) | chr5:26894856-26896488 FORWARD	Peroxidase 73	0.0243048	0.880706	0.259033	0.768441	0.281316	0.534288	0.521337	0.00828083
	-0.219842	1.28599	0.143001	0.10175	-0.263719	0.0948551	-0.0508682	-0.390298	-0.059287	CHR18_JGVV1_379_T01	VIT_18s0001g06850	26.12	misc.peroxidases	peroxidase, putative | chr5:1578951-1580875 REVERSE	Peroxidase GvPx2b class III	0.000150381	0.856636	0.849806	0.591408	0.87332	0.920425	0.306419	0.911701
	2.08025	3.85233	0.424758	1.13336	-0.344612	-0.972738	0.742455	0.343432	-0.0318978	CHR8_JGVV58_48_T01	VIT_08s0058g00980	26.12	misc.peroxidases	peroxidase, putative | chr5:1578951-1580875 REVERSE	Cationic peroxidase	3.81393e-11	0.611627	0.0164625	0.610022	0.0482426	0.127607	0.542901	0.967272
	0.435932	1.19961	-0.16986	0.0260778	-0.386464	0.0344182	0.083499	0.100998	-0.194549	CHR12_JGVV55_80_T01	VIT_12s0055g01020	26.12	misc.peroxidases	peroxidase, putative | chr5:15847081-15849108 REVERSE	Peroxidase	0.000525921	0.829292	0.966926	0.396149	0.960997	0.869633	0.837473	0.673749
	-1.44379	-1.05203	0.482165	-0.813302	-0.460912	0.0315462	-0.528374	0.0391867	0.20646	CHR18_JGVV1_78_T01	VIT_18s0001g01140	26.12	misc.peroxidases	peroxidase 64 (PER64) (P64) (PRXR4) | chr5:16852630-16854224 FORWARD	Peroxidase 64	0.0808098	0.683799	0.239095	0.608728	0.981267	0.467298	0.968019	0.815987
	-0.478582	-1.28008	-0.249321	1.21392	-0.57318	-0.427749	-0.344746	-0.151386	0.601523	CHR6_JGVV4_67_T01	VIT_06s0004g07770	26.12	misc.peroxidases	peroxidase, putative | chr5:1578951-1580875 REVERSE	Peroxidase	3.76252e-08	0.460469	3.01239e-07	0.0115668	0.0538496	0.11369	0.551156	0.00527615
	-0.661969	-0.0650129	-0.884341	-1.05009	-0.915531	-0.963598	-1.19554	-1.14114	-1.22528	CHR5_JGVV77_48_T01	VIT_05s0077g00720	26.12	misc.peroxidases	peroxidase 40 (PER40) (P40) | chr4:9205016-9206552 FORWARD	Peroxidase 40	0.846628	0.013128	0.000313742	0.00278525	0.00113543	5.23595e-05	0.000112557	5.27521e-05
	0.212916	-0.952265	0.327992	-1.7391	-1.17417	-0.827081	-0.260414	-1.29692	-1.1269	CHR11_JGVV16_476_T01	VIT_11s0016g05320	26.12	misc.peroxidases	electron carrier/ heme binding / peroxidase | chr2:17296812-17298731 REVERSE	Peroxidase	1.14552e-05	0.292009	1.80894e-10	2.38168e-06	0.000243346	0.260077	1.27382e-07	2.30845e-06
	3.19923	3.90448	0.854031	0.373282	-1.19843	-1.35399	0.110013	0.285891	0.342196	CHR8_JGVV58_49_T01	VIT_08s0058g00970	26.12	misc.peroxidases	peroxidase, putative | chr5:1578951-1580875 REVERSE	Cationic peroxidase	2.94887e-08	0.378255	0.663163	0.0924491	0.0417438	0.905736	0.730436	0.678262
	-1.95927	-2.46141	-2.02634	-1.45785	-2.08561	-0.785726	-0.824504	-1.28624	-0.668428	CHR18_JGVV1_378_T01	VIT_18s0001g06840	26.12	misc.peroxidases	peroxidase, putative | chr5:1578951-1580875 REVERSE	Peroxidase GvPx2b class III	2.05726e-08	6.31775e-05	0.000301863	4.22849e-06	0.058616	0.0380302	0.00128286	0.108914
beta-glucosidase
	0.6396	-0.112197	0.163587	0.159318	1.54484	1.1761	-0.101557	1.08395	0.767465	CHR5_JGVV77_88_T01	VIT_05s0077g01150	26.4.1	misc.beta 1,3 glucan hydrolases.glucan endo-1,3-beta-glucosidase	catalytic/ cation binding / hydrolase, hydrolyzing O-glycosyl compounds | chr4:9200010-9201552 REVERSE	Beta-1,3-glucanase	0.884864	0.922337	0.876901	0.026606	0.0860064	0.914661	0.103566	0.287329
	-0.470376	1.11604	-0.526933	0.249908	1.06739	3.05172	-0.0873347	1.8988	2.07745	CHR16_JGVV98_39_T01	VIT_16s0098g01560	26.4.1	misc.beta 1,3 glucan hydrolases.glucan endo-1,3-beta-glucosidase	catalytic/ cation binding / hydrolase, hydrolyzing O-glycosyl compounds | chr5:8281976-8284001 REVERSE	Glucan endo-1,3-beta-D-glucosidase	5.02505e-05	0.161826	0.453313	0.000381955	5.66161e-13	0.818226	9.5847e-09	2.68842e-09
	-0.256077	0.869498	0.815302	-1.07366	0.597534	-0.273219	0.0963107	0.0298142	0.122135	CHR11_JGVV16_391_T01	VIT_11s0016g04360	26.4.1	misc.beta 1,3 glucan hydrolases.glucan endo-1,3-beta-glucosidase	glycosyl hydrolase family 17 protein | chr3:8830336-8831838 FORWARD	Glycosyl hydrolase family 17 protein	0.00386196	0.0430703	0.000783828	0.0902251	0.495281	0.824857	0.950041	0.778404
	0.460428	1.07049	0.530966	0.959711	0.421828	0.736591	0.775949	1.08976	0.213009	CHR18_JGVV164_15_T01	VIT_18s0164g00180	26.4.1	misc.beta 1,3 glucan hydrolases.glucan endo-1,3-beta-glucosidase	glycosyl hydrolase family 17 protein | chr5:22907319-22909559 FORWARD	Glycosyl hydrolase family 17 protein	3.57536e-06	0.0674558	4.33549e-05	0.0930695	0.00152906	0.000632235	6.48738e-06	0.416842
	-0.914376	0.504595	-1.15504	0.565129	0.405033	0.736198	0.274813	1.01697	1.14451	CHR8_JGVV7_277_T01	VIT_08s0007g06080	26.4.1	misc.beta 1,3 glucan hydrolases.glucan endo-1,3-beta-glucosidase	Symbols: BG1 | BG1 (BETA-1,3-GLUCANASE 1); catalytic/ cation binding / hydrolase, hydrolyzing O-glycosyl compounds | chr3:21191237-21193189 REVERSE	Beta 1-3 glucanase [Vitis vinifera]	0.0426638	0.000426938	0.0326666	0.182515	0.00622416	0.342919	0.000162025	3.98788e-05
	0.508869	1.24996	0.710143	0.978249	0.382298	0.802977	0.971411	1.21505	0.271793	CHR11_JGVV16_259_T01	VIT_11s0016g02960	26.4.1	misc.beta 1,3 glucan hydrolases.glucan endo-1,3-beta-glucosidase	glycosyl hydrolase family 17 protein | chr5:22907319-22909559 FORWARD	Glucan endo-1,3-beta-glucosidase 4 precursor	4.14553e-08	0.00583966	9.5276e-06	0.100224	0.000232777	9.77197e-06	2.34944e-07	0.234301
	-0.715734	-0.867692	-0.746589	-0.567332	0.129279	0.740878	-0.361207	1.62117	0.122713	CHR6_JGVV80_77_T01	VIT_06s0080g00420	26.4.1	misc.beta 1,3 glucan hydrolases.glucan endo-1,3-beta-glucosidase	glycosyl hydrolase family 17 protein | chr2:11752170-11754028 REVERSE	Glucan endo-1,3-beta-glucosidase 7 precursor	0.00300823	0.0583585	0.0719028	0.798774	0.0194465	0.27727	1.50494e-06	0.769807
	0.149982	-0.145484	0.177681	0.0192768	0.124678	0.898208	-0.00973015	1.24427	0.464409	CHR6_JGVV4_711_T01	VIT_06s0004g00720	26.4.1	misc.beta 1,3 glucan hydrolases.glucan endo-1,3-beta-glucosidase	glycosyl hydrolase family 17 protein | chr3:4425227-4428179 REVERSE	Glucan endo-1,3-beta-glucosidase 4 precursor	0.447483	0.576143	0.952151	0.64589	8.26998e-06	0.9727	1.27458e-08	0.0133471
	-0.154691	-1.11879	-0.201116	-0.213533	-0.04814	-0.00444848	-0.299395	0.077394	0.121435	CHR12_JGVV59_125_T01	VIT_12s0059g01320	26.4.1	misc.beta 1,3 glucan hydrolases.glucan endo-1,3-beta-glucosidase	glycosyl hydrolase family 17 protein | chr2:2199219-2201486 FORWARD	Glucan endo-1,3-beta-glucosidase 7 precursor	8.08656e-09	0.465794	0.263541	0.874569	0.991211	0.0886201	0.729227	0.56609
	-0.284922	-0.893413	-0.418902	0.0128222	-0.230604	1.14217	-0.265505	-0.770139	1.4112	CHR5_JGVV62_116_T01	VIT_05s0062g01430	26.4.1	misc.beta 1,3 glucan hydrolases.glucan endo-1,3-beta-glucosidase	glycosyl hydrolase family 17 protein | chr3:2332022-2334074 REVERSE	Glycosyl hydrolase family 17 protein	3.30848e-06	0.0860026	0.969091	0.315175	1.44603e-07	0.176118	7.3121e-05	2.21546e-09
	-0.42147	-0.108536	0.0522088	-1.30685	-0.248872	-0.412589	0.356109	0.343127	-0.425448	CHR10_JGVV3_331_T01	VIT_10s0003g03690	26.4.1	misc.beta 1,3 glucan hydrolases.glucan endo-1,3-beta-glucosidase	glycosyl hydrolase family 17 protein | chr1:10550947-10553215 REVERSE	Beta-1,3-glucanase precursor	0.741555	0.947495	2.25291e-05	0.534821	0.207037	0.259229	0.28458	0.179492
	0.353967	0.516434	0.050408	-0.255399	-0.329881	0.0411834	-1.02483	-0.590744	-0.213801	CHR9_JGVV70_28_T01	VIT_09s0070g00310	26.4.1	misc.beta 1,3 glucan hydrolases.glucan endo-1,3-beta-glucosidase	glycosyl hydrolase family 17 protein | chr5:23505366-23507288 REVERSE	Glucan endo-1,3-beta-glucosidase 6 precursor	7.55618e-07	0.814109	0.0102873	0.00198099	0.790316	4.51575e-13	1.75986e-07	0.036493
	-1.07904	-1.12831	-0.515259	0.0667727	-0.385094	0.0638115	-0.198337	-0.187512	-0.000944199	CHR9_JGVV2_616_T01	VIT_09s0002g06880	26.4.1	misc.beta 1,3 glucan hydrolases.glucan endo-1,3-beta-glucosidase	glycosyl hydrolase family 17 protein | chr3:5345051-5346988 FORWARD	Beta-1,3-glucanase	1.75952e-05	0.142011	0.872276	0.20977	0.888484	0.520782	0.550072	0.998447
	0.163044	1.58389	0.513939	-0.286949	-0.391282	-0.0978433	0.125423	0.182483	0.797717	CHR13_JGVV19_361_T01	VIT_13s0019g01180	26.4.1	misc.beta 1,3 glucan hydrolases.glucan endo-1,3-beta-glucosidase	glycosyl hydrolase family 17 protein / beta-1,3-glucanase, putative | chr3:20549599-20552215 REVERSE	Glucan endo-1,3-beta-glucosidase precursor	5.36494e-09	0.102577	0.283057	0.153789	0.793239	0.68038	0.520506	0.00114632
	0.296635	2.18114	-0.25052	-0.119065	-0.471408	-1.39162	0.350291	-0.25627	-1.39242	CHR6_JGVV61_139_T01	VIT_06s0061g00100	26.4.1	misc.beta 1,3 glucan hydrolases.glucan endo-1,3-beta-glucosidase	Symbols: BG3 | BG3 (BETA-1,3-GLUCANASE 3); cellulase/ hydrolase, hydrolyzing O-glycosyl compounds | chr3:21181742-21183075 REVERSE	Glucan endo-1,3-beta-glucosidase, acidic isoform precursor	1.53491e-07	0.745787	0.841013	0.32191	0.000549338	0.425751	0.585843	0.000488462
	-1.14145	-0.752973	-1.25191	-0.549388	-0.636365	-1.003	0.19401	-0.00131623	-0.220666	CHR8_JGVV7_279_T01	VIT_08s0007g06040	26.4.1	misc.beta 1,3 glucan hydrolases.glucan endo-1,3-beta-glucosidase	Symbols: BG1 | BG1 (BETA-1,3-GLUCANASE 1); catalytic/ cation binding / hydrolase, hydrolyzing O-glycosyl compounds | chr3:21191237-21193189 REVERSE	Beta-1,3-glucanase	0.00948902	0.000997362	0.0820063	0.0587745	0.00152653	0.604832	0.997137	0.556357
