# Supplementary material for: Dissecting the Biochemical and Transcriptomic Effects of a Locally Applied Heat Treatment on Developing Cabernet Sauvignon Grape Berries
Source: Front Plant Sci. 2017 Jan 31;8:53. doi: 10.3389/fpls.2017.00053 (PMC5281624; doi:10.3389/fpls.2017.00053)
Supplement: Supplementary file 13 [file DataSheet13.XLSX]

## Sheet: Feuil1
Supplementary Table 13: DEGs belonging to the MapMan functional category "RNA.regulation of transcription".
Expression: log2 fold change between HT and control; Green or red highlights indicate DEGs (log2 FC >1, p.adj.BH<0.05).
FC: Fold change; padjBH: Benjamini and Hochberg corrected p-values
Green			Véraison			Ripening
1 d	7 d	14d	1 d	7 d	14d	1 d	7 d	14d		Unique_ID				Functional annotation
log2FC.green.HS_vs_control.d1.	log2FC.green.HS_vs_control.d7.	log2FC.green.HS_vs_control.d14.	log2FC.veraison.HS_vs_control.d1.	log2FC.veraison.HS_vs_control.d7.	log2FC.veraison.HS_vs_control.d14.	log2FC.middle_ripening.HS_vs_control.d1.	log2FC.middle_ripening.HS_vs_control.d7.	log2FC.middle_ripening.HS_vs_control.d14.	ID_Nimblegen	C12X_V1	BINCODE	NAME	DESCRIPTION	Grimplet et al., 2012	p.adj.BH.green.HS_vs_control.d1.	p.adj.BH.green.HS_vs_control.d7.	p.adj.BH.green.HS_vs_control.d14.	p.adj.BH.veraison.HS_vs_control.d1.	p.adj.BH.veraison.HS_vs_control.d7.	p.adj.BH.veraison.HS_vs_control.d14.	p.adj.BH.middle_ripening.HS_vs_control.d1.	p.adj.BH.middle_ripening.HS_vs_control.d7.	p.adj.BH.middle_ripening.HS_vs_control.d14.
1.96421	3.64601	0.764169	-0.240997	0.444819	-0.0703688	0.116875	0.250132	-0.519153	CHR14_JGVV68_124_T01	VIT_14s0068g01290	27.3.1	RNA.regulation of transcription.ABI3/VP1-related B3-domain-containing transcription factor family	Symbols: FUS3 | FUS3 (FUSCA 3); DNA binding / transcription activator/ transcription factor | chr3:9853828-9855989 REVERSE	Transcriptional factor B3	0.0365965	2.11708e-05	0.616196	0.85706	0.744577	0.967029	0.925968	0.831004	0.63078
1.14444	2.00022	0.757208	1.23929	0.549859	-0.805506	-0.025106	0.981505	0.305334	CHR8_JGVV7_589_T01	VIT_08s0007g02810	27.3.1	RNA.regulation of transcription.ABI3/VP1-related B3-domain-containing transcription factor family	DNA-binding protein, putative | chr3:3648924-3651332 REVERSE	Regulator of the ATPase vacuolar RAV2	0.000179014	8.17335e-10	0.0309227	2.22499e-05	0.0735407	0.00478868	0.952484	0.000514674	0.332053
0.69959	1.56055	0.319272	-0.58985	-0.379352	-1.24725	-0.0988857	-0.731129	-0.643342	CHR2_JGVV25_276_T01	VIT_02s0025g03000	27.3.1	RNA.regulation of transcription.ABI3/VP1-related B3-domain-containing transcription factor family	Symbols: NGA1 | NGA1 (NGATHA1); transcription factor | chr2:19260918-19262404 FORWARD	NGA1 (NGATHA1)	0.000832579	5.07319e-11	0.242093	0.00233373	0.0760938	4.86195e-08	0.687953	0.000225221	0.0011659
0.459366	1.449	0.882995	0.492039	0.0455247	0.498293	0.0897874	0.341302	0.25158	CHR6_JGVV4_39_T01	VIT_06s0004g08100	27.3.1	RNA.regulation of transcription.ABI3/VP1-related B3-domain-containing transcription factor family	Symbols: HSL1, HSI2-L1, VAL2 | HSL1 (HSI2-LIKE 1); transcription factor | chr4:15479524-15485353 FORWARD	VP1/ABI3 family regulatory protein	0.0734324	1.4104e-08	0.0018273	0.0332989	0.914881	0.0361249	0.767008	0.155464	0.331797
-0.248183	-0.504028	-0.340942	-1.12278	-0.350461	0.25186	-1.57971	-0.936065	-0.0541414	CHR8_JGVV32_88_T01	VIT_08s0032g01110	27.3.10	RNA.regulation of transcription.C2C2(Zn) YABBY family	Symbols: YAB2 | YAB2 (YABBY2); transcription factor | chr1:2675813-2679781 FORWARD	Axial regulator YABBY2	0.579476	0.0865171	0.494718	0.000322647	0.360721	0.522336	1.87698e-06	0.00238959	0.908764
0.963091	5.60176	0.804081	-0.25203	0.807868	-0.0398732	-0.0548557	-0.074988	0.0256659	CHR12_GSVIVT00023289001_T01	VIT_12s0035g00650	27.3.11	RNA.regulation of transcription.C2H2 zinc finger family	nucleic acid binding / transcription factor/ zinc ion binding | chr2:10097559-10103398 FORWARD	Zinc finger homeobox 21	0.418684	1.85342e-08	0.614104	0.857189	0.501374	0.983845	0.968327	0.955931	0.986383
1.29159	3.59805	0.431644	-0.15665	0.235694	-0.7261	0.962461	1.10524	-0.49901	CHR6_JGVV4_397_T01	VIT_06s0004g04180	27.3.11	RNA.regulation of transcription.C2H2 zinc finger family	zinc finger (C2H2 type) family protein (ZAT11) | chr2:15706357-15707224 FORWARD	Zinc finger (C2H2 type) protein (ZAT11)	7.85244e-05	1.08162e-15	0.320252	0.699397	0.566454	0.0168988	0.00114035	0.000253546	0.10811
0.839117	3.37273	-0.146905	-0.143956	-0.230403	-1.4597	0.981593	0.481571	0.185385	CHR3_JGVV91_51_T01	VIT_03s0091g00690	27.3.11	RNA.regulation of transcription.C2H2 zinc finger family	Symbols: STZ, ZAT10 | STZ (salt tolerance zinc finger); nucleic acid binding / transcription factor/ transcription repressor/ zinc ion binding | chr1:9648141-9649073 REVERSE	Salt tolerance zinc finger	0.108914	4.93486e-10	0.894401	0.837401	0.754491	0.00202103	0.0328094	0.347059	0.766775
0.990735	2.53265	-0.239691	0.784998	0.402613	-0.930206	1.30482	0.859912	0.466208	CHR18_JGVV1_597_T01	VIT_18s0001g09230	27.3.11	RNA.regulation of transcription.C2H2 zinc finger family	Symbols: STZ, ZAT10 | STZ (salt tolerance zinc finger); nucleic acid binding / transcription factor/ transcription repressor/ zinc ion binding | chr1:9648141-9649073 REVERSE	Salt tolerance zinc finger	0.00673929	3.34299e-10	0.713849	0.0211071	0.337806	0.00751325	0.00016164	0.0113139	0.206862
1.12754	2.45021	1.30577	0.125677	-0.0116583	0.0383732	0.179686	0.470817	0.171637	CHR1_JGVV11_282_T01	VIT_01s0011g03780	27.3.11	RNA.regulation of transcription.C2H2 zinc finger family	zinc finger protein-related | chr1:25621678-25622412 REVERSE	Zinc finger protein 6	2.0568e-05	7.57049e-14	1.8601e-05	0.697516	0.981428	0.928385	0.516998	0.048252	0.550213
0.554421	2.21625	-0.152337	2.59927	2.18157	0.255296	2.66983	2.55448	-0.366755	CHR14_JGVV66_172_T01	VIT_14s0066g01880	27.3.11	RNA.regulation of transcription.C2H2 zinc finger family	Symbols: PMZ | PMZ; zinc ion binding | chr3:10520509-10521532 FORWARD	Zf AN1 domain-containing stress-associated protein 12 (SAP12)	0.0892757	1.74705e-10	0.804098	1.403e-11	4.24468e-09	0.481377	6.28682e-12	2.72537e-11	0.249989
0.503153	1.28054	0.88845	-0.494295	0.123849	-0.0805215	0.329147	-0.57972	-0.432883	CHRUN_JGVV179_15_T01	VIT_00s0179g00170	27.3.11	RNA.regulation of transcription.C2H2 zinc finger family	Symbols: AtIDD7 | AtIDD7 (Arabidopsis thaliana Indeterminate(ID)-Domain 7); nucleic acid binding / transcription factor/ zinc ion binding | chr1:20560284-20563171 REVERSE	Indeterminate(ID)-domain 12	0.547683	0.0208604	0.296138	0.488686	0.908893	0.941586	0.654888	0.380208	0.543782
0.416841	1.27635	0.358586	1.0808	0.746096	0.81462	0.649972	0.661973	0.504433	CHR18_JGVV1_680_T01	VIT_18s0001g10130	27.3.11	RNA.regulation of transcription.C2H2 zinc finger family	zinc finger (C2H2 type) family protein | chr5:21121483-21122985 REVERSE	Zinc finger (C2H2 type) family	0.0114454	2.04949e-11	0.068142	3.80648e-09	1.3741e-05	1.69707e-06	3.92953e-05	3.41909e-05	0.00123848
0.622018	1.27402	0.406783	1.88146	1.46754	0.756169	1.45958	1.51982	1.24314	CHR7_GSVIVT00022375001_T01	VIT_07s0031g02760	27.3.11	RNA.regulation of transcription.C2H2 zinc finger family	zinc finger (C2H2 type) family protein | chr2:18603618-18604751 FORWARD	No hit	0.0269625	1.80017e-06	0.270797	2.02449e-09	1.15718e-06	0.00428352	3.26614e-07	1.98619e-07	8.86981e-06
0.268065	1.24328	0.133647	1.59079	0.402024	0.358161	1.21743	0.619681	1.20446	CHR7_JGVV129_24_T01	VIT_07s0129g00240	27.3.11	RNA.regulation of transcription.C2H2 zinc finger family	Symbols: AZF2 | AZF2 (ARABIDOPSIS ZINC-FINGER PROTEIN 2); DNA binding / nucleic acid binding / transcription factor/ transcription repressor/ zinc ion binding | chr3:6803166-6804233 REVERSE	C2H2 zinc finger protein AZF1	0.595461	0.000194801	0.865888	1.15962e-05	0.344369	0.38129	0.000432361	0.0765069	0.0006342
0.831587	1.07101	0.356312	-0.0659187	0.0726158	0.100395	-0.288499	-0.277309	-0.0561496	CHR1_JGVV11_475_T01	VIT_01s0011g01690	27.3.11	RNA.regulation of transcription.C2H2 zinc finger family	zinc finger (ZPR1-type) family protein | chr5:7451505-7456685 REVERSE	Zinc finger (ZPR1-type) family protein	1.43438e-09	1.35264e-13	0.00621142	0.634532	0.635947	0.436565	0.00576835	0.00842687	0.679424
0.292958	1.03759	0.26008	-0.147635	0.352552	-0.0774136	-0.0879514	0.294517	0.0483182	CHR19_GSVIVT00014844001_T01	VIT_19s0015g01780	27.3.11	RNA.regulation of transcription.C2H2 zinc finger family	zinc finger (C2H2 type) family protein | chr5:22747768-22749249 FORWARD	Zinc finger (C2H2 type) family	0.650955	0.00958185	0.761388	0.814697	0.543405	0.919261	0.883871	0.56278	0.942342
0.126825	1.02217	0.00171404	-0.0492095	0.181298	0.0388414	-0.183433	0.168686	0.405845	CHR3_JGVV17_128_T01	VIT_03s0017g02160	27.3.11	RNA.regulation of transcription.C2H2 zinc finger family	Symbols: SUF4 | SUF4 (suppressor of FRIGIDA4); DNA binding / protein heterodimerization/ protein homodimerization/ transcription factor | chr1:11040281-11043751 REVERSE	Suppressor of FRIGIDA4	0.379073	1.80994e-12	0.996063	0.755633	0.15387	0.830454	0.107107	0.146097	0.000403008
0.0953849	0.642224	0.195867	0.311665	-0.323652	-1.11376	0.548644	-0.0205166	-0.461751	CHR13_JGVV19_405_T01	VIT_13s0019g00480	27.3.11	RNA.regulation of transcription.C2H2 zinc finger family	zinc finger (C2H2 type) family protein | chr2:12322974-12323444 FORWARD	Zinc finger (C2H2 type) family	0.885367	0.0495485	0.783278	0.448755	0.476523	0.00167732	0.121795	0.969502	0.21987
-0.533667	0.544951	-0.265551	0.12016	0.149721	0.302889	-0.700709	0.768842	1.58002	CHR18_JGVV1_987_T01	VIT_18s0001g13420	27.3.11	RNA.regulation of transcription.C2H2 zinc finger family	Symbols: SRS5 | SRS5 (SHI-RELATED SEQUENCE 5) | chr1:28351562-28353495 REVERSE	SHI-related sequence 5	0.0448655	0.016964	0.500063	0.721668	0.68029	0.271254	0.00352786	0.0015571	3.85937e-08
0.0383124	0.477677	-0.375435	-0.159656	0.572493	-0.357587	1.44087	1.01686	0.534132	CHRUN_PDVV229_3_T01	VIT_00s0229g00050	27.3.11	RNA.regulation of transcription.C2H2 zinc finger family	zinc finger (C2H2 type) family protein | chr2:18603618-18604751 FORWARD	C2H2 zinc-finger protein ZPT3-3	0.924032	0.00988373	0.155277	0.506678	0.00618503	0.0848187	1.33894e-09	1.96031e-06	0.0072862
-0.653602	0.397508	-0.2979	-1.07674	-0.218956	-1.08088	-0.784961	-0.774805	-0.447441	CHR6_JGVV61_82_T01	VIT_06s0061g00760	27.3.11	RNA.regulation of transcription.C2H2 zinc finger family	nucleic acid binding / transcription factor/ zinc ion binding | chr2:12024149-12025306 FORWARD	Zinc finger (C2H2 type) family	0.231217	0.390972	0.738609	0.0174122	0.764247	0.0205024	0.0887384	0.0955268	0.390589
-0.358165	0.323926	0.273067	0.74911	0.464311	0.345564	0.747878	0.615837	1.35513	CHR18_JGVV1_128_T01	VIT_18s0001g02000	27.3.11	RNA.regulation of transcription.C2H2 zinc finger family	zinc finger (C2H2 type) family protein | chr1:28428706-28431249 FORWARD	Zinc finger (C2H2 type) family	0.272524	0.21643	0.539598	0.00471406	0.120944	0.24942	0.0045617	0.0206401	3.50001e-06
-0.108182	0.241752	0.042629	-0.303172	-0.820997	-0.610982	-0.400825	-1.4548	-1.37405	CHR6_JGVV80_92_T01	VIT_06s0080g00270	27.3.11	RNA.regulation of transcription.C2H2 zinc finger family	zinc finger (C2H2 type) protein (WIP3) | chr1:2609996-2613242 REVERSE	Zinc finger (C2H2 type) protein (WIP3)	0.718096	0.185475	0.930056	0.119011	6.52694e-05	0.00147996	0.0315668	4.96461e-10	3.38076e-09
0.0780573	-0.110098	0.066698	0.0852628	0.705854	1.12926	-0.607697	-0.665442	0.92501	CHR7_JGVV104_22_T01	VIT_07s0104g01620	27.3.11	RNA.regulation of transcription.C2H2 zinc finger family	Symbols: AtIDD5 | AtIDD5 (Arabidopsis thaliana Indeterminate(ID)-Domain 5); nucleic acid binding / transcription factor/ zinc ion binding | chr2:505487-509425 FORWARD	Zinc finger (C2H2 type) MAGPIE	0.894815	0.746492	0.932915	0.857189	0.0314569	0.000362222	0.0463918	0.0291569	0.002765
-0.010749	-0.190228	-0.168286	-0.226418	-0.0520109	0.105828	0.700556	1.00427	-0.601548	CHR8_JGVV40_245_T01	VIT_08s0040g00750	27.3.11	RNA.regulation of transcription.C2H2 zinc finger family	zinc finger (C2H2 type) family protein | chr5:3469268-3470086 FORWARD	Zinc finger (C2H2 type) family	0.987439	0.56025	0.794032	0.558195	0.929805	0.833808	0.0218113	0.00116325	0.0573087
0.0185328	-0.292356	0.00697179	-0.695993	-0.978868	-0.848695	-0.889599	-1.23097	-0.139841	CHR5_JGVV49_7_T01	VIT_05s0049g00070	27.3.11	RNA.regulation of transcription.C2H2 zinc finger family	Symbols: SUP, FON1, FLO10 | SUP (SUPERMAN); DNA binding / nucleic acid binding / transcription factor/ zinc ion binding | chr3:8242302-8243372 FORWARD	PhSUP1 SUPERMAN	0.981353	0.431441	0.995241	0.0571554	0.0108551	0.0220571	0.012684	0.000709547	0.775944
-0.168576	-0.298202	-0.0109149	0.597892	0.0610982	0.165805	0.545258	0.432756	1.1898	CHR18_JGVV1_873_T01	VIT_18s0001g12220	27.3.11	RNA.regulation of transcription.C2H2 zinc finger family	zinc finger (C2H2 type) family protein | chr5:26641652-26644402 REVERSE	Indeterminate(ID)-domain 2	0.257233	0.00964051	0.976731	4.69184e-06	0.754413	0.224392	1.87666e-05	0.000472582	5.98803e-12
-1.02377	-0.436524	-0.724972	0.0287491	-0.281997	-0.805532	0.0359224	0.200602	0.261576	CHR8_JGVV40_118_T01	VIT_08s0040g02100	27.3.11	RNA.regulation of transcription.C2H2 zinc finger family	Symbols: JKD | JKD (JACKDAW); nucleic acid binding / protein binding / protein homodimerization/ transcription factor/ zinc ion binding | chr5:745644-749007 FORWARD	Zinc finger (C2H2 type) JACKDAW	3.13057e-09	0.000720582	2.7959e-05	0.894584	0.0551933	1.96336e-07	0.847941	0.153997	0.0593962
-0.561998	-0.495422	-0.472933	-0.792806	-0.363713	-0.469374	0.456636	1.09849	-0.906716	CHRUN_JGVV1356_1_T01	VIT_00s1356g00010	27.3.11	RNA.regulation of transcription.C2H2 zinc finger family	zinc finger (C2H2 type) family protein | chr4:13639963-13641792 FORWARD	Zinc finger (C2H2 type) family	0.0942161	0.0810129	0.263661	0.00746148	0.317669	0.144787	0.136942	0.000287776	0.00270825
0.0137056	-1.26994	-0.299004	-0.536411	-0.502605	-0.0781988	-1.11835	-0.160838	0.253897	CHR11_JGVV52_70_T01	VIT_11s0052g01120	27.3.11	RNA.regulation of transcription.C2H2 zinc finger family	Symbols: ZFP2, ATZFP2 | ZFP2 (ZINC FINGER PROTEIN 2); nucleic acid binding / transcription factor/ zinc ion binding | chr5:23295964-23296683 FORWARD	Zinc finger protein 2	0.978716	3.88521e-07	0.413538	0.0239922	0.0519099	0.842356	7.92556e-06	0.572847	0.344504
-0.336959	-1.41593	-0.609892	-0.8034	-0.939914	-0.5696	-1.1843	-0.324729	0.446094	CHR17_JGVV0_757_T01	VIT_17s0000g01870	27.3.11	RNA.regulation of transcription.C2H2 zinc finger family	Symbols: SGR5, ATIDD15 | nucleic acid binding / transcription factor/ zinc ion binding | chr2:432275-435077 FORWARD	Indeterminate(ID)-domain 16	0.232057	3.38915e-08	0.0394331	0.000656275	0.00021317	0.0178278	2.40172e-06	0.188446	0.0651179
-1.07897	-1.42748	-1.70136	-0.404034	-0.122773	-0.167184	-0.628646	-0.63369	-1.37993	CHR8_GSVIVT00025590001_T01	VIT_08s0040g02770	27.3.11	RNA.regulation of transcription.C2H2 zinc finger family	zinc finger (C2H2 type) family protein | chr5:7653257-7654724 REVERSE	Unknown protein	0.00699558	9.10646e-05	0.000260009	0.339242	0.847574	0.766812	0.0975648	0.0967871	0.000328584
-0.162031	-1.48592	-0.682558	0.218827	-0.100342	0.468615	0.215492	-0.176785	-0.255793	CHR2_JGVV12_156_T01	VIT_02s0012g01190	27.3.11	RNA.regulation of transcription.C2H2 zinc finger family	nucleic acid binding / transcription factor/ zinc ion binding | chr4:9906848-9907657 FORWARD	Zinc finger (C2H2 type) family	0.754351	3.45635e-06	0.0950629	0.583319	0.852852	0.171065	0.56553	0.649488	0.492661
1.20547	4.77858	1.54298	-1.07298	0.0897173	0.242201	0.587095	-0.0726443	-0.225088	CHR16_JGVV13_65_T01	VIT_16s0013g00870	27.3.12	RNA.regulation of transcription.C3H zinc finger family	Symbols: PEI1 | PEI1; nucleic acid binding / transcription factor/ zinc-mediated transcriptional activator | chr5:2372619-2373655 FORWARD	Zinc finger (CCCH-type) family protein	0.262649	3.06188e-07	0.204405	0.271665	0.959582	0.872164	0.57953	0.956362	0.861026
0.771562	2.30735	0.650973	0.477102	0.532764	0.263825	0.0932487	0.502802	0.00699309	CHR11_JGVV16_448_T01	VIT_11s0016g04990	27.3.12	RNA.regulation of transcription.C3H zinc finger family	zinc finger (CCCH-type) family protein | chr5:23693340-23696222 FORWARD	Unknown protein	0.000948777	3.61867e-14	0.0156669	0.0281161	0.021859	0.287369	0.742048	0.0202281	0.984714
0.0933965	1.29435	0.540841	-0.322651	-0.261715	-0.140788	-0.449181	-0.178227	0.410876	CHR11_JGVV16_443_T01	VIT_11s0016g04940	27.3.12	RNA.regulation of transcription.C3H zinc finger family	zinc finger (CCCH-type) family protein | chr3:6707241-6709028 FORWARD	Zinc finger (CCCH-type) family protein	0.743602	3.54098e-10	0.0124085	0.0699388	0.196668	0.52946	0.00926795	0.359631	0.0204081
-0.387857	0.73185	-0.425054	0.274861	-0.384607	-1.12664	1.20913	0.434799	0.154588	CHR13_JGVV67_184_T01	VIT_13s0067g01070	27.3.12	RNA.regulation of transcription.C3H zinc finger family	Symbols: CZF1, ZFAR1, SZF2, ATSZF2 | CZF1; transcription factor | chr2:16772073-16774657 FORWARD	Cys-3-His zinc finger protein	0.208814	0.00290332	0.243746	0.353541	0.202855	4.46147e-05	9.39982e-06	0.102432	0.636265
0.040213	0.281126	0.450484	-0.537158	-0.330864	0.142179	-1.13721	-0.862686	0.216307	CHR10_JGVV71_59_T01	VIT_10s0071g00520	27.3.12	RNA.regulation of transcription.C3H zinc finger family	Symbols: ZFWD1 | ZFWD1 (zinc finger WD40 repeat protein 1); nucleic acid binding / zinc ion binding | chr4:13006727-13009608 REVERSE	ZFWD1 (zinc finger WD40 repeat protein 1)	0.94054	0.266322	0.197125	0.0358642	0.280206	0.695512	1.81977e-05	0.000770892	0.4715
0.0991329	0.274817	0.0822315	-0.368307	-0.235255	0.0340134	-1.0516	-0.602488	-0.0379605	CHR3_JGVV91_31_T01	VIT_03s0091g00920	27.3.12	RNA.regulation of transcription.C3H zinc finger family	Symbols: ZFWD1 | ZFWD1 (zinc finger WD40 repeat protein 1); nucleic acid binding / zinc ion binding | chr4:13006727-13009608 REVERSE	Zfwd2 protein (ZFWD2)	0.771702	0.165911	0.859772	0.0779387	0.352457	0.926349	1.71729e-06	0.00310202	0.903272
0.215528	0.225467	-0.0116777	-0.414925	0.068934	0.338911	-1.12909	-0.492258	-0.0122519	CHR10_JGVV71_53_T01	VIT_10s0071g00580	27.3.12	RNA.regulation of transcription.C3H zinc finger family	WD-40 repeat family protein / zfwd2 protein (ZFWD2), putative | chr5:21113650-21116197 REVERSE	Zfwd2 protein (ZFWD2)	0.481789	0.316105	0.986222	0.0693038	0.860081	0.164797	2.50804e-06	0.0282227	0.973543
0.0317623	-0.56888	-0.347636	-0.136944	-0.369334	0.479741	-1.51064	-0.282198	0.15705	CHR5_JGVV20_458_T01	VIT_05s0020g04860	27.3.12	RNA.regulation of transcription.C3H zinc finger family	Symbols: TZP | TZP; DNA binding / nucleic acid binding / zinc ion binding | chr5:17526751-17530516 FORWARD	Zinc knuckle	0.929819	0.000653116	0.132709	0.523927	0.0514238	0.00700662	2.54641e-11	0.115769	0.439492
0.00553536	-1.87577	-0.428676	2.02194	0.456579	-0.401489	0.342629	0.8597	0.370332	CHR4_JGVV8_51_T01	VIT_04s0008g00610	27.3.12	RNA.regulation of transcription.C3H zinc finger family	zinc finger (CCCH-type) family protein | chr2:8550313-8551858 FORWARD	Zinc finger (CCCH-type) family protein	0.98936	2.16652e-13	0.0782691	1.57072e-13	0.023885	0.0395396	0.0719917	1.52994e-05	0.0559345
-0.570682	-1.9892	-0.601082	0.615991	0.396626	0.957773	-0.533941	-0.303425	-0.0103921	CHR11_JGVV16_243_T01	VIT_11s0016g02790	27.3.12	RNA.regulation of transcription.C3H zinc finger family	zinc finger (CCCH-type) family protein | chr2:8550313-8551858 FORWARD	Zinc finger (CCCH-type) family protein	0.0025793	8.09514e-15	0.00576581	0.000539449	0.0378386	1.18844e-06	0.00232982	0.0928587	0.971813
-0.307363	-1.13366	-0.383705	0.0343654	-0.192087	-0.0704979	-0.46903	-0.174682	-0.187625	CHR8_JGVV7_74_T01	VIT_08s0007g08250	27.3.14	RNA.regulation of transcription.CCAAT box binding factor family, HAP2	Symbols: HAP2A, EMB2220, ATHAP2A, NF-YA1 | NF-YA1 (NUCLEAR FACTOR Y, SUBUNIT A1); transcription factor | chr5:4050840-4053534 REVERSE	Nuclear transcription factor Y subunit A-9	0.0471206	4.89065e-11	0.0299697	0.877764	0.251	0.733759	0.000871407	0.248964	0.221753
1.87303	5.26875	1.30979	-0.239249	-0.725052	-0.839609	0.25647	-0.865389	-0.300663	CHRUN_JGVV956_2_T01	VIT_00s0956g00020	27.3.15	RNA.regulation of transcription.CCAAT box binding factor family, HAP3	Symbols: NF-YB6 | NF-YB6 (NUCLEAR FACTOR Y, SUBUNIT B6); transcription activator/ transcription activator binding / transcription factor | chr5:19315023-19316169 FORWARD	Leafy cotyledon1-like protein	0.110278	9.38258e-07	0.40917	0.885086	0.626252	0.525184	0.860243	0.469098	0.838244
0.517829	2.48849	0.846156	0.467852	0.754503	0.931508	-0.164648	0.339858	1.03048	CHRUN_JGVV259_15_T01	VIT_00s0259g00180	27.3.15	RNA.regulation of transcription.CCAAT box binding factor family, HAP3	Symbols: NF-YB2 | NF-YB2 (NUCLEAR FACTOR Y, SUBUNIT B2); transcription factor | chr5:19309227-19310272 FORWARD	Nuclear transcription factor Y subunit B-3	0.0837213	1.19977e-12	0.0104283	0.0882654	0.00792918	0.00073502	0.614122	0.234267	0.000197403
0.539078	2.46458	1.11829	-0.0793458	0.108953	-0.0648698	-0.182058	-0.397131	-0.241067	CHR19_JGVV15_55_T01	VIT_19s0015g00590	27.3.15	RNA.regulation of transcription.CCAAT box binding factor family, HAP3	Symbols: LEC1, EMB 212, EMB212, NF-YB9 | LEC1 (LEAFY COTYLEDON 1); transcription activator/ transcription factor | chr1:7727577-7729617 REVERSE	Leafy cotyledon1-like protein	0.602171	0.000276806	0.261073	0.947168	0.93651	0.962129	0.85294	0.64765	0.80487
0.869423	2.16167	0.520433	0.0421272	0.169151	0.672152	0.286638	0.12131	0.330896	CHR8_JGVV40_14_T01	VIT_08s0040g03260	27.3.15	RNA.regulation of transcription.CCAAT box binding factor family, HAP3	Symbols: NF-YB8 | NF-YB8 (NUCLEAR FACTOR Y, SUBUNIT B8); transcription factor | chr2:15576063-15577877 FORWARD	Nuclear transcription factor Y subunit B-5	3.09305e-05	4.11278e-15	0.026273	0.888362	0.497025	0.000529346	0.13732	0.59308	0.0892869
0.266817	1.48738	-0.0197897	-0.0632963	0.338662	-0.235166	-0.421743	0.140564	-0.0930715	CHR19_JGVV15_54_T01	VIT_19s0015g00580	27.3.15	RNA.regulation of transcription.CCAAT box binding factor family, HAP3	Symbols: LEC1, EMB 212, EMB212, NF-YB9 | LEC1 (LEAFY COTYLEDON 1); transcription activator/ transcription factor | chr1:7727577-7729617 REVERSE	Leafy cotyledon1-like protein	0.833957	0.027105	0.993134	0.958678	0.768729	0.84232	0.632903	0.888528	0.933748
0.21601	0.714371	0.310675	2.10593	1.4503	1.2673	0.752445	1.3961	1.43481	CHR19_JGVV15_41_T01	VIT_19s0015g00440	27.3.15	RNA.regulation of transcription.CCAAT box binding factor family, HAP3	Symbols: NF-YB2 | NF-YB2 (NUCLEAR FACTOR Y, SUBUNIT B2); transcription factor | chr5:19309227-19310272 FORWARD	Nuclear transcription factor Y subunit B-3	0.315119	2.74308e-05	0.183557	4.2422e-15	2.5705e-10	2.55129e-09	2.38685e-05	1.7643e-10	2.12029e-10
-0.655923	-1.00756	-0.520747	-0.881976	-0.632162	-0.394525	-0.829912	-0.883083	-0.492105	CHR14_JGVV128_25_T01	VIT_14s0128g00250	27.3.16	RNA.regulation of transcription.CCAAT box binding factor family, HAP5	Symbols: HAP5C, NF-YC9 | NF-YC9 (NUCLEAR FACTOR Y, SUBUNIT C9); DNA binding / transcription factor | chr1:2882543-2884337 FORWARD	Nuclear transcription factor Y subunit C-9	5.22224e-08	1.03712e-13	3.59582e-05	1.39092e-11	1.08174e-07	0.000134634	5.09783e-11	1.7563e-11	4.6177e-06
0.252403	1.44035	-0.205205	-0.78104	0.15622	0.228639	-1.05042	-0.577814	0.171724	CHR4_JGVV8_477_T01	VIT_04s0008g05130	27.3.17	RNA.regulation of transcription.CPP(Zn),CPP1-related transcription factor family	Symbols: TSO1, ATTSO1 | TSO1 (CHINESE FOR UGLY); transcription factor | chr3:8048802-8052260 FORWARD	TSO1 (chinese for 'ugly')	0.786901	0.00555884	0.872315	0.183926	0.871831	0.78821	0.0576159	0.34385	0.824732
0.223148	0.795617	0.0822328	-0.137376	0.382357	0.161725	-1.07754	-0.673199	0.311756	CHR4_JGVV8_478_T01	VIT_04s0008g05140	27.3.17	RNA.regulation of transcription.CPP(Zn),CPP1-related transcription factor family	Symbols: TSO1, ATTSO1 | TSO1 (CHINESE FOR UGLY); transcription factor | chr3:8048802-8052260 FORWARD	TSO1 (chinese for 'ugly')	0.736908	0.0394073	0.939377	0.821837	0.477567	0.800341	0.00768238	0.109377	0.5262
0.488535	0.437809	0.514194	1.16228	-0.130703	-0.136578	0.68035	-0.149568	0.309739	CHR4_JGVV8_345_T01	VIT_04s0008g03670	27.3.17	RNA.regulation of transcription.CPP(Zn),CPP1-related transcription factor family	tesmin/TSO1-like CXC domain-containing protein | chr2:8684496-8687218 FORWARD	Tesmin/TSO1-like CXC domain-containing	0.0638942	0.051804	0.0975161	4.6819e-06	0.724325	0.685002	0.00385664	0.605858	0.233235
-0.470963	-1.97248	-0.89139	0.348278	0.0811444	-0.147133	-0.165449	0.180396	0.0231077	CHR5_JGVV20_364_T01	VIT_05s0020g03880	27.3.17	RNA.regulation of transcription.CPP(Zn),CPP1-related transcription factor family	Symbols: TSO1, ATTSO1 | TSO1 (CHINESE FOR UGLY); transcription factor | chr3:8048802-8052260 FORWARD	TSO1 (chinese for 'ugly')	0.0598755	6.48805e-12	0.00137859	0.142376	0.831027	0.633218	0.53601	0.494862	0.948376
0.667185	1.88523	0.274412	1.41998	0.66758	-0.0641451	3.55514	2.34116	0.647778	CHR17_JGVV0_245_T01	VIT_17s0000g07630	27.3.18	RNA.regulation of transcription.E2F/DP transcription factor family	Symbols: DEL1, E2L3, E2FE | DEL1 (DP-E2F-LIKE 1); DNA binding / transcription factor | chr3:17783331-17786099 FORWARD	DEL1 (DP-E2F-like 1)	0.122008	1.38947e-06	0.702797	0.000218357	0.114439	0.924969	3.581e-12	6.80415e-08	0.100821
0.752707	1.08651	1.03976	0.436178	0.281156	0.441982	0.315437	0.463718	0.230811	CHR8_JGVV7_833_T01	VIT_08s0007g00170	27.3.18	RNA.regulation of transcription.E2F/DP transcription factor family	Symbols: DPA | DPA; transcription factor | chr5:542358-544900 REVERSE	DPB-1 transcription factor (DPB)	0.000595824	3.77838e-07	5.72908e-05	0.0322932	0.24133	0.0348906	0.130789	0.0221539	0.309599
-0.0571412	-0.539159	-0.342343	-0.553951	-0.945421	-0.943827	-0.865245	-1.07034	-0.584672	CHR8_JGVV7_617_T01	VIT_08s0007g02510	27.3.18	RNA.regulation of transcription.E2F/DP transcription factor family	Symbols: E2F1, E2FB, ATE2FB | E2F1; DNA binding / protein binding / transcription factor | chr5:7360535-7364454 FORWARD	E2F3 (E2F transcription factor-3)	0.888688	0.00693614	0.252103	0.00853119	5.12395e-05	3.02282e-05	6.73186e-05	2.92232e-06	0.00637655
1.40014	1.53991	1.15058	1.18274	1.71638	1.71243	1.0315	1.83282	1.30837	CHR8_JGVV7_270_T01	VIT_08s0007g06180	27.3.20	RNA.regulation of transcription.G2-like transcription factor family, GARP	myb family transcription factor | chr5:2103162-2105898 FORWARD	Myb family	9.2891e-06	2.14117e-07	0.000858353	4.38132e-05	2.5326e-07	1.20294e-07	0.000256721	2.04902e-08	1.2847e-05
-0.0191661	-0.0986828	0.191928	-0.428256	0.80062	1.06742	0.503452	1.11642	1.55802	CHR7_JGVV197_6_T01	VIT_07s0197g00060	27.3.20	RNA.regulation of transcription.G2-like transcription factor family, GARP	myb family transcription factor | chr4:17504564-17506367 FORWARD	Myb family	0.965593	0.658705	0.588623	0.0378505	0.000293465	2.42634e-06	0.0130693	7.79451e-07	1.65925e-09
-0.0675144	-0.103908	-0.00784846	0.0353057	-0.61754	-0.200306	-0.162238	-0.855938	-1.2686	CHR8_JGVV105_30_T01	VIT_08s0105g00370	27.3.20	RNA.regulation of transcription.G2-like transcription factor family, GARP	myb family transcription factor | chr2:73258-75389 REVERSE	Myb family	0.904945	0.743677	0.993134	0.941874	0.0456735	0.598351	0.647445	0.00262134	2.72447e-05
0.0590274	-0.55507	-0.112322	1.17025	0.793404	0.509668	0.382983	0.683143	0.517386	CHR2_JGVV33_23_T01	VIT_02s0033g00300	27.3.20	RNA.regulation of transcription.G2-like transcription factor family, GARP	transcription factor | chr5:18481092-18482643 REVERSE	Myb family	0.929471	0.0696757	0.881602	0.000327622	0.0212895	0.142331	0.267015	0.0342653	0.127387
-0.447974	-1.15518	-0.424084	0.561145	0.215044	0.513753	0.406785	0.0926527	0.0418095	CHR12_JGVV28_87_T01	VIT_12s0028g03100	27.3.20	RNA.regulation of transcription.G2-like transcription factor family, GARP	Symbols: GPRI1, GLK1 | GPRI1 (GBFS PRO-RICH REGION-INTERACTING FACTOR 1); transcription factor/ transcription regulator | chr2:8855358-8857756 FORWARD	GPRI1 (GOLDEN2 1)	0.166955	2.83712e-05	0.288914	0.045558	0.579542	0.0792904	0.158533	0.804349	0.922281
-0.00157165	-1.17827	-0.646326	0.0551487	0.142809	-0.120248	-0.0308929	0.230859	-0.229823	CHR13_JGVV156_36_T01	VIT_13s0156g00390	27.3.20	RNA.regulation of transcription.G2-like transcription factor family, GARP	myb family transcription factor | chr5:2103162-2105898 FORWARD	Myb family	0.998294	0.000151421	0.12696	0.917329	0.783105	0.812944	0.949444	0.544168	0.554591
0.152425	1.67254	-0.150298	-0.0764538	-0.0566105	-3.33365e-06	0.192712	0.0550263	0.0297856	CHR6_JGVV4_327_T01	VIT_06s0004g04970	27.3.21	RNA.regulation of transcription.GRAS transcription factor family	Symbols: SCL14, ATGRAS2, GRAS2 | SCL14 (SCARECROW-LIKE 14); transcription factor | chr1:2313582-2316469 REVERSE	Scarecrow transcription factor 14 (SCL14)	0.696957	3.2318e-09	0.764484	0.839859	0.900218	0.999987	0.505834	0.873271	0.939275
0.0910412	0.543381	0.121207	1.24703	-0.00607364	-0.688754	0.959892	0.352241	0.0805552	CHR6_JGVV4_329_T01	VIT_06s0004g04950	27.3.21	RNA.regulation of transcription.GRAS transcription factor family	Symbols: SCL14, ATGRAS2, GRAS2 | SCL14 (SCARECROW-LIKE 14); transcription factor | chr1:2313582-2316469 REVERSE	Scarecrow-like transcription factor 14 SCL14	0.792364	0.00456104	0.767971	6.82731e-08	0.9883	0.000985414	7.25695e-06	0.088921	0.769923
-1.01367	-0.230969	-0.00979027	-0.246061	-0.063211	-0.108542	0.257036	0.229708	-0.187444	CHR2_JGVV25_361_T01	VIT_02s0025g04000	27.3.21	RNA.regulation of transcription.GRAS transcription factor family	scarecrow transcription factor family protein | chr1:23399391-23401367 REVERSE	Scarecrow transcription factor 29 (SCL29)	0.000238755	0.36892	0.989503	0.405996	0.890026	0.779896	0.359263	0.426432	0.541158
0.0297399	-0.499506	-0.481859	0.249213	-1.92504	-1.6605	-1.35025	-1.10817	-0.0662886	CHR13_JGVV19_333_T01	VIT_13s0019g01710	27.3.21	RNA.regulation of transcription.GRAS transcription factor family	Symbols: SCL14, ATGRAS2, GRAS2 | SCL14 (SCARECROW-LIKE 14); transcription factor | chr1:2313582-2316469 REVERSE	Scarecrow transcription factor 14 (SCL14)	0.949177	0.0156839	0.0914877	0.311637	1.14909e-10	1.63588e-09	5.83514e-08	2.97387e-06	0.831242
0.336294	3.83655	0.85816	2.89	1.79788	0.640114	2.52579	2.53781	1.60513	CHR8_JGVV7_452_T01	VIT_08s0007g04200	27.3.22	RNA.regulation of transcription.HB,Homeobox transcription factor family	Symbols: ATHB51, LMI1, HB51 | HB51; DNA binding / sequence-specific DNA binding / transcription factor | chr5:1004983-1006373 FORWARD	Late meristem identity1 HB51/LMI1	0.353545	5.82738e-17	0.0147738	5.31904e-13	1.37088e-07	0.0284334	1.40346e-11	1.84971e-11	5.49536e-07
0.24792	3.10794	0.96948	-0.41252	0.275517	1.58118	0.0425969	0.633372	0.360835	CHR18_JGVV1_683_T01	VIT_18s0001g10160	27.3.22	RNA.regulation of transcription.HB,Homeobox transcription factor family	Symbols: WOX4 | WOX4 (WUSCHEL RELATED HOMEOBOX 4); transcription factor | chr1:17236678-17238053 REVERSE	Wuschel homeobox 4	0.795629	1.82406e-07	0.208705	0.556457	0.758759	0.00559607	0.959889	0.299385	0.602454
0.559779	2.71036	0.891423	-0.133269	0.0344255	-0.0540819	-0.291834	-0.66171	-0.0983558	CHR19_JGVV177_22_T01	VIT_19s0177g00240	27.3.22	RNA.regulation of transcription.HB,Homeobox transcription factor family	Symbols: HDG2 | HDG2 (HOMEODOMAIN GLABROUS 2); DNA binding / transcription factor | chr1:1512901-1517248 REVERSE	PDF2 (protodermal factor2)	0.650877	0.000510431	0.498823	0.921201	0.983188	0.974252	0.787643	0.48382	0.938697
-0.0380693	1.69708	-0.275518	-0.125479	-0.424752	0.325863	-0.556306	-0.422102	0.232554	CHR7_GSVIVT00038365001_T01	VIT_07s0095g00790	27.3.22	RNA.regulation of transcription.HB,Homeobox transcription factor family	Symbols: HDG2 | HDG2 (HOMEODOMAIN GLABROUS 2); DNA binding / transcription factor | chr1:1512901-1517248 REVERSE	Homeodomain GLABROUS12	0.959917	2.13179e-06	0.669288	0.806781	0.318697	0.445546	0.119468	0.261816	0.588487
0.219469	1.37924	0.206319	-0.166825	-0.0179741	-0.0173863	-0.0582473	-0.0450821	-0.051816	CHR19_JGVV177_23_T01	VIT_19s0177g00250	27.3.22	RNA.regulation of transcription.HB,Homeobox transcription factor family	Symbols: HDG2 | HDG2 (HOMEODOMAIN GLABROUS 2); DNA binding / transcription factor | chr1:1512901-1517248 REVERSE	PDF2 (protodermal factor2)	0.809751	0.00530208	0.863401	0.833534	0.986442	0.987924	0.94066	0.953944	0.951047
0.0728729	1.37141	0.224375	0.0659651	-0.0886721	0.42748	-0.794529	-0.0774039	0.0550257	CHR6_GSVIVT00037412001_T01	VIT_06s0009g01980	27.3.22	RNA.regulation of transcription.HB,Homeobox transcription factor family	Symbols: HAT3.1 | HAT3.1; DNA binding / sequence-specific DNA binding / transcription activator/ transcription factor | chr3:6762764-6766588 REVERSE	No hit	0.931617	0.000475276	0.79277	0.922642	0.905475	0.378576	0.0524915	0.892809	0.931409
0.189416	1.09446	0.210933	-0.0136033	-0.0641284	-0.025502	0.102509	0.00917812	-0.266846	CHR4_JGVV79_36_T01	VIT_04s0079g00480	27.3.22	RNA.regulation of transcription.HB,Homeobox transcription factor family	Symbols: HDG11, EDT1, ATHDG11 | HDG11 (HOMEODOMAIN GLABROUS 11); DNA binding / transcription factor | chr1:27578696-27582521 REVERSE	Homeodomain GLABROUS11	0.806766	0.00934135	0.829145	0.987172	0.941876	0.97865	0.870974	0.98979	0.635396
0.605385	1.03729	0.506568	0.390108	0.816437	0.386408	0.519565	0.592763	0.493141	CHR3_JGVV91_90_T01	VIT_03s0091g00290	27.3.22	RNA.regulation of transcription.HB,Homeobox transcription factor family	Symbols: HAT3.1 | HAT3.1; DNA binding / sequence-specific DNA binding / transcription activator/ transcription factor | chr3:6762764-6766588 REVERSE	Pathogenesis-related homeodomain protein (PRHA)	3.17181e-06	1.74588e-12	0.000325329	0.000603364	9.56959e-09	0.000906206	1.15063e-05	1.51008e-06	3.71226e-05
-0.00882324	0.440643	-0.155689	0.168763	0.0644301	-0.244063	0.34145	1.14405	0.0195124	CHR19_GSVIVT00020282001_T01	VIT_19s0027g01650	27.3.22	RNA.regulation of transcription.HB,Homeobox transcription factor family	Symbols: BEL10, BLH10 | BEL10 (BEL1-LIKE HOMEODOMAIN 10); DNA binding / transcription factor | chr1:6809744-6812657 REVERSE	Unknown	0.987532	0.0684515	0.761047	0.60693	0.88779	0.430696	0.201986	1.89752e-05	0.963079
-0.248449	0.273707	-0.247515	-0.183308	0.850724	-0.0222532	1.40961	1.06338	0.0749662	CHR1_JGVV11_161_T01	VIT_01s0011g05020	27.3.22	RNA.regulation of transcription.HB,Homeobox transcription factor family	Symbols: WOX1 | WOX1 (WUSCHEL related homeobox 1); transcription factor | chr3:6161137-6163272 REVERSE	Wuschel related homeobox 1	0.559768	0.364278	0.64791	0.639743	0.00718315	0.970514	7.17407e-06	0.000422755	0.86307
-0.121257	0.246143	-0.0546881	-0.435264	-0.120393	-0.29503	-1.07993	-0.344406	0.37367	CHR1_JGVV26_109_T01	VIT_01s0026g01550	27.3.22	RNA.regulation of transcription.HB,Homeobox transcription factor family	Symbols: ATHB-1, ATHB1, HD-ZIP-1, HAT5 | ATHB-1 (ARABIDOPSIS THALIANA HOMEOBOX 1); DNA binding / protein homodimerization/ sequence-specific DNA binding / transcription activator/ transcription factor | chr3:182396-184403 REVERSE	Homeodomain leucine zipper protein HB-1	0.487414	0.0408057	0.84811	0.000678154	0.471536	0.0243733	4.48174e-11	0.006633	0.00378683
-0.577552	0.173847	-0.580891	0.0570431	-0.348348	-0.29095	-1.02612	0.26563	-0.193849	CHR1_JGVV127_64_T01	VIT_01s0127g00210	27.3.22	RNA.regulation of transcription.HB,Homeobox transcription factor family	Symbols: KNAT6, KNAT6L, KNAT6S | KNAT6; DNA binding / transcription activator/ transcription factor | chr1:8297291-8302600 REVERSE	KNAT2 (knotted1-like homeobox gene 6)	0.0747941	0.574196	0.13192	0.904454	0.329113	0.404385	0.000443314	0.421893	0.588623
-0.416763	0.153735	-0.385491	-0.524288	-0.517437	-0.178057	-1.34263	-0.251713	1.01335	CHR15_JGVV48_13_T01	VIT_15s0048g02870	27.3.22	RNA.regulation of transcription.HB,Homeobox transcription factor family	Symbols: ATHB-7, ATHB7 | ATHB-7 (ARABIDOPSIS THALIANA HOMEOBOX 7); transcription activator/ transcription factor | chr2:19165403-19166949 REVERSE	Homeobox-leucine zipper protein HB-7	0.406355	0.717249	0.548075	0.203252	0.255759	0.757132	0.000479742	0.586801	0.00887925
-0.323131	0.129498	-1.30081	-1.46161	-0.434867	-0.887423	-1.46433	-0.136656	-2.17414	CHR16_JGVV98_77_T01	VIT_16s0098g01170	27.3.22	RNA.regulation of transcription.HB,Homeobox transcription factor family	Symbols: ATHB-12, ATHB12 | ATHB-12 (ARABIDOPSIS THALIANA HOMEOBOX 12); transcription activator/ transcription factor | chr3:22914154-22915325 REVERSE	Homeobox-leucine zipper protein HB-12	0.603467	0.78616	0.0127623	0.000576333	0.420576	0.0421268	0.000541174	0.810274	2.78846e-06
-0.0700479	0.00603635	-0.0642941	-0.893435	-0.400456	0.0152502	-1.07661	-0.628812	0.1299	CHR6_JGVV4_547_T01	VIT_06s0004g02580	27.3.22	RNA.regulation of transcription.HB,Homeobox transcription factor family	Symbols: LSN, PNY, HB-6, BLR, RPL, BLH9, VAN | RPL (REPLUMLESS); DNA binding / sequence-specific DNA binding / transcription factor | chr5:395634-399041 FORWARD	BLH8 (BEL1-like homeodomain 8)	0.737625	0.970074	0.81645	5.44365e-09	0.00343957	0.949775	6.18554e-11	5.13005e-06	0.377447
-0.0173117	-0.332854	0.054111	1.23863	0.921117	0.834856	0.79113	1.32757	1.40949	CHR18_JGVV122_28_T01	VIT_18s0122g01140	27.3.22	RNA.regulation of transcription.HB,Homeobox transcription factor family	Symbols: HB-4, WOX13, ATWOX13 | WOX13 (WUSCHEL-RELATED HOMEOBOX 13); DNA binding / transcription factor | chr4:16875521-16877306 REVERSE	Wuschel-related homeobox 13	0.981353	0.325716	0.952149	0.000284981	0.0101599	0.0154492	0.0177103	0.000122303	6.70854e-05
-0.219261	-0.356835	-0.238225	-0.650974	-0.280445	0.11722	-1.21829	-0.680936	-0.277446	CHR10_JGVV116_32_T01	VIT_10s0116g00680	27.3.22	RNA.regulation of transcription.HB,Homeobox transcription factor family	Symbols: ATML1 | ATML1 (MERISTEM LAYER 1); DNA binding / sequence-specific DNA binding / transcription factor | chr4:11556059-11560733 FORWARD	PDF2 (protodermal factor2)	0.569996	0.170089	0.614911	0.0145836	0.4104	0.773424	1.34823e-05	0.0106124	0.361388
0.180171	-0.364314	-0.319937	-1.19303	-0.304388	-0.906756	-0.549904	-0.349603	-0.540403	CHR17_JGVV0_751_T01	VIT_17s0000g01940	27.3.22	RNA.regulation of transcription.HB,Homeobox transcription factor family	Symbols: KNAT1, BP, BP1 | KNAT1 (KNOTTED-LIKE FROM ARABIDOPSIS THALIANA); transcription factor | chr4:5147700-5150966 REVERSE	Homeobox protein knotted-1 like 1 (KNAT1)	0.662171	0.162385	0.44968	2.16368e-05	0.362365	0.00105299	0.0405499	0.221745	0.0499205
-0.159107	-0.980864	-0.350904	0.547485	0.68173	1.20639	0.332446	0.642021	1.16066	CHR1_JGVV26_74_T01	VIT_01s0026g01950	27.3.22	RNA.regulation of transcription.HB,Homeobox transcription factor family	Symbols: ATHB13 | ATHB13; DNA binding / sequence-specific DNA binding / transcription factor | chr1:26258939-26260751 FORWARD	Homeobox-leucine zipper protein HB13	0.698226	0.000111404	0.369366	0.0362398	0.0139083	1.64825e-05	0.228202	0.0132107	2.66062e-05
-0.269233	-1.05185	-0.4796	-0.718824	-0.658518	-0.288292	-1.63937	-1.51556	-0.363009	CHR2_JGVV25_18_T01	VIT_02s0025g00200	27.3.22	RNA.regulation of transcription.HB,Homeobox transcription factor family	Symbols: BEL1 | BEL1 (BELL 1); DNA binding / protein binding / transcription factor | chr5:16580044-16584008 FORWARD	BEL1 (BELL 1)	0.179807	2.3269e-08	0.0248667	4.90775e-05	0.000351498	0.114782	2.27622e-12	2.34903e-11	0.0379171
-0.0804802	-1.07669	-0.0917053	0.18513	-0.25576	-0.145962	-0.770604	-0.818016	-0.597343	CHR17_JGVV0_421_T01	VIT_17s0000g05630	27.3.22	RNA.regulation of transcription.HB,Homeobox transcription factor family	Symbols: ATHB-1, ATHB1, HD-ZIP-1, HAT5 | ATHB-1 (ARABIDOPSIS THALIANA HOMEOBOX 1); DNA binding / protein homodimerization/ sequence-specific DNA binding / transcription activator/ transcription factor | chr3:182396-184403 REVERSE	Homeodomain leucine zipper protein HB-1	0.631321	4.69794e-13	0.652271	0.108378	0.0332793	0.243655	4.76542e-09	1.77313e-09	1.45283e-06
-0.505287	-1.0885	-0.583882	-0.416651	-0.351448	-0.229547	-0.848154	-0.640172	-0.0413999	CHR12_JGVV59_218_T01	VIT_12s0059g02310	27.3.22	RNA.regulation of transcription.HB,Homeobox transcription factor family	Symbols: HDG2 | HDG2 (HOMEODOMAIN GLABROUS 2); DNA binding / transcription factor | chr1:1512901-1517248 REVERSE	PDF2 (protodermal factor2)	0.0512964	5.20217e-06	0.0511144	0.0843983	0.198892	0.420909	0.000347813	0.00631634	0.908685
-0.345107	-1.09204	-0.26846	-0.381025	-0.249613	0.612305	-0.678134	-0.506431	-0.29029	CHR2_JGVV12_86_T01	VIT_02s0012g02030	27.3.22	RNA.regulation of transcription.HB,Homeobox transcription factor family	Symbols: HB-7, HDG5 | HB-7 (HOMEOBOX-7); DNA binding / transcription factor | chr5:19031540-19035388 FORWARD	Homeobox-7	0.311885	4.89474e-05	0.561358	0.192669	0.490241	0.0293996	0.0119883	0.0670563	0.347007
-0.393319	-1.25035	-0.58189	-0.036268	-0.717601	-0.752984	-0.104729	-1.07686	-0.408924	CHR10_JGVV3_53_T01	VIT_10s0003g00560	27.3.22	RNA.regulation of transcription.HB,Homeobox transcription factor family	Symbols: WOX9, HB-3, STIP | HB-3; transcription factor | chr2:14341430-14343778 REVERSE	Wuschel homeobox 9	0.13805	2.92623e-07	0.0464598	0.924742	0.00340133	0.00146631	0.724839	1.04467e-05	0.0878847
-0.35721	-1.71112	-1.12971	-0.112413	-0.458409	0.534632	0.141462	-0.0341105	-0.228143	CHR10_JGVV3_36_T01	VIT_10s0003g00380	27.3.22	RNA.regulation of transcription.HB,Homeobox transcription factor family	Symbols: ATHB52 | ATHB52 (ARABIDOPSIS THALIANA HOMEOBOX PROTEIN 52); transcription factor | chr5:21914045-21914749 FORWARD	Homeobox-leucine zipper protein HB52	0.43203	1.27451e-06	0.00730148	0.826105	0.259657	0.147437	0.751296	0.946461	0.587631
-0.336473	-1.98924	-0.626484	0.0790822	-0.0230183	-0.173777	-0.587644	0.13433	-0.554515	CHR4_JGVV23_236_T01	VIT_04s0023g01330	27.3.22	RNA.regulation of transcription.HB,Homeobox transcription factor family	Symbols: HB-5, ATHB40 | ATHB40 (ARABIDOPSIS THALIANA HOMEOBOX PROTEIN 40); DNA binding / transcription factor | chr4:17314559-17316374 REVERSE	Homeobox protein 5	0.586581	4.14017e-06	0.310904	0.909729	0.979611	0.791735	0.18577	0.815018	0.231517
-0.1826	-2.54138	-0.470835	-1.53443	-0.74148	-0.194775	-0.506781	0.113735	-0.170186	CHR14_JGVV108_38_T01	VIT_14s0108g00390	27.3.22	RNA.regulation of transcription.HB,Homeobox transcription factor family	Symbols: ATHB13 | ATHB13; DNA binding / sequence-specific DNA binding / transcription factor | chr1:26258939-26260751 FORWARD	Homeobox-leucine zipper protein HB13	0.736132	1.83139e-10	0.339407	1.25811e-05	0.0399986	0.678566	0.140877	0.79932	0.693174
0.819616	4.24291	0.421899	2.80066	1.39062	-1.02169	2.3696	2.07736	1.37197	CHR8_JGVV7_482_T01	VIT_08s0007g03900	27.3.23	RNA.regulation of transcription.HSF,Heat-shock transcription factor family	Symbols: AT-HSFA3, HSFA3 | AT-HSFA3; DNA binding / transcription factor | chr5:971786-973683 REVERSE	Heat stress transcription factor A3	0.0432619	4.91986e-15	0.476775	7.6861e-10	0.000463338	0.00683293	2.52571e-08	4.48645e-07	0.000320918
1.41093	2.99443	0.601797	2.62275	1.78797	1.32055	3.26775	3.01661	1.48659	CHR4_JGVV8_100_T01	VIT_04s0008g01110	27.3.23	RNA.regulation of transcription.HSF,Heat-shock transcription factor family	Symbols: ATHSFA2, HSFA2 | ATHSFA2; DNA binding / transcription factor | chr2:11135682-11137396 FORWARD	Heat shock transcription factor A6B	2.70422e-07	1.43862e-16	0.0377182	2.89607e-14	1.87971e-09	3.95251e-07	7.91338e-17	6.36837e-16	4.35344e-08
1.41093	2.99443	0.601797	2.62275	1.78797	1.32055	3.26775	3.01661	1.48659	CHR4_JGVV8_100_T01	VIT_04s0008g01110	27.3.23	RNA.regulation of transcription.HSF,Heat-shock transcription factor family	Symbols: ATHSFA2, HSFA2 | ATHSFA2; DNA binding / transcription factor | chr2:11135682-11137396 FORWARD	Heat shock transcription factor A6B	2.70422e-07	1.43862e-16	0.0377182	2.89607e-14	1.87971e-09	3.95251e-07	7.91338e-17	6.36837e-16	4.35344e-08
0.69273	1.59773	0.461828	0.658202	0.860123	0.805829	0.840065	0.972834	0.344379	CHR16_JGVV100_55_T01	VIT_16s0100g00720	27.3.23	RNA.regulation of transcription.HSF,Heat-shock transcription factor family	Symbols: AT-HSFB2A, HSFB2A | AT-HSFB2A; DNA binding / transcription factor | chr5:24916089-24917643 FORWARD	Heat shock transcription factor B2A	0.000324424	2.86314e-12	0.0392615	0.000257212	1.46753e-05	2.28323e-05	7.18099e-06	6.90878e-07	0.0591923
0.501986	1.55657	0.362478	0.780917	1.12556	0.724883	2.42264	1.83385	0.332291	CHRUN_JGVV179_13_T01	VIT_00s0179g00150	27.3.23	RNA.regulation of transcription.HSF,Heat-shock transcription factor family	Symbols: AT-HSFA6B, HSFA6B | AT-HSFA6B; DNA binding / transcription factor | chr3:8078820-8081051 FORWARD	Heat shock transcription factor A6B	0.187092	2.61398e-06	0.487465	0.0153487	0.00110949	0.0295773	8.09893e-10	3.75298e-07	0.366906
0.596319	1.22412	0.675314	-0.0189185	-0.141868	-0.148042	0.0805439	-0.204357	0.0320073	CHR10_JGVV597_5_T01	VIT_10s0597g00050	27.3.23	RNA.regulation of transcription.HSF,Heat-shock transcription factor family	Symbols: AT-HSFA7B, HSFA7B | AT-HSFA7B; DNA binding / transcription factor | chr3:23399468-23400812 FORWARD	Heat shock transcription factor B2A	0.0455332	7.96878e-06	0.0504797	0.968367	0.741447	0.704885	0.828544	0.524534	0.940223
-0.126876	-0.400797	0.255548	0.0266839	0.0674397	0.33676	-0.343044	2.34178	-0.797116	CHR5_JGVV20_383_T01	VIT_05s0020g04090	27.3.23	RNA.regulation of transcription.HSF,Heat-shock transcription factor family	Symbols: AT-HSFA6B, HSFA6B | AT-HSFA6B; DNA binding / transcription factor | chr3:8078820-8081051 FORWARD	Heat shock transcription factor A6B	0.889046	0.407614	0.797736	0.974568	0.94207	0.59225	0.539719	4.06936e-06	0.107341
-0.136858	-0.784	-0.329376	-0.415837	-0.0843349	0.74357	0.33363	0.492743	1.21329	CHR14_JGVV6_65_T01	VIT_14s0006g01220	27.3.23	RNA.regulation of transcription.HSF,Heat-shock transcription factor family	S1 RNA-binding domain-containing protein | chr1:4361551-4365331 REVERSE	Unknown protein	0.847397	0.0337752	0.642459	0.351769	0.906453	0.0701917	0.45675	0.240476	0.00227607
-0.506792	-1.00568	-0.340946	-0.848234	-0.344469	-0.508204	-0.774892	-0.819435	-0.630908	CHR2_JGVV25_359_T01	VIT_02s0025g03970	27.3.23	RNA.regulation of transcription.HSF,Heat-shock transcription factor family	S1 RNA-binding domain-containing protein | chr1:4361551-4365331 REVERSE	Small subunit ribosomal protein S1	7.83267e-05	8.0225e-12	0.0184445	1.85838e-09	0.00533359	4.05813e-05	1.0829e-08	4.44982e-09	1.18713e-06
-1.29013	-1.23917	0.0407779	-0.175136	-0.4458	-0.401618	-0.269366	-0.213002	0.0770966	CHR6_JGVV9_89_T01	VIT_06s0009g02730	27.3.23	RNA.regulation of transcription.HSF,Heat-shock transcription factor family	Symbols: AT-HSFB4, HSFB4 | AT-HSFB4; DNA binding / transcription factor | chr1:17224842-17226280 FORWARD	Heat shock transcription factor B4	8.48538e-05	2.80219e-05	0.959251	0.658765	0.197737	0.227588	0.424181	0.548595	0.858732
0.528872	2.29243	0.257749	-0.99589	0.494509	0.00942586	1.78744	-0.194371	0.189375	CHR18_JGVV1_627_T01	VIT_18s0001g09540	27.3.24	RNA.regulation of transcription.MADS box transcription factor family	Symbols: AGL104 | AGL104 (AGAMOUS-LIKE 104); DNA binding / transcription factor | chr1:7812387-7814264 REVERSE	MADS-box agamous-like 67	0.655797	0.00189414	0.889324	0.240942	0.668639	0.996049	0.0203621	0.857466	0.868209
0.560165	1.98763	-0.103569	0.485976	-0.139747	0.109308	0.156323	-0.0677065	0.416189	CHR16_JGVV98_91_T01	VIT_16s0098g01030	27.3.24	RNA.regulation of transcription.MADS box transcription factor family	transducin family protein / WD-40 repeat family protein | chr3:18319249-18324482 REVERSE	Transducin family protein / WD-40 repeat	0.00461113	2.65028e-14	0.785617	0.00806409	0.590412	0.672544	0.45991	0.781547	0.0266169
-0.233399	0.552757	0.921318	-1.33422	0.420796	0.034198	-0.621227	-0.119033	0.37259	CHR18_JGVV41_46_T01	VIT_18s0041g01880	27.3.24	RNA.regulation of transcription.MADS box transcription factor family	Symbols: STK, AGL11 | STK (SEEDSTICK); protein binding / transcription factor | chr4:6236473-6240681 REVERSE	MADS-box protein SEEDSTICK	0.842508	0.405144	0.335728	0.0412847	0.661144	0.980001	0.392107	0.896907	0.650983
-0.00526268	0.466589	-1.5129	0.220852	-0.0184733	-0.11519	-0.715958	0.16703	0.695971	CHR17_JGVV0_816_T01	VIT_17s0000g01230	27.3.24	RNA.regulation of transcription.MADS box transcription factor family	Symbols: AGL17 | AGL17 (agamous-like 17); transcription factor | chr2:9618372-9621957 FORWARD	MADS-box protein AGL20	0.996336	0.357052	0.0148516	0.755633	0.985268	0.895878	0.169464	0.804091	0.198144
-0.0130843	0.133623	0.139447	-0.897787	-0.339247	-0.218436	-0.17793	-0.907308	-1.43199	CHRUN_JGVV211_17_T01	VIT_00s0211g00180	27.3.24	RNA.regulation of transcription.MADS box transcription factor family	Symbols: AGL21 | AGL21; transcription factor | chr4:17835695-17838621 REVERSE	MADS-box agamous-like 21	0.98659	0.738625	0.865888	0.0120014	0.471694	0.661297	0.696939	0.0112004	0.000128309
-0.919435	0.065613	-1.25103	-0.153967	0.311928	0.208409	-0.316175	-0.260923	0.0466032	CHR16_JGVV22_16_T01	VIT_16s0022g02330	27.3.24	RNA.regulation of transcription.MADS box transcription factor family	Symbols: AGL6 | AGL6 (AGAMOUS-LIKE 6); DNA binding / transcription factor | chr2:18804350-18806522 FORWARD	MADS-box agamous-like 6	0.00713349	0.860791	0.00142532	0.729603	0.450864	0.630273	0.372142	0.480898	0.924951
-0.0823815	-0.0203532	0.178476	-0.537235	-0.226252	-0.164528	-0.689316	-1.20479	-1.39898	CHRUN_JGVV211_14_T01	VIT_00s0211g00150	27.3.24	RNA.regulation of transcription.MADS box transcription factor family	Symbols: AGL21 | AGL21; transcription factor | chr4:17835695-17838621 REVERSE	MADS-box agamous-like 21	0.899422	0.960655	0.799463	0.12058	0.641011	0.737169	0.0380629	0.000360258	6.37849e-05
-0.423597	-0.0599042	-0.338924	-0.110551	-0.229681	0.00332187	-0.408563	-1.16709	-0.482465	CHR15_JGVV48_163_T01	VIT_15s0048g01270	27.3.24	RNA.regulation of transcription.MADS box transcription factor family	Symbols: AGL6 | AGL6 (AGAMOUS-LIKE 6); DNA binding / transcription factor | chr2:18804350-18806522 FORWARD	MADS-box agamous-like 6	0.38656	0.894482	0.609673	0.848838	0.685801	0.996829	0.320074	0.0019677	0.242414
-0.625779	-0.220411	-0.306409	-0.0770706	-0.329212	-0.77165	1.47727	-0.0793538	0.298998	CHR4_JGVV23_273_T01	VIT_04s0023g00910	27.3.24	RNA.regulation of transcription.MADS box transcription factor family	Symbols: AGL102 | AGL102 (AGAMOUS-LIKE 102); DNA binding / transcription factor | chr1:17572451-17573159 FORWARD	No hit	0.0827521	0.513966	0.579663	0.880665	0.426023	0.0195484	1.19678e-05	0.859592	0.423717
0.495411	-0.615659	-0.139897	2.74612	0.812984	0.445627	2.24293	0.0674762	0.362182	CHR19_JGVV90_94_T01	VIT_19s0090g01040	27.3.24	RNA.regulation of transcription.MADS box transcription factor family	Symbols: AGL36 | AGL36 (AGAMOUS-LIKE 36); DNA binding / transcription factor | chr5:9343785-9345011 FORWARD	No hit	0.515196	0.256608	0.920552	2.99438e-06	0.201395	0.524301	6.41292e-05	0.931999	0.591979
-0.084545	-1.21969	0.446316	-0.467513	-0.137024	-0.378936	-0.702523	-0.460766	0.0484301	CHR1_JGVV11_487_T01	VIT_01s0011g01560	27.3.24	RNA.regulation of transcription.MADS box transcription factor family	Symbols: TT16, ABS | TT16 (TRANSPARENT TESTA16); transcription factor | chr5:7836096-7838505 FORWARD	Transparent testa16	0.948364	0.0350751	0.701986	0.539951	0.902575	0.655097	0.288986	0.525191	0.962057
1.00427	3.65918	1.34477	-1.18869	0.277423	-0.64929	0.456282	-0.10514	0.600008	CHR8_JGVV56_101_T01	VIT_08s0056g01190	27.3.25	RNA.regulation of transcription.MYB domain transcription factor family	Symbols: MYB117, AtMYB117 | myb family transcription factor (MYB117) | chr1:9271029-9272463 FORWARD	Myb domain protein 105	0.26898	1.74163e-06	0.183724	0.124335	0.82368	0.484486	0.615669	0.921116	0.497569
0.713478	3.14044	0.354077	-0.13465	-0.355718	0.0794926	-0.0573674	-0.593661	-0.45756	CHR9_JGVV2_146_T01	VIT_09s0002g01670	27.3.25	RNA.regulation of transcription.MYB domain transcription factor family	Symbols: ATY53, ATMYB67 | ATMYB67 (MYB DOMAIN PROTEIN 67); DNA binding / transcription factor | chr3:4043310-4044609 REVERSE	Myb domain protein 26	0.468729	1.4818e-05	0.821261	0.909926	0.759696	0.953802	0.95848	0.480815	0.611815
0.666943	2.78854	0.61603	-0.136814	0.147732	0.242154	0.359362	0.33251	0.467295	CHR14_JGVV66_90_T01	VIT_14s0066g01010	27.3.25	RNA.regulation of transcription.MYB domain transcription factor family	Symbols: MYB118, ATMYB118 | MYB118; DNA binding / transcription activator/ transcription factor | chr3:10288603-10290934 REVERSE	Myb domain protein 98	0.481087	4.49339e-05	0.615354	0.90361	0.907625	0.829761	0.681994	0.70725	0.583342
0.870319	2.72425	0.999198	1.12419	0.578166	0.517347	-0.349015	0.0946025	0.176674	CHR15_JGVV48_82_T01	VIT_15s0048g02120	27.3.25	RNA.regulation of transcription.MYB domain transcription factor family	Symbols: ATMYB3R5, MYB3R-5 | MYB3R-5 (MYB DOMAIN PROTEIN 3R-5); DNA binding / transcription factor | chr5:483123-486434 REVERSE	Myb domain protein 3R2	0.000617729	3.95446e-15	0.000618514	6.82969e-06	0.0218632	0.0331829	0.152045	0.759579	0.533725
0.24457	2.53335	1.44596	-0.156422	0.501685	-0.354679	0.0552705	-0.213858	-0.0615165	CHR1_JGVV26_16_T01	VIT_01s0026g02600	27.3.25	RNA.regulation of transcription.MYB domain transcription factor family	Symbols: MYB105, AtMYB105 | MYB105 (myb domain protein 105); DNA binding / transcription factor | chr1:26157755-26159094 FORWARD	Myb domain protein 105	0.84382	0.000147518	0.108707	0.886511	0.607522	0.723726	0.957843	0.818096	0.955542
0.476425	2.4983	-0.38696	2.14858	0.32655	-0.681553	0.180077	0.487259	0.24547	CHR7_JGVV5_317_T01	VIT_07s0005g03340	27.3.25	RNA.regulation of transcription.MYB domain transcription factor family	Symbols: ATMYB14, MYB14AT, MYB14 | MYB14 (MYB DOMAIN PROTEIN 14); DNA binding / transcription factor | chr2:13286721-13288176 REVERSE	Myb domain protein 14	0.325969	7.27366e-09	0.548931	4.47299e-07	0.531868	0.094469	0.716047	0.237211	0.607504
0.91727	2.33169	1.0317	0.149383	0.0223844	-0.325363	0.209594	-0.140992	-0.205127	CHR18_JGVV117_29_T01	VIT_18s0117g00210	27.3.25	RNA.regulation of transcription.MYB domain transcription factor family	Symbols: ATMYB3, MYB3 | MYB3 (MYB DOMAIN PROTEIN 3); DNA binding / transcription factor | chr1:8006195-8007428 FORWARD	Myb domain protein 4	0.0466981	1.86697e-07	0.0536659	0.809408	0.980032	0.549904	0.694634	0.802682	0.708578
0.116495	2.15308	0.72548	0.118243	0.108825	0.0235443	0.845834	1.20951	0.107479	CHR6_JGVV61_108_T01	VIT_06s0061g00470	27.3.25	RNA.regulation of transcription.MYB domain transcription factor family	Symbols: RAX2, MYB38, ATMYB38, BIT1 | RAX2 (REGULATOR OF AXILLARY MERISTEMS 2); DNA binding / transcription factor | chr2:15485779-15487277 FORWARD	Myb domain protein 36	0.891043	2.04033e-06	0.241401	0.863892	0.891242	0.97959	0.0562848	0.00589025	0.868209
0.59586	1.79187	0.305238	0.226183	-0.181406	-0.0331037	-0.523233	-0.609166	-0.267795	CHR19_JGVV90_53_T01	VIT_19s0090g00590	27.3.25	RNA.regulation of transcription.MYB domain transcription factor family	Symbols: MYB97, AtMYB97 | MYB97 (myb domain protein 97); DNA binding / transcription factor | chr4:13527770-13529172 FORWARD	Myb domain protein 101	0.372644	0.000336484	0.771671	0.758965	0.835427	0.975182	0.362415	0.278703	0.68858
0.501092	1.52704	-0.0575302	0.216896	0.260291	0.036038	0.214776	-0.0665271	-0.0993057	CHR14_JGVV6_29_T01	VIT_14s0006g00450	27.3.25	RNA.regulation of transcription.MYB domain transcription factor family	Symbols: MYB20, AtMYB20 | MYB20 (myb domain protein 20); DNA binding / transcription factor | chr1:24677154-24678415 FORWARD	Myb domain protein 20	0.0313779	8.55897e-10	0.91578	0.380089	0.31953	0.925768	0.365267	0.818484	0.724861
-0.143246	1.50212	-0.372759	0.228054	0.815135	0.264441	0.684836	0.900843	1.36325	CHR17_JGVV0_610_T01	VIT_17s0000g03560	27.3.25	RNA.regulation of transcription.MYB domain transcription factor family	Symbols: AtMYB78 | AtMYB78 (myb domain protein 78); DNA binding / transcription factor | chr5:20137394-20139384 REVERSE	(myb domain protein 62	0.775362	1.21782e-06	0.419175	0.539409	0.0104221	0.477341	0.0208635	0.00255358	1.91013e-05
0.187662	1.45967	0.442493	-0.588772	-0.31864	-0.331784	-0.0696752	-0.369576	-0.131945	CHR1_GSVIVT00013716001_T01	VIT_01s0127g00880	27.3.25	RNA.regulation of transcription.MYB domain transcription factor family	Symbols: ATMYB13, ATMYBLFGN | ATMYB13 (MYB DOMAIN PROTEIN 13); DNA binding / transcription factor | chr1:1889408-1891158 FORWARD	Unknown	0.806359	0.000565947	0.550979	0.218492	0.613165	0.565544	0.914047	0.469276	0.833385
0.138447	1.34465	0.099877	0.29695	0.262497	0.0393069	0.461724	0.677996	0.295533	CHR13_JGVV67_167_T01	VIT_13s0067g01360	27.3.25	RNA.regulation of transcription.MYB domain transcription factor family	Symbols: MYB77 | MYB77; DNA binding / transcription factor | chr3:18557970-18559106 REVERSE	Myb domain protein 77	0.780755	6.47312e-06	0.886178	0.384208	0.504522	0.94304	0.127293	0.0211992	0.380844
0.274497	1.26209	0.292852	0.18186	0.103237	-0.152232	0.436039	-0.0154562	-0.268652	CHR8_JGVV7_706_T01	VIT_08s0007g01540	27.3.25	RNA.regulation of transcription.MYB domain transcription factor family	Symbols: AtMYB1 | AtMYB1 (myb domain protein 1); DNA binding / transcription factor | chr3:2833398-2835338 FORWARD	MYB1	0.0471206	1.77734e-13	0.0700878	0.174613	0.549502	0.290529	0.000557822	0.932349	0.0367216
0.949561	1.22453	0.604984	0.488786	0.341228	0.405255	-0.578487	0.237808	-0.0677728	CHR17_JGVV0_564_T01	VIT_17s0000g04080	27.3.25	RNA.regulation of transcription.MYB domain transcription factor family	Symbols: MYB98, AtMYB98 | MYB98 (myb domain protein 98); DNA binding / transcription factor | chr4:10311030-10313104 FORWARD	No hit	9.09357e-06	7.70595e-09	0.00971306	0.00936146	0.105849	0.0382711	0.00207955	0.240962	0.795018
0.722038	1.21336	0.851575	-0.374539	-0.362659	-0.27912	-0.0909798	-0.293213	-0.455614	CHR18_JGVV117_30_T01	VIT_18s0117g00200	27.3.25	RNA.regulation of transcription.MYB domain transcription factor family	Symbols: ATMYB4, MYB4 | MYB4; DNA binding / transcription factor | chr4:18053551-18054999 FORWARD	Myb domain protein 4	0.128713	0.00206925	0.12042	0.44821	0.515921	0.618764	0.876681	0.553667	0.329068
0.0303466	1.18355	-0.0583533	0.515946	0.906524	-0.58263	0.499874	0.90592	0.217349	CHR5_JGVV77_29_T01	VIT_05s0077g00500	27.3.25	RNA.regulation of transcription.MYB domain transcription factor family	Symbols: MYB108, AtMYB108, BOS1 | MYB108 (myb domain protein 108); DNA binding / transcription factor | chr3:2004144-2006624 FORWARD	Myb domain protein 108	0.972103	0.00137311	0.95449	0.22077	0.0301395	0.168999	0.224741	0.0194651	0.660937
0.86622	1.16925	0.766515	1.14894	-0.0386064	-0.3129	1.0601	-0.147066	0.546272	CHR18_JGVV1_780_T01	VIT_18s0001g11170	27.3.25	RNA.regulation of transcription.MYB domain transcription factor family	Symbols: AtMYB70 | AtMYB70 (myb domain protein 70); DNA binding / transcription factor | chr2:9904787-9905920 REVERSE	Myb domain protein 73	0.000167247	1.83911e-07	0.00305831	6.81193e-07	0.922501	0.173207	2.50558e-06	0.558583	0.0102965
-0.0979435	1.11624	-0.97742	0.331748	0.117759	-0.17156	0.346311	0.11711	-0.0309134	CHR17_PDVV53_1_T01	VIT_17s0053g00010	27.3.25	RNA.regulation of transcription.MYB domain transcription factor family	Symbols: ALY2, ATALY2 | DNA binding / nucleic acid binding / transcription factor | chr3:1539582-1546396 FORWARD	No hit	0.876342	0.000487139	0.0183759	0.391543	0.833272	0.725138	0.344978	0.792317	0.954017
0.113093	0.980562	0.00935227	-1.82976	-0.481471	0.114674	-1.81823	-1.09974	-0.427068	CHR4_JGVV8_357_T01	VIT_04s0008g03790	27.3.25	RNA.regulation of transcription.MYB domain transcription factor family	Symbols: PC-MYB1, MYB3R-1, ATMYB3R-1, ATMYB3R1 | PC-MYB1; DNA binding / transcription coactivator/ transcription factor | chr4:15790345-15795854 FORWARD	Myb-related protein 3R-1 (Plant c-MYB-like protein 1) MYB3R1	0.796373	8.97006e-05	0.990215	2.81138e-09	0.0890874	0.766863	2.58835e-09	3.65285e-05	0.111121
0.0653571	0.919021	-0.512836	0.878345	-0.408686	-1.7592	1.61771	0.88184	0.312928	CHR5_JGVV49_91_T01	VIT_05s0049g01020	27.3.25	RNA.regulation of transcription.MYB domain transcription factor family	Symbols: MYB15, ATY19, ATMYB15 | MYB15 (MYB DOMAIN PROTEIN 15); DNA binding / transcription factor | chr3:8309209-8310826 FORWARD	Myb domain protein 14	0.908807	0.000764234	0.18836	0.00203757	0.222055	1.09056e-07	2.91573e-07	0.00202286	0.329835
0.470951	0.822257	1.14968	0.182222	-0.00711821	-0.062641	-0.100907	-0.91364	-1.94069	CHR15_JGVV46_313_T01	VIT_15s0046g00170	27.3.25	RNA.regulation of transcription.MYB domain transcription factor family	Symbols: AtMYB111 | AtMYB111 (myb domain protein 111); DNA binding / transcription factor | chr5:19998952-20001378 REVERSE	MYBPA1 protein [Vitis vinifera]	0.166377	0.00293742	0.00139195	0.634231	0.990461	0.903046	0.796518	0.00178217	2.5763e-08
-0.0957247	0.701304	0.419527	0.592173	0.161961	1.33813	0.392921	0.260027	0.990221	CHR14_JGVV108_100_T01	VIT_14s0108g01080	27.3.25	RNA.regulation of transcription.MYB domain transcription factor family	Symbols: ATMYB16, ATMIXTA | ATMYB16 (MYB DOMAIN PROTEIN 16); DNA binding / transcription factor | chr5:4974671-4976227 FORWARD	Myb domain protein 106	0.823224	0.0023244	0.210727	0.0143283	0.648799	8.81733e-07	0.11369	0.331878	9.50656e-05
-0.118364	0.340632	0.428166	0.454535	0.788615	1.6661	-1.26737	0.137161	0.960744	CHR8_JGVV7_812_T01	VIT_08s0007g00410	27.3.25	RNA.regulation of transcription.MYB domain transcription factor family	Symbols: ATPHAN, AS1, ATMYB91, MYB91 | AS1 (ASYMMETRIC LEAVES 1); DNA binding / protein homodimerization/ transcription factor | chr2:15781615-15783433 REVERSE	Myb domain protein 91	0.774587	0.153266	0.207504	0.0703181	0.0026434	1.65222e-08	1.74184e-06	0.653963	0.000171068
-0.312609	0.212067	-0.195986	-0.0452917	0.620263	-0.222288	1.30925	0.327734	0.086969	CHR14_JGVV66_200_T01	VIT_14s0066g02180	27.3.25	RNA.regulation of transcription.MYB domain transcription factor family	Symbols: ATMYB35, TDF1 | TDF1 (DEFECTIVE IN MERISTEM DEVELOPMENT AND FUNCTION 1); DNA binding / transcription factor | chr3:10674508-10675724 REVERSE	Myb domain protein 35	0.224012	0.32617	0.602784	0.896058	0.00656813	0.384733	6.91348e-08	0.141991	0.764322
-0.388468	0.173048	-0.223518	0.473134	0.448349	-0.301577	0.617735	1.04228	-0.243049	CHR16_JGVV50_245_T01	VIT_16s0050g00070	27.3.25	RNA.regulation of transcription.MYB domain transcription factor family	Symbols: AtMYB17 | AtMYB17 (myb domain protein 17); DNA binding / transcription factor | chr3:22671002-22672738 FORWARD	Myb domain protein 17	0.279214	0.577994	0.682391	0.119018	0.183345	0.386457	0.0339156	0.000427863	0.482097
0.217677	0.160729	0.0279441	0.10214	-0.440226	-1.14667	0.390794	-0.0938846	0.071902	CHR19_JGVV85_101_T01	VIT_19s0085g00050	27.3.25	RNA.regulation of transcription.MYB domain transcription factor family	Symbols: ATMYB58, MYB58 | MYB58 (MYB DOMAIN PROTEIN 58); DNA binding / transcription activator/ transcription factor | chr1:5629655-5630995 REVERSE	Myb domain protein 58	0.746059	0.724142	0.982183	0.875292	0.395806	0.00622569	0.395041	0.869307	0.908887
-0.630037	0.0822332	-1.07364	0.0822516	-0.00351169	-0.150997	0.180172	0.290568	0.053642	CHR1_JGVV137_78_T01	VIT_01s0137g00050	27.3.25	RNA.regulation of transcription.MYB domain transcription factor family	transcription factor | chr2:495570-497747 FORWARD	Myb family	0.102345	0.835198	0.0109273	0.879542	0.995377	0.770522	0.675463	0.459686	0.918672
0.123359	0.0268082	0.0495373	0.35198	-0.54763	-1.4886	0.581102	0.0043585	-0.501557	CHR11_JGVV16_242_T01	VIT_11s0016g02780	27.3.25	RNA.regulation of transcription.MYB domain transcription factor family	Symbols: RAX2, MYB38, ATMYB38, BIT1 | RAX2 (REGULATOR OF AXILLARY MERISTEMS 2); DNA binding / transcription factor | chr2:15485779-15487277 FORWARD	Myb domain protein 68	0.767055	0.930401	0.940273	0.187974	0.0432885	2.03627e-07	0.0189752	0.990836	0.0504261
0.178317	0.0140927	-0.406152	0.569869	-1.06747	-2.18428	-0.134096	-0.342385	-2.42068	CHR14_JGVV66_98_T01	VIT_14s0066g01090	27.3.25	RNA.regulation of transcription.MYB domain transcription factor family	Symbols: MYB24, AtMYB24 | MYB24 (myb domain protein 24); DNA binding / transcription factor | chr5:16138544-16141134 REVERSE	Myb domain protein 24	0.780377	0.97603	0.513052	0.154192	0.00807601	3.80682e-07	0.791277	0.428355	5.68293e-08
0.193615	-0.00507684	0.095907	0.102303	0.824745	1.60076	0.298946	-0.256972	-0.143908	CHR14_JGVV6_93_T01	VIT_14s0006g01620	27.3.25	RNA.regulation of transcription.MYB domain transcription factor family	Symbols: ATMYB4, MYB4 | MYB4; DNA binding / transcription factor | chr4:18053551-18054999 FORWARD	Myb domain protein 4	0.505375	0.98475	0.836189	0.727364	0.000275506	1.3871e-09	0.172019	0.256271	0.57654
-0.918346	-0.0251066	-1.0033	0.715784	-0.623448	-0.728534	-0.320866	0.140156	0.533496	CHRUN_JGVV203_6_T01	VIT_00s0203g00070	27.3.25	RNA.regulation of transcription.MYB domain transcription factor family	Symbols: ATMYB102, ATM4 | ATMYB102 (ARABIDOPSIS MYB-LIKE 102); DNA binding / transcription factor | chr4:11418246-11419760 REVERSE	Myb domain protein 102	0.000191221	0.927678	0.000359031	0.00148664	0.0093749	0.0016344	0.172019	0.610566	0.0196632
0.117557	-0.078237	-0.653156	-0.666422	-0.252965	-1.42255	-0.896632	-0.940767	-0.693273	CHR3_PDVV63_238_T01	VIT_03s0063g02680	27.3.25	RNA.regulation of transcription.MYB domain transcription factor family	Symbols: ATRL5 | ATRL5 (ARABIDOPSIS RAD-LIKE 5); DNA binding / transcription factor | chr1:6756284-6757377 REVERSE	Radialis-like protein 5	0.848717	0.842985	0.149954	0.0519578	0.597712	7.16221e-05	0.00741714	0.00531714	0.0457994
-0.0627423	-0.147691	0.395132	-0.142175	0.252435	0.270981	0.426091	1.44755	-0.225113	CHR8_JGVV7_395_T01	VIT_08s0007g04830	27.3.25	RNA.regulation of transcription.MYB domain transcription factor family	Symbols: AtMYB27 | AtMYB27 (myb domain protein 27); DNA binding / transcription factor | chr3:19718282-19719462 REVERSE	Myb domain protein 27	0.932416	0.706775	0.491439	0.780931	0.620109	0.557419	0.262338	7.75793e-05	0.610472
-0.409957	-0.167281	0.696062	-1.6205	-0.859746	-0.0793496	-0.776679	-1.34255	-0.453137	CHR14_JGVV60_231_T01	VIT_14s0060g00240	27.3.25	RNA.regulation of transcription.MYB domain transcription factor family	Symbols: MYB61, ATMYB61 | MYB61 (MYB DOMAIN PROTEIN 61); DNA binding / transcription factor | chr1:3086159-3087912 FORWARD	Myb domain protein 61	0.656452	0.808047	0.469509	0.00689713	0.22425	0.944064	0.224192	0.0259998	0.533238
0.0476207	-0.183828	-0.481935	-0.0333746	0.0347308	0.260878	0.336622	0.910496	1.2047	CHR7_JGVV5_189_T01	VIT_07s0005g01950	27.3.25	RNA.regulation of transcription.MYB domain transcription factor family	Symbols: MYB108, AtMYB108, BOS1 | MYB108 (myb domain protein 108); DNA binding / transcription factor | chr3:2004144-2006624 FORWARD	Myb domain protein 78	0.912379	0.406563	0.0859376	0.926206	0.933337	0.292455	0.130468	4.97536e-05	7.45476e-07
0.0548795	-0.18936	-0.217865	0.376409	0.335602	0.482892	1.14941	0.683499	-0.0254483	CHR14_JGVV66_111_T01	VIT_14s0066g01220	27.3.25	RNA.regulation of transcription.MYB domain transcription factor family	Symbols: MYB23, ATMYB23, ATMYBRTF | MYB23 (MYB DOMAIN PROTEIN 23); DNA binding / protein binding / transcription factor | chr5:16127725-16129655 FORWARD	ATMYB66/WER/WER1 (WEREWOLF 1)	0.93595	0.582866	0.728364	0.296996	0.416971	0.171389	0.000410645	0.0351429	0.962108
1.33981	-0.204208	0.969532	-0.868951	0.458897	-0.531105	-0.0324951	0.498682	1.03531	CHR1_JGVV11_287_T01	VIT_01s0011g03730	27.3.25	RNA.regulation of transcription.MYB domain transcription factor family	Symbols: MYB62, AtMYB62, BW62B, BW62C | MYB62 (myb domain protein 62); DNA binding / transcription factor | chr1:25603842-25605096 FORWARD	(myb domain protein 62	4.4124e-06	0.437636	0.00200311	0.000700806	0.106931	0.0447858	0.930816	0.0526408	0.000101796
-0.558059	-0.212561	-1.12615	0.384903	0.0200776	-0.123894	0.406822	-0.022974	-0.105101	CHR8_JGVV7_376_T01	VIT_08s0007g05030	27.3.25	RNA.regulation of transcription.MYB domain transcription factor family	Symbols: RAX1, MYB37, ATMYB37 | MYB37 (MYB DOMAIN PROTEIN 37); DNA binding / transcription factor | chr5:7696135-7697927 FORWARD	Myb domain protein 36	0.122453	0.522681	0.00384198	0.271087	0.97652	0.802854	0.225045	0.961587	0.811947
0.0843868	-0.289195	0.0718505	-1.09452	-0.391533	-0.180213	-0.317489	-0.00760665	0.0598019	CHR14_JGVV6_70_T01	VIT_14s0006g01290	27.3.25	RNA.regulation of transcription.MYB domain transcription factor family	Symbols: ATMYB90, PAP2, MYB90 | MYB90 (MYB DOMAIN PROTEIN 90); DNA binding / transcription factor | chr1:24763957-24765541 FORWARD	Myb domain protein 113	0.878921	0.325306	0.923632	0.000228572	0.261368	0.65589	0.319195	0.986781	0.891631
-0.329839	-0.299407	-0.490508	-0.902759	-0.714109	-0.862975	-0.758899	-1.50114	-0.678754	CHR19_JGVV15_120_T01	VIT_19s0015g01280	27.3.25	RNA.regulation of transcription.MYB domain transcription factor family	Symbols: ATMYB80, ATMYB103, MYB103, MS188 | ATMYB103 (ARABIDOPSIS THALIANA MYB DOMAIN PROTEIN 103); DNA binding / transcription factor | chr5:22719191-22720664 FORWARD	Myb domain protein 103	0.283632	0.223298	0.14034	0.000350946	0.0071282	0.000808746	0.00220725	1.23146e-07	0.00722086
-0.375309	-0.366189	-0.146077	-0.50327	-0.0729538	0.82382	-0.34755	1.28107	0.288894	CHR4_JGVV8_356_T01	VIT_04s0008g03780	27.3.25	RNA.regulation of transcription.MYB domain transcription factor family	Symbols: PC-MYB1, MYB3R-1, ATMYB3R-1, ATMYB3R1 | PC-MYB1; DNA binding / transcription coactivator/ transcription factor | chr4:15790345-15795854 FORWARD	Myb-related protein 3R-1 (Plant c-MYB-like protein 1) MYB3R1	0.366178	0.25294	0.838051	0.136912	0.901443	0.0126362	0.32546	0.000113754	0.444043
-0.107494	-0.385436	0.0028772	-0.842428	-0.528151	0.0329893	-1.11206	-0.943177	0.0313637	CHR8_JGVV7_675_T01	VIT_08s0007g01860	27.3.25	RNA.regulation of transcription.MYB domain transcription factor family	ELM2 domain-containing protein | chr1:4748873-4751212 FORWARD	No hit	0.763105	0.058797	0.996458	0.000127959	0.0218755	0.9333	1.60144e-06	2.77242e-05	0.925143
-0.0572709	-0.410061	0.0621606	0.75773	1.26297	1.48018	-0.165764	-0.117972	0.333831	CHR11_JGVV16_110_T01	VIT_11s0016g01310	27.3.25	RNA.regulation of transcription.MYB domain transcription factor family	Symbols: TT2, ATMYB123, MYB123, ATTT2 | TT2 (TRANSPARENT TESTA 2); DNA binding / transcription factor | chr5:13726743-13727860 FORWARD	TT2 (transparent testa 2)	0.942931	0.277238	0.951272	0.0478093	0.00177773	0.000190524	0.736978	0.818476	0.452178
-0.464674	-0.410171	-0.503521	0.0774774	-0.167146	-0.144829	1.32459	0.132263	0.320672	CHR19_JGVV14_342_T01	VIT_19s0014g03820	27.3.25	RNA.regulation of transcription.MYB domain transcription factor family	Symbols: ATMYB102, ATM4 | ATMYB102 (ARABIDOPSIS MYB-LIKE 102); DNA binding / transcription factor | chr4:11418246-11419760 REVERSE	Myb domain protein 102	0.107296	0.0915054	0.137154	0.842468	0.655644	0.688594	1.43142e-06	0.680862	0.251612
0.272974	-0.452343	0.261916	0.373173	0.712403	0.22116	1.16593	0.794394	-0.0616925	CHR4_JGVV23_22_T01	VIT_04s0023g03710	27.3.25	RNA.regulation of transcription.MYB domain transcription factor family	Symbols: ATMYB4, MYB4 | MYB4; DNA binding / transcription factor | chr4:18053551-18054999 FORWARD	Myb domain protein 4	0.303372	0.0241837	0.428477	0.0881167	0.00170122	0.382865	5.59026e-07	0.000251409	0.838834
-0.533097	-0.49202	-1.20132	-0.24595	0.282341	-0.693906	0.153244	0.141112	-0.0479797	CHR6_JGVV4_759_T01	VIT_06s0004g00150	27.3.25	RNA.regulation of transcription.MYB domain transcription factor family	myb family transcription factor | chr3:1042882-1044697 REVERSE	MYR1 (MYB-related protein 1)	0.0461218	0.0321231	9.40338e-05	0.382773	0.348623	0.00524038	0.604832	0.638459	0.896278
-0.533097	-0.49202	-1.20132	-0.24595	0.282341	-0.693906	0.153244	0.141112	-0.0479797	CHR6_JGVV4_759_T01	VIT_06s0004g00150	27.3.25	RNA.regulation of transcription.MYB domain transcription factor family	myb family transcription factor | chr3:1042882-1044697 REVERSE	MYR1 (MYB-related protein 1)	0.0461218	0.0321231	9.40338e-05	0.382773	0.348623	0.00524038	0.604832	0.638459	0.896278
-0.362569	-0.499418	-0.656561	-0.438666	-1.5309	-1.27222	0.612559	0.0385502	1.00232	CHR5_JGVV20_99_T01	VIT_05s0020g01100	27.3.25	RNA.regulation of transcription.MYB domain transcription factor family	Symbols: MYB61, ATMYB61 | MYB61 (MYB DOMAIN PROTEIN 61); DNA binding / transcription factor | chr1:3086159-3087912 FORWARD	Myb domain protein 61	0.410281	0.121004	0.141709	0.229297	3.66399e-05	0.000269568	0.0702982	0.937039	0.0031712
-0.33329	-0.565473	-0.233583	0.884149	1.06878	2.16407	-0.405888	0.738456	1.6664	CHR7_JGVV5_240_T01	VIT_07s0005g02480	27.3.25	RNA.regulation of transcription.MYB domain transcription factor family	Symbols: MYB55 | MYB55 (myb domain protein 55); DNA binding / transcription factor | chr4:716021-717415 REVERSE	Myb domain protein 61	0.371698	0.0385448	0.660799	0.00219256	0.00057149	2.02796e-09	0.179359	0.010432	4.05198e-07
0.0296655	-0.697856	-0.191054	-0.512112	0.342945	0.137809	1.88455	1.62108	-0.103618	CHR11_JGVV16_335_T01	VIT_11s0016g03750	27.3.25	RNA.regulation of transcription.MYB domain transcription factor family	Symbols: PC-MYB1, MYB3R-1, ATMYB3R-1, ATMYB3R1 | PC-MYB1; DNA binding / transcription coactivator/ transcription factor | chr4:15790345-15795854 FORWARD	Myb-related protein 3R-1 (Plant c-MYB-like protein 1) MYB3R1	0.976113	0.104347	0.849625	0.308595	0.585503	0.854624	4.53878e-05	0.000368128	0.876061
-0.111694	-0.871464	-0.0345026	-0.314379	-0.202407	0.138444	-1.11523	-0.611583	-0.366537	CHR7_JGVV5_182_T01	VIT_07s0005g01870	27.3.25	RNA.regulation of transcription.MYB domain transcription factor family	myb family transcription factor | chr2:19378869-19382418 FORWARD	Unknown	0.480942	2.53423e-10	0.903888	0.00640298	0.120003	0.298644	2.06765e-12	1.37466e-06	0.00187637
-0.00231941	-0.940408	-0.117799	-0.259867	-0.183873	0.121808	-1.09565	-0.705661	-0.383116	CHR7_JGVV5_185_T01	VIT_07s0005g01910	27.3.25	RNA.regulation of transcription.MYB domain transcription factor family	myb family transcription factor | chr2:19378869-19382418 FORWARD	Myb family transcription factor DNA methyltransferase 1 associated	0.992422	4.02113e-12	0.491303	0.0136525	0.122169	0.320014	3.39113e-13	1.46326e-08	0.000428444
-0.368324	-0.953706	-1.27895	-0.0418062	-0.453569	-0.412797	0.0608381	-0.251431	-0.153085	CHRUN_JGVV1352_1_T01	VIT_00s1352g00010	27.3.25	RNA.regulation of transcription.MYB domain transcription factor family	Symbols: RAX3, MYB84, ATMYB84 | MYB84 (MYB DOMAIN PROTEIN 84); DNA binding / transcription factor | chr3:18427735-18429201 FORWARD	Myb domain protein 84	0.345261	0.00109817	0.000743052	0.935572	0.203339	0.227669	0.888994	0.480243	0.700302
0.231225	-1.00637	-0.243614	-0.0909625	-0.200791	-0.252804	0.153841	0.0333127	-0.5788	CHR4_JGVV8_174_T01	VIT_04s0008g01870	27.3.25	RNA.regulation of transcription.MYB domain transcription factor family	Symbols: TT2, ATMYB123, MYB123, ATTT2 | TT2 (TRANSPARENT TESTA 2); DNA binding / transcription factor | chr5:13726743-13727860 FORWARD	ATMYB66/WER/WER1 (WEREWOLF 1)	0.753376	0.016661	0.794545	0.899802	0.781654	0.69054	0.797076	0.960499	0.235856
-0.315969	-1.09009	-0.568341	-0.244462	-0.319462	-0.260303	-0.258952	0.0331732	0.0999061	CHR6_JGVV4_330_T01	VIT_06s0004g04940	27.3.25	RNA.regulation of transcription.MYB domain transcription factor family	Symbols: TRFL2 | TRFL2 (TRF-LIKE 2); DNA binding | chr1:2318433-2321048 REVERSE	Telomere repeat binding factor like TRFL2	0.000653066	3.12353e-16	8.75683e-07	0.0042274	0.000525323	0.00304461	0.00238899	0.770118	0.297121
-0.396112	-1.09178	-0.238068	0.416684	0.223243	-0.142373	-0.391439	0.218897	-0.177312	CHR3_JGVV63_250_T01	VIT_03s0063g02670	27.3.25	RNA.regulation of transcription.MYB domain transcription factor family	Symbols: ATRL5 | ATRL5 (ARABIDOPSIS RAD-LIKE 5); DNA binding / transcription factor | chr1:6756284-6757377 REVERSE	Radialis-like protein 6	0.295101	0.000219295	0.674178	0.204874	0.606904	0.756243	0.226046	0.546729	0.646557
-0.5371	-1.13963	-0.438373	-0.933499	-0.633638	0.0157198	-1.37022	-0.952279	-0.244735	CHR8_JGVV7_172_T01	VIT_08s0007g07230	27.3.25	RNA.regulation of transcription.MYB domain transcription factor family	Symbols: ATMYB4, ATMYB86 | ATMYB86 (MYB DOMAIN PROTEIN 86); specific transcriptional repressor/ transcription repressor | chr5:9331573-9333174 REVERSE	Myb domain protein 5	0.00117778	3.71222e-10	0.0224771	9.12061e-08	0.000154611	0.958049	1.44405e-11	7.13688e-08	0.13285
-0.137377	-1.29111	-0.17164	0.308837	-0.847063	-0.581894	-0.146213	-0.566791	0.253932	CHR17_JGVV0_115_T01	VIT_17s0000g09080	27.3.25	RNA.regulation of transcription.MYB domain transcription factor family	Symbols: AtMYB53 | AtMYB53 (myb domain protein 53); DNA binding / transcription factor | chr5:26068290-26069652 FORWARD	Myb domain protein 4	0.75585	2.48159e-06	0.747126	0.301746	0.00292116	0.0350597	0.663026	0.034592	0.411526
-0.146297	-1.33514	-0.984344	-0.0299571	-0.517709	-0.163659	-0.26492	0.0501112	-0.0670997	CHR7_JGVV5_118_T01	VIT_07s0005g01210	27.3.25	RNA.regulation of transcription.MYB domain transcription factor family	Symbols: MYB12, ATMYB12, PFG1 | MYB12 (MYB DOMAIN PROTEIN 12); DNA binding / transcription activator/ transcription factor | chr2:19476337-19479478 FORWARD	Myb domain protein 12	0.852226	0.00114319	0.07628	0.968397	0.326998	0.810386	0.614951	0.936228	0.919345
-1.19497	-1.47766	-0.446096	-0.257615	-0.113899	-0.713635	-0.269524	-0.535045	-0.459961	CHR8_JGVV7_137_T01	VIT_08s0007g07580	27.3.25	RNA.regulation of transcription.MYB domain transcription factor family	myb family transcription factor | chr3:1042882-1044697 REVERSE	MYR1 (MYB-related protein 1)	0.000219458	1.43152e-06	0.298205	0.470738	0.817656	0.0190259	0.421343	0.0760142	0.143926
-1.19497	-1.47766	-0.446096	-0.257615	-0.113899	-0.713635	-0.269524	-0.535045	-0.459961	CHR8_JGVV7_137_T01	VIT_08s0007g07580	27.3.25	RNA.regulation of transcription.MYB domain transcription factor family	myb family transcription factor | chr3:1042882-1044697 REVERSE	MYR1 (MYB-related protein 1)	0.000219458	1.43152e-06	0.298205	0.470738	0.817656	0.0190259	0.421343	0.0760142	0.143926
-0.679409	-1.71531	-0.904534	-0.157504	-0.549649	-0.128166	-1.1534	-0.531065	0.303842	CHR17_JGVV0_373_T01	VIT_17s0000g06190	27.3.25	RNA.regulation of transcription.MYB domain transcription factor family	Symbols: ATY13, ATMYB31, MYB31 | MYB31 (MYB DOMAIN PROTEIN 31); DNA binding / transcription factor | chr1:28041191-28042995 FORWARD	Myb domain protein 94	0.000632831	1.20666e-12	0.00010046	0.478921	0.00499123	0.603644	4.02668e-08	0.00381928	0.116304
-0.619445	-2.02418	-0.852482	1.14771	-0.133158	0.395373	1.14831	1.14854	0.550123	CHR1_JGVV26_78_T01	VIT_01s0026g01910	27.3.25	RNA.regulation of transcription.MYB domain transcription factor family	Symbols: MYB88 | MYB88 (myb domain protein 88); DNA binding / transcription factor | chr2:804174-807208 REVERSE	Myb domain protein 88	0.0390494	3.98262e-10	0.0121617	5.24677e-05	0.762679	0.190251	4.78544e-05	5.36765e-05	0.050773
0.995068	0.481805	1.09479	0.72518	0.568705	0.171572	0.341811	0.666233	-0.617867	CHR11_JGVV16_206_T01	VIT_11s0016g02410	27.3.26	RNA.regulation of transcription.MYB-related transcription factor family	myb family transcription factor | chr3:5547718-5549660 FORWARD	MYB divaricata	1.50799e-05	0.0123409	2.97143e-05	0.000445267	0.0089802	0.508355	0.101098	0.00118227	0.00290032
-0.216708	-0.325672	-0.0767784	-0.440166	0.00623709	-0.303773	-1.17124	-1.166	-0.646261	CHR17_JGVV0_559_T01	VIT_17s0000g04130	27.3.26	RNA.regulation of transcription.MYB-related transcription factor family	myb family transcription factor | chr1:18132645-18133925 FORWARD	MYB divaricata	0.510526	0.156866	0.893013	0.0686985	0.989605	0.256982	3.55114e-06	4.64446e-06	0.00711592
-0.114114	-0.706962	-0.431115	1.04261	-0.0965866	-1.07786	0.229854	0.52257	-0.382425	CHR9_JGVV2_329_T01	VIT_09s0002g03610	27.3.26	RNA.regulation of transcription.MYB-related transcription factor family	myb family transcription factor | chr3:5547718-5549660 FORWARD	MYB divaricata	0.771945	0.00158057	0.177351	2.2341e-05	0.803488	1.99232e-05	0.38056	0.0263574	0.122586
-1.64091	-0.783158	-1.64918	-2.37193	-0.820087	-0.920329	-1.34086	-1.19688	-0.786592	CHR15_JGVV48_55_T01	VIT_15s0048g02410	27.3.26	RNA.regulation of transcription.MYB-related transcription factor family	Symbols: LHY, LHY1 | LHY (LATE ELONGATED HYPOCOTYL); DNA binding / transcription factor | chr1:33666-37840 REVERSE	Myb CCA1 (circadian clock associated 1)	4.57337e-11	1.63621e-05	1.26289e-09	7.5031e-16	4.4229e-05	3.94545e-06	1.1531e-09	1.89968e-08	4.22292e-05
0.056136	-0.789585	-0.305301	1.3401	-0.116083	-0.862731	0.152574	0.38019	-0.14614	CHR9_JGVV2_322_T01	VIT_09s0002g03540	27.3.26	RNA.regulation of transcription.MYB-related transcription factor family	myb family transcription factor | chr3:5547718-5549660 FORWARD	MYB divaricata	0.854859	3.82939e-06	0.180761	2.13034e-10	0.632803	3.00402e-06	0.420529	0.0232613	0.457806
-0.50193	-0.90714	-0.146137	1.21561	0.389068	0.74702	0.886838	0.476021	0.569302	CHR16_JGVV50_26_T01	VIT_16s0050g02530	27.3.26	RNA.regulation of transcription.MYB-related transcription factor family	Symbols: TRY | TRY (TRIPTYCHON); DNA binding / transcription factor | chr5:21582774-21584145 FORWARD	Myb Triptychon	0.197091	0.00355185	0.841554	0.000270026	0.337376	0.0274564	0.00638676	0.167033	0.0974066
-0.959047	-0.980574	-1.15993	0.0388678	0.00431053	0.0733582	0.228567	0.184307	-0.0921898	CHR18_JGVV1_910_T01	VIT_18s0001g12610	27.3.26	RNA.regulation of transcription.MYB-related transcription factor family	Symbols: ATRL1 | ATRL1 (ARABIDOPSIS RAD-LIKE 1); DNA binding / transcription factor | chr4:18271457-18271857 REVERSE	Radialis-like protein 6	2.41688e-05	2.51559e-06	1.06006e-05	0.907265	0.991646	0.822455	0.29967	0.426432	0.732219
-0.638143	-1.06582	-0.177537	-0.180409	-0.183124	0.186976	-0.737431	-0.815186	-0.129068	CHR8_JGVV7_670_T01	VIT_08s0007g01920	27.3.26	RNA.regulation of transcription.MYB-related transcription factor family	myb family transcription factor | chr2:15944711-15947085 FORWARD	MYB divaricata	1.76135e-05	4.88871e-11	0.373696	0.206768	0.242863	0.202018	4.09624e-07	7.87644e-08	0.3969
-0.326435	-1.06667	-0.419949	-0.907329	-0.60251	-0.367927	-1.17478	-1.28881	-1.20723	CHR8_JGVV40_18_T01	VIT_08s0040g03220	27.3.26	RNA.regulation of transcription.MYB-related transcription factor family	myb family transcription factor | chr3:2946406-2948995 FORWARD	LCL1 (LHY/CCA1-like 1)	0.0424405	5.68832e-10	0.0217349	6.07067e-08	0.000157639	0.0143239	1.76238e-10	2.84977e-11	2.98701e-10
-0.356779	-1.11677	-0.280853	-0.0861899	-0.299265	-0.222653	-0.0931601	-0.0766956	-0.148293	CHR17_JGVV0_257_T01	VIT_17s0000g07510	27.3.26	RNA.regulation of transcription.MYB-related transcription factor family	DNA-binding family protein | chr1:26363278-26364699 REVERSE	Myb family	0.00470591	7.62316e-13	0.0621657	0.560969	0.0174883	0.0718004	0.495629	0.591388	0.252019
-0.386195	-1.35964	-1.16919	-0.754656	-0.267901	0.0479891	-0.875317	-0.395755	0.255103	CHR4_JGVV79_31_T01	VIT_04s0079g00410	27.3.26	RNA.regulation of transcription.MYB-related transcription factor family	myb family transcription factor | chr5:5690227-5692902 REVERSE	CIR1/RVE2 (circadian 1)	0.0513046	2.23566e-10	1.22638e-06	5.03881e-05	0.200232	0.875867	4.57851e-06	0.0280211	0.188052
-0.796473	-2.93512	0.767076	-0.334972	-0.384061	-0.182332	-0.517014	-0.498369	-0.432664	CHR3_JGVV63_245_T01	VIT_03s0063g02620	27.3.26	RNA.regulation of transcription.MYB-related transcription factor family	Symbols: ATRL1 | ATRL1 (ARABIDOPSIS RAD-LIKE 1); DNA binding / transcription factor | chr4:18271457-18271857 REVERSE	Myb RAD (Transcription factor RAD)	0.0907205	1.30659e-09	0.177359	0.513946	0.488879	0.775085	0.247012	0.271136	0.363614
1.35079	1.93169	-0.257711	2.09081	-0.922786	-3.21458	2.78203	0.203145	-0.642182	CHR6_JGVV4_772_T01	VIT_06s0004g00020	27.3.27	RNA.regulation of transcription.NAC domain transcription factor family	Symbols: ATNAC3, ANAC055 | ANAC055 (ARABIDOPSIS NAC DOMAIN CONTAINING PROTEIN 55); transcription factor | chr3:5234617-5236088 FORWARD	NAC domain containing protein 32	0.0268088	0.000361066	0.835418	0.00024862	0.1489	4.3921e-07	3.40164e-06	0.785725	0.306861
0.858578	1.4965	0.462698	0.905354	0.512257	0.10825	0.267249	0.264575	0.515487	CHR7_JGVV130_26_T01	VIT_07s0130g00260	27.3.27	RNA.regulation of transcription.NAC domain transcription factor family	SET domain-containing protein | chr3:20958660-20961137 FORWARD	SET domain-containing protein	4.64719e-09	1.4725e-16	0.00109605	2.97029e-10	5.19552e-05	0.441321	0.0189641	0.0211035	2.46011e-05
0.00110164	-0.324833	0.315413	-0.394747	-0.00144937	0.928974	-1.78305	-0.304579	0.327639	CHR9_JGVV54_15_T01	VIT_09s0054g01720	27.3.27	RNA.regulation of transcription.NAC domain transcription factor family	transcription factor | chr3:4157968-4162065 REVERSE	Unknown protein	0.99883	0.236023	0.479792	0.18313	0.997556	0.00115482	2.41203e-08	0.317861	0.288716
-0.147338	-0.363712	0.20965	-0.331405	0.0826089	0.952525	-1.73088	-0.35785	0.189852	CHR9_JGVV54_17_T01	VIT_09s0054g01690	27.3.27	RNA.regulation of transcription.NAC domain transcription factor family	transcription factor | chr3:4157968-4162065 REVERSE	Transcription factor	0.702833	0.120127	0.631475	0.207028	0.841203	0.000185917	2.59802e-09	0.159633	0.515406
-0.470908	-1.43255	-0.467124	0.0565954	-0.19821	-0.0644894	-0.368099	-0.331406	-0.300845	CHR19_JGVV14_293_T01	VIT_19s0014g03300	27.3.27	RNA.regulation of transcription.NAC domain transcription factor family	Symbols: ATNAC2, ANAC056, NARS1 | ATNAC2 (ARABIDOPSIS NAC DOMAIN CONTAINING PROTEIN 2); transcription factor | chr3:5243510-5245382 FORWARD	NAC domain containing protein 2	6.08386e-06	1.03412e-18	6.06401e-05	0.638202	0.046072	0.597677	8.3414e-05	0.000358287	0.00125347
0.446322	1.70579	0.824933	-0.650136	-0.861678	-0.959621	-1.1102	-1.52721	-0.225651	CHR19_JGVV14_144_T01	VIT_19s0014g01680	27.3.29	RNA.regulation of transcription.TCP transcription factor family	Symbols: TCP4, MEE35 | TCP4 (TCP family transcription factor 4); transcription factor | chr3:5062019-5064115 FORWARD	TCP family transcription factor TCP3	0.350433	6.66786e-06	0.0900231	0.0913724	0.0327495	0.0121789	0.002793	7.70779e-05	0.631343
-0.550197	-1.13928	-0.263481	-0.542946	-1.16251	-1.49649	-0.453737	-1.13936	-0.829463	CHR2_JGVV25_416_T01	VIT_02s0025g04590	27.3.29	RNA.regulation of transcription.TCP transcription factor family	TCP family transcription factor, putative | chr2:18820242-18821889 REVERSE	TCP family transcription factor TCP9	0.000825981	3.05978e-10	0.211742	0.000431447	3.10597e-09	5.38955e-12	0.00274623	1.25332e-09	1.16443e-06
-0.495815	-1.83244	-0.0576353	0.633647	0.324541	0.733178	-0.792243	-0.0308908	0.375299	CHR12_JGVV28_144_T01	VIT_12s0028g02520	27.3.29	RNA.regulation of transcription.TCP transcription factor family	Symbols: TCP4, MEE35 | TCP4 (TCP family transcription factor 4); transcription factor | chr3:5062019-5064115 FORWARD	TCP family transcription factor 4	0.0523582	7.52512e-11	0.923039	0.00600948	0.235948	0.0020352	0.000655979	0.925976	0.124705
1.18521	3.47868	1.18077	1.9803	3.50783	1.33664	2.77388	3.98845	1.51996	CHR15_JGVV46_213_T01	VIT_15s0046g01390	27.3.3	RNA.regulation of transcription.AP2/EREBP, APETALA2/Ethylene-responsive element binding protein family	Symbols: CRF6 | CRF6 (CYTOKININ RESPONSE FACTOR 6); DNA binding / transcription factor | chr3:22805180-22806527 FORWARD	Ethylene-responsive transcription factor cytokinin response factor 4	0.00461788	3.75017e-12	0.0148024	2.48345e-06	6.49443e-11	0.000894492	2.60756e-09	6.70767e-13	0.000175159
1.63243	3.2156	0.544901	-0.363677	0.289359	0.153429	-0.998828	-0.965247	-1.2587	CHR17_JGVV0_888_T01	VIT_17s0000g00200	27.3.3	RNA.regulation of transcription.AP2/EREBP, APETALA2/Ethylene-responsive element binding protein family	AP2 domain-containing transcription factor family protein | chr5:24852639-24853910 REVERSE	Ethylene-responsive transcription factor ERF114	0.00307872	1.64127e-08	0.520044	0.576923	0.71649	0.859228	0.0530446	0.0639231	0.0157538
1.81321	3.02545	0.560409	2.41828	1.04477	-1.09215	0.976927	1.77017	0.297119	CHR18_JGVV72_93_T01	VIT_18s0072g00260	27.3.3	RNA.regulation of transcription.AP2/EREBP, APETALA2/Ethylene-responsive element binding protein family	Symbols: ABR1 | ABR1 (ABA REPRESSOR1); DNA binding / transcription factor | chr5:25891506-25893888 FORWARD	Ethylene-responsive transcription factor related to APETALA2 6	0.00565571	1.61613e-06	0.600496	0.000112949	0.12998	0.0913547	0.119075	0.00367911	0.710495
0.942769	2.5811	0.225107	-0.218785	-0.0194263	0.308321	0.693961	0.244561	0.917772	CHR18_JGVV1_200_T01	VIT_18s0001g03240	27.3.3	RNA.regulation of transcription.AP2/EREBP, APETALA2/Ethylene-responsive element binding protein family	AP2 domain-containing transcription factor family protein | chr1:7696536-7697699 FORWARD	DREB sub A-5 of ERF/AP2 transcription factor	0.000729057	2.01333e-13	0.625912	0.485087	0.971504	0.299884	0.00664987	0.403754	0.000544258
0.292309	2.55297	1.88956	1.08827	1.73243	0.65071	1.4523	1.73191	1.04039	CHR5_JGVV77_156_T01	VIT_05s0077g01860	27.3.3	RNA.regulation of transcription.AP2/EREBP, APETALA2/Ethylene-responsive element binding protein family	Symbols: RAP2.3, ATEBP, ERF72 | ATEBP (ETHYLENE-RESPONSIVE ELEMENT BINDING PROTEIN); DNA binding / protein binding / transcription activator/ transcription factor | chr3:5705662-5707023 FORWARD	ERF (ethylene response factor) sub B-2	0.742356	4.10427e-06	0.00485285	0.0477525	0.00279237	0.298002	0.0069477	0.00150545	0.0637651
0.592221	2.40588	0.0180361	0.828138	-0.138454	-0.566981	0.981635	1.0824	1.05429	CHR12_JGVV59_27_T01	VIT_12s0059g00280	27.3.3	RNA.regulation of transcription.AP2/EREBP, APETALA2/Ethylene-responsive element binding protein family	AP2 domain-containing transcription factor, putative | chr4:13974691-13975908 REVERSE	Dehydration-responsive element-binding protein 16	0.0369175	1.39869e-12	0.981868	0.00142561	0.734892	0.0345181	0.000191722	5.70615e-05	0.000101863
0.770703	2.27352	0.252384	0.323563	0.241215	0.23911	0.877685	0.842148	0.236027	CHR13_JGVV67_125_T01	VIT_13s0067g01960	27.3.3	RNA.regulation of transcription.AP2/EREBP, APETALA2/Ethylene-responsive element binding protein family	AP2 domain-containing transcription factor, putative (DRE2B) | chr2:16848438-16850487 REVERSE	Dehydration-responsive element-binding protein 2C	0.000424089	8.02356e-15	0.41768	0.123603	0.330848	0.303168	2.71061e-05	5.59236e-05	0.294017
0.136797	2.0164	0.0604211	0.479245	0.120612	-0.171241	1.48077	0.401336	0.80213	CHR16_PDVV50_38_T01	VIT_16s0050g02400	27.3.3	RNA.regulation of transcription.AP2/EREBP, APETALA2/Ethylene-responsive element binding protein family	Symbols: CRF4 | CRF4 (CYTOKININ RESPONSE FACTOR 4); DNA binding / transcription factor | chr4:13909569-13910859 REVERSE	Ethylene-responsive transcription factor cytokinin response factor 4	0.75716	2.33217e-10	0.930554	0.0800709	0.781248	0.639918	4.46152e-07	0.149633	0.00308062
0.153362	1.93549	0.453128	0.053816	-0.0807943	-0.507466	-0.502748	-0.565856	-0.828383	CHR13_JGVV19_168_T01	VIT_13s0019g03550	27.3.3	RNA.regulation of transcription.AP2/EREBP, APETALA2/Ethylene-responsive element binding protein family	Symbols: RAP2.7, TOE1 | RAP2.7 (RELATED TO AP2.7); DNA binding / transcription factor | chr2:12225951-12228543 REVERSE	APETALA2 (AP2) floral homeotic protein	0.879345	0.000179204	0.636202	0.953346	0.938097	0.434292	0.399569	0.336074	0.142277
0.0758115	1.51185	-0.0155951	1.53704	1.2109	0.255624	1.19636	0.693556	0.827167	CHR1_JGVV11_351_T01	VIT_01s0011g03070	27.3.3	RNA.regulation of transcription.AP2/EREBP, APETALA2/Ethylene-responsive element binding protein family	Symbols: TEM1 | TEM1 (TEMPRANILLO 1); transcription factor | chr1:8981677-8983041 REVERSE	AP2 domain-containing protein RAP2.8	0.915076	1.75506e-05	0.988189	2.85328e-05	0.00128428	0.58363	0.00070586	0.0509822	0.0207995
-0.0201842	1.4262	-0.366411	-0.456598	-0.872852	-0.599431	-0.335181	-0.279925	0.38143	CHR16_JGVV100_87_T01	VIT_16s0100g00400	27.3.3	RNA.regulation of transcription.AP2/EREBP, APETALA2/Ethylene-responsive element binding protein family	AP2 domain-containing protein | chr5:21123958-21124948 REVERSE	Ethylene-responsive transcription factor ERF025	0.965428	4.63676e-09	0.219218	0.0346713	0.000183879	0.00638064	0.12993	0.221909	0.0882916
0.0667847	1.31304	-0.0238771	0.459319	-0.0531783	0.471438	-0.381598	0.269923	0.540254	CHR2_JGVV25_292_T01	VIT_02s0025g03170	27.3.3	RNA.regulation of transcription.AP2/EREBP, APETALA2/Ethylene-responsive element binding protein family	Symbols: CRF1 | CRF1 (CYTOKININ RESPONSE FACTOR 1); DNA binding / transcription factor | chr4:6794776-6795793 REVERSE	Ethylene-responsive transcription factor related to APETALA2 11	0.896314	1.46136e-06	0.97644	0.0903951	0.913059	0.091311	0.164185	0.358557	0.04565
0.121872	1.30355	-0.0572934	0.15288	-0.117066	-0.0140023	0.115518	-0.302699	0.00276152	CHR16_JGVV100_89_T01	VIT_16s0100g00380	27.3.3	RNA.regulation of transcription.AP2/EREBP, APETALA2/Ethylene-responsive element binding protein family	Symbols: CBF4, DREB1D | CBF4 (C- REPEAT-BINDING FACTOR 4); DNA binding / transcription activator/ transcription factor | chr5:21117113-21117787 REVERSE	DREB sub A-1 of ERF/AP2 transcription factor (CBF4)	0.827428	3.12147e-05	0.945746	0.729227	0.824772	0.983842	0.782945	0.396248	0.995699
0.232319	1.28708	0.101174	1.18534	0.346359	-1.69829	0.407929	1.32433	1.07346	CHR7_JGVV31_178_T01	VIT_07s0031g01980	27.3.3	RNA.regulation of transcription.AP2/EREBP, APETALA2/Ethylene-responsive element binding protein family	Symbols: ABR1 | ABR1 (ABA REPRESSOR1); DNA binding / transcription factor | chr5:25891506-25893888 FORWARD	Ethylene-responsive transcription factor aba repressor 1 abr1/erf111	0.765736	0.00369793	0.933888	0.0110854	0.602895	0.000478773	0.445366	0.0046081	0.024345
0.402648	1.25248	0.402819	0.814966	0.49865	-0.222463	1.88064	1.29479	0.664241	CHR7_JGVV5_80_T01	VIT_07s0005g00820	27.3.3	RNA.regulation of transcription.AP2/EREBP, APETALA2/Ethylene-responsive element binding protein family	AP2 domain-containing transcription factor, putative | chr2:19502802-19503569 REVERSE	AP2-like ethylene-responsive transcription factor	0.0930638	5.82117e-08	0.160111	0.000172971	0.0293806	0.379302	1.66402e-11	9.7508e-08	0.00212759
-0.321164	1.16392	0.31506	0.628773	0.134562	0.737736	-0.292264	-0.239134	0.455326	CHR6_JGVV4_451_T01	VIT_06s0004g03590	27.3.3	RNA.regulation of transcription.AP2/EREBP, APETALA2/Ethylene-responsive element binding protein family	Symbols: RAP2.7, TOE1 | RAP2.7 (RELATED TO AP2.7); DNA binding / transcription factor | chr2:12225951-12228543 REVERSE	TOE1 (target of eat1 1) related to apetala2 7	0.223623	4.91161e-07	0.331509	0.00413642	0.685564	0.00114738	0.208541	0.324177	0.0436399
0.278806	1.02171	0.319974	-0.259422	0.190366	-0.103268	0.00435826	-0.332525	-0.132817	CHR9_JGVV2_117_T01	VIT_09s0002g01370	27.3.3	RNA.regulation of transcription.AP2/EREBP, APETALA2/Ethylene-responsive element binding protein family	Symbols: BBM | BBM (BABY BOOM); DNA binding / transcription factor | chr5:5742542-5745568 REVERSE	AP2 AINTEGUMENTA	0.682979	0.0131754	0.700337	0.655392	0.789856	0.892583	0.994912	0.519992	0.830268
0.421707	0.808851	-0.185917	1.07146	0.112599	-0.128952	-0.201557	0.50217	-0.3514	CHR19_JGVV14_281_T01	VIT_19s0014g03180	27.3.3	RNA.regulation of transcription.AP2/EREBP, APETALA2/Ethylene-responsive element binding protein family	AP2 domain-containing transcription factor, putative | chr2:8985973-8987263 FORWARD	Ethylene response factor	0.297957	0.00850161	0.781415	0.0010467	0.837865	0.800382	0.613182	0.138207	0.340148
-0.0316196	0.777913	0.52565	-2.40831	0.693575	-0.0865833	0.312638	-0.265448	0.30115	CHR18_JGVV1_977_T01	VIT_18s0001g13320	27.3.3	RNA.regulation of transcription.AP2/EREBP, APETALA2/Ethylene-responsive element binding protein family	DNA binding / transcription factor | chr1:28335502-28336706 FORWARD	Dehydration-responsive element-binding protein 2D	0.985398	0.322213	0.728827	0.00201278	0.506952	0.953177	0.761097	0.80016	0.777436
0.390691	0.583698	1.44937	-0.146303	-0.14098	0.126072	0.248784	0.400824	0.0685158	CHR8_JGVV7_170_T01	VIT_08s0007g07250	27.3.3	RNA.regulation of transcription.AP2/EREBP, APETALA2/Ethylene-responsive element binding protein family	Symbols: RAP2.11 | RAP2.11 (related to AP2 11); DNA binding / transcription factor | chr5:6689108-6690040 REVERSE	Ethylene-responsive transcription factor related to APETALA2 11	0.122008	0.00518952	1.04348e-06	0.608454	0.668076	0.688056	0.299614	0.0746248	0.82629
-0.766245	0.518806	-0.832848	0.488779	-0.819389	-0.472486	-1.10119	-0.00686965	1.37198	CHR2_JGVV25_126_T01	VIT_02s0025g01360	27.3.3	RNA.regulation of transcription.AP2/EREBP, APETALA2/Ethylene-responsive element binding protein family	AP2 domain-containing transcription factor, putative | chr1:23890646-23892173 REVERSE	Ethylene-responsive transcription factor related to APETALA2 4	0.0207682	0.075607	0.0304105	0.126269	0.0121705	0.155491	0.00036227	0.988834	2.57424e-05
0.0507948	0.410611	0.126964	0.443196	0.502838	0.348187	1.37485	0.360101	-0.0328138	CHR8_JGVV7_84_T01	VIT_08s0007g08150	27.3.3	RNA.regulation of transcription.AP2/EREBP, APETALA2/Ethylene-responsive element binding protein family	AP2 domain-containing transcription factor, putative | chr3:21332783-21333863 FORWARD	Dehydration-responsive element-binding protein 2F	0.936606	0.1613	0.851477	0.166529	0.142152	0.31943	1.3565e-05	0.27045	0.945215
-0.157103	-0.00787322	-0.339814	-0.889271	-0.0260554	-0.339194	-1.62734	-0.532839	-0.769502	CHR5_JGVV29_102_T01	VIT_05s0029g00140	27.3.3	RNA.regulation of transcription.AP2/EREBP, APETALA2/Ethylene-responsive element binding protein family	AP2 domain-containing transcription factor, putative | chr4:7932138-7933542 FORWARD	Ethylene-responsive transcription factor ERF062	0.809981	0.986854	0.607536	0.0176109	0.974115	0.46635	2.88765e-05	0.176706	0.0456435
0.151229	-0.0325311	0.100732	0.535694	0.369017	-0.0848025	1.02207	0.491563	0.0503899	CHR1_JGVV146_46_T01	VIT_01s0146g00530	27.3.3	RNA.regulation of transcription.AP2/EREBP, APETALA2/Ethylene-responsive element binding protein family	Symbols: RAV1 | RAV1; DNA binding / transcription factor/ transcription repressor | chr1:4542168-4543742 FORWARD	No hit	0.653822	0.902253	0.836437	0.0149405	0.140634	0.808005	1.05341e-05	0.0261193	0.877464
0.111117	-0.0954234	1.12426	0.136688	0.317096	-0.216744	-0.170853	-0.327262	0.031907	CHR17_JGVV0_527_T01	VIT_17s0000g04480	27.3.3	RNA.regulation of transcription.AP2/EREBP, APETALA2/Ethylene-responsive element binding protein family	Symbols: RAP2.11 | RAP2.11 (related to AP2 11); DNA binding / transcription factor | chr5:6689108-6690040 REVERSE	Ethylene-responsive transcription factor related to APETALA2 11	0.784488	0.720559	0.000192713	0.671713	0.270677	0.466677	0.549869	0.197325	0.932528
0.688263	-0.168028	0.0670958	1.30134	0.536167	-0.12485	0.261382	0.454763	0.0677157	CHR18_JGVV1_682_T01	VIT_18s0001g10150	27.3.3	RNA.regulation of transcription.AP2/EREBP, APETALA2/Ethylene-responsive element binding protein family	AP2 domain-containing transcription factor, putative | chr5:26809135-26809689 REVERSE	Ethylene-responsive transcription factor ERF011	1.82449e-06	0.164563	0.79816	2.72598e-13	8.30579e-05	0.403452	0.0352583	0.000321393	0.671025
0.131372	-0.416842	-0.0690334	-0.0990375	-0.19378	1.33859	-1.73134	-0.54861	0.282792	CHR9_JGVV2_359_T01	VIT_09s0002g03940	27.3.3	RNA.regulation of transcription.AP2/EREBP, APETALA2/Ethylene-responsive element binding protein family	Symbols: TINY2 | TINY2 (TINY2); DNA binding / transcription factor | chr5:3727534-3728726 REVERSE	AP2/EREBP transcription factor	0.785334	0.128459	0.924691	0.814411	0.640715	1.34564e-05	7.42411e-08	0.0564922	0.386449
-0.0314215	-0.439362	0.252256	0.637968	-0.82456	-1.07049	-0.066728	0.422419	0.597135	CHR1_JGVV150_12_T01	VIT_01s0150g00120	27.3.3	RNA.regulation of transcription.AP2/EREBP, APETALA2/Ethylene-responsive element binding protein family	Symbols: Rap2.6L | Rap2.6L (related to AP2 6L); DNA binding / transcription factor | chr5:4272060-4274660 FORWARD	Ethylene-responsive transcription factor ERF114	0.945425	0.0320788	0.466028	0.0031921	0.000414931	6.2745e-06	0.822006	0.0540729	0.00662345
-0.121772	-0.791184	-0.354173	1.45697	0.815141	0.581712	0.368725	0.985474	0.490826	CHR8_JGVV7_42_T01	VIT_08s0007g08580	27.3.3	RNA.regulation of transcription.AP2/EREBP, APETALA2/Ethylene-responsive element binding protein family	ovule development protein, putative | chr2:17400022-17403050 REVERSE	AP2-like ethylene-responsive transcription factor	0.505593	4.05678e-08	0.0330454	7.50578e-14	2.36644e-07	3.62673e-05	0.00479043	1.25908e-09	0.000315708
-0.323566	-1.00318	-0.0219464	0.488739	0.315576	0.156799	0.272334	0.729578	0.941156	CHR8_JGVV40_22_T01	VIT_08s0040g03180	27.3.3	RNA.regulation of transcription.AP2/EREBP, APETALA2/Ethylene-responsive element binding protein family	Symbols: RAP2.7, TOE1 | RAP2.7 (RELATED TO AP2.7); DNA binding / transcription factor | chr2:12225951-12228543 REVERSE	APETALA2 (AP2) floral homeotic protein	0.407724	0.000457071	0.980996	0.11347	0.403735	0.717152	0.417633	0.0139732	0.00188323
-0.397928	-1.06388	-0.29853	0.285039	0.801225	0.0739433	0.305448	0.102244	-0.216685	CHR14_JGVV6_136_T01	VIT_14s0006g02290	27.3.3	RNA.regulation of transcription.AP2/EREBP, APETALA2/Ethylene-responsive element binding protein family	AP2 domain-containing transcription factor TINY, putative | chr2:18537257-18538418 FORWARD	DREB sub A-4 of ERF/AP2 transcription factor	0.330757	0.000607914	0.596866	0.463065	0.0208049	0.89706	0.400265	0.815357	0.587066
-0.554396	-1.2506	-1.1149	-0.498949	-0.314495	1.06381	-1.50165	-1.16684	0.382616	CHR9_JGVV18_117_T01	VIT_09s0018g01650	27.3.3	RNA.regulation of transcription.AP2/EREBP, APETALA2/Ethylene-responsive element binding protein family	ovule development protein, putative | chr1:5508507-5511735 FORWARD	Wrinkled1 (AP2/ERBP)	0.106397	3.14081e-05	0.00278927	0.112074	0.416971	0.000684779	3.35286e-06	0.000167675	0.250352
-0.0591203	-1.33852	-0.601703	-0.227357	0.100899	0.426269	0.107124	-0.402924	-0.0295186	CHR4_JGVV8_507_T01	VIT_04s0008g05440	27.3.3	RNA.regulation of transcription.AP2/EREBP, APETALA2/Ethylene-responsive element binding protein family	Symbols: SHN3 | SHN3 (shine3); DNA binding / transcription factor | chr5:3564976-3566051 FORWARD	Ethylene-responsive transcription factor SHINE 3	0.938788	0.000146821	0.235294	0.632453	0.874569	0.307689	0.829146	0.310078	0.960902
0.903903	1.63481	0.201437	0.385239	0.261353	-0.0579875	-0.0731523	-0.169871	1.26815	CHRUN_JGVV956_3_T01	VIT_00s0956g00030	27.3.30	RNA.regulation of transcription.Trihelix, Triple-Helix transcription factor family	DNA-binding protein-related | chr5:19313008-19314636 FORWARD	DNA-binding protein	0.013251	2.53609e-06	0.769746	0.311048	0.581261	0.92428	0.878918	0.692467	0.000290474
0.815995	1.22939	0.269159	0.237642	0.0603232	-0.330851	0.26528	-0.0632103	0.877245	CHRUN_JGVV259_18_T01	VIT_00s0259g00210	27.3.30	RNA.regulation of transcription.Trihelix, Triple-Helix transcription factor family	DNA-binding protein-related | chr5:19313008-19314636 FORWARD	DNA-binding protein	0.0242203	0.000154421	0.661393	0.574082	0.92374	0.411374	0.493561	0.893026	0.00948521
0.0719694	1.22625	0.146997	-0.0115106	-0.114531	-0.0773622	-0.112231	0.200953	-0.57545	CHR8_JGVV105_33_T01	VIT_08s0105g00400	27.3.30	RNA.regulation of transcription.Trihelix, Triple-Helix transcription factor family	DNA-binding protein-related | chr2:16018357-16019500 FORWARD	GT-1-like transcription factor	0.842354	2.41604e-08	0.697369	0.973926	0.710177	0.805864	0.653161	0.36807	0.00445086
0.851976	0.92698	1.27672	0.471012	0.634344	-0.0585578	1.46941	0.104488	-0.172192	CHR8_JGVV7_454_T01	VIT_08s0007g04180	27.3.30	RNA.regulation of transcription.Trihelix, Triple-Helix transcription factor family	transcription factor | chr3:3096415-3098071 REVERSE	Retrotransposon protein, Ty1-copia subclass	0.000481522	3.32276e-05	1.21094e-05	0.0378923	0.00816805	0.879553	1.74913e-08	0.718739	0.525279
0.646884	0.455161	1.15313	0.141729	0.180538	0.453657	0.00987955	0.0893219	0.2532	CHR17_JGVV0_6_T01	VIT_17s0000g10420	27.3.30	RNA.regulation of transcription.Trihelix, Triple-Helix transcription factor family	DNA binding protein GT-1 | chr1:4612731-4615205 REVERSE	DNA-binding protein GT-1-related	0.00685396	0.0304164	4.95413e-05	0.626223	0.556131	0.0504673	0.976989	0.760455	0.310257
0.646884	0.455161	1.15313	0.141729	0.180538	0.453657	0.00987955	0.0893219	0.2532	CHR17_JGVV0_6_T01	VIT_17s0000g10420	27.3.30	RNA.regulation of transcription.Trihelix, Triple-Helix transcription factor family	DNA binding protein GT-1 | chr1:4612731-4615205 REVERSE	DNA-binding protein GT-1-related	0.00685396	0.0304164	4.95413e-05	0.626223	0.556131	0.0504673	0.976989	0.760455	0.310257
0.342053	0.120743	0.133769	0.686288	-0.147839	0.172352	-0.142643	0.0996703	1.32067	CHR4_JGVV8_172_T01	VIT_04s0008g01850	27.3.30	RNA.regulation of transcription.Trihelix, Triple-Helix transcription factor family	trihelix DNA-binding protein, putative | chr1:28865500-28868225 FORWARD	Trihelix DNA-binding protein (GT2)	0.186954	0.610124	0.763362	0.00179873	0.646664	0.544814	0.592302	0.725652	1.92317e-07
-0.062887	-0.16409	-0.184165	-0.215129	-0.239704	-0.120213	-1.81506	-2.24794	-0.652554	CHR12_JGVV28_178_T01	VIT_12s0028g02150	27.3.30	RNA.regulation of transcription.Trihelix, Triple-Helix transcription factor family	transcription factor | chr3:21683568-21685941 REVERSE	Transcription factor	0.935478	0.686383	0.816869	0.662433	0.661129	0.844862	3.86709e-06	9.74289e-08	0.0896866
-0.00819053	-0.213296	-0.153926	1.01026	0.294869	0.0458852	0.941588	0.499809	0.525252	CHR8_JGVV7_490_T01	VIT_08s0007g03820	27.3.30	RNA.regulation of transcription.Trihelix, Triple-Helix transcription factor family	Symbols: PTL | PTL (PETAL LOSS); transcription factor | chr5:957744-961032 FORWARD	PTL (PETAL LOSS)	0.981597	0.171715	0.57564	4.23484e-08	0.0982818	0.866143	1.47759e-07	0.00187191	0.00131264
0.504951	2.56011	1.16121	0.878515	0.07392	-0.402636	1.59225	0.890041	1.35645	CHR11_JGVV52_127_T01	VIT_11s0052g00450	27.3.32	RNA.regulation of transcription.WRKY domain transcription factor family	Symbols: WRKY11, ATWRKY11 | WRKY11; calmodulin binding / transcription factor | chr4:15289947-15291539 REVERSE	WRKY DNA-binding protein 11	0.0201133	2.87686e-16	8.81727e-06	2.78322e-05	0.826419	0.0547388	2.28594e-10	2.43389e-05	1.93633e-08
0.0279109	2.33388	-0.996758	2.44584	-0.334112	-1.17751	1.41766	1.22298	0.933548	CHR9_JGVV18_11_T01	VIT_09s0018g00240	27.3.32	RNA.regulation of transcription.WRKY domain transcription factor family	Symbols: WRKY40, ATWRKY40 | WRKY40; transcription factor | chr1:30383691-30385499 FORWARD	WRKY DNA-binding protein 40	0.97615	2.1751e-07	0.0662503	2.3189e-07	0.570305	0.00649257	0.00082058	0.00377173	0.03067
0.834391	1.7776	0.831981	0.725708	-0.195876	-1.42716	0.961585	0.724357	-0.392775	CHR1_JGVV10_298_T01	VIT_01s0010g03930	27.3.32	RNA.regulation of transcription.WRKY domain transcription factor family	Symbols: WRKY75, ATWRKY75 | WRKY75; transcription factor | chr5:4149740-4151150 REVERSE	WRKY DNA-binding protein 75	0.00618648	1.61875e-08	0.0186193	0.0102724	0.634915	4.58134e-06	0.000731457	0.0105181	0.201784
-0.0198013	1.15135	-0.553091	1.02254	0.0328675	-1.11614	1.58523	1.10928	0.087875	CHR10_JGVV116_63_T01	VIT_10s0116g01200	27.3.32	RNA.regulation of transcription.WRKY domain transcription factor family	Symbols: WRKY31, ATWRKY31 | WRKY31; transcription factor | chr4:11691378-11694392 REVERSE	WRKY DNA-binding protein 6	0.976113	8.70999e-05	0.17335	0.000686238	0.956471	0.000340614	1.06041e-06	0.000274836	0.836929
0.431936	1.1415	0.256925	0.275859	0.139969	0.452516	-0.0384479	0.51389	0.459879	CHR18_JGVV1_670_T01	VIT_18s0001g10030	27.3.32	RNA.regulation of transcription.WRKY domain transcription factor family	Symbols: WRKY7, ATWRKY7 | WRKY7; calmodulin binding / transcription factor | chr4:12571766-12573725 FORWARD	WRKY DNA-binding protein 7	0.0296641	1.64041e-08	0.341492	0.152189	0.584195	0.0155849	0.881884	0.00476211	0.0128344
0.61387	1.04184	-0.236761	2.13687	1.10494	0.123404	1.77437	1.95009	0.681997	CHR15_JGVV46_134_T01	VIT_15s0046g02190	27.3.32	RNA.regulation of transcription.WRKY domain transcription factor family	Symbols: WRKY22, AtWRKY22 | WRKY22; transcription factor | chr4:522604-524216 REVERSE	WRKY DNA-binding protein 22	0.0128378	6.91976e-06	0.534729	5.32398e-12	1.61745e-05	0.709032	3.88051e-10	6.04065e-11	0.00332493
-0.205861	0.888407	-0.051	1.08547	-1.31546	-2.98694	2.58499	0.751234	-0.770456	CHR15_JGVV46_234_T01	VIT_15s0046g01140	27.3.32	RNA.regulation of transcription.WRKY domain transcription factor family	Symbols: WRKY46, ATWRKY46 | WRKY46; transcription factor | chr2:19043414-19044826 REVERSE	WRKY DNA-binding protein 53	0.719227	0.00829107	0.95744	0.00230382	0.000587212	1.67096e-10	1.74187e-09	0.0360823	0.0346681
-0.357496	0.828419	-0.0570954	1.54114	-0.292131	-0.292917	0.756843	-0.211393	-0.35612	CHR2_JGVV25_118_T01	VIT_02s0025g01280	27.3.32	RNA.regulation of transcription.WRKY domain transcription factor family	Symbols: WRKY41, AtWRKY41 | WRKY41; transcription factor | chr4:6759303-6760794 FORWARD	WRKY DNA-binding protein 53	0.597884	0.0581424	0.963995	0.000863243	0.670206	0.643102	0.108005	0.721854	0.519857
-0.269939	0.634218	0.0542757	0.445955	0.223925	0.0359635	0.422515	0.604869	1.04778	CHR7_JGVV31_7_T01	VIT_07s0031g00080	27.3.32	RNA.regulation of transcription.WRKY domain transcription factor family	Symbols: WRKY7, ATWRKY7 | WRKY7; calmodulin binding / transcription factor | chr4:12571766-12573725 FORWARD	WRKY DNA-binding protein 15	0.0358428	3.39966e-07	0.83415	0.000200043	0.0853504	0.855441	0.000366858	2.21235e-06	5.13952e-11
0.435646	0.547097	-0.281968	0.614846	-0.336354	-1.89122	2.08331	1.02414	-0.00144597	CHR4_JGVV8_538_T01	VIT_04s0008g05760	27.3.32	RNA.regulation of transcription.WRKY domain transcription factor family	Symbols: WRKY18, ATWRKY18 | WRKY18; transcription factor | chr4:15383201-15385029 FORWARD	WRKY DNA-binding protein 18	0.136912	0.022535	0.493944	0.0153503	0.269903	2.29979e-09	1.03317e-10	9.35271e-05	0.99756
-0.0565574	0.526571	0.213506	1.0087	-0.691159	-1.01085	-0.116612	-0.130793	0.709982	CHR4_JGVV69_66_T01	VIT_04s0069g00920	27.3.32	RNA.regulation of transcription.WRKY domain transcription factor family	Symbols: WRKY17, ATWRKY17 | WRKY17; calmodulin binding / transcription factor | chr2:10437398-10439298 REVERSE	WRKY DNA-binding protein 11	0.850269	0.00081413	0.393836	7.17001e-08	0.000115521	1.15658e-07	0.551223	0.496267	4.37334e-05
-0.461332	0.281086	-0.348708	2.11007	-1.6398	-2.89053	2.19416	0.560106	-0.401289	CHR8_JGVV58_74_T01	VIT_08s0058g00690	27.3.32	RNA.regulation of transcription.WRKY domain transcription factor family	Symbols: WRKY33, ATWRKY33 | WRKY33; transcription factor | chr2:16108361-16110766 FORWARD	WRKY DNA-binding protein 33	0.338025	0.476282	0.599061	4.83963e-07	7.98835e-05	1.39281e-09	1.9783e-07	0.157543	0.350369
-0.615269	0.194668	-0.291684	0.0376513	-1.0625	-0.870539	-0.285114	-0.983258	-0.508725	CHR10_JGVV3_255_T01	VIT_10s0003g02810	27.3.32	RNA.regulation of transcription.WRKY domain transcription factor family	Symbols: WRKY28, ATWRKY28 | WRKY28; transcription factor | chr4:10061373-10062841 FORWARD	WRKY DNA-binding protein 71	0.0681251	0.544219	0.574486	0.941874	0.00104466	0.00499936	0.402658	0.00125159	0.109741
0.470286	-0.31429	-0.0764009	0.563125	-0.90523	-1.68703	0.365327	0.226363	-0.920121	CHR1_JGVV26_92_T01	VIT_01s0026g01730	27.3.32	RNA.regulation of transcription.WRKY domain transcription factor family	Symbols: WRKY72, ATWRKY72 | WRKY72; transcription factor | chr5:4904347-4907094 FORWARD	WRKY DNA-binding protein 72	0.219432	0.330043	0.925784	0.0870908	0.00793099	1.99601e-06	0.291878	0.553828	0.00457846
-0.023233	-0.439974	0.0548583	-0.307841	-0.445229	-0.0056154	-0.652857	-1.05331	-1.87281	CHR12_JGVV55_25_T01	VIT_12s0055g00340	27.3.32	RNA.regulation of transcription.WRKY domain transcription factor family	Symbols: WRKY9, ATWRKY9 | WRKY9; transcription factor | chr1:25543969-25545717 FORWARD	WRKY DNA-binding protein 9	0.9703	0.10642	0.941722	0.340035	0.173681	0.993165	0.0206498	0.000273335	3.10955e-08
0.391625	-0.468682	0.455753	0.511145	1.04475	2.63498	-0.079862	0.190699	0.486261	CHR6_JGVV4_719_T01	VIT_06s0004g00640	27.3.32	RNA.regulation of transcription.WRKY domain transcription factor family	Symbols: WRKY47, AtWRKY47 | WRKY47; transcription factor | chr4:744921-748554 FORWARD	Accelerated cell death 1 ACD1	0.226941	0.0680961	0.224679	0.0626892	0.000332284	5.88558e-12	0.829146	0.554161	0.0829416
-0.49331	-0.868986	-0.29894	-0.896281	-0.899707	-0.834637	-1.60193	-1.33104	-0.896436	CHRUN_JGVV463_1_T01	VIT_00s0463g00010	27.3.32	RNA.regulation of transcription.WRKY domain transcription factor family	Symbols: WRKY20, AtWRKY20 | WRKY20; transcription factor | chr4:13437071-13440835 REVERSE	WRKY DNA-binding protein 20	0.000130145	3.82076e-10	0.0448482	6.56729e-10	2.83045e-09	6.09955e-09	2.22319e-16	4.3533e-14	1.57853e-09
-0.08274	-0.873509	-0.486197	-0.397134	-0.319572	-0.445095	-1.07433	-0.232559	0.133294	CHR2_GSVIVT00001286001_T01	VIT_02s0154g00210	27.3.32	RNA.regulation of transcription.WRKY domain transcription factor family	Symbols: WRKY21 | WRKY21; calmodulin binding / transcription factor | chr2:13033476-13035593 FORWARD	WRKY DNA-binding protein 21	0.842742	0.00010309	0.107772	0.0937984	0.240267	0.0647433	9.16808e-06	0.365332	0.648067
-0.913073	-0.986229	-0.889273	-0.813976	-1.21315	-1.16045	-1.07449	-1.17912	-0.248382	CHR12_JGVV59_82_T01	VIT_12s0059g00880	27.3.32	RNA.regulation of transcription.WRKY domain transcription factor family	Symbols: WRKY6, ATWRKY6 | WRKY6; transcription factor | chr1:23016683-23019279 REVERSE	WRKY DNA-binding protein 6	1.97604e-05	7.55946e-07	0.000206904	4.03652e-05	1.33637e-07	1.44603e-07	3.3849e-07	7.45968e-08	0.234511
-0.758711	-1.01366	-0.552303	-0.0137766	-0.457965	-0.133886	0.15867	0.0397018	-0.28427	CHR17_JGVV0_405_T01	VIT_17s0000g05810	27.3.32	RNA.regulation of transcription.WRKY domain transcription factor family	Symbols: WRKY72, ATWRKY72 | WRKY72; transcription factor | chr5:4904347-4907094 FORWARD	WRKY DNA-binding protein 72	0.0628315	0.00358468	0.299554	0.983468	0.30563	0.820519	0.741196	0.941128	0.519788
-0.413736	-1.25487	-0.903051	-0.441453	-0.581894	0.902807	-1.2435	-1.49688	0.0829258	CHR7_JGVV5_149_T01	VIT_07s0005g01520	27.3.32	RNA.regulation of transcription.WRKY domain transcription factor family	Symbols: WRKY22, AtWRKY22 | WRKY22; transcription factor | chr4:522604-524216 REVERSE	WRKY DNA-binding protein 35	0.299502	6.80735e-05	0.0241556	0.20078	0.103696	0.00586528	0.000137676	1.07201e-05	0.858801
-0.447699	-1.31508	-0.688081	-0.61311	-0.489986	-0.303986	-1.63825	-0.40425	0.486164	CHRUN_JGVV2547_1_T01	VIT_00s2547g00010	27.3.32	RNA.regulation of transcription.WRKY domain transcription factor family	Symbols: WRKY21 | WRKY21; calmodulin binding / transcription factor | chr2:13033476-13035593 FORWARD	WRKY DNA-binding protein 21	0.147936	1.80765e-06	0.0419975	0.0217933	0.0996304	0.328015	6.33982e-08	0.146581	0.0795109
0.000323768	-1.37325	-0.25337	-0.124545	-0.370155	-0.492783	1.05259	-0.10034	-0.847533	CHR8_JGVV58_10_T01	VIT_08s0058g01390	27.3.32	RNA.regulation of transcription.WRKY domain transcription factor family	Symbols: WRKY70, ATWRKY70 | WRKY70; transcription factor/ transcription repressor | chr3:20908928-20910481 REVERSE	WRKY DNA-binding protein 70	0.999778	2.66944e-05	0.68046	0.795894	0.36669	0.169955	0.00133588	0.82225	0.0109746
-0.537912	-1.3799	-0.9734	-0.576022	-0.0343325	0.895228	0.204885	-0.0318052	1.07046	CHR8_JGVV7_797_T01	VIT_08s0007g00570	27.3.32	RNA.regulation of transcription.WRKY domain transcription factor family	Symbols: WRKY49, ATWRKY49 | WRKY49; transcription factor | chr5:17371838-17373201 REVERSE	WRKY DNA-binding protein 49	0.359603	0.00153871	0.104678	0.252009	0.971505	0.0613807	0.729808	0.963354	0.0213327
-0.670843	-1.53045	-0.921764	0.417586	-1.07321	-2.9212	1.72333	-0.481842	-1.07658	CHR4_JGVV8_136_T01	VIT_04s0008g01470	27.3.32	RNA.regulation of transcription.WRKY domain transcription factor family	Symbols: WRKY50, ATWRKY50 | WRKY50; transcription factor | chr5:9147176-9148128 REVERSE	WRKY DNA-binding protein 50	0.0313565	3.86677e-07	0.00919424	0.169646	0.000478216	2.37065e-12	8.94671e-08	0.100567	0.00027116
-0.581496	-1.58031	-0.505581	-0.142563	-0.542384	-0.29817	-0.732681	-0.483976	-0.426826	CHR12_JGVV28_327_T01	VIT_12s0028g00270	27.3.32	RNA.regulation of transcription.WRKY domain transcription factor family	Symbols: WRKY28, ATWRKY28 | WRKY28; transcription factor | chr4:10061373-10062841 FORWARD	WRKY DNA-binding protein 71	0.00116936	7.55845e-13	0.0144745	0.478794	0.00224792	0.0907539	2.30192e-05	0.00358123	0.0113872
-0.546156	-1.79586	-0.0731292	0.267448	-0.657927	-1.5879	0.688995	-0.577619	-1.40058	CHR7_JGVV31_152_T01	VIT_07s0031g01710	27.3.32	RNA.regulation of transcription.WRKY domain transcription factor family	Symbols: WRKY51, ATWRKY51 | WRKY51; transcription factor | chr5:25908413-25909803 FORWARD	WRKY DNA-binding protein 51	0.247411	5.55747e-06	0.943482	0.591479	0.135887	0.000109182	0.0811391	0.155881	0.000471554
0.331169	0.695319	0.0278637	0.0232677	-0.162462	-0.578894	1.20668	-0.358175	0.066483	CHRUN_JGVV253_2_T01	VIT_00s0253g00020	27.3.34	RNA.regulation of transcription.Orphan family	Symbols: DAR5 | DAR5 (DA1-RELATED PROTEIN 5); zinc ion binding | chr5:26592648-26595922 FORWARD	No hit	0.480278	0.0316895	0.979294	0.969133	0.768997	0.114334	0.00046708	0.347059	0.898167
0.279208	0.0688683	0.0994175	-0.0513807	0.298048	0.383665	0.835747	1.47253	0.235379	CHR3_JGVV38_392_T01	VIT_03s0038g00310	27.3.34	RNA.regulation of transcription.Orphan family	Symbols: SHI | SHI (SHORT INTERNODES); protein binding / protein heterodimerization/ transcription factor | chr5:26504467-26506569 REVERSE	Short internodes	0.400394	0.812831	0.864283	0.900583	0.341724	0.165367	0.000982883	2.46277e-07	0.424721
-0.603235	-0.719668	-0.569956	-0.342579	-0.579118	-1.25233	-0.108584	-0.740204	-1.06817	CHR19_JGVV177_11_T01	VIT_19s0177g00130	27.3.34	RNA.regulation of transcription.Orphan family	Symbols: AN | AN (ANGUSTIFOLIA); protein binding | chr1:187211-190056 FORWARD	Unknown	0.00245676	7.79519e-05	0.0133621	0.0706082	0.00337595	1.77614e-08	0.63735	0.000106442	4.1603e-07
-0.567807	-1.24074	-0.60041	-0.547952	-0.25025	-0.338912	-0.588749	-0.275772	0.0135166	CHR13_JGVV74_34_T01	VIT_13s0074g00450	27.3.34	RNA.regulation of transcription.Orphan family	Symbols: DME | DME (DEMETER); DNA N-glycosylase/ DNA-(apurinic or apyrimidinic site) lyase | chr5:1309202-1318401 FORWARD	DEMETER protein (DME)	0.00155808	3.48305e-10	0.00355927	0.00107427	0.197622	0.0515001	0.000460899	0.108713	0.961216
1.30595	3.55719	1.00785	-0.205923	1.06771	0.0515443	2.37567	1.16748	0.193843	CHR8_JGVV7_529_T01	VIT_08s0007g03420	27.3.35	RNA.regulation of transcription.bZIP transcription factor family	Symbols: ABI5, GIA1 | ABI5 (ABA INSENSITIVE 5); DNA binding / transcription activator/ transcription factor | chr2:15204764-15207528 REVERSE	ABI5 (ABA insensitive 5)	0.223274	5.48655e-05	0.485379	0.885762	0.332596	0.978354	0.00728383	0.220859	0.88389
0.509002	2.70444	0.825407	-0.319362	0.834887	0.618404	1.36397	2.05366	0.280858	CHR19_JGVV14_124_T01	VIT_19s0014g01450	27.3.35	RNA.regulation of transcription.bZIP transcription factor family	FUNCTIONS IN: molecular_function unknown; INVOLVED IN: biological_process unknown; BEST Arabidopsis thaliana protein match is: DOG1 (DELAY OF GERMINATION 1) (TAIR:AT5G45830.1); Has 356 Blast hits to 355 proteins in 28 species: Archae - 0; Bacteria - 0; Metazoa - 2; Fungi - 0; Plants - 354; Viruses - 0; Other Eukaryotes - 0 (source: NCBI BLink). | chr3:5006565-5007689 FORWARD	Delay of germination 1	0.539526	5.49173e-06	0.341492	0.688138	0.225587	0.374521	0.019057	0.000534553	0.715761
0.0551258	2.57504	-0.357092	-0.260379	-1.01719	-0.789225	-0.758851	-1.05465	-1.09166	CHR2_JGVV25_93_T01	VIT_02s0025g01020	27.3.35	RNA.regulation of transcription.bZIP transcription factor family	Symbols: GBF3 | GBF3 (G-BOX BINDING FACTOR 3); sequence-specific DNA binding / transcription factor | chr2:19000191-19003403 FORWARD	BZip transcription factor G- box binding factor 3	0.938778	1.77486e-10	0.52074	0.533588	0.00457628	0.0229726	0.0235928	0.00181278	0.00148637
0.802798	2.35239	1.0505	-0.870151	0.0475524	-0.123553	0.131677	-0.352685	-0.214735	CHR6_JGVV80_85_T01	VIT_06s0080g00340	27.3.35	RNA.regulation of transcription.bZIP transcription factor family	Symbols: DPBF2, AtbZIP67 | DPBF2; DNA binding / transcription activator/ transcription activator binding / transcription factor | chr3:16079976-16081906 REVERSE	ABI5 (ABA insensitive 5)	0.291458	9.21977e-05	0.217469	0.185424	0.970473	0.909713	0.8797	0.642721	0.801311
0.599216	2.19688	0.28942	0.250436	0.177498	0.20256	-0.0628941	-0.0682324	-0.16127	CHR15_JGVV46_208_T01	VIT_15s0046g01440	27.3.35	RNA.regulation of transcription.bZIP transcription factor family	Symbols: GBF3 | GBF3 (G-BOX BINDING FACTOR 3); sequence-specific DNA binding / transcription factor | chr2:19000191-19003403 FORWARD	BZip transcription factor G- box binding factor 3	5.20518e-06	4.83006e-21	0.048049	0.0304651	0.18192	0.0977273	0.663913	0.630281	0.195296
0.470452	2.09042	0.437295	-0.710287	0.833038	-0.31085	0.363248	0.350354	0.518269	CHR8_JGVV7_272_T01	VIT_08s0007g06160	27.3.35	RNA.regulation of transcription.bZIP transcription factor family	bZIP family transcription factor | chr5:2120527-2126454 FORWARD	BZIP transcription factor	0.679087	0.00261052	0.768325	0.407061	0.360721	0.782975	0.696824	0.708377	0.562171
-0.12734	1.62053	-0.109146	0.172825	0.416614	1.40803	0.241977	0.0782552	0.663809	CHR4_JGVV8_485_T01	VIT_04s0008g05210	27.3.35	RNA.regulation of transcription.bZIP transcription factor family	Symbols: HY5, TED 5 | HY5 (ELONGATED HYPOCOTYL 5); DNA binding / double-stranded DNA binding / transcription factor | chr5:3593380-3594992 REVERSE	BZIP protein HY5 (HY5)	0.762982	1.11531e-08	0.848287	0.596067	0.150727	8.37892e-07	0.396244	0.820606	0.0100007
0.341559	1.54925	0.000422279	-0.131629	0.0965435	0.0807701	0.229393	0.407797	-0.0323749	CHR7_JGVV31_241_T01	VIT_07s0031g02650	27.3.35	RNA.regulation of transcription.bZIP transcription factor family	unknown protein | chr1:7641580-7645078 FORWARD	Unknown protein	0.593853	0.000247132	0.999779	0.844279	0.90372	0.917394	0.677673	0.410596	0.964193
-0.0312615	1.00764	0.352443	-0.166351	-0.123243	-0.73712	0.552017	0.0335761	-0.502086	CHR19_JGVV14_102_T01	VIT_19s0014g01210	27.3.35	RNA.regulation of transcription.bZIP transcription factor family	FUNCTIONS IN: molecular_function unknown; INVOLVED IN: biological_process unknown; BEST Arabidopsis thaliana protein match is: DOG1 (DELAY OF GERMINATION 1) (TAIR:AT5G45830.1); Has 356 Blast hits to 355 proteins in 28 species: Archae - 0; Bacteria - 0; Metazoa - 2; Fungi - 0; Plants - 354; Viruses - 0; Other Eukaryotes - 0 (source: NCBI BLink). | chr3:5006565-5007689 FORWARD	Delay of germination 1	0.969015	0.00339496	0.570226	0.746377	0.841349	0.0513884	0.141138	0.950607	0.202095
0.55215	0.984205	0.6368	1.02386	0.738873	-0.207254	-0.43661	0.197505	-0.997658	CHR14_JGVV30_11_T01	VIT_14s0030g02200	27.3.35	RNA.regulation of transcription.bZIP transcription factor family	Symbols: BZO2H3 | BZO2H3; DNA binding / protein heterodimerization/ transcription factor | chr5:10796459-10798222 REVERSE	BZIP transcription factor BZO2H1	0.0500847	8.65263e-05	0.0503532	9.72289e-05	0.00663764	0.527224	0.0935773	0.511973	0.000173411
-0.211529	0.372969	0.250778	-0.429113	-0.446348	-0.339481	-0.313041	-1.02345	-0.288701	CHR6_JGVV80_83_T01	VIT_06s0080g00360	27.3.35	RNA.regulation of transcription.bZIP transcription factor family	bZIP family transcription factor | chr1:2621904-2627848 REVERSE	BZIP transcription factor	0.605372	0.16605	0.607362	0.139832	0.158883	0.283442	0.29725	0.000284055	0.358852
-0.973972	0.371013	-1.02008	-0.516748	-0.217331	-0.0101023	-0.552465	-0.80982	0.479924	CHR5_JGVV20_98_T01	VIT_05s0020g01090	27.3.35	RNA.regulation of transcription.bZIP transcription factor family	Symbols: HYH | HYH (HY5-HOMOLOG); DNA binding / transcription factor | chr3:6023866-6024698 FORWARD	BZIP protein HY5 (HY5)	0.000730505	0.151688	0.00192699	0.0566638	0.554027	0.985976	0.0384916	0.0024412	0.0838067
0.0163417	0.335092	0.0843743	0.621835	0.599685	1.2404	-0.548626	0.520819	1.14214	CHR18_JGVV1_253_T01	VIT_18s0001g04470	27.3.35	RNA.regulation of transcription.bZIP transcription factor family	Symbols: TGA4, OBF4 | TGA4 (TGACG MOTIF-BINDING FACTOR 4); DNA binding / calmodulin binding / transcription factor | chr5:3137323-3140252 REVERSE	TGACG MOTIF-binding factor 4	0.959917	0.0171828	0.784184	5.58508e-05	0.000209277	1.94256e-10	0.000275645	0.00055737	1.46892e-09
0.108436	-0.281163	-0.132263	0.631113	2.44646	1.20873	3.00447	3.19467	-0.156786	CHR18_JGVV1_1124_T01	VIT_18s0001g14890	27.3.35	RNA.regulation of transcription.bZIP transcription factor family	Symbols: FD, FD-1, atbzip14 | FD; DNA binding / protein binding / transcription activator/ transcription factor | chr4:17004595-17006287 FORWARD	ABA-responsive element-binding protein 3 (AREB3)	0.890239	0.510551	0.892749	0.139766	3.90989e-07	0.00372412	1.17764e-09	4.05931e-10	0.777801
-0.223561	-0.286637	-0.0142965	-0.644914	0.273535	0.662428	0.481542	0.995799	1.04997	CHR13_JGVV67_68_T01	VIT_13s0067g02900	27.3.35	RNA.regulation of transcription.bZIP transcription factor family	bZIP transcription factor family protein | chr2:16954541-16956978 REVERSE	BZIP transcription factor	0.21982	0.0468097	0.975122	4.46592e-05	0.108009	4.41194e-05	0.00151267	2.26796e-08	1.281e-08
-0.124191	-1.0199	-0.41314	0.325575	0.0603517	0.246299	-0.211528	-0.0644188	-0.36935	CHR13_JGVV158_35_T01	VIT_13s0158g00380	27.3.35	RNA.regulation of transcription.bZIP transcription factor family	bZIP transcription factor family protein | chr4:16680323-16682093 FORWARD	BZIP transcription factor bZIP121	0.511126	2.74814e-10	0.0144471	0.0163901	0.785023	0.086625	0.130903	0.71214	0.00735185
-0.627716	-1.18638	-1.19175	-0.557331	-0.0616031	0.119165	0.057693	1.57953	1.44838	CHR19_JGVV14_154_T01	VIT_19s0014g01780	27.3.35	RNA.regulation of transcription.bZIP transcription factor family	Symbols: ATBZIP61, BZIP61 | BZIP61; DNA binding / transcription activator/ transcription factor | chr3:21520974-21523327 REVERSE	BZIP transcription factor	0.0542519	4.69823e-05	0.0010811	0.0635748	0.909815	0.795595	0.891168	1.09895e-06	6.40205e-06
-1.30754	-2.20118	-0.528215	-0.409475	-0.210405	-0.132892	0.672235	-0.253595	0.11172	CHR14_JGVV83_61_T01	VIT_14s0083g00700	27.3.35	RNA.regulation of transcription.bZIP transcription factor family	Symbols: ATBZIP42 | ATBZIP42 (ARABIDOPSIS THALIANA BASIC LEUCINE-ZIPPER 42); DNA binding / protein heterodimerization/ protein homodimerization/ transcription factor | chr3:12139512-12140033 FORWARD	BZIP transcription factor BZIP42	4.4889e-06	4.78642e-12	0.10613	0.113076	0.534677	0.712692	0.00637322	0.361407	0.735707
-0.605436	-1.43221	-0.289627	0.145251	0.378814	0.425042	-0.880774	0.0697025	0.0122386	CHR8_JGVV40_310_T01	VIT_08s0040g00070	27.3.36	RNA.regulation of transcription.Argonaute	Symbols: AGO4, OCP11 | AGO4 (ARGONAUTE 4); nucleic acid binding | chr2:11536534-11542357 REVERSE	Argonaute	0.00170567	6.25231e-11	0.254478	0.509115	0.0532491	0.0214553	4.08963e-06	0.769209	0.966917
1.17145	4.62611	1.16309	0.0162028	0.265288	-0.122903	-0.0448256	0.142012	-0.15122	CHR8_JGVV56_144_T01	VIT_08s0056g01650	27.3.37	RNA.regulation of transcription.AS2,Lateral Organ Boundaries Gene Family	Symbols: LBD20 | LBD20 (LOB DOMAIN-CONTAINING PROTEIN 20) | chr3:943557-944834 FORWARD	Lateral organ boundaries domain protein 20 (LBD20)	0.065887	4.62138e-11	0.125691	0.988154	0.775005	0.903167	0.959185	0.859033	0.855812
0.638811	3.42363	1.11625	-0.342153	0.737161	1.39247	0.432563	0.164076	1.15128	CHR18_JGVV1_599_T01	VIT_18s0001g09250	27.3.37	RNA.regulation of transcription.AS2,Lateral Organ Boundaries Gene Family	Symbols: LBD38 | LBD38 (LOB DOMAIN-CONTAINING PROTEIN 38) | chr3:18514343-18515475 FORWARD	Lateral organ boundaries protein 38	0.535074	4.19101e-06	0.287992	0.739773	0.434298	0.0692872	0.632335	0.871728	0.136717
0.69024	3.36765	1.22971	-0.691548	1.29528	0.454929	0.9383	-0.229976	0.0364993	CHR14_JGVV6_191_T01	VIT_14s0006g02950	27.3.37	RNA.regulation of transcription.AS2,Lateral Organ Boundaries Gene Family	Symbols: LBD41 | LBD41 (LOB DOMAIN-CONTAINING PROTEIN 41) | chr3:536505-537998 REVERSE	Lateral organ boundaries protein 41	0.0776809	5.27699e-13	0.00434986	0.050865	0.000560193	0.248346	0.0067017	0.587449	0.947339
-0.0164078	2.28157	1.45641	-0.678993	0.223007	-0.0855759	-0.294437	-0.594608	-1.18943	CHR1_JGVV11_306_T01	VIT_01s0011g03540	27.3.37	RNA.regulation of transcription.AS2,Lateral Organ Boundaries Gene Family	Symbols: LBD41 | LBD41 (LOB DOMAIN-CONTAINING PROTEIN 41) | chr3:536505-537998 REVERSE	Lateral organ boundaries protein 41	0.993145	0.00539771	0.228989	0.526632	0.885773	0.960005	0.801014	0.568465	0.206579
0.267808	1.99161	0.348885	-0.46314	-0.170188	-0.163718	0.363162	0.389487	0.023722	CHR6_JGVV4_66_T01	VIT_06s0004g07790	27.3.37	RNA.regulation of transcription.AS2,Lateral Organ Boundaries Gene Family	Symbols: LBD15 | LBD15 (LOB DOMAIN-CONTAINING PROTEIN 15) | chr2:16902304-16903652 REVERSE	Lateral organ boundaries Domain 15	0.27095	1.79555e-13	0.201794	0.019563	0.526626	0.518263	0.0703846	0.052016	0.939599
1.21131	1.96086	0.563008	0.530889	0.137609	-0.253236	0.790769	0.925726	0.753702	CHR6_JGVV4_475_T01	VIT_06s0004g03330	27.3.37	RNA.regulation of transcription.AS2,Lateral Organ Boundaries Gene Family	Symbols: LBD11 | LBD11 (LOB DOMAIN-CONTAINING PROTEIN 11) | chr2:12186569-12188142 REVERSE	Lateral organ boundaries protein 11	4.33979e-06	1.20114e-11	0.0551226	0.0210709	0.694333	0.348508	0.000621635	9.50123e-05	0.00132064
0.320203	1.79894	0.623531	-1.21515	-0.392008	0.22277	-0.00813945	0.231165	1.5966	CHR3_JGVV91_53_T01	VIT_03s0091g00670	27.3.37	RNA.regulation of transcription.AS2,Lateral Organ Boundaries Gene Family	Symbols: LBD38 | LBD38 (LOB DOMAIN-CONTAINING PROTEIN 38) | chr3:18514343-18515475 FORWARD	Lateral organ boundaries protein 38	0.523162	1.26411e-06	0.207371	0.000743631	0.384153	0.652918	0.988843	0.594973	2.7574e-05
-0.0270935	0.193065	0.728231	-1.38069	0.0833462	-0.677061	-0.0460443	0.66562	-0.349034	CHR15_JGVV48_206_T01	VIT_15s0048g00830	27.3.37	RNA.regulation of transcription.AS2,Lateral Organ Boundaries Gene Family	Symbols: LBD18 | LBD18 (LOB DOMAIN-CONTAINING PROTEIN 18) | chr2:18718348-18720729 FORWARD	LOB domain-containing 18 (Asymmetric leaves 2-like protein 20)	0.98241	0.754288	0.380555	0.0115858	0.938097	0.279911	0.956052	0.261779	0.609641
0.179438	0.0756741	0.360283	-0.0116233	0.912861	1.16675	0.09753	0.80171	1.02189	CHR7_JGVV129_33_T01	VIT_07s0129g00330	27.3.37	RNA.regulation of transcription.AS2,Lateral Organ Boundaries Gene Family	Symbols: LBD38 | LBD38 (LOB DOMAIN-CONTAINING PROTEIN 38) | chr3:18514343-18515475 FORWARD	Lateral organ boundaries protein 39	0.47884	0.712832	0.146192	0.971673	1.15712e-05	7.31378e-08	0.677248	3.39815e-05	9.00024e-07
-0.0242094	-0.218265	-0.299015	1.42486	0.442561	0.938056	0.0558419	1.02683	1.46807	CHR15_JGVV46_307_T01	VIT_15s0046g00230	27.3.37	RNA.regulation of transcription.AS2,Lateral Organ Boundaries Gene Family	Symbols: LBD1 | LBD1 (LOB DOMAIN-CONTAINING PROTEIN 1) | chr1:2442622-2443632 FORWARD	Lateral organ boundaries protein 1	0.976593	0.591239	0.67181	0.000229768	0.347286	0.0161716	0.920209	0.0067439	0.0001976
0.142162	-0.269556	-0.426519	-0.642245	-1.37006	-1.30119	-0.233304	-0.314631	0.290281	CHR13_JGVV19_151_T01	VIT_13s0019g03720	27.3.37	RNA.regulation of transcription.AS2,Lateral Organ Boundaries Gene Family	Symbols: LBD1 | LBD1 (LOB DOMAIN-CONTAINING PROTEIN 1) | chr1:2442622-2443632 FORWARD	Lateral organ boundaries protein 11	0.898909	0.666439	0.692322	0.318254	0.0256835	0.0272235	0.755638	0.658959	0.695141
-0.0158652	-0.380308	-0.126948	0.124284	-0.324191	-0.0814818	-0.37506	-0.0496268	-1.86217	CHR1_JGVV11_307_T01	VIT_01s0011g03530	27.3.37	RNA.regulation of transcription.AS2,Lateral Organ Boundaries Gene Family	Symbols: LBD42 | LBD42 (LOB DOMAIN-CONTAINING PROTEIN 42) | chr1:25706882-25708255 FORWARD	Lateral organ boundaries protein 41	0.983201	0.253947	0.870706	0.801317	0.460181	0.888616	0.303889	0.917892	8.21153e-07
0.0981466	-0.818315	-0.22167	1.44809	0.502239	0.538391	0.387888	0.894121	0.729079	CHR15_JGVV46_306_T01	VIT_15s0046g00240	27.3.37	RNA.regulation of transcription.AS2,Lateral Organ Boundaries Gene Family	Symbols: LBD1 | LBD1 (LOB DOMAIN-CONTAINING PROTEIN 1) | chr1:2442622-2443632 FORWARD	Lateral organ boundaries protein 1	0.88593	0.0151349	0.75821	8.28873e-05	0.233917	0.167261	0.320503	0.0121053	0.0467755
-0.104883	-1.7513	-0.188236	0.301269	1.05951	1.12948	1.38096	1.5144	1.37675	CHR13_JGVV67_161_T01	VIT_13s0067g01450	27.3.37	RNA.regulation of transcription.AS2,Lateral Organ Boundaries Gene Family	Symbols: LBD21 | LBD21 (LOB DOMAIN-CONTAINING PROTEIN 21) | chr3:3475002-3475604 FORWARD	Lateral organ boundaries domain 21	0.871024	1.01885e-06	0.794545	0.467816	0.0038721	0.00143853	8.91197e-05	2.73607e-05	0.00012719
0.462151	1.33481	0.367957	0.0233629	-0.310781	0.0581603	-0.249268	-0.0524022	0.014949	CHR5_JGVV29_103_T01	VIT_05s0029g00130	27.3.38	RNA.regulation of transcription.AT-rich interaction domain containing transcription factor family	high mobility group (HMG1/2) family protein / ARID/BRIGHT DNA-binding domain-containing protein | chr1:1375961-1379185 REVERSE	High mobility group (HMG1/2)	0.473505	0.00291346	0.676539	0.977883	0.655887	0.948154	0.676726	0.939559	0.985042
0.719547	2.79308	0.439525	-0.109401	-0.200228	-0.184944	-0.0517175	-0.263978	-0.0272113	CHR7_JGVV104_59_T01	VIT_07s0104g01230	27.3.4	RNA.regulation of transcription.ARF, Auxin Response Factor family	Symbols: ARF1 | ARF1 (AUXIN RESPONSE FACTOR 1); DNA binding / transcription factor | chr1:21979384-21984413 FORWARD	Auxin response factor 2	0.45063	6.08179e-05	0.757605	0.92607	0.872456	0.879087	0.961499	0.778527	0.982006
0.0641866	0.00924265	-0.0376157	1.30327	1.01746	2.11022	-0.483547	0.780209	0.421093	CHR6_JGVV4_495_T01	VIT_06s0004g03130	27.3.4	RNA.regulation of transcription.ARF, Auxin Response Factor family	Symbols: ARF4 | ARF4 (AUXIN RESPONSE FACTOR 4); transcription factor | chr5:24308322-24312698 REVERSE	Auxin response factor 4	0.893781	0.97603	0.954225	1.40241e-06	0.000162019	1.29889e-10	0.0523494	0.00172164	0.105335
-0.0842893	-0.14376	-0.206967	0.892199	0.323966	0.312846	0.277352	0.537527	1.21976	CHR10_JGVV3_367_T01	VIT_10s0003g04100	27.3.4	RNA.regulation of transcription.ARF, Auxin Response Factor family	Symbols: ARF6 | ARF6 (AUXIN RESPONSE FACTOR 6); transcription factor | chr1:10685822-10690036 REVERSE	Auxin response factor 3	0.683399	0.275709	0.274512	1.04596e-08	0.022565	0.0215776	0.0359271	8.34977e-05	2.51782e-11
0.163363	-0.157248	0.135545	1.70215	0.00411211	0.641917	-0.462582	-0.0864054	0.446464	CHR2_JGVV25_163_T01	VIT_02s0025g01740	27.3.4	RNA.regulation of transcription.ARF, Auxin Response Factor family	Symbols: ARF9 | ARF9 (AUXIN RESPONSE FACTOR 9); transcription factor | chr4:12451277-12455014 FORWARD	Auxin response factor 9	0.423516	0.308111	0.620009	7.17875e-14	0.989494	7.93193e-05	0.00247242	0.651315	0.00419656
-0.588846	-1.68125	-0.323007	-0.925566	-0.266662	-0.496535	-0.867468	-0.58885	-0.571787	CHR18_JGVV1_1034_T01	VIT_18s0001g13930	27.3.4	RNA.regulation of transcription.ARF, Auxin Response Factor family	Symbols: MP, ARF5, IAA24 | MP (MONOPTEROS); transcription factor | chr1:6886879-6891374 FORWARD	Auxin response factor 5 (Transcription factor MONOPTEROS)	1.91078e-05	4.37424e-17	0.0372762	8.8418e-10	0.0457312	0.000121785	3.06173e-09	7.0423e-06	1.44199e-05
0.659394	2.0992	0.491663	0.969902	0.363171	0.306012	0.874852	0.607086	0.203806	CHR11_JGVV16_402_T01	VIT_11s0016g04490	27.3.40	RNA.regulation of transcription.Aux/IAA family	Symbols: AXR3, IAA17 | AXR3 (AUXIN RESISTANT 3); transcription factor | chr1:1136258-1138613 FORWARD	IAA16	0.0001502	1.01932e-16	0.0124706	7.85466e-08	0.0340816	0.065813	4.98633e-07	0.000184102	0.241544
0.256002	1.88484	-0.0270219	-0.121778	-0.284114	-0.384542	-0.210073	-0.407176	-0.705295	CHR7_JGVV5_408_T01	VIT_07s0005g04380	27.3.40	RNA.regulation of transcription.Aux/IAA family	Symbols: IAA11 | IAA11 (INDOLE-3-ACETIC ACID INDUCIBLE 11); transcription factor | chr4:14142135-14143969 FORWARD	IAA12	0.216838	2.17961e-14	0.95304	0.580921	0.150823	0.0318214	0.258297	0.0188211	0.000101135
0.930587	1.21205	0.38917	-0.387332	-2.44426	-1.97099	-2.21087	-1.75684	-1.36254	CHR14_JGVV30_1_T01	VIT_14s0030g02310	27.3.40	RNA.regulation of transcription.Aux/IAA family	Symbols: ATAUX2-11, IAA4 | ATAUX2-11 (AUXIN INDUCIBLE 2-11); DNA binding / transcription factor | chr5:17550233-17551581 FORWARD	Auxin-induced protein 22D	0.000405466	1.37867e-06	0.257433	0.125783	3.61166e-12	3.21868e-10	7.97255e-12	2.44944e-09	6.42533e-07
-0.166032	-0.542418	-0.476055	-0.778343	-2.34602	-3.00531	-2.13868	-1.68508	-1.35307	CHR5_JGVV20_439_T01	VIT_05s0020g04670	27.3.40	RNA.regulation of transcription.Aux/IAA family	Symbols: ATAUX2-11, IAA4 | ATAUX2-11 (AUXIN INDUCIBLE 2-11); DNA binding / transcription factor | chr5:17550233-17551581 FORWARD	No hit	0.733581	0.0568441	0.265025	0.00917616	1.77315e-09	3.4728e-12	2.51718e-09	4.58704e-07	2.32088e-05
-0.273756	-0.599079	-0.576195	-0.832489	-2.35175	-2.91958	-1.9849	-1.68775	-1.43982	CHR5_JGVV20_440_T01	VIT_05s0020g04680	27.3.40	RNA.regulation of transcription.Aux/IAA family	Symbols: ATAUX2-11, IAA4 | ATAUX2-11 (AUXIN INDUCIBLE 2-11); DNA binding / transcription factor | chr5:17550233-17551581 FORWARD	Auxin-induced protein 22D	0.515446	0.0359178	0.156786	0.0056584	1.96375e-09	6.98133e-12	1.50318e-08	5.04081e-07	1.00613e-05
-0.505975	-1.82851	-1.51356	-0.873153	-1.23689	-0.423882	-1.39303	-1.34089	-1.1106	CHR7_JGVV141_15_T01	VIT_07s0141g00270	27.3.40	RNA.regulation of transcription.Aux/IAA family	Symbols: ATAUX2-11, IAA4 | ATAUX2-11 (AUXIN INDUCIBLE 2-11); DNA binding / transcription factor | chr5:17550233-17551581 FORWARD	Auxin-induced protein 22D	0.196818	2.12775e-07	0.000259022	0.0080684	0.00050832	0.257731	4.5014e-05	8.64216e-05	0.00102376
-1.52606	-2.9315	-3.15216	-0.379796	-0.394607	-0.373369	0.113584	0.128319	0.367896	CHR7_JGVV141_16_T01	VIT_07s0141g00290	27.3.40	RNA.regulation of transcription.Aux/IAA family	Symbols: IAA16 | IAA16; transcription factor | chr3:1288612-1290602 REVERSE	IAA16	7.31623e-11	9.79557e-20	5.50774e-18	0.0279008	0.0339256	0.0360481	0.584296	0.529964	0.0367933
0.202816	1.32855	0.499919	-0.126633	0.0371755	0.289167	-0.36966	0.182081	0.357103	CHR3_JGVV63_131_T01	VIT_03s0063g01420	27.3.41	RNA.regulation of transcription.B3 transcription factor family	Symbols: VRN1, REM39 | VRN1 (REDUCED VERNALIZATION RESPONSE 1); transcription repressor | chr3:6548869-6551853 REVERSE	No hit	0.745483	0.000309244	0.388484	0.824433	0.961157	0.561358	0.385308	0.709049	0.419684
0.210239	0.713829	0.175836	1.53345	1.13853	1.94679	-0.000568923	1.08229	1.30121	CHR18_JGVV1_799_T01	VIT_18s0001g11360	27.3.41	RNA.regulation of transcription.B3 transcription factor family	DNA binding / transcription factor | chr4:16445208-16447773 FORWARD	VRN1 (reduced vernalization response 1)	0.622547	0.00792431	0.759272	9.07936e-07	0.000225128	1.38337e-08	0.999214	0.000202632	1.91855e-05
-0.117035	0.094162	-0.0217152	1.06968	0.71032	0.462923	0.919306	1.3456	-0.556598	CHR6_JGVV4_23_T01	VIT_06s0004g08270	27.3.41	RNA.regulation of transcription.B3 transcription factor family	transcriptional factor B3 family protein | chr5:23567338-23568670 FORWARD	Transcriptional factor B3	0.850555	0.809036	0.983352	0.0016802	0.0563754	0.223565	0.00638729	0.000121591	0.120911
0.485338	2.89354	1.24481	0.0502615	0.86191	0.488113	0.398695	0.170859	0.0625462	CHR6_JGVV4_17_T01	VIT_06s0004g08340	27.3.42	RNA.regulation of transcription.Bromodomain proteins	DNA-binding bromodomain-containing protein | chr1:28651154-28654577 REVERSE	DNA-binding bromodomain-containing protein	0.558563	1.3923e-06	0.100439	0.959462	0.201142	0.506123	0.565386	0.828214	0.945517
0.10968	-0.583435	0.0291657	0.221253	0.788315	1.34215	0.275512	0.935549	0.907809	CHR8_JGVV56_31_T01	VIT_08s0056g00330	27.3.42	RNA.regulation of transcription.Bromodomain proteins	DNA-binding bromodomain-containing protein | chr1:7164190-7168021 REVERSE	Bromodomain containing	0.840939	0.0411562	0.974016	0.561	0.0144962	3.22175e-05	0.420088	0.00200341	0.00307774
0.460895	2.89052	0.226083	0.064214	0.0318461	-0.0964005	0.0859866	0.206909	-0.279123	CHR4_GSVIVT00035889001_T01	VIT_04s0008g05790	27.3.44	RNA.regulation of transcription.Chromatin Remodeling Factors	Symbols: CHR16, CHA16, RGD3, ATBTAF1, BTAF1 | RGD3 (ROOT GROWTH DEFECTIVE 3); ATP binding / DNA binding / binding / helicase/ nucleic acid binding | chr3:20091976-20104155 FORWARD	No hit	0.47773	2.97516e-08	0.827161	0.93652	0.974806	0.908979	0.899609	0.737641	0.64264
0.184904	1.67011	0.499942	0.595246	0.696157	1.10729	0.993021	1.09881	1.02887	CHRUN_PDVV169_8_T01	VIT_00s0169g00060	27.3.44	RNA.regulation of transcription.Chromatin Remodeling Factors	SNF2 domain-containing protein / helicase domain-containing protein / F-box family protein | chr3:20161942-20167293 REVERSE	No hit	0.730392	1.18464e-06	0.296907	0.0797564	0.0541477	0.00118169	0.00255336	0.000988	0.00225865
0.509179	1.50169	0.484222	0.247247	0.170914	0.198998	0.101132	0.402896	0.329443	CHR5_JGVV20_277_T01	VIT_05s0020g02960	27.3.44	RNA.regulation of transcription.Chromatin Remodeling Factors	Symbols: ATCHR12 | ATCHR12; ATP binding / DNA binding / helicase/ nucleic acid binding | chr3:1802435-1807284 REVERSE	Homeotic gene regulator	1.28969e-06	1.74145e-19	2.85783e-05	0.00585882	0.0866117	0.0325001	0.301325	2.1195e-05	0.000388565
-0.00136629	1.30618	0.408238	-0.123121	-0.081045	0.145045	-0.0754674	-0.132129	-0.011722	CHR8_JGVV40_221_T01	VIT_08s0040g01020	27.3.44	RNA.regulation of transcription.Chromatin Remodeling Factors	SNF2 domain-containing protein / helicase domain-containing protein / RING finger domain-containing protein | chr5:1512120-1515079 FORWARD	DNA helicase SNF2 domain-containing protein	0.996488	6.40225e-13	0.0163161	0.449935	0.697761	0.370781	0.65981	0.391759	0.958083
0.407794	1.27393	-0.168855	-0.810181	-0.451238	-0.47508	-1.10157	-1.39123	0.196897	CHRUN_GSVIVT00003036001_T01	VIT_00s1052g00010	27.3.44	RNA.regulation of transcription.Chromatin Remodeling Factors	SNF2 domain-containing protein / helicase domain-containing protein / RING finger domain-containing protein | chr1:1471406-1476078 REVERSE	DNA helicase SNF2 domain-containing protein	0.346492	0.000120724	0.817759	0.0167688	0.266696	0.207236	0.00115664	7.31217e-05	0.647724
-0.0394161	0.722984	-0.144742	-0.435506	0.0615303	-0.25647	-1.26243	-1.53933	0.0722838	CHR10_JGVV116_83_T01	VIT_10s0116g01530	27.3.44	RNA.regulation of transcription.Chromatin Remodeling Factors	SNF2 domain-containing protein / helicase domain-containing protein / RING finger domain-containing protein | chr1:1471406-1476078 REVERSE	DNA helicase SNF2 domain-containing protein	0.940681	0.00244725	0.778885	0.0926702	0.892316	0.394563	2.71342e-06	8.70817e-08	0.840047
0.468276	0.326379	0.294783	-0.0734961	-0.0133838	-0.464319	-1.11487	-1.24727	0.0302729	CHR10_JGVV116_81_T01	VIT_10s0116g01510	27.3.44	RNA.regulation of transcription.Chromatin Remodeling Factors	SNF2 domain-containing protein / helicase domain-containing protein / RING finger domain-containing protein | chr1:1471406-1476078 REVERSE	DNA helicase SNF2 domain-containing protein	0.239954	0.326076	0.613837	0.889562	0.98359	0.204177	0.000750301	0.000214977	0.9543
0.00157071	0.0565345	0.10474	-0.0498095	-0.166649	0.19545	-1.6739	-0.81878	-0.499282	CHR6_JGVV61_43_T01	VIT_06s0061g01190	27.3.44	RNA.regulation of transcription.Chromatin Remodeling Factors	Symbols: RAD5 | RAD5; ATP binding / ATP-dependent helicase/ DNA binding / helicase/ hydrolase, acting on acid anhydrides, in phosphorus-containing anhydrides / nucleic acid binding / protein binding / zinc ion binding | chr5:7565037-7571083 REVERSE	SWI/SNF matrix-associated regulator of chromatin sbfamily A mber 3 2	0.997975	0.852092	0.858897	0.906569	0.664201	0.563021	2.04751e-08	0.00159542	0.060992
0.878319	2.99828	1.94102	1.88142	2.19204	0.334766	2.34629	2.13715	1.09333	CHR8_JGVV7_210_T01	VIT_08s0007g06800	27.3.46	RNA.regulation of transcription.DNA methyltransferases	Symbols: CMT1, DMT4 | CMT1 (CHROMOMETHYLASE 1); DNA binding / chromatin binding | chr1:30342394-30347048 FORWARD	Chromomethylase	0.0397353	1.51433e-10	8.63156e-05	5.90584e-06	1.36362e-06	0.495803	9.2752e-08	7.1269e-07	0.00564484
0.809404	2.88481	1.83681	1.23898	0.881081	0.786091	1.60046	1.78295	0.362253	CHR12_JGVV35_53_T01	VIT_12s0035g01760	27.3.46	RNA.regulation of transcription.DNA methyltransferases	Symbols: MET2, DMT02, DMT2, MET02 | DMT2 (DNA METHYLTRANSFERASE 2); DNA (cytosine-5-)-methyltransferase/ DNA binding / protein binding | chr4:8146345-8152131 FORWARD	DNA (cytosine-5)-methyltransferase AthI	0.215736	5.2209e-07	0.00655154	0.0238114	0.159689	0.192738	0.00321845	0.00119757	0.592427
0.600793	1.02417	0.450209	0.231263	0.132177	0.542371	-0.697638	0.0362585	0.112744	CHR7_JGVV130_38_T01	VIT_07s0130g00380	27.3.46	RNA.regulation of transcription.DNA methyltransferases	Symbols: MET1, MET2, METI, DDM2, DMT01, DMT1 | MET1 (METHYLTRANSFERASE 1); methyltransferase | chr5:19932230-19938369 FORWARD	DNA (cytosine-5)-methyltransferase AthI	0.00141172	6.76363e-08	0.0423472	0.224888	0.592667	0.00249832	9.6237e-05	0.883033	0.603859
-0.0525761	0.262806	0.0145481	-0.0963093	-0.231425	-0.32702	1.73813	0.793075	0.0711219	CHR16_JGVV39_164_T01	VIT_16s0039g02460	27.3.46	RNA.regulation of transcription.DNA methyltransferases	Symbols: CMT2 | CMT2 (chromomethylase 2); DNA binding / chromatin binding | chr4:10414526-10421209 FORWARD	Chromomethylase CMT2	0.948539	0.511544	0.989586	0.873328	0.688859	0.496718	1.36371e-05	0.0387063	0.903123
0.0644868	0.195075	0.432827	0.858561	1.41297	1.28898	2.36063	2.24662	0.548447	CHR12_JGVV35_52_T01	VIT_12s0035g01770	27.3.46	RNA.regulation of transcription.DNA methyltransferases	Symbols: MET1, MET2, METI, DDM2, DMT01, DMT1 | MET1 (METHYLTRANSFERASE 1); methyltransferase | chr5:19932230-19938369 FORWARD	DNA (cytosine-5)-methyltransferase AthI	0.933886	0.625991	0.462433	0.0204635	0.000395509	0.000762892	2.88915e-08	1.06545e-07	0.16681
0.304952	0.0918378	0.953986	0.963448	1.39321	1.25005	3.53209	2.26323	0.697927	CHR17_JGVV0_592_T01	VIT_17s0000g03740	27.3.46	RNA.regulation of transcription.DNA methyltransferases	Symbols: CMT2 | CMT2 (chromomethylase 2); DNA binding / chromatin binding | chr4:10414526-10421209 FORWARD	Constans-like 16	0.682979	0.871734	0.133613	0.0462744	0.00621965	0.0106204	1.15901e-09	8.70647e-06	0.173969
-0.0921624	-0.0816998	0.298735	0.172712	-0.0883386	-0.0734764	1.66526	0.670831	-0.0575283	CHR16_JGVV39_165_T01	VIT_16s0039g02470	27.3.46	RNA.regulation of transcription.DNA methyltransferases	Symbols: CMT2 | CMT2 (chromomethylase 2); DNA binding / chromatin binding | chr4:10414526-10421209 FORWARD	Chromomethylase CMT2	0.904253	0.856944	0.678896	0.752343	0.899776	0.915249	3.09755e-05	0.0890353	0.92321
-0.205968	-0.236726	-0.655767	0.379828	-0.998804	-1.37273	-0.134048	-0.952565	-0.531714	CHR12_GSVIVT00023377001_T01	VIT_12s0035g00060	27.3.46	RNA.regulation of transcription.DNA methyltransferases	Symbols: MET1, MET2, METI, DDM2, DMT01, DMT1 | MET1 (METHYLTRANSFERASE 1); methyltransferase | chr5:19932230-19938369 FORWARD	DNA (cytosine-5)-methyltransferase	0.659823	0.453699	0.100409	0.258473	0.00214972	2.66006e-05	0.736046	0.00184762	0.0951192
-1.23122	-1.92077	-2.11462	0.473308	-2.06702	-3.08271	-0.424009	-2.00154	-0.301091	CHR12_JGVV35_189_T01	VIT_12s0035g00010	27.3.46	RNA.regulation of transcription.DNA methyltransferases	Symbols: MET1, MET2, METI, DDM2, DMT01, DMT1 | MET1 (METHYLTRANSFERASE 1); methyltransferase | chr5:19932230-19938369 FORWARD	DNA (cytosine-5)-methyltransferase (ATHIM)	0.00316236	1.70876e-06	2.40683e-05	0.271696	3.51688e-06	5.90729e-10	0.317948	2.17256e-06	0.519234
-1.34572	-1.97851	-2.37577	0.237991	-2.08252	-3.4129	-0.574344	-2.19936	-0.852628	CHR12_JGVV34_5_T01	VIT_12s0034g02560	27.3.46	RNA.regulation of transcription.DNA methyltransferases	Symbols: MET1, MET2, METI, DDM2, DMT01, DMT1 | MET1 (METHYLTRANSFERASE 1); methyltransferase | chr5:19932230-19938369 FORWARD	DNA (cytosine-5)-methyltransferase (ATHIM)	0.000327227	9.80959e-08	4.08366e-07	0.588652	3.5375e-07	4.43746e-12	0.102465	3.77337e-08	0.0146534
-0.166206	-1.42203	-0.409924	0.121927	0.0425021	0.485775	-1.41305	-0.639586	-0.147629	CHR9_JGVV2_244_T01	VIT_09s0002g02680	27.3.47	RNA.regulation of transcription.ELF3	Symbols: ELF3, PYK20 | ELF3 (EARLY FLOWERING 3); protein C-terminus binding / transcription factor | chr2:11059035-11063324 FORWARD	Early flowering 3	0.572548	1.45455e-09	0.129191	0.651498	0.909798	0.0202482	4.50567e-09	0.00172997	0.550737
-0.448057	1.37343	0.655158	-0.0122859	0.819819	0.475247	0.0294013	-0.270967	0.221017	CHR4_JGVV43_46_T01	VIT_04s0043g00690	27.3.5	RNA.regulation of transcription.ARR	Symbols: ARR22 | ARR22 (ARABIDOPSIS RESPONSE REGULATOR 22); phosphohistidine phosphatase/ transcription regulator/ two-component response regulator | chr3:1129944-1131084 REVERSE	ARR22 Type A	0.675045	0.0352227	0.581577	0.993104	0.33566	0.609423	0.977682	0.766299	0.820242
-0.0878517	0.0726515	-0.183397	0.297934	-0.337131	-0.447437	-0.431209	-1.04755	-0.663986	CHR11_JGVV206_6_T01	VIT_11s0206g00060	27.3.5	RNA.regulation of transcription.ARR	Symbols: ARR18 | ARR18 (ARABIDOPSIS RESPONSE REGULATOR 18); transcription factor/ two-component response regulator | chr5:23501785-23504143 REVERSE	ARR18	0.689124	0.632033	0.390459	0.034725	0.0253015	0.00188713	0.00199977	1.25554e-09	1.11958e-05
-0.0505428	-0.331322	-0.738477	-0.0515338	-0.076788	0.623477	-0.132035	0.308107	1.00471	CHR1_JGVV26_162_T01	VIT_01s0026g00940	27.3.5	RNA.regulation of transcription.ARR	Symbols: ARR4, MEE7, ATRR1, IBC7 | ARR4 (RESPONSE REGULATOR 4); protein binding / transcription regulator/ two-component response regulator | chr1:3442327-3443957 REVERSE	ARR3 typeA	0.821021	0.00559139	7.36978e-06	0.77714	0.688755	6.39119e-06	0.34345	0.0147234	6.56493e-10
0.0242842	-0.539709	-0.469692	-0.273724	-0.198745	0.284057	-0.53141	-0.329579	1.59366	CHR17_JGVV0_250_T01	VIT_17s0000g07580	27.3.5	RNA.regulation of transcription.ARR	Symbols: ARR15 | ARR15 (RESPONSE REGULATOR 15); transcription regulator/ two-component response regulator | chr1:28131590-28132710 REVERSE	ARR6 typeA	0.962888	0.0166608	0.141104	0.307667	0.54249	0.302235	0.025546	0.191669	2.50189e-08
-0.1437	-0.958964	-0.769752	1.12661	0.314758	0.441509	0.391612	0.0365436	0.311536	CHR8_JGVV7_342_T01	VIT_08s0007g05390	27.3.5	RNA.regulation of transcription.ARR	Symbols: ARR9, ATRR4 | ARR9 (RESPONSE REGULATOR 9); transcription regulator/ two-component response regulator | chr3:21109614-21111432 FORWARD	ARR3 typeA	0.265706	2.39079e-12	1.52121e-07	1.83854e-13	0.00509469	7.73792e-05	0.000248554	0.796398	0.00363175
0.195205	-1.53005	-0.314199	-0.472345	-0.132391	0.367958	-0.127489	-0.0838607	0.0319321	CHR2_JGVV12_140_T01	VIT_02s0012g01370	27.3.5	RNA.regulation of transcription.ARR	Symbols: ARR22 | ARR22 (ARABIDOPSIS RESPONSE REGULATOR 22); phosphohistidine phosphatase/ transcription regulator/ two-component response regulator | chr3:1129944-1131084 REVERSE	No hit	0.689055	1.88297e-06	0.548104	0.150777	0.795652	0.30603	0.755121	0.844714	0.948336
0.544039	5.02767	0.65352	-0.0832995	0.977284	0.000531165	0.788548	-0.216516	0.20395	CHRUN_JGVV494_1_T01	VIT_00s0494g00010	27.3.50	RNA.regulation of transcription.General Transcription	Symbols: AtGRF1 | AtGRF1 (GROWTH-REGULATING FACTOR 1); transcription activator | chr2:9728756-9731301 FORWARD	Growth-regulating factor 1	0.713381	2.99965e-07	0.713458	0.958359	0.407255	0.999703	0.458065	0.866494	0.882051
-0.501331	2.52609	0.373471	0.964521	1.14756	0.452252	1.56964	1.67861	-0.124663	CHR11_JGVV16_104_T01	VIT_11s0016g01250	27.3.50	RNA.regulation of transcription.General Transcription	Symbols: AtGRF5 | AtGRF5 (GROWTH-REGULATING FACTOR 5); transcription activator | chr3:4608383-4610399 FORWARD	Growth-regulating factor 6	0.544502	1.50279e-05	0.747562	0.11012	0.0733797	0.549337	0.00645598	0.00387035	0.885853
-0.155129	2.33502	0.291787	0.205795	0.298218	0.172075	-0.0998502	0.0795069	0.321042	CHR9_JGVV2_115_T01	VIT_09s0002g01350	27.3.50	RNA.regulation of transcription.General Transcription	Symbols: AtGRF5 | AtGRF5 (GROWTH-REGULATING FACTOR 5); transcription activator | chr3:4608383-4610399 FORWARD	Growth-regulating factor 5	0.911932	0.000517554	0.853348	0.848791	0.794972	0.886848	0.92237	0.937922	0.729159
0.335623	2.1568	-0.165632	-0.239697	0.257853	-0.194577	0.0958415	0.102851	0.0495368	CHR15_JGVV48_120_T01	VIT_15s0048g01740	27.3.50	RNA.regulation of transcription.General Transcription	Symbols: AtGRF9 | AtGRF9 (GROWTH-REGULATING FACTOR 9); transcription activator | chr2:18745340-18747533 FORWARD	Growth-regulating factor 9	0.632045	5.07982e-06	0.87984	0.708697	0.721656	0.786628	0.884448	0.873754	0.946304
-0.0159612	1.90229	0.183248	-0.174942	-0.401967	-0.235409	0.0128672	-0.183181	-0.578257	CHR2_JGVV25_447_T01	VIT_02s0025g04910	27.3.50	RNA.regulation of transcription.General Transcription	Symbols: AtGRF2 | AtGRF2 (GROWTHREGULATING FACTOR 2); transcription activator | chr4:17725337-17727730 REVERSE	Growth-regulating factor 5	0.989749	0.000500904	0.893683	0.840272	0.623274	0.789438	0.988869	0.811603	0.373468
0.514871	1.62745	0.460614	0.519118	0.52673	0.21947	0.107008	0.139394	0.532148	CHR15_JGVV46_113_T01	VIT_15s0046g02440	27.3.50	RNA.regulation of transcription.General Transcription	transcription regulator/ zinc ion binding | chr4:16873835-16875598 FORWARD	Transcription regulator/ zinc ion binding	0.0135656	1.67047e-11	0.0628928	0.0070758	0.0107194	0.330152	0.659438	0.545807	0.00666283
0.652875	1.26925	0.478644	0.648862	0.663039	0.699152	0.481765	0.358785	0.690321	CHR18_JGVV1_1101_T01	VIT_18s0001g14650	27.3.50	RNA.regulation of transcription.General Transcription	transcription factor S-II (TFIIS) domain-containing protein | chr3:9494697-9496092 FORWARD	DNA-directed RNA polymerase I subunit A12	0.000295285	1.65988e-10	0.0205833	0.000130816	0.000221104	6.81149e-05	0.00338803	0.0309297	7.34398e-05
-0.250632	1.19369	-0.196143	0.034383	-0.167296	-0.119264	-0.0388008	0.0423131	-0.0795241	CHR2_JGVV25_247_T01	VIT_02s0025g02680	27.3.50	RNA.regulation of transcription.General Transcription	Symbols: AtGRF1 | AtGRF1 (GROWTH-REGULATING FACTOR 1); transcription activator | chr2:9728756-9731301 FORWARD	Growth-regulating factor 5	0.396976	5.17228e-07	0.629221	0.927718	0.603131	0.7173	0.905791	0.894676	0.800374
0.132107	1.14165	-0.193241	-0.455105	-0.310132	-0.154103	-0.536226	-0.244963	-0.102422	CHR8_JGVV7_496_T01	VIT_08s0007g03760	27.3.50	RNA.regulation of transcription.General Transcription	Symbols: AtGRF3 | AtGRF3 (GROWTH-REGULATING FACTOR 3); transcription activator | chr2:15270088-15272823 REVERSE	Growth-regulating factor 4 AtGRF4	0.827819	0.000532584	0.785038	0.222083	0.49743	0.766774	0.128834	0.549568	0.833807
-0.0775673	0.464633	0.523845	-0.165549	-0.00329052	0.177204	-0.0438022	0.149099	1.39696	CHR11_JGVV16_107_T01	VIT_11s0016g01280	27.3.50	RNA.regulation of transcription.General Transcription	DNA-directed RNA polymerase III RPC4 family protein | chr5:2911313-2913136 REVERSE	DNA-directed RNA polymerase III subunit C4	0.833682	0.0172717	0.0463222	0.515025	0.993602	0.497532	0.881315	0.545807	1.95746e-08
-0.216905	-0.63	-0.225709	-0.203285	-0.418091	-0.102138	-1.01773	-0.706578	-0.25307	CHRUN_JGVV583_1_T01	VIT_00s0583g00010	27.3.50	RNA.regulation of transcription.General Transcription	transcription factor-related | chr4:9577776-9581392 REVERSE	Transcription initiation factor TFIIH subunit H4	0.0819963	1.2898e-07	0.125724	0.0739183	0.000471173	0.456781	7.27699e-12	4.1944e-08	0.0254459
0.734656	1.28693	0.668235	0.733456	0.457828	0.376757	0.459464	0.606913	0.303776	CHR17_JGVV0_893_T01	VIT_17s0000g00140	27.3.51	RNA.regulation of transcription.General Transcription, TBP-binding protein	TBP-binding protein, putative | chr3:20943928-20946660 REVERSE	TBP-binding protein	1.72305e-07	1.42523e-14	1.01237e-05	4.42702e-08	0.000280964	0.00165928	0.000112666	1.7858e-06	0.0101565
-0.327572	-1.54803	-0.170119	-0.780014	-0.357552	-0.28951	-0.525078	0.425055	0.274375	CHR4_JGVV23_67_T01	VIT_04s0023g03240	27.3.51	RNA.regulation of transcription.General Transcription, TBP-binding protein	Symbols: GAS41, TAF14B | GAS41; protein binding | chr5:18487902-18489869 FORWARD	Transcription factor TFIIF	0.617896	0.000277195	0.866643	0.0844005	0.555289	0.628773	0.266471	0.392583	0.618047
0.767357	2.41331	0.968571	0.619986	0.192081	-0.009866	-0.166633	-0.186916	-0.0672076	CHR14_JGVV60_198_T01	VIT_14s0060g00570	27.3.52	RNA.regulation of transcription.Global transcription factor group	Symbols: SPT16 | SPT16 (global transcription factor C) | chr4:6601989-6606354 REVERSE	Global transcription factor group C 102	0.0498412	2.72172e-09	0.0298255	0.0897633	0.730069	0.990465	0.715905	0.676328	0.901277
0.581496	1.08307	0.504038	0.552972	0.641067	0.226244	0.529062	0.831446	0.349188	CHR14_JGVV171_35_T01	VIT_14s0171g00380	27.3.52	RNA.regulation of transcription.Global transcription factor group	Symbols: GTE8 | GTE8; DNA binding | chr3:10067638-10072661 FORWARD	DNA-binding bromodomain-containing protein	5.5186e-07	1.39787e-14	5.60172e-05	3.79874e-07	7.87268e-08	0.0251908	7.58081e-07	6.78402e-11	0.000528906
0.734157	2.13479	0.167012	-0.0500725	-0.0133443	-0.0758653	0.33066	0.0282157	-0.0391361	CHR14_JGVV6_217_T01	VIT_14s0006g03270	27.3.54	RNA.regulation of transcription.Histone acetyltransferases	Symbols: HAC12 | HAC12 (histone acetyltransferase of the CBP family 12); H3/H4 histone acetyltransferase/ histone acetyltransferase/ transcription cofactor | chr1:5714289-5722366 FORWARD	Histone acetyltransferase HAC5	0.274943	7.27619e-05	0.900631	0.95742	0.990461	0.941027	0.623839	0.973007	0.965399
-0.308059	-1.2488	-0.579235	-0.730298	-0.350137	-0.536381	-0.322484	-0.756229	-1.00671	CHR13_GSVIVT00027373001_T01	VIT_13s0047g00150	27.3.54	RNA.regulation of transcription.Histone acetyltransferases	Symbols: HAG2, HAC7, HAG02, HAC07 | HAG2 (HISTONE ACETYLTRANSFERASE OF THE GNAT FAMILY 2); H4 histone acetyltransferase/ histone acetyltransferase | chr5:22952796-22955664 REVERSE	Zinc knuckle	0.315663	9.33774e-07	0.064462	0.00275948	0.222628	0.0337282	0.212094	0.00202763	8.56283e-05
-0.651199	-2.30673	-1.68348	-1.17117	-0.539509	-0.53322	-0.955666	-2.037	-1.24434	CHR13_JGVV67_95_T01	VIT_13s0067g02420	27.3.54	RNA.regulation of transcription.Histone acetyltransferases	Symbols: ADA2A, ATADA2A, HAC10, HXA02, HXA2 | ADA2A (HOMOLOG OF YEAST ADA2 2A); DNA binding / transcription factor/ zinc ion binding | chr3:2469783-2473095 REVERSE	No hit	0.0340242	3.14347e-11	4.93188e-06	5.67934e-05	0.0827696	0.0712703	0.000708384	2.47388e-09	3.11049e-05
0.636218	2.00301	0.197744	0.156319	0.682049	0.0751389	-0.0804014	0.089822	0.706053	CHR18_JGVV1_632_T01	VIT_18s0001g09600	27.3.55	RNA.regulation of transcription.HDA	Symbols: HOS15 | HOS15 (high expression of osmotically responsive genes 15) | chr5:26857154-26861119 FORWARD	HOS15 (High expression of osmotically responsive genes 15)	0.438486	0.000670669	0.893683	0.872029	0.375173	0.948341	0.929108	0.918913	0.304328
0.636218	2.00301	0.197744	0.156319	0.682049	0.0751389	-0.0804014	0.089822	0.706053	CHR18_JGVV1_632_T01	VIT_18s0001g09600	27.3.55	RNA.regulation of transcription.HDA	Symbols: HOS15 | HOS15 (high expression of osmotically responsive genes 15) | chr5:26857154-26861119 FORWARD	HOS15 (High expression of osmotically responsive genes 15)	0.438486	0.000670669	0.893683	0.872029	0.375173	0.948341	0.929108	0.918913	0.304328
0.148364	1.73105	-0.138453	-0.804064	-0.700457	-0.116836	-0.483504	-1.07762	-0.437751	CHR5_GSVIVT00020975001_T01	VIT_05s0029g00800	27.3.57	RNA.regulation of transcription.JUMONJI family	transcription factor jumonji (jmjC) domain-containing protein | chr1:23544656-23552030 REVERSE	Translation initiation factor eIF-4A	0.890847	0.00118692	0.923125	0.178106	0.303011	0.906183	0.449852	0.0567968	0.514393
-0.224101	1.33388	0.241152	-0.370293	0.497982	-0.24369	1.7515	0.727284	-0.330468	CHR2_JGVV12_91_T01	VIT_02s0012g01960	27.3.57	RNA.regulation of transcription.JUMONJI family	transcription factor jumonji (jmj) family protein | chr5:19047780-19050880 FORWARD	Transcription factor jumonji (jmj)	0.710307	0.000261808	0.748627	0.401143	0.271707	0.637098	1.02102e-05	0.056697	0.456299
0.0402747	1.30238	0.651401	0.618245	-0.180419	-1.92012	0.581319	0.342805	-0.391995	CHR15_JGVV21_184_T01	VIT_15s0021g00730	27.3.57	RNA.regulation of transcription.JUMONJI family	transcription factor | chr1:4034587-4038310 REVERSE	No hit	0.966486	0.00186887	0.310063	0.190321	0.804185	4.24333e-05	0.211458	0.507627	0.446796
0.10726	1.01883	0.114423	0.118623	0.239428	0.0931524	-0.256881	0.255662	-0.0202703	CHR17_JGVV0_44_T01	VIT_17s0000g09980	27.3.57	RNA.regulation of transcription.JUMONJI family	Symbols: REF6 | REF6 (RELATIVE OF EARLY FLOWERING 6); nucleic acid binding / transcription factor/ zinc ion binding | chr3:17935609-17940746 FORWARD	REF6 (relative of early flowering 6)	0.671333	1.84311e-08	0.716428	0.566141	0.210744	0.689125	0.127265	0.132113	0.937657
0.560431	0.352274	0.442758	1.14861	0.752762	0.606066	0.801829	0.720851	0.590173	CHR6_JGVV4_630_T01	VIT_06s0004g01630	27.3.57	RNA.regulation of transcription.JUMONJI family	transcription factor jumonji (jmjC) domain-containing protein | chr3:7275674-7278379 FORWARD	Transcription factor jumonji (jmjC) domain-containing protein	0.00166131	0.0243491	0.0340772	5.80093e-09	4.10114e-05	0.000436781	5.19142e-06	3.20285e-05	0.000532715
0.00650917	-0.0569865	0.0524335	-0.220619	-0.58423	-1.00649	1.16311	-1.54975	-0.694688	CHR10_JGVV42_60_T01	VIT_10s0042g00830	27.3.57	RNA.regulation of transcription.JUMONJI family	transcription factor | chr1:4034587-4038310 REVERSE	Transcription factor jumonji (jmj) protein	0.995443	0.9258	0.970855	0.755116	0.342653	0.0524015	0.0185982	0.00190842	0.197108
-0.505123	-0.206123	0.122642	0.58327	-1.39647	-4.06045	0.820452	-0.170788	-1.02353	CHR10_JGVV116_50_T01	VIT_10s0116g00960	27.3.57	RNA.regulation of transcription.JUMONJI family	transcription factor | chr1:4034587-4038310 REVERSE	Transcription factor jumonji (jmjC) domain-containing protein	0.434833	0.699789	0.921843	0.277758	0.00674419	1.67096e-10	0.0963206	0.79181	0.0388841
-0.416244	-0.487622	-0.480799	-1.30222	-1.32263	-0.685458	0.459843	0.565903	0.503926	CHR19_JGVV14_262_T01	VIT_19s0014g02950	27.3.58	RNA.regulation of transcription.LUG	Symbols: LUH | WD-40 repeat family protein | chr2:13866798-13872157 FORWARD	No hit	0.25532	0.0898355	0.260048	3.23171e-05	6.41875e-05	0.0270791	0.138669	0.063438	0.110269
0.281962	1.8947	0.433479	0.117804	0.207831	0.207832	-0.678565	-0.283603	0.0341717	CHR14_JGVV66_132_T01	VIT_14s0066g01450	27.3.59	RNA.regulation of transcription.Methyl binding domain proteins	Symbols: MBD9, ATMBD9 | MBD9; DNA binding / methyl-CpG binding | chr3:173316-182454 FORWARD	MBD9 (methyl-CPG-binding Domain 9)	0.428167	1.05996e-09	0.251017	0.756495	0.577622	0.548958	0.0103677	0.338212	0.935057
0.704275	1.40489	0.688419	0.926902	0.383358	-0.248161	0.154982	0.0785926	-0.536899	CHR6_JGVV80_1_T01	VIT_06s0080g01270	27.3.59	RNA.regulation of transcription.Methyl binding domain proteins	Symbols: MBD10 | MBD10; DNA binding / methyl-CpG binding | chr1:5275677-5277689 REVERSE	HAT dimerisation domain-containing protein	2.98277e-06	2.90661e-14	3.90911e-05	3.51977e-09	0.00588655	0.0708316	0.270305	0.624361	8.85387e-05
0.50773	1.06465	0.298471	0.304111	0.207075	0.164416	-0.227616	-0.129137	-0.00382359	CHR3_PDVV17_71_T01	VIT_03s0017g01050	27.3.59	RNA.regulation of transcription.Methyl binding domain proteins	Symbols: MBD9, ATMBD9 | MBD9; DNA binding / methyl-CpG binding | chr3:173316-182454 FORWARD	MBD9 (methyl-CPG-binding Domain 9)	0.0116775	1.15712e-07	0.26074	0.117742	0.376726	0.481974	0.255071	0.564528	0.990567
0.444066	1.06393	0.246268	0.223582	0.0530893	0.049327	-0.104296	-0.112255	0.00928961	CHR13_JGVV101_2_T01	VIT_13s0101g00020	27.3.59	RNA.regulation of transcription.Methyl binding domain proteins	Symbols: MBD9, ATMBD9 | MBD9; DNA binding / methyl-CpG binding | chr3:173316-182454 FORWARD	MBD9 (methyl-CPG-binding Domain 9)	0.0326935	1.7181e-07	0.39718	0.292797	0.874569	0.880001	0.663067	0.632501	0.976542
-0.0865649	0.129286	0.245321	-0.719172	0.416929	-0.278202	0.389991	1.14949	-0.121683	CHR6_JGVV4_398_T01	VIT_06s0004g04170	27.3.59	RNA.regulation of transcription.Methyl binding domain proteins	Symbols: MBD7, ATMBD7 | MBD7 (METHYL-CPG-BINDING DOMAIN 7); DNA binding / DNA demethylase/ methyl-CpG binding | chr5:24094474-24096532 REVERSE	Methyl-CpG-binding domain-containing protein	0.839842	0.612828	0.534975	0.00239767	0.117546	0.310211	0.107989	5.96833e-06	0.69162
0.729549	3.65502	1.79244	0.589942	1.8175	1.82793	1.28102	1.57573	2.49051	CHR1_JGVV244_12_T01	VIT_01s0244g00130	27.3.6	RNA.regulation of transcription.bHLH,Basic Helix-Loop-Helix family	Symbols: ICE1, ATICE1, SCRM | ICE1 (INDUCER OF CBF EXPRESSION 1); DNA binding / transcription activator/ transcription factor | chr3:9832689-9835087 REVERSE	Inducer of CBF expression 1 ICE1	0.41884	3.81248e-07	0.0374756	0.473564	0.012531	0.00874486	0.0625632	0.020852	0.000395301
0.352464	2.28404	0.0559225	0.122069	0.264902	0.37145	0.664079	0.214525	1.03952	CHR7_JGVV5_470_T01	VIT_07s0005g05100	27.3.6	RNA.regulation of transcription.bHLH,Basic Helix-Loop-Helix family	Symbols: PIL5 | PIL5 (PHYTOCHROME INTERACTING FACTOR 3-LIKE 5); DNA binding / phytochrome binding / transcription factor | chr2:8704024-8706547 REVERSE	Phytochrome interacting factor 3-like 5	0.691047	4.37776e-05	0.973179	0.893507	0.772107	0.629253	0.275581	0.774881	0.0762689
0.881316	1.85266	1.11202	0.0143139	0.680686	0.277705	0.00613499	0.296271	-0.00703208	CHR17_JGVV0_877_T01	VIT_17s0000g00330	27.3.6	RNA.regulation of transcription.bHLH,Basic Helix-Loop-Helix family	Symbols: ICE1, ATICE1, SCRM | ICE1 (INDUCER OF CBF EXPRESSION 1); DNA binding / transcription activator/ transcription factor | chr3:9832689-9835087 REVERSE	Inducer of CBF expression 1 ICE1	0.177606	0.000537609	0.133108	0.989496	0.317914	0.735062	0.994494	0.672254	0.994017
0.329754	1.6392	0.701059	0.440102	0.0195425	0.100387	0.463515	0.120488	0.407527	CHR14_JGVV60_163_T01	VIT_14s0060g00940	27.3.6	RNA.regulation of transcription.bHLH,Basic Helix-Loop-Helix family	bHLH family protein | chr4:17876535-17882569 FORWARD	Unknown	0.480643	2.82968e-06	0.12093	0.23901	0.978515	0.86197	0.197	0.791811	0.283169
0.087038	1.52902	0.561889	0.0462314	-0.11379	-0.0704337	0.0994399	0.339531	-0.327239	CHR15_JGVV107_28_T01	VIT_15s0107g00380	27.3.6	RNA.regulation of transcription.bHLH,Basic Helix-Loop-Helix family	basic helix-loop-helix (bHLH) family protein | chr2:13302681-13304869 FORWARD	Basic helix-loop-helix (bHLH) family	0.932416	0.00113439	0.476775	0.956279	0.899212	0.938588	0.887201	0.565123	0.590414
0.692555	1.40907	0.71073	1.31985	0.460029	0.186108	0.321804	0.250601	0.255769	CHR8_JGVV7_115_T01	VIT_08s0007g07810	27.3.6	RNA.regulation of transcription.bHLH,Basic Helix-Loop-Helix family	basic helix-loop-helix (bHLH) family protein | chr2:17611185-17613519 REVERSE	Basic helix-loop-helix (bHLH) family	0.0011453	9.3917e-10	0.00357655	1.30379e-08	0.031023	0.442655	0.112162	0.237601	0.238069
0.656532	1.27235	1.02748	0.693782	0.487646	0.886596	0.409992	0.743734	0.777602	CHR1_JGVV26_142_T01	VIT_01s0026g01140	27.3.6	RNA.regulation of transcription.bHLH,Basic Helix-Loop-Helix family	basic helix-loop-helix (bHLH) family protein | chr5:25132899-25134788 REVERSE	ZCW32 (BIGPETAL, BIGPETALUB)	0.00697888	1.52334e-07	0.00028255	0.00215648	0.047799	0.000186712	0.0735461	0.00109885	0.000796491
0.377884	1.24645	0.0335681	0.947318	0.487866	-0.0116504	0.467266	0.361656	-0.276923	CHR7_JGVV141_12_T01	VIT_07s0141g00220	27.3.6	RNA.regulation of transcription.bHLH,Basic Helix-Loop-Helix family	Symbols: UNE12 | UNE12 (unfertilized embryo sac 12); DNA binding / transcription factor | chr4:1137498-1140491 REVERSE	Unfertilized embryo sac 12 UNE12	0.0122216	3.94622e-12	0.925465	9.59612e-09	0.00110858	0.9662	0.000854439	0.00957742	0.0544096
0.342947	1.21117	0.33624	0.694133	-0.0386932	0.103522	0.0423372	0.833662	-0.224748	CHR17_JGVV0_388_T01	VIT_17s0000g06000	27.3.6	RNA.regulation of transcription.bHLH,Basic Helix-Loop-Helix family	basic helix-loop-helix (bHLH) family protein | chr3:17567597-17569315 FORWARD	Basic helix-loop-helix (bHLH) family	0.551094	0.00161136	0.647119	0.0950323	0.961813	0.881323	0.944056	0.0398617	0.662878
0.110355	1.1276	-0.405369	-0.172361	-0.0465158	-0.0343569	-0.315712	-0.153561	-0.0581169	CHR17_JGVV0_870_T01	VIT_17s0000g00430	27.3.6	RNA.regulation of transcription.bHLH,Basic Helix-Loop-Helix family	basic helix-loop-helix (bHLH) family protein | chr5:20710209-20712315 REVERSE	Basic helix-loop-helix (bHLH) family	0.794101	6.69119e-06	0.243835	0.584225	0.920315	0.940943	0.229511	0.611284	0.873333
1.15738	1.11186	1.17283	1.44217	1.50961	0.611592	2.82009	2.55578	0.203455	CHR11_JGVV52_155_T01	VIT_11s0052g00100	27.3.6	RNA.regulation of transcription.bHLH,Basic Helix-Loop-Helix family	basic helix-loop-helix (bHLH) family protein | chr5:23152319-23155066 FORWARD	Basic helix-loop-helix (bHLH) family	1.16843e-06	2.69354e-07	9.44879e-06	3.64964e-09	5.97155e-09	0.00337613	1.73073e-16	2.57228e-15	0.384064
0.416013	1.06316	0.498354	0.220861	0.273801	0.713129	0.0128278	0.335756	0.85023	CHR19_JGVV14_188_T01	VIT_19s0014g02140	27.3.6	RNA.regulation of transcription.bHLH,Basic Helix-Loop-Helix family	transcription factor | chr1:1868987-1873718 REVERSE	Asp/Glu racemase	0.0349297	5.88372e-08	0.0276735	0.268647	0.190733	0.000165977	0.962722	0.0668823	1.20904e-05
-0.363045	0.614863	-0.240509	-0.360387	-0.0877655	-0.0573964	2.12927	0.337505	-0.424861	CHR1_JGVV127_26_T01	VIT_01s0127g00640	27.3.6	RNA.regulation of transcription.bHLH,Basic Helix-Loop-Helix family	DNA binding / transcription factor | chr1:3506186-3509006 FORWARD	Basic helix-loop-helix (bHLH) family	0.29874	0.0202485	0.634473	0.241075	0.85747	0.908495	6.34114e-10	0.26699	0.156593
-0.712283	0.609819	-1.3076	0.18202	-0.410562	-1.46015	-0.656712	-0.56515	-0.996395	CHR10_JGVV3_106_T01	VIT_10s0003g01160	27.3.6	RNA.regulation of transcription.bHLH,Basic Helix-Loop-Helix family	basic helix-loop-helix (bHLH) family protein | chr1:25861123-25863120 FORWARD	Basic helix-loop-helix (bHLH) family	0.0698886	0.0695496	0.00262357	0.708145	0.347395	8.94884e-05	0.0651952	0.121063	0.00533364
0.193995	0.447177	-0.515377	-0.0285979	-0.0813237	-0.469281	-0.623448	-1.05008	-0.43702	CHR8_JGVV58_123_T01	VIT_08s0058g00110	27.3.6	RNA.regulation of transcription.bHLH,Basic Helix-Loop-Helix family	basic helix-loop-helix (bHLH) family protein | chr5:125304-128960 FORWARD	Basic helix-loop-helix aprataxin	0.786542	0.288997	0.433763	0.969133	0.917333	0.34222	0.154187	0.0125911	0.362992
-0.107205	0.38599	0.198107	0.258124	-0.667183	-0.070353	0.477685	-0.445885	-1.12847	CHR17_JGVV0_304_T01	VIT_17s0000g06930	27.3.6	RNA.regulation of transcription.bHLH,Basic Helix-Loop-Helix family	Symbols: UNE10 | UNE10 (unfertilized embryo sac 10); DNA binding / transcription factor | chr4:17792-20066 FORWARD	Unfertilized embryo sac 10 UNE10	0.866687	0.25664	0.777571	0.546611	0.0775178	0.908155	0.183111	0.22248	0.00124901
-0.348697	0.382211	-0.275372	-0.0331228	-0.0300032	0.034059	-1.17235	-1.03583	0.0670843	CHR14_JGVV68_115_T01	VIT_14s0068g01200	27.3.6	RNA.regulation of transcription.bHLH,Basic Helix-Loop-Helix family	Symbols: ICE1, ATICE1, SCRM | ICE1 (INDUCER OF CBF EXPRESSION 1); DNA binding / transcription activator/ transcription factor | chr3:9832689-9835087 REVERSE	Inducer of CBF expression 1 ICE1	0.393887	0.215293	0.621158	0.951313	0.961813	0.954307	0.000221494	0.0010232	0.885853
0.299073	0.371856	0.310556	1.32615	-0.0942404	0.354724	-0.423808	-0.59766	0.106798	CHR2_JGVV25_318_T01	VIT_02s0025g03450	27.3.6	RNA.regulation of transcription.bHLH,Basic Helix-Loop-Helix family	Symbols: GL3, MYC6.2 | GL3 (GLABROUS 3); protein binding / transcription factor | chr5:16529455-16532879 FORWARD	Enhancer of GLABRA3	0.433873	0.18345	0.506303	1.14718e-05	0.847761	0.277311	0.153355	0.0378501	0.785373
-0.152884	0.12593	-0.2477	0.34749	0.553284	0.674767	0.531627	1.06688	0.204327	CHR5_JGVV20_253_T01	VIT_05s0020g02700	27.3.6	RNA.regulation of transcription.bHLH,Basic Helix-Loop-Helix family	Symbols: MUTE | MUTE (MUTE); DNA binding / transcription factor | chr3:1846531-1848230 FORWARD	Transcription factor MUTE	0.56368	0.515344	0.372493	0.0639907	0.00477046	0.000426407	0.00362655	2.58773e-07	0.324234
-0.101885	0.113049	0.119074	-0.914519	-0.609141	-0.150068	-1.64038	0.207557	1.40056	CHRUN_JGVV1312_1_T01	VIT_00s1312g00010	27.3.6	RNA.regulation of transcription.bHLH,Basic Helix-Loop-Helix family	Symbols: bHLH093 | bHLH093 (beta HLH protein 93); DNA binding / transcription factor | chr5:26237055-26239084 FORWARD	Basic helix-loop-helix (bHLH) family	0.885903	0.788036	0.893683	0.0133617	0.149334	0.794922	2.14357e-05	0.6527	0.000262346
0.54511	0.0872559	0.00600102	0.258421	0.112939	-1.16989	-1.27025	-0.981743	-0.570728	CHR9_JGVV2_246_T01	VIT_09s0002g02700	27.3.6	RNA.regulation of transcription.bHLH,Basic Helix-Loop-Helix family	basic helix-loop-helix (bHLH) family protein | chr3:7507240-7509175 FORWARD	Basic helix-loop-helix (bHLH) family	0.0371828	0.744159	0.994089	0.341823	0.769725	7.16582e-06	1.00535e-06	7.17068e-05	0.018756
-0.0288617	0.0865511	-0.047659	0.0716055	0.621366	1.00209	0.963655	1.00641	1.55979	CHR16_JGVV22_24_T01	VIT_16s0022g02240	27.3.6	RNA.regulation of transcription.bHLH,Basic Helix-Loop-Helix family	basix helix-loop-helix (bHLH) family protein | chr5:21039762-21040594 FORWARD	Basic helix-loop-helix (bHLH) family	0.957468	0.759869	0.943015	0.854421	0.0211758	0.000147823	0.000162196	0.000101826	1.03206e-07
0.103876	0.0605377	0.0941572	0.021985	-0.481031	-1.28475	-1.98629	-1.53725	-1.00183	CHR1_JGVV11_288_T01	VIT_01s0011g03720	27.3.6	RNA.regulation of transcription.bHLH,Basic Helix-Loop-Helix family	Symbols: BEE1 | BEE1 (BR Enhanced Expression 1); transcription factor | chr1:6331398-6333743 FORWARD	BEE1 (BR Enhanced expression 1)	0.904312	0.908294	0.933821	0.977245	0.378316	0.00392984	1.33718e-05	0.000490613	0.0237416
0.095436	-0.00908548	-0.273808	-1.33817	-0.754414	-2.23052	0.432301	1.16496	-0.941464	CHR7_JGVV5_166_T01	VIT_07s0005g01700	27.3.6	RNA.regulation of transcription.bHLH,Basic Helix-Loop-Helix family	transcription factor/ transcription regulator | chr2:19411560-19412151 REVERSE	Transcription regulator	0.916614	0.987372	0.763999	0.0029414	0.140584	6.00024e-06	0.392328	0.00961358	0.0416167
-0.204598	-0.0789005	-0.118034	-0.942692	-0.769762	-0.148557	-0.918375	-1.09232	-0.348959	CHR3_JGVV38_285_T01	VIT_03s0038g01790	27.3.6	RNA.regulation of transcription.bHLH,Basic Helix-Loop-Helix family	basic helix-loop-helix (bHLH) family protein | chr3:6903833-6906128 FORWARD	Basic helix-loop-helix (bHLH) family	0.125091	0.519427	0.545476	1.64016e-10	6.39572e-08	0.259855	2.58323e-10	5.93593e-12	0.00315906
-0.27951	-0.124231	0.167316	-0.462294	-0.727934	-0.549847	-0.880616	-1.13993	-0.372057	CHR17_JGVV0_31_T01	VIT_17s0000g10120	27.3.6	RNA.regulation of transcription.bHLH,Basic Helix-Loop-Helix family	basic helix-loop-helix (bHLH) family protein | chr3:8283090-8285081 REVERSE	No hit	0.336468	0.614583	0.700718	0.0458076	0.00286576	0.0194995	0.000155867	3.85176e-06	0.123581
0.210778	-0.130722	-0.720532	1.75223	-0.552602	-1.76749	-0.0724467	0.0434975	-0.850627	CHR17_JGVV0_197_T01	VIT_17s0000g08150	27.3.6	RNA.regulation of transcription.bHLH,Basic Helix-Loop-Helix family	basic helix-loop-helix (bHLH) family protein | chr4:11215259-11216212 FORWARD	Basic helix-loop-helix (bHLH) family	0.42749	0.535664	0.00341934	2.36345e-11	0.00940224	5.74371e-11	0.785225	0.875948	5.37555e-05
0.0947431	-0.161183	-0.393679	-0.148115	0.065725	0.375324	-1.09057	0.269915	1.09391	CHR4_JGVV44_93_T01	VIT_04s0044g01040	27.3.6	RNA.regulation of transcription.bHLH,Basic Helix-Loop-Helix family	Symbols: HEC3 | HEC3 (HECATE 3); DNA binding / transcription factor | chr5:3026401-3027075 REVERSE	Basic helix-loop-helix (bHLH) family	0.879704	0.652622	0.448029	0.751167	0.914281	0.32707	0.00093347	0.481601	0.00114026
-0.227085	-0.305667	-0.0578842	0.699702	0.724519	1.67816	1.05321	0.825897	2.40874	CHR13_JGVV64_52_T01	VIT_13s0064g01290	27.3.6	RNA.regulation of transcription.bHLH,Basic Helix-Loop-Helix family	basic helix-loop-helix (bHLH) family protein | chr2:17611185-17613519 REVERSE	Basic helix-loop-helix (bHLH) family	0.570895	0.267857	0.936417	0.0113463	0.014386	1.5874e-07	0.000182867	0.00289058	9.18441e-11
-0.173235	-0.382508	-0.113531	-1.44902	-0.240361	0.276389	0.66232	1.85346	1.10076	CHR18_GSVIVT00008923001_T01	VIT_18s0001g03640	27.3.6	RNA.regulation of transcription.bHLH,Basic Helix-Loop-Helix family	Symbols: EGL3, EGL1, ATMYC-2 | EGL3 (ENHANCER OF GLABRA 3); DNA binding / transcription factor | chr1:23599653-23602902 FORWARD	No hit	0.698515	0.164599	0.860488	2.16122e-06	0.53205	0.420699	0.0183626	2.19931e-08	0.000180267
-0.396824	-0.405641	-1.35109	0.413657	0.0388965	-0.739857	0.183317	0.349154	0.0653568	CHR14_JGVV60_157_T01	VIT_14s0060g01010	27.3.6	RNA.regulation of transcription.bHLH,Basic Helix-Loop-Helix family	transcription factor | chr3:2054423-2055414 REVERSE	Basic helix-loop-helix (bHLH) family	0.0283054	0.00970791	1.48404e-08	0.0126218	0.898028	3.17298e-05	0.311669	0.0367948	0.773081
-0.347817	-0.447315	-0.293371	-0.535604	-0.596985	-0.635044	-1.23622	-1.28645	-1.00871	CHR10_JGVV3_267_T01	VIT_10s0003g02940	27.3.6	RNA.regulation of transcription.bHLH,Basic Helix-Loop-Helix family	transcription factor/ transcription regulator | chr1:10491698-10494598 FORWARD	Basic helix-loop-helix (bHLH) family	0.0085061	0.000181663	0.0622902	2.95393e-05	1.465e-05	2.87459e-06	7.08306e-13	3.81928e-13	3.22387e-10
-0.233264	-0.724716	-0.341253	-0.116252	-0.81943	0.103776	-0.724467	-1.01926	-0.472076	CHR8_JGVV40_201_T01	VIT_08s0040g01240	27.3.6	RNA.regulation of transcription.bHLH,Basic Helix-Loop-Helix family	basic helix-loop-helix (bHLH) family protein | chr2:17143294-17144949 FORWARD	Basic helix-loop-helix (bHLH) family	0.72841	0.0666082	0.653449	0.857189	0.0729487	0.88496	0.0857654	0.0138821	0.310257
-0.77991	-0.814682	-0.352057	0.449767	-1.2633	-1.87638	1.02105	0.400976	-0.532211	CHR11_JGVV16_175_T01	VIT_11s0016g02070	27.3.6	RNA.regulation of transcription.bHLH,Basic Helix-Loop-Helix family	basic helix-loop-helix (bHLH) family protein | chr5:23038703-23041174 REVERSE	Basic helix-loop-helix (bHLH) family	0.0262235	0.00750259	0.503775	0.194908	0.000292405	3.33883e-07	0.00151469	0.248619	0.117227
-0.0972098	-0.976766	-0.350039	-0.499208	-0.475474	0.0631824	-1.09815	-0.333245	0.252252	CHR12_JGVV28_275_T01	VIT_12s0028g01110	27.3.6	RNA.regulation of transcription.bHLH,Basic Helix-Loop-Helix family	Symbols: PIL6, PIF5 | PIL6 (PHYTOCHROME INTERACTING FACTOR 3-LIKE 6); DNA binding / transcription factor | chr3:21827978-21830507 REVERSE	Phytochrome- interacting factor 5 PIL6	0.719385	8.17045e-08	0.115595	0.00298035	0.00806876	0.813708	1.79328e-08	0.050049	0.161651
-0.325947	-0.998447	-0.224372	0.120737	-0.131352	0.0633991	-1.09331	-1.25917	-0.432964	CHR11_JGVV37_3_T01	VIT_11s0037g00040	27.3.6	RNA.regulation of transcription.bHLH,Basic Helix-Loop-Helix family	basic helix-loop-helix (bHLH) family protein | chr2:10319334-10322222 REVERSE	Basic helix-loop-helix (bHLH) family	0.0540709	6.81467e-09	0.316791	0.523023	0.526624	0.789468	2.42397e-09	1.43789e-10	0.00528015
-0.373069	-1.09167	-0.23479	-0.0614021	-0.188242	0.089311	-0.512718	-0.537456	-0.411744	CHR4_JGVV23_48_T01	VIT_04s0023g03430	27.3.6	RNA.regulation of transcription.bHLH,Basic Helix-Loop-Helix family	basic helix-loop-helix (bHLH) family protein | chr3:6903833-6906128 FORWARD	Basic helix-loop-helix (bHLH) family	0.0130634	9.84777e-11	0.22707	0.756753	0.257582	0.640408	0.000277149	0.000168515	0.00361411
-0.384463	-1.24595	-0.25213	-0.019329	0.0138037	-0.112471	0.217971	-0.177016	-0.228419	CHR12_JGVV59_251_T01	VIT_12s0059g02650	27.3.6	RNA.regulation of transcription.bHLH,Basic Helix-Loop-Helix family	Symbols: ILR3 | ILR3 (iaa-leucine resistant3); DNA binding / transcription factor | chr5:22217055-22219274 FORWARD	Basic helix-loop-helix ILR3	0.000421285	6.21869e-16	0.0484514	0.906713	0.944408	0.338325	0.0295866	0.0842971	0.0255985
-0.524367	-1.30437	-1.20989	-0.247418	-0.687244	0.309907	-0.220609	-0.19512	0.155147	CHRUN_JGVV1314_1_T01	VIT_00s1314g00010	27.3.6	RNA.regulation of transcription.bHLH,Basic Helix-Loop-Helix family	basic helix-loop-helix (bHLH) family protein | chr2:9672144-9673625 FORWARD	Basic helix-loop-helix (bHLH) family	0.131706	1.68981e-05	0.0012169	0.504313	0.0359836	0.393196	0.538852	0.596012	0.692119
-0.207539	-1.85147	-1.02048	-0.25345	-0.291967	0.0201234	-0.037997	-0.261388	-0.104565	CHR7_JGVV205_2_T01	VIT_07s0205g00180	27.3.6	RNA.regulation of transcription.bHLH,Basic Helix-Loop-Helix family	Symbols: NAI1 | NAI1; DNA binding / transcription factor | chr2:9684725-9686595 FORWARD	Basic helix-loop-helix (bHLH) family	0.71874	7.8711e-07	0.0229147	0.578133	0.554714	0.97872	0.943514	0.541288	0.838244
-1.2248	-2.84803	-0.748578	0.154085	0.0451599	-0.0445894	0.328846	0.457113	0.149933	CHR1_JGVV244_1_T01	VIT_01s0244g00010	27.3.6	RNA.regulation of transcription.bHLH,Basic Helix-Loop-Helix family	basic helix-loop-helix (bHLH) family protein | chr5:20710209-20712315 REVERSE	Basic helix-loop-helix (bHLH) family	1.93786e-07	8.10122e-18	0.0019029	0.523789	0.899282	0.897303	0.0994399	0.0194239	0.524231
0.670231	1.47618	0.396058	0.683623	0.484526	0.810994	0.526349	0.401614	0.314167	CHR4_JGVV44_163_T01	VIT_04s0044g00060	27.3.60	RNA.regulation of transcription.NIN-like bZIP-related family	RWP-RK domain-containing protein | chr4:16892909-16894865 FORWARD	RWP-RK domain-containing protein	0.116763	6.26237e-05	0.521805	0.0744855	0.284233	0.0363619	0.179132	0.332138	0.478812
0.0607144	0.0854016	0.311335	1.4072	0.294599	-0.231772	0.622491	0.658383	0.781107	CHR5_JGVV94_1_T01	VIT_05s0094g00020	27.3.60	RNA.regulation of transcription.NIN-like bZIP-related family	RWP-RK domain-containing protein | chr2:18061925-18066639 FORWARD	RWP-RK domain-containing protein	0.788013	0.54372	0.0679664	2.1635e-13	0.0407549	0.100718	8.71949e-06	4.113e-06	2.83062e-07
0.18159	-0.208008	0.0325175	0.300033	0.168669	0.194694	-1.13921	-0.354102	-0.152413	CHR3_JGVV38_101_T01	VIT_03s0038g03710	27.3.60	RNA.regulation of transcription.NIN-like bZIP-related family	RWP-RK domain-containing protein | chr4:16777338-16780824 REVERSE	RWP-RK domain-containing protein	0.200236	0.0674563	0.914273	0.0117622	0.231267	0.129607	2.71374e-12	0.00302386	0.245434
-0.30408	-1.01176	-0.127607	-0.849799	-0.299147	0.415193	-0.662859	-0.881563	-0.251288	CHR4_JGVV44_89_T01	VIT_04s0044g01090	27.3.62	RNA.regulation of transcription.Nucleosome/chromatin assembly factor group	Symbols: FAS2, NFB01, NFB1, MUB3.9 | FAS2 (FASCIATA 2); nucleotide binding / protein binding | chr5:25833174-25836384 FORWARD	Chromatin assembly factor-2 (FASCIATA2) (FAS2)	0.211167	1.59965e-06	0.755837	5.65435e-05	0.209465	0.0508194	0.00114685	3.47557e-05	0.264708
-0.42841	-1.04299	-0.440608	-0.36752	-0.286604	-0.520466	-0.495514	-0.474724	-0.500122	CHR18_JGVV122_25_T01	VIT_18s0122g01190	27.3.62	RNA.regulation of transcription.Nucleosome/chromatin assembly factor group	Symbols: HMGB2, HMG BETA 1, NFD2, NFD02 | HMGB2 (HIGH MOBILITY GROUP B 2); DNA binding / chromatin binding / structural constituent of chromatin / transcription factor | chr1:7176775-7178820 FORWARD	High-mobility group B 3	2.36872e-05	4.60771e-15	0.000117447	8.12809e-05	0.0029828	4.11492e-07	5.76915e-07	1.56987e-06	8.81949e-07
-0.733807	-1.23899	-0.704165	-0.98596	-0.451574	-0.746119	-0.449233	-0.860333	-0.558027	CHR8_JGVV7_646_T01	VIT_08s0007g02200	27.3.62	RNA.regulation of transcription.Nucleosome/chromatin assembly factor group	Symbols: HMGB1, NFD1 | HMGB1 (HIGH MOBILITY GROUP B 1); DNA binding / chromatin binding / structural constituent of chromatin / transcription factor | chr3:19246991-19249095 REVERSE	High mobility group protein B1	2.67013e-07	7.0179e-14	6.06651e-06	9.7143e-11	0.00042723	8.19964e-08	0.000200492	2.63226e-09	1.32047e-05
-0.591763	-1.39465	-0.557661	-0.900077	-0.488975	-0.581755	-0.962171	-0.753189	-0.456625	CHR4_JGVV44_159_T01	VIT_04s0044g00110	27.3.62	RNA.regulation of transcription.Nucleosome/chromatin assembly factor group	Symbols: HMGB2, HMG BETA 1, NFD2, NFD02 | HMGB2 (HIGH MOBILITY GROUP B 2); DNA binding / chromatin binding / structural constituent of chromatin / transcription factor | chr1:7176775-7178820 FORWARD	High-mobility group B 2	0.000156312	3.69589e-13	0.0015389	4.24194e-08	0.00134836	0.000110459	8.65543e-09	1.4154e-06	0.00169576
0.93207	2.30761	0.20153	0.00421096	-0.0923462	-0.109109	0.0742975	-0.351948	-0.0981778	CHR13_JGVV67_39_T01	VIT_13s0067g03250	27.3.63	RNA.regulation of transcription.PHD finger transcription factor	PHD finger transcription factor, putative | chr5:23686771-23691053 REVERSE	CENP-E like kinetochore protein	0.131919	1.82599e-05	0.872315	0.99751	0.928679	0.909152	0.924971	0.590463	0.905317
0.0313445	0.291556	0.170448	0.0482904	-0.32667	-1.24557	1.66084	0.523853	0.576945	CHR6_JGVV4_159_T01	VIT_06s0004g06810	27.3.63	RNA.regulation of transcription.PHD finger transcription factor	DNA binding | chr1:1576863-1582614 FORWARD	PHD finger transcription factor	0.958108	0.290997	0.75923	0.915974	0.337789	2.57279e-05	9.36403e-08	0.0610941	0.0414049
-0.0318573	0.159584	0.433484	0.121423	0.11325	0.423662	-1.23237	-0.311766	0.0927861	CHR12_JGVV35_77_T01	VIT_12s0035g01410	27.3.63	RNA.regulation of transcription.PHD finger transcription factor	DNA binding / nucleic acid binding / protein binding / zinc ion binding | chr3:18985900-18992010 REVERSE	No hit	0.949971	0.52572	0.182559	0.712683	0.768803	0.0940228	1.67302e-06	0.220471	0.775617
-0.208471	-0.0625329	-0.271204	-0.39437	0.0507555	0.416565	-1.27948	-0.521168	-0.20928	CHR8_JGVV7_424_T01	VIT_08s0007g04490	27.3.63	RNA.regulation of transcription.PHD finger transcription factor	PHD finger transcription factor, putative | chr2:15393071-15399418 FORWARD	PHD finger transcription factor	0.46923	0.795213	0.402702	0.0675449	0.895171	0.0596625	8.42033e-08	0.0135417	0.389093
1.29959	3.87878	-0.345718	2.40723	-0.543635	-1.83616	2.53764	0.595391	-1.19336	CHR1_JGVV11_53_T01	VIT_01s0011g06140	27.3.64	RNA.regulation of transcription.PHOR1	U-box domain-containing protein | chr5:14887478-14889151 FORWARD	Avr9/Cf-9 rapidly elicited protein	0.0460795	6.25991e-09	0.774774	8.015e-05	0.489557	0.00249436	3.46488e-05	0.369438	0.0499228
0.107127	1.98646	0.182625	1.23058	-0.2958	-1.75704	1.14301	0.57813	0.172162	CHR18_JGVV166_14_T01	VIT_18s0166g00190	27.3.64	RNA.regulation of transcription.PHOR1	Symbols: ATCMPG2, CMPG2 | U-box domain-containing protein | chr5:25841913-25843452 REVERSE	U-box domain-containing protein	0.857302	2.53438e-08	0.784886	0.000195144	0.49214	1.21061e-06	0.00045576	0.0800121	0.679801
0.576366	1.51977	0.0873873	1.19343	-1.71071	-3.19321	1.9328	-0.0611276	-0.0367783	CHR8_JGVV105_15_T01	VIT_08s0105g00200	27.3.64	RNA.regulation of transcription.PHOR1	Symbols: PUB23 | PUB23 (PLANT U-BOX 23); ubiquitin-protein ligase | chr2:15082855-15084473 REVERSE	U-box domain-containing protein	0.260478	0.000194247	0.936608	0.00432451	0.000176659	1.4839e-09	1.15942e-05	0.919225	0.956959
-0.0821213	1.1447	-0.590563	0.687144	-0.371923	-0.0703883	0.238913	-0.937865	0.301344	CHR6_JGVV9_282_T01	VIT_06s0009g00370	27.3.64	RNA.regulation of transcription.PHOR1	Symbols: PUB24 | PUB24 (PLANT U-BOX 24); binding / ubiquitin-protein ligase | chr3:3736400-3738257 REVERSE	U-box domain-containing protein	0.930035	0.00714604	0.389342	0.148132	0.547097	0.931834	0.674763	0.0385994	0.588487
-0.0588121	0.266162	0.383631	1.1748	0.616119	0.347102	1.02793	0.948925	1.36131	CHRUN_JGVV471_1_T01	VIT_00s0471g00010	27.3.64	RNA.regulation of transcription.PHOR1	U-box domain-containing protein | chr3:18474537-18476834 REVERSE	U-box domain-containing protein	0.889046	0.217143	0.203919	9.55885e-07	0.00823095	0.142606	8.49298e-06	3.33179e-05	9.86372e-08
0.0740546	-0.314367	-0.0219233	-0.340509	-0.15316	-0.813718	-1.11384	-0.658552	-0.421107	CHR6_JGVV9_286_T01	VIT_06s0009g00320	27.3.64	RNA.regulation of transcription.PHOR1	Symbols: PUB23 | PUB23 (PLANT U-BOX 23); ubiquitin-protein ligase | chr2:15082855-15084473 REVERSE	U-box protein	0.933826	0.477807	0.986547	0.514228	0.830571	0.0682494	0.00811154	0.13598	0.388473
-0.0526841	-0.650432	0.481088	1.80189	-0.25936	0.0875041	0.544121	0.130446	0.281974	CHR3_JGVV63_17_T01	VIT_03s0063g00180	27.3.64	RNA.regulation of transcription.PHOR1	Symbols: PUB26 | PUB26 (PLANT U-BOX 26); binding / ubiquitin-protein ligase | chr1:18428906-18430319 REVERSE	U-box domain-containing protein	0.923776	0.0104069	0.19219	1.22844e-08	0.461451	0.845398	0.0437104	0.704706	0.356705
0.80367	2.13364	0.745611	0.578418	0.710944	0.597609	0.332694	0.274551	0.736229	CHR10_JGVV597_4_T01	VIT_10s0597g00040	27.3.67	RNA.regulation of transcription.putative transcription regulator	pentatricopeptide (PPR) repeat-containing protein | chr4:11532971-11534847 REVERSE	Pentatricopeptide (PPR) repeat-containing protein	4.66359e-06	2.88182e-17	0.000118799	0.000213604	3.01202e-05	0.000199228	0.0295891	0.0789835	8.99972e-06
0.865404	1.61058	0.074578	1.10781	0.795582	0.239335	0.382577	0.660881	0.670786	CHR7_PDVV31_222_T01	VIT_07s0031g02600	27.3.67	RNA.regulation of transcription.putative transcription regulator	Symbols: EDM2 | EDM2; transcription factor | chr5:22447966-22454414 REVERSE	No hit	0.000628443	2.08019e-09	0.894418	8.13298e-06	0.00145664	0.393602	0.110407	0.00467922	0.00470818
0.34049	1.5533	0.480018	0.641016	0.634406	0.809994	1.39218	1.11868	0.924238	CHR7_JGVV104_26_T01	VIT_07s0104g01580	27.3.67	RNA.regulation of transcription.putative transcription regulator	Symbols: LD | LD (luminidependens); transcription factor | chr4:1123490-1128421 REVERSE	Luminidependens	0.0606027	7.62316e-13	0.0185105	0.000130491	0.000327345	5.9454e-06	4.26581e-11	8.7528e-09	5.87702e-07
0.409656	1.39305	0.136004	0.223029	0.13442	-0.0592943	0.0290403	-0.0825081	-0.160152	CHR2_JGVV25_324_T01	VIT_02s0025g03510	27.3.67	RNA.regulation of transcription.putative transcription regulator	bromo-adjacent homology (BAH) domain-containing protein | chr4:6999896-7003493 REVERSE	Bromo-adjacenty (BAH) domain-containing protein	0.00583493	1.67821e-13	0.56302	0.122094	0.456977	0.780145	0.882297	0.627583	0.301073
0.250878	1.39284	-0.345131	-0.0461844	-0.295328	0.0311125	-0.683528	-0.918599	0.0503209	CHR5_JGVV20_153_T01	VIT_05s0020g01680	27.3.67	RNA.regulation of transcription.putative transcription regulator	PHD finger family protein | chr1:18748537-18751338 FORWARD	No hit	0.600708	1.82079e-05	0.51934	0.932819	0.494977	0.960997	0.0353209	0.00464193	0.919934
0.266472	1.35113	0.777027	0.37906	0.459661	-0.270096	-1.10027	-0.123461	-0.148371	CHR8_JGVV40_293_T01	VIT_08s0040g00260	27.3.67	RNA.regulation of transcription.putative transcription regulator	pentatricopeptide (PPR) repeat-containing protein | chr1:408622-410611 FORWARD	No hit	0.467206	1.28672e-06	0.0206694	0.189039	0.130934	0.404024	6.80266e-05	0.72222	0.666714
0.785242	1.28627	0.615418	0.674102	0.596003	0.4498	0.928904	0.492782	0.552332	CHR1_JGVV11_323_T01	VIT_01s0011g03370	27.3.67	RNA.regulation of transcription.putative transcription regulator	agenet domain-containing protein / bromo-adjacent homology (BAH) domain-containing protein | chr1:25752735-25756076 FORWARD	Agenet domain-containing protein	2.71067e-08	7.87866e-15	2.67103e-05	1.49504e-07	4.4883e-06	0.000167423	1.17185e-10	3.43286e-05	7.75567e-06
0.198106	1.21176	0.284673	0.0606618	0.184544	-0.0432288	-0.0961219	-0.0901568	-0.138744	CHR16_JGVV22_167_T01	VIT_16s0022g00560	27.3.67	RNA.regulation of transcription.putative transcription regulator	Symbols: SNL5 | SNL5 (SIN3-LIKE 5) | chr1:22043830-22051061 FORWARD	No hit	0.810666	0.00685077	0.767211	0.940217	0.815566	0.962688	0.887035	0.892793	0.837714
0.212727	1.10898	0.584607	0.000403657	0.215584	0.460362	-0.300879	0.224384	0.499916	CHR14_JGVV60_147_T01	VIT_14s0060g01120	27.3.67	RNA.regulation of transcription.putative transcription regulator	pentatricopeptide (PPR) repeat-containing protein | chr1:474500-476511 FORWARD	Pentatricopeptide (PPR) repeat	0.229891	2.53383e-10	0.00130667	0.998977	0.210638	0.00230676	0.0413182	0.143693	0.000908723
-0.066518	1.03105	0.678885	0.477745	0.452256	1.05521	-0.478909	0.553999	1.38792	CHR8_JGVV40_23_T01	VIT_08s0040g03170	27.3.67	RNA.regulation of transcription.putative transcription regulator	RNA binding / nucleic acid binding / nucleotide binding / protein binding / zinc ion binding | chr5:24227417-24232873 FORWARD	No hit	0.918316	0.000771511	0.106206	0.158565	0.230603	0.00135911	0.148346	0.090501	4.17635e-05
0.258961	1.01199	0.151459	0.503597	0.307687	-0.0212473	0.250781	0.16446	-0.0341642	CHR4_JGVV8_165_T01	VIT_04s0008g01780	27.3.67	RNA.regulation of transcription.putative transcription regulator	zinc ion binding | chr5:19235631-19241221 REVERSE	Transposon protein, putative, CACTA	0.099218	5.4783e-10	0.503537	0.00034418	0.0410089	0.933531	0.074375	0.274863	0.867048
0.1735	1.01084	0.244238	0.249956	0.139187	-0.0693595	-0.288085	-0.0680173	-0.575678	CHR13_JGVV67_191_T01	VIT_13s0067g00920	27.3.67	RNA.regulation of transcription.putative transcription regulator	Symbols: ATNFXL2 | ATNFXL2; protein binding / transcription factor/ zinc ion binding | chr5:1690851-1695467 REVERSE	Nuclear transcription factor, X-box binding 1	0.183744	2.19617e-12	0.0907808	0.0244609	0.301786	0.650814	0.0086783	0.616426	2.55528e-06
0.0144228	0.96831	0.354707	-0.0685025	0.326531	0.635737	-1.01987	-0.129144	1.09952	CHR6_JGVV4_552_T01	VIT_06s0004g02520	27.3.67	RNA.regulation of transcription.putative transcription regulator	Symbols: TRFL6 | TRFL6 (TRF-LIKE 6); DNA binding / transcription factor | chr1:27349467-27353740 FORWARD	Telomere repeat binding factor like TRFL6	0.972521	1.01533e-06	0.169204	0.807221	0.129051	0.0011985	8.68747e-07	0.572798	3.98163e-07
0.323701	0.726588	0.288703	1.20475	0.462195	0.238742	0.57384	0.398331	-0.0108818	CHR15_JGVV48_202_T01	VIT_15s0048g00870	27.3.67	RNA.regulation of transcription.putative transcription regulator	DNA-binding family protein | chr4:7239219-7241494 FORWARD	AT-hook protein 1 (AHP1)	0.0400941	1.15539e-06	0.131009	7.3065e-11	0.00260422	0.122066	9.57554e-05	0.00552319	0.963814
0.219173	0.41986	-0.00139556	0.191088	0.494233	1.0876	0.114723	0.607713	0.883328	CHR2_PDVV25_327_T01	VIT_02s0025g03880	27.3.67	RNA.regulation of transcription.putative transcription regulator	agenet domain-containing protein / bromo-adjacent homology (BAH) domain-containing protein | chr5:22521849-22525645 REVERSE	Agenet domain-containing protein	0.486104	0.0534914	0.998116	0.49356	0.0475292	1.18259e-05	0.694206	0.00785204	0.000203692
0.181086	0.408506	0.0341008	0.327024	0.689582	1.45126	-0.0230948	0.863886	1.23856	CHRUN_JGVV194_14_T01	VIT_00s0194g00150	27.3.67	RNA.regulation of transcription.putative transcription regulator	agenet domain-containing protein / bromo-adjacent homology (BAH) domain-containing protein | chr5:22521849-22525645 REVERSE	Agenet domain-containing protein	0.43364	0.0123681	0.941091	0.0637145	0.000235636	1.67096e-10	0.927737	3.72489e-06	5.95389e-09
0.164573	0.331904	-0.0616146	0.269276	0.302157	0.311226	-1.01904	0.17149	0.199664	CHR2_JGVV25_4_T01	VIT_02s0025g00050	27.3.67	RNA.regulation of transcription.putative transcription regulator	ARID/BRIGHT DNA-binding domain-containing protein / ELM2 domain-containing protein / Myb-like DNA-binding domain-containing protein | chr4:6938717-6940539 FORWARD	ARID/BRIGHT DNA-binding domain-containing protein	0.608091	0.11033	0.909069	0.259136	0.238099	0.192271	8.14084e-06	0.498961	0.428096
0.0822495	0.192444	0.120606	0.343043	0.665182	1.3084	0.147133	0.648615	1.13886	CHRUN_JGVV194_13_T01	VIT_00s0194g00140	27.3.67	RNA.regulation of transcription.putative transcription regulator	agenet domain-containing protein / bromo-adjacent homology (BAH) domain-containing protein | chr5:22521849-22525645 REVERSE	Agenet domain-containing protein	0.83131	0.385189	0.790193	0.131162	0.00403222	1.72555e-07	0.572541	0.00282844	2.18127e-06
-0.156785	0.126494	0.087153	-0.535934	-0.518413	-0.741084	-0.272662	-1.05494	-0.651715	CHR6_JGVV4_241_T01	VIT_06s0004g05930	27.3.67	RNA.regulation of transcription.putative transcription regulator	Symbols: PCNA2, ATPCNA2 | PCNA2 (PROLIFERATING CELL NUCLEAR ANTIGEN 2); DNA binding / DNA polymerase processivity factor | chr2:12649906-12651703 REVERSE	Proliferating cell nuclear antigen (PCNA)	0.821474	0.775476	0.932298	0.20748	0.272873	0.0733585	0.562377	0.0071963	0.115361
0.320467	0.120587	-1.0131	-0.0815128	-0.0378404	-0.0583941	0.0396367	0.324619	0.212869	CHR13_JGVV84_72_T01	VIT_13s0084g00820	27.3.67	RNA.regulation of transcription.putative transcription regulator	aspartic-type endopeptidase | chr5:2183360-2185972 REVERSE	Pepsin A	0.35384	0.685006	0.00231897	0.84422	0.943151	0.902417	0.920209	0.266788	0.510844
0.101926	0.0809416	0.0317835	0.0946129	0.112234	-0.0623756	0.673284	1.33495	0.62634	CHRUN_GSVIVT00007070001_T01	VIT_00s0477g00020	27.3.67	RNA.regulation of transcription.putative transcription regulator	unknown protein | chr1:8244440-8251741 FORWARD	No hit	0.912958	0.884293	0.98218	0.900063	0.894439	0.942762	0.164202	0.00402105	0.216007
-0.0849435	0.0613194	0.607627	0.440953	0.62134	1.18006	0.211032	0.503642	1.07223	CHR8_JGVV40_45_T01	VIT_08s0040g02930	27.3.67	RNA.regulation of transcription.putative transcription regulator	unknown protein | chr3:16841277-16845541 FORWARD	Unknown	0.881007	0.860892	0.123145	0.162009	0.0559914	0.000157735	0.551565	0.0989132	0.00046093
0.0543117	-0.137724	0.138184	-0.572271	-0.117503	0.32474	-1.15709	-0.301466	-0.239605	CHR9_JGVV2_31_T01	VIT_09s0002g00430	27.3.67	RNA.regulation of transcription.putative transcription regulator	ARID/BRIGHT DNA-binding domain-containing protein | chr3:15209936-15214742 REVERSE	AT-rich interaction region	0.810824	0.290232	0.519705	2.60201e-05	0.498928	0.0150227	1.51781e-11	0.0206203	0.0760525
-0.0637666	-0.228065	0.28309	-0.142119	-0.130268	0.4754	-0.645607	0.555844	1.27991	CHR2_JGVV25_13_T01	VIT_02s0025g00150	27.3.67	RNA.regulation of transcription.putative transcription regulator	PRLI-interacting factor-related | chr1:23696962-23698708 FORWARD	PRLI-interacting factor G	0.89319	0.358298	0.469264	0.664098	0.735893	0.0637912	0.00769734	0.0232571	2.27187e-06
-0.379363	-0.475112	-1.15188	-0.472076	-0.168509	-0.159537	-0.181716	-0.51236	-0.398798	CHR8_JGVV7_71_T01	VIT_08s0007g08280	27.3.67	RNA.regulation of transcription.putative transcription regulator	remorin family protein | chr3:21301397-21303061 REVERSE	Remorin	0.0362784	0.00252333	3.5959e-07	0.00423956	0.430098	0.429625	0.31446	0.00203399	0.017754
-0.277725	-0.625255	0.0338528	-0.128738	0.368132	0.170996	-1.01936	0.235902	0.466466	CHR5_JGVV20_172_T01	VIT_05s0020g01870	27.3.67	RNA.regulation of transcription.putative transcription regulator	SAR DNA-binding protein, putative | chr5:9540925-9543871 FORWARD	No hit	0.175631	0.000226565	0.941722	0.558539	0.0536716	0.420099	1.73342e-07	0.203124	0.00848214
-0.0317641	-0.701748	-0.138126	0.456272	0.584406	2.07152	-0.493928	-0.421204	1.32505	CHR18_JGVV1_578_T01	VIT_18s0001g09040	27.3.67	RNA.regulation of transcription.putative transcription regulator	Symbols: WLIM1 | WLIM1; transcription factor/ zinc ion binding | chr1:3346390-3347885 REVERSE	LIM domain protein WLIM1	0.940526	0.000296486	0.721274	0.0231232	0.00621965	1.87522e-12	0.0129609	0.0367391	3.00685e-08
-0.763748	-1.4334	-0.394672	0.913984	0.708344	-0.00324736	1.92669	1.27191	0.303737	CHR14_JGVV171_30_T01	VIT_14s0171g00320	27.3.67	RNA.regulation of transcription.putative transcription regulator	INVOLVED IN: biological_process unknown; LOCATED IN: Golgi apparatus; EXPRESSED IN: 22 plant structures; EXPRESSED DURING: 13 growth stages; CONTAINS InterPro DOMAIN/s: Galactose oxidase/kelch, beta-propeller (InterPro:IPR011043), Kelch repeat type 1 (InterPro:IPR006652), Kelch repeat type 2 (InterPro:IPR011498), Kelch related (InterPro:IPR013089), Kelch-type beta propeller (InterPro:IPR015915); …	Kelch repeat-containing protein	0.000629576	1.72382e-09	0.155957	2.35548e-05	0.0013339	0.994316	4.75241e-12	8.0309e-08	0.170472
-0.200775	-1.473	-0.673717	-0.0556131	0.13854	0.106581	0.364956	0.141241	0.143512	CHR7_JGVV5_171_T01	VIT_07s0005g01750	27.3.67	RNA.regulation of transcription.putative transcription regulator	unknown protein | chr4:851210-853165 REVERSE	No hit	0.54287	1.25385e-08	0.0201119	0.880907	0.695871	0.761444	0.127016	0.620186	0.621754
-0.376984	-1.54678	-0.271376	-0.480615	-0.678162	-0.451087	-0.719158	-0.7259	-0.339073	CHR3_JGVV38_64_T01	VIT_03s0038g04110	27.3.67	RNA.regulation of transcription.putative transcription regulator	Symbols: AGF1 | AGF1 (AT-hook protein of GA feedback 1); transcription factor | chr4:16829326-16830692 FORWARD	AT-hook DNA-binding protein	0.242018	7.87435e-08	0.542683	0.0783139	0.0173676	0.113275	0.00637859	0.00627976	0.246608
-0.263027	-2.75635	-3.29166	-0.399679	-0.190303	-0.384042	0.202369	0.648971	-0.339718	CHR3_JGVV91_24_T01	VIT_03s0091g01010	27.3.67	RNA.regulation of transcription.putative transcription regulator	Symbols: WLIM1 | WLIM1; transcription factor/ zinc ion binding | chr1:3346390-3347885 REVERSE	LIM domain protein WLIM1	0.48372	1.68695e-13	7.66909e-13	0.170479	0.631972	0.20674	0.531739	0.0177749	0.26126
0.557655	1.94869	0.598075	0.380702	0.232823	0.203264	0.0823399	0.0756956	-0.0504694	CHR8_JGVV40_87_T01	VIT_08s0040g02440	27.3.68	RNA.regulation of transcription.PWWP domain protein	PWWP domain-containing protein | chr3:2966375-2968972 FORWARD	PWWP domain-containing protein	0.000397809	6.75851e-17	0.000863238	0.00838697	0.161192	0.206762	0.649388	0.679689	0.802605
-0.129028	1.10612	0.510941	0.364541	0.0159368	-1.03357	-0.812651	-0.630762	-1.23238	CHR10_GSVIVT00034446001_T01	VIT_10s0071g00060	27.3.68	RNA.regulation of transcription.PWWP domain protein	PWWP domain-containing protein | chr3:2966375-2968972 FORWARD	No hit	0.825753	0.000512409	0.28267	0.330572	0.981584	0.00233179	0.013271	0.0599446	0.000313843
0.654633	2.01979	1.25593	0.0553057	0.165491	0.48206	-0.636736	-0.232851	0.550703	CHR1_JGVV150_7_T01	VIT_01s0150g00070	27.3.69	RNA.regulation of transcription.SET-domain transcriptional regulator family	Symbols: SUVH4, KYP, SDG33 | SUVH4 (SU(VAR)3-9 HOMOLOG 4); double-stranded methylated DNA binding / histone methyltransferase(H3-K9 specific) / methyl-CpG binding / methyl-CpNpG binding / methyl-CpNpN binding | chr5:4501447-4506188 FORWARD	SUVH4 (SU(VAR)3-9 homolog 4)	0.118201	2.28121e-07	0.00555679	0.928279	0.781449	0.242789	0.087823	0.602876	0.160402
0.728429	1.58772	0.3791	1.13871	0.379106	0.33726	0.739254	0.654813	0.378836	CHR8_JGVV56_145_T01	VIT_08s0056g01660	27.3.69	RNA.regulation of transcription.SET-domain transcriptional regulator family	Symbols: SUVR3, SDG20 | SET domain-containing protein | chr3:939952-942094 FORWARD	Histone-lysine N-methyltransferase SUVR3	2.98609e-05	1.3113e-13	0.0575845	1.95055e-09	0.0238459	0.0369393	7.4473e-06	5.3588e-05	0.0168998
0.099177	1.43619	0.571655	-0.0932006	0.209798	0.239862	-0.485576	-0.141599	-0.257317	CHR18_PDVV89_66_T01	VIT_18s0089g00730	27.3.69	RNA.regulation of transcription.SET-domain transcriptional regulator family	Symbols: SDG2, ATXR3 | SDG2 (SET DOMAIN-CONTAINING PROTEIN 2) | chr4:8651406-8662587 FORWARD	SET domain-containing protein	0.848225	1.17072e-06	0.130667	0.827562	0.604307	0.506286	0.0939756	0.695859	0.438943
-0.246339	1.22694	0.290404	-0.305382	-0.177524	-0.4509	-0.613268	-0.662711	-0.287661	CHR18_JGVV72_97_T01	VIT_18s0072g00210	27.3.69	RNA.regulation of transcription.SET-domain transcriptional regulator family	Symbols: SDG26 | SDG26 (SET DOMAIN GROUP 26); histone-lysine N-methyltransferase | chr1:28789729-28792676 REVERSE	Histone-lysine N-methyltransferase ASHH1	0.599693	8.599e-05	0.604417	0.414332	0.71979	0.200994	0.0556433	0.0385954	0.439419
0.537079	1.14969	0.504065	0.481628	0.321785	0.258856	-0.0852685	0.305642	0.0584404	CHR5_JGVV124_22_T01	VIT_05s0124g00250	27.3.69	RNA.regulation of transcription.SET-domain transcriptional regulator family	Symbols: ATX2, SDG30 | ATX2 (ARABIDOPSIS TRITHORAX-LIKE PROTEIN 2); DNA binding / histone methyltransferase(H3-K4 specific) | chr1:1754244-1761817 FORWARD	Histone-lysine N-methyltransferase ATX1	3.25373e-05	2.39821e-13	0.000474646	5.7792e-05	0.00913764	0.030361	0.533339	0.00815695	0.697718
0.660703	1.13917	0.300834	0.391552	-0.387233	-0.226909	-0.0351462	-0.330566	-0.338996	CHR16_JGVV13_54_T01	VIT_16s0013g00650	27.3.69	RNA.regulation of transcription.SET-domain transcriptional regulator family	Symbols: SUVH6 | SUVH6; methyl-CpG binding / methyl-CpNpG binding / methyl-CpNpN binding / methyltransferase | chr2:9662638-9666981 REVERSE	Histone-lysine N-methyltransferase, H3 lysine-9 specific SUVH5	0.00113823	3.45031e-08	0.261266	0.0393712	0.060588	0.294538	0.896287	0.0859769	0.0837571
0.4872	1.01611	-0.156671	-0.00758184	0.127533	-0.112649	-0.0424052	0.196702	-0.12054	CHR5_JGVV49_159_T01	VIT_05s0049g01800	27.3.69	RNA.regulation of transcription.SET-domain transcriptional regulator family	Symbols: SUVR4, SDG31 | SUVR4; histone-lysine N-methyltransferase | chr3:1161387-1164929 FORWARD	Histone-lysine N-methyltransferase SUVR4	0.401526	0.0150437	0.880692	0.993502	0.870218	0.882793	0.949823	0.731754	0.850445
0.33314	1.00769	0.117076	-0.23076	-0.0539099	-0.0275866	-0.00370593	-0.242291	-0.213825	CHR18_JGVV72_96_T01	VIT_18s0072g00220	27.3.69	RNA.regulation of transcription.SET-domain transcriptional regulator family	Symbols: SDG26 | SDG26 (SET DOMAIN GROUP 26); histone-lysine N-methyltransferase | chr1:28789729-28792676 REVERSE	Histone-lysine N-methyltransferase ASHH1	0.103897	1.79139e-07	0.744732	0.244488	0.865211	0.933901	0.98989	0.206647	0.288244
0.594081	0.875153	0.650025	1.19596	0.580644	0.482632	0.429499	0.535107	0.652585	CHR1_JGVV150_53_T01	VIT_01s0150g00550	27.3.69	RNA.regulation of transcription.SET-domain transcriptional regulator family	Symbols: ASHR2 | ASHR2 (ASH1-RELATED PROTEIN 2) | chr2:8491388-8492920 FORWARD	Histone-lysine N-methyltransferase ASHR2	4.48177e-06	1.30053e-10	9.63747e-06	2.27445e-13	6.00798e-06	5.80659e-05	0.000182915	8.72201e-06	4.01559e-07
0.274291	0.289092	0.426404	0.829601	0.7519	0.802031	1.18896	0.70065	0.479203	CHRUN_JGVV261_2_T01	VIT_00s0261g00020	27.3.69	RNA.regulation of transcription.SET-domain transcriptional regulator family	unknown protein | chr1:9250224-9251644 REVERSE	Unknown protein	0.0772272	0.0273077	0.013325	1.22395e-07	2.5598e-06	3.72215e-07	3.55799e-11	3.01996e-06	0.000746148
-1.31083	-0.829757	-0.118773	-0.31084	-0.0417425	0.0192048	0.21116	-0.0392255	-0.0311458	CHRUN_JGVV261_4_T01	VIT_00s0261g00040	27.3.69	RNA.regulation of transcription.SET-domain transcriptional regulator family	unknown protein | chr1:9250224-9251644 REVERSE	Unknown protein	0.00036736	0.00940381	0.881361	0.439897	0.950461	0.978657	0.609815	0.936612	0.95425
0.416058	1.80896	-0.235799	0.63477	-1.00655	-1.03793	-0.628616	-1.0776	-0.0865195	CHR12_JGVV134_32_T01	VIT_12s0134g00400	27.3.7	RNA.regulation of transcription.C2C2(Zn) CO-like, Constans-like zinc finger family	zinc finger (B-box type) family protein | chr4:13675638-13676910 FORWARD	Zinc finger (B-box type)	0.246892	2.79852e-08	0.667126	0.0331788	0.0014666	0.000712192	0.0336624	0.00034652	0.837924
0.569942	1.08607	-0.138926	0.387354	0.00606407	-0.136313	-0.324539	-0.533111	-0.0403121	CHR3_JGVV38_366_T01	VIT_03s0038g00690	27.3.7	RNA.regulation of transcription.C2C2(Zn) CO-like, Constans-like zinc finger family	zinc finger (B-box type) family protein | chr2:9126263-9127843 FORWARD	Zinc finger (B-box type)	0.000298594	2.77286e-10	0.576143	0.00723935	0.983414	0.442405	0.0242698	0.000297942	0.846589
0.815468	1.04092	0.0411335	0.356447	1.05534	1.90601	-0.324606	0.405805	1.0844	CHR18_JGVV1_997_T01	VIT_18s0001g13520	27.3.7	RNA.regulation of transcription.C2C2(Zn) CO-like, Constans-like zinc finger family	Symbols: STH2 | STH2 (SALT TOLERANCE HOMOLOG2); transcription factor/ zinc ion binding | chr1:28366027-28367652 FORWARD	Zinc finger (B-box type)	0.000113539	3.09071e-07	0.934447	0.0690701	2.00494e-06	4.3825e-12	0.097383	0.0354956	5.92642e-07
0.202867	0.293166	0.467195	1.51574	0.0866939	0.263579	0.542503	1.05859	1.30307	CHR3_JGVV38_390_T01	VIT_03s0038g00340	27.3.7	RNA.regulation of transcription.C2C2(Zn) CO-like, Constans-like zinc finger family	Symbols: STH2 | STH2 (SALT TOLERANCE HOMOLOG2); transcription factor/ zinc ion binding | chr1:28366027-28367652 FORWARD	Salt tolerance homolog2	0.696517	0.382987	0.337882	1.29203e-05	0.882762	0.534525	0.107544	0.00138404	0.000147076
-0.748216	0.184792	-0.236883	-0.483385	-1.00562	-0.633718	-0.704196	-0.763505	-0.400919	CHR11_JGVV52_6_T01	VIT_11s0052g01800	27.3.7	RNA.regulation of transcription.C2C2(Zn) CO-like, Constans-like zinc finger family	Symbols: ATCOL5, COL5 | zinc finger (B-box type) family protein | chr5:23355464-23356989 FORWARD	Constans-like 5	0.00239547	0.435489	0.536067	0.0364553	6.71854e-05	0.00693119	0.00204287	0.000958122	0.0942956
-0.628718	-0.090037	-0.772641	-1.69734	-0.838652	-0.555303	-0.686196	-0.713014	-0.246447	CHR4_JGVV23_88_T01	VIT_04s0023g03030	27.3.7	RNA.regulation of transcription.C2C2(Zn) CO-like, Constans-like zinc finger family	zinc finger (B-box type) family protein | chr2:9126263-9127843 FORWARD	Zinc finger (B-box type)	0.0023551	0.669496	0.00115667	2.12763e-11	7.28532e-05	0.00480747	0.000403118	0.000278299	0.243547
-0.0668478	-0.125953	-0.0877447	-0.345415	-1.03444	0.18123	-1.94102	-1.9344	-1.16546	CHR5_JGVV102_68_T01	VIT_05s0102g00750	27.3.7	RNA.regulation of transcription.C2C2(Zn) CO-like, Constans-like zinc finger family	Symbols: STH | STH; protein domain specific binding / transcription factor/ zinc ion binding | chr2:13381910-13383470 FORWARD	Zinc finger (B-box type)	0.851947	0.544219	0.840639	0.0867441	3.9171e-06	0.453153	1.05148e-12	1.67596e-12	2.38238e-07
-0.00416896	-0.397986	-0.190768	0.0801917	-0.0879629	-0.571268	-0.65107	0.116272	-1.51939	CHR19_JGVV14_454_T01	VIT_19s0014g05120	27.3.7	RNA.regulation of transcription.C2C2(Zn) CO-like, Constans-like zinc finger family	zinc finger (B-box type) family protein | chr4:8709942-8711108 REVERSE	Constans-like 11	0.995402	0.197288	0.764814	0.872029	0.874435	0.0861859	0.0386775	0.780688	8.31438e-06
-0.346587	-0.761516	-0.21952	0.587954	0.256689	1.15825	-0.430732	0.207267	0.537497	CHR14_JGVV68_132_T01	VIT_14s0068g01380	27.3.7	RNA.regulation of transcription.C2C2(Zn) CO-like, Constans-like zinc finger family	zinc finger (B-box type) family protein | chr1:9775528-9777810 REVERSE	Constans-like 14	0.468364	0.0214137	0.755831	0.105656	0.607695	0.0013478	0.251117	0.631587	0.150599
-0.00157287	-1.1903	-0.806775	-0.840366	-1.15899	-0.450293	-0.967245	-0.927524	-0.286448	CHRUN_JGVV347_3_T01	VIT_00s0347g00030	27.3.7	RNA.regulation of transcription.C2C2(Zn) CO-like, Constans-like zinc finger family	zinc finger (B-box type) family protein | chr4:13675638-13676910 FORWARD	Zinc finger (B-box type)	0.997281	2.90052e-08	0.000849215	3.56472e-05	4.99226e-07	0.0253306	3.45955e-06	8.25848e-06	0.171583
-0.295836	-1.30389	-0.870959	-0.755425	-1.14137	-0.592607	-0.906505	-0.881857	-0.359404	CHRUN_JGVV203_20_T01	VIT_00s0203g00210	27.3.7	RNA.regulation of transcription.C2C2(Zn) CO-like, Constans-like zinc finger family	zinc finger (B-box type) family protein | chr4:13675638-13676910 FORWARD	Zinc finger (B-box type)	0.172275	1.2131e-09	0.000182181	7.5113e-05	2.45566e-07	0.00181652	4.17846e-06	7.81479e-06	0.05949
0.195774	-1.4946	0.151541	1.39899	0.0419078	-0.835271	0.451195	1.00847	0.447902	CHR1_JGVV11_308_T01	VIT_01s0011g03520	27.3.7	RNA.regulation of transcription.C2C2(Zn) CO-like, Constans-like zinc finger family	zinc finger (B-box type) family protein | chr1:25709114-25710907 REVERSE	Constans-like 16	0.622606	1.45441e-07	0.781148	1.31191e-06	0.935111	0.00214781	0.0951125	0.000201713	0.107493
1.27026	1.90142	1.79654	1.06048	0.851421	0.846131	0.849958	0.812352	0.601201	CHR13_JGVV73_32_T01	VIT_13s0073g00340	27.3.71	RNA.regulation of transcription.SNF7	Symbols: VPS60.1 | VPS60.1 | chr3:3323310-3325039 REVERSE	VPS60.2 SNF7	1.69189e-07	8.73969e-13	1.88612e-09	1.34126e-06	0.000108968	7.24239e-05	4.31599e-05	9.17872e-05	0.00326901
1.21303	1.87676	1.49397	0.741953	0.657197	0.900155	0.679197	0.600815	0.409024	CHR13_JGVV73_33_T01	VIT_13s0073g00330	27.3.71	RNA.regulation of transcription.SNF7	Symbols: VPS60.1 | VPS60.1 | chr3:3323310-3325039 REVERSE	VPS60.1 SNF7	5.68183e-06	5.67633e-11	1.75522e-06	0.00155551	0.00847498	0.000238369	0.00349399	0.0101926	0.0947271
-0.378641	1.55127	-0.00923321	-0.255062	0.477655	0.392719	-0.0675947	0.0667255	0.484591	CHR10_JGVV92_30_T01	VIT_10s0092g00360	27.3.71	RNA.regulation of transcription.SNF7	Symbols: VPS2.2 | VPS2.2 | chr5:17945957-17948400 FORWARD	VPS2.2 SNF7	0.634047	0.00197495	0.995864	0.729932	0.496515	0.571154	0.930594	0.930162	0.429745
2.16143	2.9707	1.31395	1.17116	1.52681	0.767363	0.786216	0.604622	1.29619	CHR6_JGVV9_151_T01	VIT_06s0009g02050	27.3.73	RNA.regulation of transcription.Zn-finger(CCHC)	zinc knuckle (CCHC-type) family protein | chr4:422478-424588 REVERSE	Pol polyprotein, related	2.11065e-07	1.0506e-11	0.00209465	0.0007834	6.32729e-05	0.0321494	0.0225676	0.0880059	0.000297723
1.81322	2.84231	1.20521	1.25557	1.3758	0.701673	0.864072	0.69352	0.942998	CHRUN_PDVV193_8_T01	VIT_00s0193g00140	27.3.73	RNA.regulation of transcription.Zn-finger(CCHC)	zinc knuckle (CCHC-type) family protein | chr4:422478-424588 REVERSE	Pol polyprotein	5.29477e-07	1.23949e-12	0.00136822	6.68742e-05	4.53279e-05	0.0256648	0.00426888	0.023122	0.00236567
1.83178	2.7992	1.57979	1.38828	1.66987	0.877037	0.945331	0.872176	1.0715	CHR7_JGVV95_39_T01	VIT_07s0095g00580	27.3.73	RNA.regulation of transcription.Zn-finger(CCHC)	zinc knuckle (CCHC-type) family protein | chr4:422478-424588 REVERSE	Pol polyprotein	4.2022e-06	4.76221e-11	0.000272368	9.90405e-05	1.70584e-05	0.0136556	0.0059562	0.0117758	0.002395
1.68285	2.60628	1.16183	1.03797	1.45373	0.628965	0.993257	0.557707	0.838523	CHR4_JGVV8_643_T01	VIT_04s0008g06900	27.3.73	RNA.regulation of transcription.Zn-finger(CCHC)	zinc knuckle (CCHC-type) family protein | chr4:422478-424588 REVERSE	ABC transporter g family pleiotropic drug resistance 12 PDR12	1.19432e-06	5.6166e-12	0.00149069	0.0005282	1.27024e-05	0.040828	0.000830198	0.0637527	0.0052985
1.83788	2.57233	1.43056	1.34477	1.57751	0.910419	0.830115	0.592028	1.07255	CHR8_PDVV56_33_T01	VIT_08s0056g00360	27.3.73	RNA.regulation of transcription.Zn-finger(CCHC)	zinc knuckle (CCHC-type) family protein | chr4:422478-424588 REVERSE	ABC transporter g family pleiotropic drug resistance 12 PDR12	8.5592e-07	4.17324e-11	0.000308534	4.44397e-05	1.02177e-05	0.00503786	0.00821511	0.0660057	0.000947583
1.64762	2.4257	1.04754	1.05523	1.28403	0.749839	0.716503	0.61596	0.76785	CHR9_JGVV54_114_T01	VIT_09s0054g00540	27.3.73	RNA.regulation of transcription.Zn-finger(CCHC)	zinc knuckle (CCHC-type) family protein | chr4:422478-424588 REVERSE	Copia transposable element	6.3549e-07	7.89476e-12	0.0023777	0.000215049	3.54658e-05	0.00877975	0.00973844	0.0281978	0.0068117
0.703877	2.10483	0.54059	0.985515	1.18377	0.871234	1.37615	1.42459	1.25641	CHRUN_JGVV308_1_T01	VIT_00s0308g00010	27.3.73	RNA.regulation of transcription.Zn-finger(CCHC)	zinc knuckle (CCHC-type) family protein | chr2:5291523-5291882 FORWARD	No hit	0.0328422	1.56666e-09	0.19169	0.00114427	0.000288778	0.00482848	1.37447e-05	9.28384e-06	7.56327e-05
1.12957	1.51603	0.610732	0.706	0.670951	0.122546	0.546772	0.461956	0.199436	CHR9_JGVV54_133_T01	VIT_09s0054g00270	27.3.73	RNA.regulation of transcription.Zn-finger(CCHC)	zinc knuckle (CCHC-type) family protein | chr4:422478-424588 REVERSE	Gag-pol polyprotein	1.45493e-05	6.08805e-09	0.0365193	0.00223851	0.00643314	0.715534	0.0172029	0.0476901	0.464518
0.88659	1.44932	0.802618	0.343056	0.444123	0.403018	0.288901	0.124216	0.344482	CHR11_PDVV78_26_T01	VIT_11s0078g00280	27.3.73	RNA.regulation of transcription.Zn-finger(CCHC)	zinc knuckle (CCHC-type) family protein | chr4:422478-424588 REVERSE	Pol polyprotein	0.00113972	1.04089e-07	0.0104283	0.209844	0.118127	0.140364	0.291818	0.700342	0.210093
0.282946	1.97198	1.04368	-0.644291	0.104055	-0.182047	0.795958	-0.170835	-0.250879	CHRUN_JGVV218_4_T01	VIT_00s0218g00040	27.3.8	RNA.regulation of transcription.C2C2(Zn) DOF zinc finger family	Dof-type zinc finger domain-containing protein | chr5:26211746-26213136 REVERSE	Dof zinc finger protein DOF4.7	0.7607	0.000273034	0.168828	0.304835	0.921455	0.84531	0.173279	0.822321	0.736144
0.409754	1.96221	0.63604	0.197767	0.07579	-0.302616	-0.692085	-0.903024	-0.107103	CHR10_JGVV3_3_T01	VIT_10s0003g00030	27.3.8	RNA.regulation of transcription.C2C2(Zn) DOF zinc finger family	Symbols: DAG1 | DAG1 (dof affecting germination 1); DNA binding / transcription factor | chr3:22895268-22897488 FORWARD	Dof zinc finger protein DOF5.3	0.584527	9.68225e-05	0.425186	0.791882	0.93983	0.675515	0.201226	0.0852615	0.88924
0.338802	1.36158	-0.329856	-0.130007	-0.248939	-0.101682	-0.502474	-0.725763	-0.341057	CHR3_JGVV63_124_T01	VIT_03s0063g01350	27.3.8	RNA.regulation of transcription.C2C2(Zn) DOF zinc finger family	Dof-type zinc finger domain-containing protein | chr1:17525365-17526306 FORWARD	Dof zinc finger protein DOF5.8	0.620196	0.00175646	0.70537	0.854596	0.727654	0.899833	0.313245	0.125136	0.537616
-0.228788	0.503379	0.0487685	0.695605	0.644743	0.472579	1.25561	0.372777	0.422467	CHRUN_JGVV652_1_T01	VIT_00s0652g00010	27.3.8	RNA.regulation of transcription.C2C2(Zn) DOF zinc finger family	Dof-type zinc finger domain-containing protein | chr5:26211746-26213136 REVERSE	Dof zinc finger protein DOF1.4	0.229154	0.000884998	0.899318	2.58067e-05	0.000176488	0.00352631	2.22613e-10	0.0183889	0.00842454
-0.0798436	0.104098	-0.510964	-1.15474	-0.869291	0.399111	0.387127	0.331543	0.572907	CHR18_JGVV1_1199_T01	VIT_18s0001g15730	27.3.8	RNA.regulation of transcription.C2C2(Zn) DOF zinc finger family	Dof-type zinc finger domain-containing protein | chr3:19435447-19436190 FORWARD	Dof zinc finger protein DOF3.5	0.897758	0.771036	0.25672	0.000338861	0.0103506	0.269285	0.255194	0.348383	0.0830214
-0.575022	-0.444122	-1.02153	-0.696226	-0.721497	-0.47699	-0.427801	-0.411614	-0.135736	CHR2_JGVV25_207_T01	VIT_02s0025g02250	27.3.8	RNA.regulation of transcription.C2C2(Zn) DOF zinc finger family	Dof-type zinc finger domain-containing protein | chr4:12503782-12505646 FORWARD	Dof zinc finger protein DOF4.6	0.00395675	0.0112919	2.04346e-05	0.000233304	0.000324606	0.0122304	0.0205633	0.0271891	0.547888
-0.522708	-0.502132	-0.0828188	-0.468393	-0.608725	-0.0584933	-1.11633	-1.08349	-0.198423	CHR8_JGVV56_103_T01	VIT_08s0056g01230	27.3.8	RNA.regulation of transcription.C2C2(Zn) DOF zinc finger family	Symbols: CDF3 | CDF3 (CYCLING DOF FACTOR 3); DNA binding / protein binding / transcription factor | chr3:17504000-17506058 REVERSE	Cycling DOF factor 2	0.000999735	0.000407483	0.785696	0.0014936	0.000149244	0.799819	6.4405e-10	1.77608e-09	0.216417
-1.09705	-1.32659	-1.32363	-0.0636793	-0.712648	-0.263595	-1.07756	-0.651268	-0.239667	CHR14_JGVV108_90_T01	VIT_14s0108g00980	27.3.8	RNA.regulation of transcription.C2C2(Zn) DOF zinc finger family	Symbols: CDF2 | CDF2 (CYCLING DOF FACTOR 2); DNA binding / protein binding / transcription factor | chr5:15878699-15881023 FORWARD	Cycling DOF factor 1	1.5405e-05	6.0287e-08	6.70509e-06	0.855747	0.00302224	0.312048	6.31752e-06	0.00381278	0.348445
0.914722	2.00128	1.07533	-0.203709	-0.0182035	0.0855395	0.382992	-0.164105	0.195406	CHR18_JGVV1_908_T01	VIT_18s0001g12580	27.3.80	RNA.regulation of transcription.zf-HD	Symbols: ATHB21, ZFHD4 | ATHB21 (ARABIDOPSIS THALIANA HOMEOBOX PROTEIN 21); DNA binding / transcription activator/ transcription factor | chr2:683647-685309 FORWARD	Zinc finger homeobox 33	0.156315	0.000204463	0.148095	0.80294	0.987221	0.933114	0.564238	0.828126	0.799814
0.781608	1.4073	1.70836	0.103619	-0.541398	0.0140896	-0.514202	-0.113142	0.160978	CHR1_JGVV26_29_T01	VIT_01s0026g02460	27.3.80	RNA.regulation of transcription.zf-HD	Symbols: AtHB23 | AtHB23 (ARABIDOPSIS THALIANA HOMEOBOX PROTEIN 23); DNA binding / transcription factor | chr5:15911416-15912830 FORWARD	Zinc finger homeobox 30	7.01817e-05	7.36116e-11	2.67815e-10	0.662433	0.00420954	0.968301	0.00353552	0.601373	0.437787
0.607241	1.18529	0.180816	1.85069	1.69754	0.785724	3.92006	2.84988	1.37939	CHR1_JGVV11_32_T01	VIT_01s0011g06360	27.3.80	RNA.regulation of transcription.zf-HD	Symbols: AtHB32 | AtHB32 (ARABIDOPSIS THALIANA HOMEOBOX PROTEIN 32); DNA binding / transcription factor | chr1:5047803-5048612 FORWARD	Zinc finger homeobox 32	0.235478	0.00322164	0.849733	2.92034e-05	0.000223159	0.079152	5.95164e-12	1.29971e-08	0.00143658
-0.328621	-2.61108	-0.245914	0.2516	0.117696	0.621201	2.24535	2.26692	0.382535	CHR12_JGVV35_41_T01	VIT_12s0035g01880	27.3.80	RNA.regulation of transcription.zf-HD	Symbols: AtHB31 | AtHB31 (ARABIDOPSIS THALIANA HOMEOBOX PROTEIN 31); DNA binding / transcription factor | chr1:4938824-4940903 REVERSE	Zinc finger homeobox 21	0.466896	8.61814e-11	0.695111	0.543162	0.832773	0.0752698	7.88045e-09	8.85471e-09	0.303102
0.27327	1.97664	0.0411663	0.477828	0.636012	0.752022	0.889093	0.87269	0.586225	CHRUN_PDVV239_5_T01	VIT_00s0239g00090	27.3.9	RNA.regulation of transcription.C2C2(Zn) GATA transcription factor family	zinc finger (GATA type) family protein | chr4:9783884-9787460 REVERSE	No hit	0.343478	6.5387e-12	0.945746	0.0360373	0.00834363	0.00126103	0.000117899	0.000168106	0.0106208
0.560902	1.85891	0.976628	0.340953	-0.0183729	0.045853	-0.0118655	0.137299	-0.115012	CHR14_JGVV60_110_T01	VIT_14s0060g01520	27.3.9	RNA.regulation of transcription.C2C2(Zn) GATA transcription factor family	zinc finger (GATA type) family protein | chr5:19984849-19985697 REVERSE	GATA transcription factor 16	0.0237958	3.92749e-11	0.000593106	0.159324	0.969143	0.910181	0.972979	0.62506	0.699037
0.339001	1.64386	0.582272	0.47209	0.669014	0.888448	0.70345	0.726528	0.669846	CHRUN_JGVV173_5_T01	VIT_00s0173g00060	27.3.9	RNA.regulation of transcription.C2C2(Zn) GATA transcription factor family	zinc finger (GATA type) family protein | chr4:9783884-9787460 REVERSE	No hit	0.360551	1.16246e-07	0.1285	0.115522	0.0316393	0.00266325	0.013939	0.0116309	0.0225301
0.625147	1.27123	0.389177	-0.318046	0.26958	0.336005	0.573374	0.746606	0.952011	CHR9_JGVV2_343_T01	VIT_09s0002g03750	27.3.9	RNA.regulation of transcription.C2C2(Zn) GATA transcription factor family	zinc finger (GATA type) family protein | chr5:9004313-9005502 REVERSE	GATA transcription factor 11	0.0515031	1.35642e-05	0.375786	0.335054	0.484151	0.319441	0.0496862	0.0101444	0.00134225
-0.0269884	1.2222	-0.0463364	-0.458323	0.113225	0.0844052	0.607311	0.531931	0.377708	CHR13_JGVV19_87_T01	VIT_13s0019g04390	27.3.9	RNA.regulation of transcription.C2C2(Zn) GATA transcription factor family	Symbols: BME3-ZF, BME3 | zinc finger (GATA type) family protein | chr3:20296232-20298691 FORWARD	GATA transcription factor 10	0.927664	1.27993e-11	0.893683	0.00144654	0.572003	0.676922	4.26472e-05	0.000282079	0.00953668
-0.0395007	0.833305	0.191622	1.24351	1.27938	0.122983	0.253775	1.71198	0.36218	CHR3_JGVV63_59_T01	VIT_03s0063g00630	27.3.9	RNA.regulation of transcription.C2C2(Zn) GATA transcription factor family	transcriptional factor B3 family protein | chr5:17122171-17124353 FORWARD	Transcriptional factor B3	0.949564	0.00271534	0.740472	4.32968e-05	7.01366e-05	0.785737	0.448484	2.18058e-07	0.262659
-0.163432	0.824028	-0.0886298	0.446305	-0.544061	-1.12185	0.740939	-0.0378051	0.121966	CHR3_JGVV38_380_T01	VIT_03s0038g00490	27.3.9	RNA.regulation of transcription.C2C2(Zn) GATA transcription factor family	zinc finger (GATA type) family protein | chr5:26495955-26497855 REVERSE	GATA transcription factor 12	0.566449	2.80775e-05	0.840343	0.0243978	0.009935	5.35607e-07	0.000220946	0.892126	0.622567
0.200808	0.76603	0.434252	0.436653	0.791295	0.859349	0.958033	0.604601	1.47996	CHR5_JGVV77_116_T01	VIT_05s0077g01450	27.3.9	RNA.regulation of transcription.C2C2(Zn) GATA transcription factor family	zinc finger (GATA type) family protein | chr5:19984849-19985697 REVERSE	GATA transcription factor 16	0.587061	0.0014984	0.215955	0.0944094	0.00333721	0.00100567	0.000191715	0.0168306	3.18899e-07
0.169972	0.668827	0.149888	0.204615	0.032668	0.172563	0.723527	0.659711	1.15718	CHR4_JGVV23_100_T01	VIT_04s0023g02880	27.3.9	RNA.regulation of transcription.C2C2(Zn) GATA transcription factor family	zinc finger (GATA type) family protein | chr5:26495955-26497855 REVERSE	GATA transcription factor 14	0.67214	0.00646169	0.778632	0.524125	0.949305	0.625314	0.00497018	0.0109865	2.84307e-05
0.07433	0.345307	-0.0817866	0.298271	1.26662	0.4509	1.60663	0.965801	1.58169	CHR15_JGVV21_29_T01	VIT_15s0021g02510	27.3.9	RNA.regulation of transcription.C2C2(Zn) GATA transcription factor family	zinc finger (GATA type) family protein | chr2:18582872-18584083 FORWARD	GATA transcription factor 2	0.901043	0.252981	0.915951	0.40172	0.000133962	0.176084	1.12655e-06	0.00156746	2.50561e-06
-0.0277504	-0.259244	-0.00954796	-0.0544125	-0.438122	-0.205087	-0.536987	-1.0385	-0.878756	CHRUN_JGVV2393_1_T01	VIT_00s2393g00010	27.3.9	RNA.regulation of transcription.C2C2(Zn) GATA transcription factor family	zinc finger (GATA type) family protein | chr4:9783884-9787460 REVERSE	GATA transcription factor 28	0.944014	0.150441	0.986577	0.849574	0.0286749	0.34751	0.00361147	5.09409e-07	1.16006e-05
-0.0992524	-0.260113	0.0390342	-0.0636409	-0.453673	-0.228724	-0.603737	-1.1156	-0.849811	CHRUN_JGVV287_4_T01	VIT_00s0287g00040	27.3.9	RNA.regulation of transcription.C2C2(Zn) GATA transcription factor family	zinc finger (GATA type) family protein | chr4:9783884-9787460 REVERSE	GATA transcription factor 28	0.736	0.136767	0.934002	0.812291	0.0193516	0.265363	0.000863266	7.8132e-08	1.27406e-05
-0.620942	-1.82129	-0.935523	0.308973	0.490992	0.151477	1.54197	0.646119	1.28503	CHR4_JGVV8_307_T01	VIT_04s0008g03270	27.3.9	RNA.regulation of transcription.C2C2(Zn) GATA transcription factor family	zinc finger (GATA type) family protein | chr5:9004313-9005502 REVERSE	GATA transcription factor 11	0.0467332	9.63596e-09	0.00768243	0.337661	0.125083	0.712832	6.6733e-07	0.022946	2.19401e-05
0.168765	3.82097	1.35371	-0.285021	-0.894946	0.0399824	-0.0957047	-0.462151	-0.199849	CHR4_JGVV8_661_T01	VIT_04s0008g07110	27.3.99	RNA.regulation of transcription.unclassified	chloroplast nucleoid DNA-binding protein, putative | chr5:3403110-3405448 REVERSE	Aspartic proteinase nepenthesin-2 precursor	0.835652	1.63897e-11	0.0165574	0.63263	0.0733503	0.964065	0.881884	0.361681	0.741664
0.763672	2.48245	0.423694	1.21962	1.04095	0.190433	1.20083	1.06749	0.64812	CHR5_JGVV20_101_T01	VIT_05s0020g01120	27.3.99	RNA.regulation of transcription.unclassified	Symbols: ATRBL14 | ATRBL14 (ARABIDOPSIS RHOMBOID-LIKE PROTEIN 14); zinc ion binding | chr3:6024796-6026443 FORWARD	Rhomboid	1.67451e-07	5.63755e-22	0.00453166	7.35652e-13	1.79273e-10	0.146065	9.91201e-13	2.66724e-11	1.51004e-06
1.06632	1.6876	0.736652	1.12744	0.68796	0.548271	0.688529	0.350241	0.0734372	CHRUN_PDVV366_1_T01	VIT_00s0366g00010	27.3.99	RNA.regulation of transcription.unclassified	Symbols: emb1789 | emb1789 (embryo defective 1789); nucleic acid binding / zinc ion binding | chr5:23027892-23030565 REVERSE	No hit	8.72676e-07	1.96567e-12	0.00121207	7.84835e-08	0.0005169	0.00367356	0.000227377	0.0607202	0.769639
0.210643	1.63445	0.131309	0.241243	0.610429	0.847987	0.655444	0.582044	0.492905	CHR2_PDVV12_9_T01	VIT_02s0012g03170	27.3.99	RNA.regulation of transcription.unclassified	zinc finger (FYVE type) family protein | chr1:6971485-6974835 FORWARD	No hit	0.540057	3.37932e-09	0.79788	0.393448	0.0189125	0.000732811	0.00637586	0.0163672	0.0479725
-0.259426	1.51336	-0.831836	0.901339	0.650444	0.681542	-0.0308785	1.04929	0.343019	CHRUN_JGVV203_11_T01	VIT_00s0203g00120	27.3.99	RNA.regulation of transcription.unclassified	Symbols: B160 | B160; protein binding / transcription factor/ zinc ion binding | chr4:11407804-11412159 REVERSE	Jumonji (jmjC)	0.476095	1.2433e-07	0.0118969	0.000775462	0.0230536	0.0125374	0.938034	0.000128364	0.240835
0.230687	1.43604	0.0141293	0.0960597	-0.268656	-0.22467	-0.0181724	-0.068755	0.0637345	CHR19_JGVV27_82_T01	VIT_19s0027g00690	27.3.99	RNA.regulation of transcription.unclassified	zinc finger protein-related | chr1:23847756-23849915 FORWARD	Mutator-like transposase	0.661666	2.59517e-05	0.989	0.857189	0.574483	0.630573	0.972664	0.88718	0.903539
-0.205627	1.4041	0.0636216	-0.0864603	-0.0223002	0.0376947	0.385896	0.548617	0.291098	CHR1_JGVV146_15_T01	VIT_01s0146g00160	27.3.99	RNA.regulation of transcription.unclassified	Symbols: ATEXO70C1 | ATEXO70C1 (exocyst subunit EXO70 family protein C1); protein binding | chr5:4172829-4174930 REVERSE	Exocyst subunit EXO70 family protein C1	0.731455	0.00010253	0.94888	0.88404	0.977722	0.958069	0.342888	0.155328	0.51104
0.447616	1.28875	0.325642	0.345525	0.203271	0.132613	0.403068	0.411347	0.190512	CHR6_JGVV4_364_T01	VIT_06s0004g04540	27.3.99	RNA.regulation of transcription.unclassified	zinc ion binding | chr2:6036974-6040978 FORWARD	Zinc finger (DHHC type) family	8.01404e-05	4.60425e-16	0.0105437	0.000827145	0.0725063	0.25357	0.00012059	0.000102479	0.073866
0.24427	1.26397	0.325754	0.270457	0.369491	0.236906	-0.204183	0.20583	0.153759	CHR18_JGVV1_296_T01	VIT_18s0001g05340	27.3.99	RNA.regulation of transcription.unclassified	mitochondrial transcription termination factor-related / mTERF-related | chr5:25953844-25955160 FORWARD	Transcription termination factor mitochondrial mTERF	0.0664466	4.68588e-14	0.0303513	0.0241494	0.00374836	0.0583645	0.0940995	0.0931196	0.24187
0.204277	1.22591	0.265481	0.128948	0.170547	0.0312098	0.220163	0.0757942	-0.0518001	CHR6_JGVV4_695_T01	VIT_06s0004g00900	27.3.99	RNA.regulation of transcription.unclassified	c-myc binding protein, putative / prefoldin, putative | chr1:9211740-9213974 FORWARD	C-myc binding protein, prefoldin	0.0886004	4.80069e-15	0.0503894	0.275279	0.162966	0.862374	0.0388964	0.55145	0.711117
0.552736	1.18252	0.846587	0.538573	0.303751	0.463539	0.162479	0.0460446	0.392966	CHR10_JGVV42_99_T01	VIT_10s0042g01260	27.3.99	RNA.regulation of transcription.unclassified	mitochondrial transcription termination factor-related / mTERF-related | chr5:2108493-2112256 FORWARD	Transcription termination factor mitochondrial mTERF	0.000101481	1.94004e-12	1.05231e-06	5.54934e-05	0.0288804	0.000538822	0.237496	0.789043	0.00274469
0.205337	1.17938	0.361372	0.677545	0.793807	0.73778	1.78761	1.56569	1.11668	CHR14_JGVV81_45_T01	VIT_14s0081g00330	27.3.99	RNA.regulation of transcription.unclassified	zinc finger protein-related | chr1:23847756-23849915 FORWARD	Zinc finger, SWIM-type	0.18695	3.67804e-12	0.0292224	2.09404e-06	3.89912e-07	7.03457e-07	2.57848e-16	1.2498e-14	1.74086e-10
-0.193972	1.12331	-0.220874	0.00824371	-0.579415	-0.916339	0.5639	-0.481999	-0.443946	CHR12_JGVV28_307_T01	VIT_12s0028g00610	27.3.99	RNA.regulation of transcription.unclassified	aspartyl protease family protein | chr3:21836579-21838620 FORWARD	Aspartyl protease	0.588642	6.24086e-06	0.609866	0.985543	0.0281414	0.000333995	0.0206187	0.0516246	0.0813314
-0.0241265	1.10104	0.606391	0.823881	-0.407909	0.400784	0.339044	0.205506	1.34209	CHR3_JGVV63_209_T01	VIT_03s0063g02240	27.3.99	RNA.regulation of transcription.unclassified	zinc-binding protein, putative | chr3:22424512-22426288 REVERSE	PLATZ transcription factor	0.960168	1.67413e-06	0.030113	0.000269664	0.100067	0.0889779	0.140431	0.417308	1.76148e-07
0.299282	1.08773	0.284617	-0.190774	-0.353996	-0.177367	-1.13999	-0.733123	-0.151949	CHR1_JGVV11_435_T01	VIT_01s0011g02110	27.3.99	RNA.regulation of transcription.unclassified	zinc-binding family protein | chr1:11827433-11829759 FORWARD	Unknown	0.306872	5.03882e-06	0.437889	0.506317	0.193198	0.563021	4.72259e-06	0.00182256	0.601306
1.27127	1.07244	-0.0461679	1.17247	1.60893	0.117007	2.90041	1.97135	1.21374	CHR5_JGVV102_55_T01	VIT_05s0102g00620	27.3.99	RNA.regulation of transcription.unclassified	Symbols: ATEXO70B1 | ATEXO70B1 (exocyst subunit EXO70 family protein B1); protein binding | chr5:23621183-23623444 REVERSE	No hit	0.00346442	0.00511232	0.968058	0.00368506	0.000242937	0.864809	2.2764e-09	5.56811e-06	0.00316771
0.06941	1.0204	0.226463	0.323265	0.145744	-0.173651	0.427341	0.337458	-0.129153	CHR8_JGVV7_63_T01	VIT_08s0007g08360	27.3.99	RNA.regulation of transcription.unclassified	zinc finger (C2H2 type, AN1-like) family protein | chr2:17457786-17459568 REVERSE	Zf AN1 and C2H2 domain-containing stress-associated protein 11	0.748628	1.26894e-10	0.214484	0.0138678	0.377533	0.240872	0.00116428	0.0102183	0.394115
0.050416	1.01932	0.202546	-0.237322	-0.403135	-0.312707	-0.464828	-0.406377	0.509344	CHR1_JGVV11_60_T01	VIT_01s0011g06060	27.3.99	RNA.regulation of transcription.unclassified	zinc ion binding | chr2:353457-355522 REVERSE	PLATZ transcription factor	0.951166	0.00541293	0.805708	0.642859	0.416717	0.530116	0.263758	0.345517	0.229496
0.501684	1.00139	0.321819	0.336247	0.23057	0.099349	0.209964	0.564789	0.0616629	CHR19_JGVV14_314_T01	VIT_19s0014g03510	27.3.99	RNA.regulation of transcription.unclassified	Symbols: AGD5 | AGD5 (ARF-GAP domain 5); ARF GTPase activator/ DNA binding / zinc ion binding | chr5:22057052-22061270 REVERSE	ARF GTPase activator, ARF-GAP Domain 5	2.69515e-06	2.48551e-14	0.00485737	0.000339815	0.0202039	0.364467	0.0225676	9.54253e-08	0.590063
0.356475	0.988833	1.0105	1.19758	1.0555	1.54766	1.34757	1.15416	1.10113	CHR7_JGVV129_58_T01	VIT_07s0129g00600	27.3.99	RNA.regulation of transcription.unclassified	aspartyl protease family protein | chr5:17299123-17303058 FORWARD	Peptidase aspartic	0.214448	3.3734e-05	0.000706796	3.495e-06	6.59689e-05	4.76105e-08	3.68097e-07	6.94541e-06	1.84646e-05
0.100035	0.836655	-0.337873	-1.31924	-0.0153647	-0.561741	-0.437334	-0.195364	-0.363715	CHR2_JGVV12_152_T01	VIT_02s0012g01240	27.3.99	RNA.regulation of transcription.unclassified	PHD finger family protein | chr5:5467534-5473506 REVERSE	PHD finger transcription factor	0.800228	0.000172315	0.312374	2.50941e-07	0.974806	0.0168679	0.0578015	0.45971	0.133661
0.109752	0.763351	0.127609	1.20514	0.7015	0.847222	0.655015	0.898586	0.544173	CHR4_JGVV44_72_T01	VIT_04s0044g01260	27.3.99	RNA.regulation of transcription.unclassified	Symbols: SEU | SEU (seuss); DNA binding / protein binding / protein heterodimerization/ transcription cofactor | chr1:16617152-16622049 FORWARD	SEU3B protein	0.658552	3.86851e-06	0.671305	1.20634e-09	7.88676e-05	2.29672e-06	7.9348e-05	5.74925e-07	0.00101301
0.109752	0.763351	0.127609	1.20514	0.7015	0.847222	0.655015	0.898586	0.544173	CHR4_JGVV44_72_T01	VIT_04s0044g01260	27.3.99	RNA.regulation of transcription.unclassified	Symbols: SEU | SEU (seuss); DNA binding / protein binding / protein heterodimerization/ transcription cofactor | chr1:16617152-16622049 FORWARD	SEU3B protein	0.658552	3.86851e-06	0.671305	1.20634e-09	7.88676e-05	2.29672e-06	7.9348e-05	5.74925e-07	0.00101301
0.100714	0.736857	0.314302	1.47288	0.778936	0.254818	1.58432	1.65993	0.708763	CHR16_JGVV98_68_T01	VIT_16s0098g01260	27.3.99	RNA.regulation of transcription.unclassified	MSP1 protein, putative / intramitochondrial sorting protein, putative | chr4:13821106-13823342 FORWARD	Intramitochondrial sorting protein MSP1 protein	0.88133	0.0272593	0.616283	5.64088e-05	0.0423582	0.587533	1.77095e-05	9.94613e-06	0.0510933
0.0871755	0.543846	-0.000215249	-0.37564	-0.536377	-0.487836	-0.587918	-1.12514	-0.650043	CHR19_GSVIVT00020332001_T01	VIT_19s0027g01250	27.3.99	RNA.regulation of transcription.unclassified	N2,N2-dimethylguanosine tRNA methyltransferase family protein | chr3:20890250-20892002 FORWARD	N2, N2-dimethylguanosine tRNA methyltransferases-like protein	0.874753	0.0499125	0.999779	0.241075	0.10003	0.120014	0.0451017	0.000174401	0.0295379
0.588099	0.534474	0.257765	0.753945	1.22901	1.7669	0.205795	1.05277	0.703353	CHR5_JGVV77_82_T01	VIT_05s0077g01080	27.3.99	RNA.regulation of transcription.unclassified	PAPA-1-like family protein / zinc finger (HIT type) family protein | chr1:21146289-21149616 FORWARD	PAPA-1-like family protein	0.00113196	0.000869239	0.285007	1.83804e-05	7.6437e-09	1.27018e-12	0.251215	5.37484e-08	6.70497e-05
0.544962	0.448513	-0.222853	0.576902	0.772421	-0.328631	1.33214	0.506435	0.230921	CHR5_JGVV102_59_T01	VIT_05s0102g00660	27.3.99	RNA.regulation of transcription.unclassified	Symbols: ATEXO70B1 | ATEXO70B1 (exocyst subunit EXO70 family protein B1); protein binding | chr5:23621183-23623444 REVERSE	No hit	0.118044	0.127529	0.701211	0.0634987	0.0181504	0.362344	2.6465e-05	0.107035	0.530741
0.0864563	0.296441	0.0402455	-0.501596	-0.560122	-0.516777	-0.724345	-1.27341	-0.764077	CHR13_JGVV47_32_T01	VIT_13s0047g00850	27.3.99	RNA.regulation of transcription.unclassified	N2,N2-dimethylguanosine tRNA methyltransferase family protein | chr3:20890250-20892002 FORWARD	N2, N2-dimethylguanosine tRNA methyltransferases-like protein	0.839842	0.202274	0.949504	0.035412	0.028043	0.0348884	0.00211769	1.021e-06	0.00155283
0.399589	0.275731	0.511486	0.386759	0.503901	0.534665	0.171987	0.250678	1.11315	CHR7_JGVV5_362_T01	VIT_07s0005g03840	27.3.99	RNA.regulation of transcription.unclassified	mitochondrial transcription termination factor family protein / mTERF family protein | chr5:2520169-2521546 FORWARD	Transcription termination factor mitochondrial mTERF	0.187829	0.283366	0.135529	0.155196	0.0755788	0.0456044	0.578203	0.387492	4.33574e-05
0.243498	0.25674	-0.134988	-0.341525	-0.558827	-0.395652	-0.557966	-1.16246	-0.702324	CHR11_JGVV78_17_T01	VIT_11s0078g00230	27.3.99	RNA.regulation of transcription.unclassified	N2,N2-dimethylguanosine tRNA methyltransferase family protein | chr3:20890250-20892002 FORWARD	N2, N2-dimethylguanosine tRNA methyltransferases-like protein	0.475744	0.305982	0.798307	0.205957	0.0391785	0.143804	0.024986	1.16737e-05	0.00558552
-0.107522	0.00538073	0.0953634	-1.20737	-0.383047	0.163574	-0.155097	-0.542757	-0.0872913	CHR8_JGVV7_93_T01	VIT_08s0007g08060	27.3.99	RNA.regulation of transcription.unclassified	Symbols: ATSWC6, SEF | SEF (SERRATED LEAVES AND EARLY FLOWERING) | chr5:14641551-14642440 REVERSE	Zinc finger (HIT type) SEF	0.521294	0.971337	0.667221	7.47881e-13	0.00273062	0.221445	0.222633	1.75538e-05	0.549096
0.286353	-0.0267338	0.238403	0.0434568	-0.781592	-0.952649	0.280434	-0.243575	-1.34688	CHR2_JGVV25_186_T01	VIT_02s0025g01990	27.3.99	RNA.regulation of transcription.unclassified	zinc finger (RING-H2 type) protein-related | chr4:12469742-12471261 REVERSE	Zinc finger (C3HC4-type ring finger)	0.260303	0.91587	0.476187	0.897514	0.000489662	2.13677e-05	0.201923	0.282952	4.71974e-08
-0.128575	-0.0279681	-0.132905	-1.12026	-0.305327	-0.789706	0.144078	0.14949	-0.658879	CHRUN_JGVV404_4_T01	VIT_00s0404g00040	27.3.99	RNA.regulation of transcription.unclassified	Symbols: AGD5 | AGD5 (ARF-GAP domain 5); ARF GTPase activator/ DNA binding / zinc ion binding | chr5:22057052-22061270 REVERSE	ARF GTPase activator, ARF-GAP Domain 5	0.60342	0.888936	0.668279	1.24019e-08	0.102139	1.30937e-05	0.452434	0.436164	0.000156625
0.128579	-0.0958974	0.418689	0.148554	-0.287566	0.870644	-0.515852	0.0315349	1.47546	CHR4_JGVV8_378_T01	VIT_04s0008g04010	27.3.99	RNA.regulation of transcription.unclassified	Symbols: AtLa1 | AtLa1 (Arabidopsis thaliana La protein 1); RNA binding | chr4:15787209-15789901 FORWARD	RNA recognition motif (RRM)-containing protein	0.814204	0.786476	0.374535	0.735364	0.487967	0.00644308	0.106404	0.946049	1.16925e-05
0.191689	-0.132948	0.271909	0.844371	0.708687	1.01974	0.345309	0.708141	0.878755	CHR8_JGVV7_618_T01	VIT_08s0007g02500	27.3.99	RNA.regulation of transcription.unclassified	mitochondrial transcription termination factor-related / mTERF-related | chr2:15117075-15118627 FORWARD	Transcription termination factor mitochondrial mTERF	0.389251	0.452395	0.262958	3.99477e-06	0.000141323	2.0262e-07	0.0436756	6.28155e-05	2.98784e-06
0.197747	-0.2302	-0.150764	0.0972885	-0.0370451	-0.182428	-0.223998	-0.046823	-1.00821	CHR5_JGVV94_50_T01	VIT_05s0094g00540	27.3.99	RNA.regulation of transcription.unclassified	N2,N2-dimethylguanosine tRNA methyltransferase family protein | chr3:20890250-20892002 FORWARD	Acyl-[acyl-carrier-protein] desaturase	0.56302	0.338204	0.75162	0.776251	0.93641	0.555702	0.402116	0.88859	5.8163e-05
-0.434824	-0.324752	-0.0130484	-1.06275	-0.396568	-0.25118	-0.78179	-0.586998	-0.10574	CHR8_JGVV105_9_T01	VIT_08s0105g00140	27.3.99	RNA.regulation of transcription.unclassified	bromo-adjacent homology (BAH) domain-containing protein | chr3:17743114-17748495 REVERSE	Bromo-adjacenty (BAH) domain-containing protein	0.0495093	0.0909194	0.983087	1.23998e-06	0.0729825	0.271775	0.000133339	0.00343476	0.683328
-0.569728	-0.344251	0.0579905	0.902864	-0.00189862	1.27934	0.539333	0.177936	0.857261	CHR18_JGVV1_707_T01	VIT_18s0001g10420	27.3.99	RNA.regulation of transcription.unclassified	remorin family protein | chr1:17130351-17133548 REVERSE	Remorin	0.0150242	0.0977212	0.916845	5.77835e-05	0.995853	2.58304e-07	0.0121743	0.481663	0.000149521
-0.438687	-0.386758	-0.693001	-1.29816	-0.697763	-0.280648	-0.149842	-0.296638	-0.130673	CHR1_JGVV11_316_T01	VIT_01s0011g03440	27.3.99	RNA.regulation of transcription.unclassified	Symbols: NIMIN-2 | NIMIN-2 (NIM1-INTERACTING 2) | chr3:9470417-9470950 REVERSE	DNA mismatch repair protein	0.0710076	0.0620198	0.0102633	1.32135e-07	0.00268867	0.254744	0.565965	0.198506	0.634138
-0.413807	-0.42712	-0.379145	-0.0175052	-0.239765	-1.26394	-0.979142	-0.963405	-0.856861	CHR5_JGVV49_186_T01	VIT_05s0049g02100	27.3.99	RNA.regulation of transcription.unclassified	Symbols: CLF, ICU1, SDG1, SET1 | CLF (CURLY LEAF); transcription factor | chr2:9955553-9960359 FORWARD	Curly leaf PHCLF1	0.0323345	0.0105614	0.102519	0.954478	0.256076	5.644e-09	4.81298e-07	8.25255e-07	8.03987e-06
-0.461694	-0.434393	-0.640823	-0.303231	-0.367698	-0.212638	-1.084	-0.669005	-0.433945	CHR10_JGVV71_78_T01	VIT_10s0071g00280	27.3.99	RNA.regulation of transcription.unclassified	mitochondrial transcription termination factor family protein / mTERF family protein | chr5:2520169-2521546 FORWARD	No hit	0.000753079	0.000384491	7.05919e-05	0.0166695	0.00648624	0.117719	3.82016e-11	1.42508e-06	0.000835513
0.0477803	-0.49067	0.44213	0.855524	0.940471	1.02255	0.394421	0.689595	0.680113	CHR13_JGVV64_39_T01	VIT_13s0064g01430	27.3.99	RNA.regulation of transcription.unclassified	RNA recognition motif (RRM)-containing protein | chr3:19342024-19343466 FORWARD	Pigment defective 322	0.875077	0.00137034	0.0283788	1.11617e-06	6.56102e-07	6.04883e-08	0.0133071	3.86743e-05	5.93327e-05
-0.00595414	-0.574981	0.504466	1.41329	0.932058	0.947155	0.386976	1.19687	1.19375	CHR7_JGVV104_124_T01	VIT_07s0104g00510	27.3.99	RNA.regulation of transcription.unclassified	Symbols: CSP41A | CSP41A (CHLOROPLAST STEM-LOOP BINDING PROTEIN OF 41 KDA); mRNA binding / poly(U) binding | chr3:23326867-23328709 REVERSE	MRNA-binding protein precursor	0.989774	0.00441341	0.0653468	1.54396e-08	7.05847e-05	3.29819e-05	0.0732791	4.74063e-07	7.09363e-07
0.205681	-0.623807	-0.16878	0.571382	0.403957	0.945621	0.0217096	0.645861	1.51857	CHR12_JGVV57_50_T01	VIT_12s0057g00570	27.3.99	RNA.regulation of transcription.unclassified	zinc finger (CCCH-type) family protein / RNA recognition motif (RRM)-containing protein | chr2:1858543-1861895 REVERSE	Zinc finger (CCCH-type) family protein	0.512602	0.00353515	0.691808	0.0111058	0.109921	7.58386e-05	0.949783	0.00415979	2.10719e-08
-0.086949	-0.648344	-0.595318	-1.65149	-0.426787	-0.293362	-0.382466	-0.60876	-0.371395	CHR7_JGVV5_201_T01	VIT_07s0005g02070	27.3.99	RNA.regulation of transcription.unclassified	Symbols: NIMIN1, NIMIN-1 | NIMIN1 (NIM1-INTERACTING 1); protein binding | chr1:497976-498516 REVERSE	No hit	0.840077	0.0040862	0.0499262	5.85801e-09	0.109931	0.281878	0.118306	0.0105194	0.142935
-0.426354	-0.718698	-0.782249	-0.938724	0.243654	-1.05405	0.485269	-0.1911	-0.910294	CHR14_JGVV60_190_T01	VIT_14s0060g00650	27.3.99	RNA.regulation of transcription.unclassified	Symbols: NIMIN-3 | NIMIN-3 (NIM1-INTERACTING 3) | chr1:3037754-3038408 REVERSE	No hit	0.121379	0.00171461	0.00864847	0.00013841	0.432754	4.02085e-05	0.0443298	0.49796	0.000259275
-0.393097	-0.740969	-0.146479	-0.410557	-0.339521	0.0791219	-1.17262	-0.753727	0.144883	CHR1_JGVV113_20_T01	VIT_01s0113g00420	27.3.99	RNA.regulation of transcription.unclassified	zinc finger (DHHC type) family protein | chr1:26093196-26096907 FORWARD	Zinc finger (DHHC type)	0.0204899	3.67494e-06	0.5902	0.00852516	0.0463658	0.73112	8.66544e-10	6.73849e-06	0.426975
-0.625945	-0.757717	-0.595709	-0.413964	-0.867343	-0.847175	-1.0459	-1.54173	-1.01315	CHR5_JGVV49_161_T01	VIT_05s0049g01830	27.3.99	RNA.regulation of transcription.unclassified	zinc finger CONSTANS-related | chr1:1221433-1224366 REVERSE	CCT motif constans-like	6.73085e-05	4.06615e-07	0.000711504	0.00341565	2.86171e-07	2.01337e-07	1.21314e-09	1.36372e-13	6.10467e-09
-0.107873	-0.824212	0.0555403	-1.12881	-0.834314	0.92434	-0.852488	-0.929146	-0.525295	CHR8_JGVV40_281_T01	VIT_08s0040g00380	27.3.99	RNA.regulation of transcription.unclassified	zinc finger (DHHC type) family protein | chr3:21073495-21076314 FORWARD	Zinc finger (DHHC type) family	0.654237	6.04148e-07	0.881002	2.81138e-09	3.70982e-06	2.8141e-07	7.16708e-07	1.84807e-07	0.00109884
-0.377137	-0.853262	-0.0356876	-0.0164271	0.365707	1.29093	0.0401067	0.0375488	0.483575	CHR7_JGVV31_54_T01	VIT_07s0031g00610	27.3.99	RNA.regulation of transcription.unclassified	remorin family protein | chr4:17429744-17431685 REVERSE	Remorin	0.0673344	5.75165e-06	0.94196	0.958678	0.073129	9.44676e-09	0.878801	0.885797	0.0100483
-0.741685	-1.02824	-0.959806	-1.18612	-0.713213	-0.521915	0.339664	-0.116326	-0.716672	CHR17_JGVV0_305_T01	VIT_17s0000g06920	27.3.99	RNA.regulation of transcription.unclassified	remorin family protein | chr5:24643625-24644910 REVERSE	Remorin	0.0223962	0.000374536	0.00972893	0.000114307	0.0269633	0.101631	0.296106	0.769131	0.0185351
-0.228242	-1.03295	-0.113087	-0.228483	-0.374494	-0.628615	-0.044323	0.0411895	-0.198885	CHR17_JGVV0_849_T01	VIT_17s0000g00800	27.3.99	RNA.regulation of transcription.unclassified	zinc finger (DHHC type) family protein | chr3:9932600-9935499 REVERSE	Zinc finger (DHHC type)	0.0994825	1.54781e-11	0.596866	0.06732	0.00408013	3.20245e-06	0.785833	0.802682	0.12373
-0.523245	-1.03459	-0.587431	-0.660898	-0.181747	-0.35033	-1.21942	-1.0545	-0.570897	CHR13_JGVV19_273_T01	VIT_13s0019g02430	27.3.99	RNA.regulation of transcription.unclassified	Symbols: DAR2 | DAR2 (DA1-RELATED PROTEIN 2); zinc ion binding | chr2:16619762-16623791 REVERSE	LIM domain containing protein	0.0106476	2.90656e-07	0.0128679	0.000574639	0.466254	0.0810453	2.58377e-08	5.87289e-07	0.00312978
-0.697502	-1.05322	0.2495	-0.398169	0.094056	0.216701	-0.594158	0.528087	-0.0796789	CHR8_JGVV7_785_T01	VIT_08s0007g00700	27.3.99	RNA.regulation of transcription.unclassified	Symbols: ATASP38, PCS1 | PCS1 (PROMOTION OF CELL SURVIVAL 1); aspartic-type endopeptidase/ peptidase | chr5:435211-436897 FORWARD	PCS1 (promotion of cell survival1) peptidase	0.201998	0.0152602	0.797284	0.473704	0.911948	0.753897	0.223999	0.293226	0.910168
-0.523385	-1.09744	-0.488392	-0.660772	-0.246585	0.060371	-0.0272731	-0.327362	-0.165879	CHR10_JGVV3_18_T01	VIT_10s0003g00190	27.3.99	RNA.regulation of transcription.unclassified	DNA-binding protein-related | chr2:14317676-14319389 FORWARD	DNA-binding protein	0.000771329	1.93136e-10	0.00604405	1.36283e-05	0.130192	0.786426	0.894427	0.0232571	0.304131
-0.539527	-1.1209	-0.209679	-0.0927415	-0.0669587	-0.0924203	-0.0112156	-0.116552	-0.0771937	CHR7_JGVV151_38_T01	VIT_07s0151g00570	27.3.99	RNA.regulation of transcription.unclassified	Symbols: STN1, ATSTN1 | STN1; nucleic acid binding | chr1:2187776-2188733 FORWARD	OB-fold nucleic acid binding domain containing protein	0.000361048	4.9518e-11	0.298259	0.605724	0.765113	0.625204	0.957843	0.470024	0.664705
-0.0979446	-1.1524	-0.287	0.0462304	-0.134816	-0.00560055	-0.00112451	-0.330574	-0.174709	CHR14_JGVV108_72_T01	VIT_14s0108g00760	27.3.99	RNA.regulation of transcription.unclassified	Symbols: MIF2 | MIF2 (MINI ZINC FINGER 2); DNA binding | chr3:10924817-10925640 FORWARD	Mini zinc finger 2 MIF2	0.617138	5.8881e-12	0.0941414	0.812189	0.424917	0.984334	0.995786	0.0116982	0.223361
-0.27116	-1.38117	-0.345699	0.498538	0.454801	0.692458	0.0577321	0.628262	0.357682	CHR5_JGVV94_13_T01	VIT_05s0094g00150	27.3.99	RNA.regulation of transcription.unclassified	Symbols: PTAC4 | PTAC4 (PLASTID TRANSCRIPTIONALLY ACTIVE4) | chr1:24236258-24240705 FORWARD	Membrane-associated 30 kDa protein, chloroplast precursor (M30)	0.212011	2.1395e-10	0.159502	0.00600921	0.0199025	0.000270752	0.816071	0.000641163	0.0565223
-0.988063	-1.41649	-0.336564	0.322687	-0.205724	-0.402267	-0.0846258	0.384814	-0.518329	CHR4_JGVV8_665_T01	VIT_04s0008g07150	27.3.99	RNA.regulation of transcription.unclassified	chloroplast nucleoid DNA-binding protein, putative | chr5:3403110-3405448 REVERSE	Aspartyl protease	0.019846	0.000200246	0.633613	0.500437	0.740788	0.391845	0.879165	0.383312	0.226517
-0.670153	-1.66161	-1.40478	-0.0686024	-0.46736	-0.229434	-0.354539	-0.243214	-0.390169	CHR9_JGVV2_25_T01	VIT_09s0002g00360	27.3.99	RNA.regulation of transcription.unclassified	remorin family protein | chr1:20107107-20109511 REVERSE	Remorin	0.0261378	4.1097e-08	6.75828e-05	0.87625	0.136938	0.516643	0.228877	0.445224	0.192616
-0.598585	-1.7614	-0.950323	-0.0432666	0.096079	0.111309	-0.0484277	0.295186	-0.200531	CHR18_JGVV1_422_T01	VIT_18s0001g07340	27.3.99	RNA.regulation of transcription.unclassified	chloroplast nucleoid DNA-binding protein-related | chr1:3157501-3159148 FORWARD	Aspartic proteinase nepenthesin-1 precursor	0.17277	4.06676e-06	0.0458397	0.946122	0.886229	0.859833	0.93014	0.501784	0.677608
-0.626096	-1.81018	-0.622487	-0.745261	-0.00645127	-0.76066	-0.0906309	-0.0342285	-0.305138	CHR16_JGVV98_83_T01	VIT_16s0098g01110	27.3.99	RNA.regulation of transcription.unclassified	Symbols: GIF3 | GIF3 (GRF1-INTERACTING FACTOR 3); protein binding / transcription coactivator | chr4:357551-359194 FORWARD	GIF2 (GRF1- interacting factor 2)	0.000207589	2.94033e-15	0.00110266	5.9274e-06	0.983461	6.4615e-06	0.63626	0.873401	0.054845
-0.555215	-1.92655	-0.519813	-0.232684	0.0589343	0.198247	-0.445818	-0.0350419	-0.0310576	CHR1_JGVV150_35_T01	VIT_01s0150g00350	27.3.99	RNA.regulation of transcription.unclassified	zinc finger (DHHC type) family protein | chr3:9932600-9935499 REVERSE	Zinc finger (DHHC type)	5.91272e-08	3.41763e-23	2.71806e-06	0.00526561	0.625277	0.0213654	9.65709e-07	0.749395	0.786757
-0.843401	-2.00225	-0.820201	-1.36524	-0.575678	0.00947568	-2.2375	-1.83224	-1.03665	CHRUN_JGVV429_4_T01	VIT_00s0429g00040	27.3.99	RNA.regulation of transcription.unclassified	chloroplast nucleoid DNA-binding protein, putative | chr5:3403110-3405448 REVERSE	Aspartic proteinase nepenthesin-1 precursor	0.0319916	1.91435e-07	0.0786133	0.000202948	0.163842	0.990925	4.98142e-08	2.70191e-06	0.00457063
-0.657343	-2.1134	-0.726295	-1.30399	-0.48124	0.0658087	-2.3663	-1.93547	-1.03017	CHRUN_JGVV1206_1_T01	VIT_00s1206g00010	27.3.99	RNA.regulation of transcription.unclassified	chloroplast nucleoid DNA-binding protein, putative | chr5:3403110-3405448 REVERSE	Aspartic proteinase nepenthesin-1 precursor	0.113244	8.122e-08	0.134154	0.000406495	0.271152	0.919886	1.93692e-08	1.25981e-06	0.0052985
-1.71205	-2.38741	-1.0714	-1.94636	-0.622262	-0.201975	-1.52195	-1.60984	-1.35764	CHR8_JGVV7_418_T01	VIT_08s0007g04560	27.3.99	RNA.regulation of transcription.unclassified	binding | chr2:11892369-11893488 FORWARD	PLATZ transcription factor	7.49582e-07	3.80993e-11	0.00303606	1.47553e-08	0.0516712	0.609519	1.55333e-06	7.01708e-07	1.57947e-05
-1.18578	-2.48691	-0.335219	1.00657	-0.216681	-0.5003	0.0390178	-0.137265	-0.338466	CHR4_PDVV8_696_T01	VIT_04s0008g07250	27.3.99	RNA.regulation of transcription.unclassified	chloroplast nucleoid DNA-binding protein, putative | chr5:3403110-3405448 REVERSE	Aspartyl protease	0.00973274	7.23716e-08	0.672062	0.0180895	0.749657	0.30997	0.951728	0.811847	0.507463
