# Supplementary material for: Dissecting the Biochemical and Transcriptomic Effects of a Locally Applied Heat Treatment on Developing Cabernet Sauvignon Grape Berries
Source: Front Plant Sci. 2017 Jan 31;8:53. doi: 10.3389/fpls.2017.00053 (PMC5281624; doi:10.3389/fpls.2017.00053)
Supplement: Supplementary file 14 [file DataSheet14.XLSX]

## Sheet: HSF
Supplementary Table 14: Effect of HT on HSFs and MBF1 gene expression.
Expression: log2 fold change between HT and control; Green or red highlights indicate DEGs (log2 FC >1, p.adj.BH<0.05).
FC: Fold change; padjBH: Benjamini and Hochberg corrected p-values
	Green			Véraison			Ripening
	1 d	7 d	14d	1 d	7 d	14d	1 d	7 d	14d		Unique_ID				Functional annotation
	log2FC.green.HS_vs_control.d1.	log2FC.green.HS_vs_control.d7.	log2FC.green.HS_vs_control.d14.	log2FC.veraison.HS_vs_control.d1.	log2FC.veraison.HS_vs_control.d7.	log2FC.veraison.HS_vs_control.d14.	log2FC.middle_ripening.HS_vs_control.d1.	log2FC.middle_ripening.HS_vs_control.d7.	log2FC.middle_ripening.HS_vs_control.d14.	ID_Nimblegen	C12X_V1	BINCODE	NAME	DESCRIPTION	Grimplet et al., 2012	p.adj.BH.green.HS_vs_control.d1.	p.adj.BH.green.HS_vs_control.d7.	p.adj.BH.green.HS_vs_control.d14.	p.adj.BH.veraison.HS_vs_control.d1.	p.adj.BH.veraison.HS_vs_control.d7.	p.adj.BH.veraison.HS_vs_control.d14.	p.adj.BH.middle_ripening.HS_vs_control.d1.	p.adj.BH.middle_ripening.HS_vs_control.d7.	p.adj.BH.middle_ripening.HS_vs_control.d14.
HsfA1a	0.0421268	0.230151	0.133498	0.436277	0.277419	-0.133061	0.362055	0.269602	0.0130305	CHR2_JGVV12_104_T01	VIT_02s0012g01810	27.3.23	RNA.regulation of transcription.HSF,Heat-shock transcription factor family	Symbols: ATHSFA1D, HSFA1D | ATHSFA1D; DNA binding / transcription factor | chr1:11656986-11660376 REVERSE	Heat shock transcription factor A1D	0.837161	0.0150265	0.77483	0.00505293	0.0387631	0.7448	0.133231	0.0203734	0.0647082
HsfA1b	-0.613085	-0.825982	-0.536674	-0.363093	-0.524979	-0.653321	-0.0894171	-0.459381	-0.265012	CHR16_JGVV39_120_T01	VIT_16s0039g01840	20.2.1	stress.abiotic.heat	Symbols: HSF3, HSFA1B, ATHSFA1B | HSF3 (HEAT SHOCK FACTOR 3); DNA binding / transcription factor | chr5:5530273-5532792 FORWARD	Heat shock transcription factor protein 3 (HSF3)	1.18822e-07	0.00341179	0.574201	0.440454	0.347351	0.515044	0.674826	0.915653	0.424158
HsfA2	1.41093	2.99443	0.601797	2.62275	1.78797	1.32055	3.26775	3.01661	1.48659	CHR4_JGVV8_100_T01	VIT_04s0008g01110	27.3.23	RNA.regulation of transcription.HSF,Heat-shock transcription factor family	Symbols: ATHSFA2, HSFA2 | ATHSFA2; DNA binding / transcription factor | chr2:11135682-11137396 FORWARD	Heat shock transcription factor A6B	2.70422e-07	0.915823	0.954556	0.0689142	0.929589	0.228572	0.00187283	0.480819	3.16105e-06
HsfA3	0.819616	4.24291	0.421899	2.80066	1.39062	-1.02169	2.3696	2.07736	1.37197	CHR8_JGVV7_482_T01	VIT_08s0007g03900	27.3.23	RNA.regulation of transcription.HSF,Heat-shock transcription factor family	Symbols: AT-HSFA3, HSFA3 | AT-HSFA3; DNA binding / transcription factor | chr5:971786-973683 REVERSE	Heat stress transcription factor A3	0.0432619	0.17192	0.614728	0.634788	0.262411	0.650118	0.000163375	0.345577	0.656852
HsfA4a	0.296746	0.807821	-0.0369487	0.00356638	-0.0918459	-0.266465	0.157658	-0.337037	-0.388203	CHR10_JGVV3_162_T01	VIT_10s0003g01770	27.3.23	RNA.regulation of transcription.HSF,Heat-shock transcription factor family	Symbols: AT-HSFA4C, RHA1, HSFA4C | RHA1 (ROOT HANDEDNESS 1); DNA binding / transcription factor | chr5:18540850-18542863 FORWARD	Heat shock transcription factor A4A	0.179099	0.129797	0.168136	0.414332	0.117546	0.151494	1.79328e-08	0.00693363	0.476082
HsfA4b	-0.0124053	0.105405	-0.123099	0.639447	-0.113963	-0.421969	0.410616	0.342562	-0.0278847	CHR12_JGVV28_245_T01	VIT_12s0028g01410	20.2.1	stress.abiotic.heat	Symbols: AT-HSFA4A, HSF A4A | AT-HSFA4A; DNA binding / transcription factor | chr4:10347582-10349562 REVERSE	Heat shock transcription factor A4A	0.967164	0.603403	0.794506	0.117693	0.937312	0.859626	0.458859	0.306426	0.840047
HsfA5	0.18342	0.238519	-0.0652937	0.42048	0.217008	0.146199	0.630783	0.289219	-0.053473	CHR5_JGVV29_86_T01	VIT_05s0029g00350	27.3.23	RNA.regulation of transcription.HSF,Heat-shock transcription factor family	Symbols: AT-HSFA5, HSFA5 | AT-HSFA5; DNA binding / transcription factor | chr4:8076980-8079314 REVERSE	Heat shock transcription factor A5	0.0971885	0.560062	0.665386	7.90372e-06	0.00196298	0.0170081	0.0172177	0.000134968	0.00139137
HsfA5	-0.153433	0.238497	-0.2419	-0.216417	-0.218814	-0.267437	0.37182	0.0328521	-0.542478	CHR5_JGVV29_87_T01	VIT_05s0029g00340	27.3.23	RNA.regulation of transcription.HSF,Heat-shock transcription factor family	Symbols: AT-HSFA5, HSFA5 | AT-HSFA5; DNA binding / transcription factor | chr4:8076980-8079314 REVERSE	Heat shock transcription factor A5	0.526239	0.401142	0.0164094	0.0891397	0.537714	0.857758	0.892433	0.415932	5.93505e-06
HsfA6b	-0.126876	-0.400797	0.255548	0.0266839	0.0674397	0.33676	-0.343044	2.34178	-0.797116	CHR5_JGVV20_383_T01	VIT_05s0020g04090	27.3.23	RNA.regulation of transcription.HSF,Heat-shock transcription factor family	Symbols: AT-HSFA6B, HSFA6B | AT-HSFA6B; DNA binding / transcription factor | chr3:8078820-8081051 FORWARD	Heat shock transcription factor A6B	0.889046	1.78683e-05	0.0453497	4.26597e-06	0.302788	0.000741337	0.00598481	0.00117885	0.000121378
HsfA6b	0.501986	1.55657	0.362478	0.780917	1.12556	0.724883	2.42264	1.83385	0.332291	CHRUN_JGVV179_13_T01	VIT_00s0179g00150	27.3.23	RNA.regulation of transcription.HSF,Heat-shock transcription factor family	Symbols: AT-HSFA6B, HSFA6B | AT-HSFA6B; DNA binding / transcription factor | chr3:8078820-8081051 FORWARD	Heat shock transcription factor A6B	0.187092	0.216041	0.0186772	0.285285	0.190764	0.588261	0.38219	0.496615	0.620435
HsfA7	0.596319	1.22412	0.675314	-0.0189185	-0.141868	-0.148042	0.0805439	-0.204357	0.0320073	CHR10_JGVV597_5_T01	VIT_10s0597g00050	27.3.23	RNA.regulation of transcription.HSF,Heat-shock transcription factor family	Symbols: AT-HSFA7B, HSFA7B | AT-HSFA7B; DNA binding / transcription factor | chr3:23399468-23400812 FORWARD	Heat shock transcription factor B2A	0.0455332	0.164583	0.716615	0.731405	0.811747	0.433488	0.594638	0.925986	0.952916
HsfA8	-0.271936	0.628437	-0.442378	-0.0272624	-0.173859	-0.369516	-0.0905607	-0.270029	0.198964	CHR1_JGVV11_68_T01	VIT_01s0011g05970	27.3.23	RNA.regulation of transcription.HSF,Heat-shock transcription factor family	Symbols: AT-HSFA8, HSFA8 | AT-HSFA8; DNA binding / transcription factor | chr1:25484699-25486462 REVERSE	Heat stress transcription factor A-8	0.00795424	0.432087	0.714396	0.721527	0.709036	0.92216	0.479084	0.360677	0.218616
HsfB1	0.552923	1.58423	0.846767	0.00107541	-0.349678	-0.657674	-0.203166	-0.525684	-0.581649	CHR7_JGVV31_60_T01	VIT_07s0031g00670	20.2.1	stress.abiotic.heat	Symbols: HSF4, HSFB1, AT-HSFB1, ATHSF4 | HSF4 (HEAT SHOCK FACTOR 4); DNA binding / transcription factor/ transcription repressor | chr4:17440177-17442151 FORWARD	Heat shock transcription factor 4	3.82537e-05	0.137064	0.961995	0.853261	0.686111	0.517138	0.475827	0.972095	0.958083
HsfB2b	0.302766	0.497176	-0.157825	0.273613	0.776123	0.436043	0.821004	0.502933	-0.101047	CHR2_JGVV25_377_T01	VIT_02s0025g04170	20.2.1	stress.abiotic.heat	Symbols: AT-HSFB2B, HSFB2B | AT-HSFB2B; transcription factor/ transcription repressor | chr4:7042630-7044708 FORWARD	Heat shock transcription factor B2B	0.101525	0.000922982	0.893725	0.000190197	0.180317	0.462502	0.784343	0.0440559	0.649552
HsfB2c	0.69273	1.59773	0.461828	0.658202	0.860123	0.805829	0.840065	0.972834	0.344379	CHR16_JGVV100_55_T01	VIT_16s0100g00720	27.3.23	RNA.regulation of transcription.HSF,Heat-shock transcription factor family	Symbols: AT-HSFB2A, HSFB2A | AT-HSFB2A; DNA binding / transcription factor | chr5:24916089-24917643 FORWARD	Heat shock transcription factor B2A	0.000324424	3.80893e-15	0.00366485	3.37718e-05	0.318026	0.0149702	0.00383439	0.00128037	3.59413e-06
HsfB3	-0.273171	-0.476755	-0.172392	-0.208849	0.024703	-0.50076	0.395536	0.222392	-0.81253	CHR8_JGVV7_28_T01	VIT_08s0007g08750	27.3.23	RNA.regulation of transcription.HSF,Heat-shock transcription factor family	Symbols: AT-HSFB3, HSFB3 | AT-HSFB3; DNA binding / transcription factor | chr2:17381723-17382577 FORWARD	Heat shock transcription factor B3	0.553946	0.0492543	0.872311	0.293747	0.517604	0.0668328	0.103298	0.103879	0.0155986
HsfB4a	-0.0893097	-0.232983	0.282091	-0.243062	-0.388322	-0.158133	-0.318717	-0.179406	-0.407559	CHR18_JGVV1_703_T01	VIT_18s0001g10380	27.3.23	RNA.regulation of transcription.HSF,Heat-shock transcription factor family	Symbols: AT-HSFB4, HSFB4 | AT-HSFB4; DNA binding / transcription factor | chr1:17224842-17226280 FORWARD	Heat shock transcription factor B4	0.835156	0.485066	0.865671	0.873727	0.627544	0.825978	0.0705298	0.147115	0.00953454
HsfB4b	-1.29013	-1.23917	0.0407779	-0.175136	-0.4458	-0.401618	-0.269366	-0.213002	0.0770966	CHR6_JGVV9_89_T01	VIT_06s0009g02730	27.3.23	RNA.regulation of transcription.HSF,Heat-shock transcription factor family	Symbols: AT-HSFB4, HSFB4 | AT-HSFB4; DNA binding / transcription factor | chr1:17224842-17226280 FORWARD	Heat shock transcription factor B4	8.48538e-05	0.165477	0.424107	6.67535e-06	0.314489	0.319634	0.643844	0.944838	0.0876873
HsfC	-0.381151	-0.690886	-0.647804	0.370847	0.313603	-0.133811	-0.0020685	-0.0427427	0.0187211	CHR11_JGVV16_352_T01	VIT_11s0016g03940	27.3.23	RNA.regulation of transcription.HSF,Heat-shock transcription factor family	Symbols: AT-HSFC1, HSFC1 | AT-HSFC1; DNA binding / transcription factor | chr3:8941066-8942874 FORWARD	Heat shock transcription factor C1	0.242176	0.675967	0.935635	0.862302	0.774221	0.433954	0.705213	0.0347137	0.878027
MBF1C	1.24775	1.11906	0.334229	1.52538	2.12287	1.08375	2.71751	3.33478	1.33345	CHR11_JGVV16_365_T01	VIT_11s0016g04080	17.5.3	hormone metabolism.ethylene.induced-regulated-responsive-activated	Symbols: MBF1C, ATMBF1C | MBF1C (MULTIPROTEIN BRIDGING FACTOR 1C); DNA binding / transcription coactivator/ transcription factor | chr3:8918679-8919308 FORWARD	Multiprotein-bridging factor 1c MBF1C	6.08386e-06	0.0909053	0.351596	0.0959833	0.0564139	0.1484	0.00203393	9.0973e-06	0.00212973
MBF1A	0.537206	0.402058	0.513371	0.552811	0.741147	0.597629	0.648053	0.596669	0.473137	CHR19_JGVV14_107_T01	VIT_19s0014g01260	17.5.3	hormone metabolism.ethylene.induced-regulated-responsive-activated	Symbols: MBF1A, ATMBF1A | MBF1A (MULTIPROTEIN BRIDGING FACTOR 1A); DNA binding / transcription coactivator | chr2:17774903-17776320 FORWARD	Multiprotein-bridging factor 1a MBF1A	1.97604e-05	0.0437223	0.619462	0.566624	0.295385	0.974755	0.22787	0.573322	0.276039
