# Supplementary material for: Dissecting the Biochemical and Transcriptomic Effects of a Locally Applied Heat Treatment on Developing Cabernet Sauvignon Grape Berries
Source: Front Plant Sci. 2017 Jan 31;8:53. doi: 10.3389/fpls.2017.00053 (PMC5281624; doi:10.3389/fpls.2017.00053)
Supplement: Supplementary file 15 [file DataSheet15.xlsx]

## Sheet: top10_chi-sq all conditions
Supplementary table 15: Most significantly heat-deregulated MapMan categories for each developmental stage.
Significantly fluctuating MapMan BINs after 1, 7 or 14 days of HT according to the developmental stage
BIN category name, total number of transcripts (elements) within the category, P-values of an uncorrected Chi-square test, transcripts up- or down-regulated are provided.
Green stage				G1D			G7D			G14D
					Transcripts			Transcripts			Transcripts
bin	Name	elements		P-value	Up/Down		P-value	Up/Down		P-value	Up/Down
35.1.5	not assigned.no ontology.pentatricopeptide (PPR) repeat-containing protein	622		0.00397653	1/0		5.86312e-51	139/4		0.014484	5/0
35	not assigned	9109		0.000470497	87/55		1.25955e-14	775/466		0.00611914	97/83
34	transport	1293		0.00106252	10/23		1.88522e-17	64/157		0.0147597	17/26
30.2.15	signalling.receptor kinases.thaumatin like	64		2.04847e-28	0/9		0.00392129	1/10		0.237263	0/2
27.3.73	RNA.regulation of transcription.Zn-finger(CCHC)	21		1.33574e-43	7/0		3.31525e-09	9/0		2.66307e-29	6/0
20.2.4	stress.abiotic.touch/wounding	29		1.25123e-05	3/0		0.0140785	6/3		9.25259e-21	6/0
20.2.1	stress.abiotic.heat	229		8.26452e-157	45/0		3.61884e-21	55/8		1.01272e-94	37/0
20.2	stress.abiotic	546		5.21288e-78	52/4		6.74413e-14	87/40		1.37395e-61	49/6
20.1.3	stress.biotic.signalling	26		1.07036e-14	1/4		0.000139413	2/7		0.00373441	1/2
20	stress	1488		6.44238e-27	60/13		0.00485503	139/82		8.55348e-26	62/13
17.7.1.2	hormone metabolism.jasmonate.synthesis-degradation.lipoxygenase	18		0.831901	0/0		1.55565e-07	0/7		6.93054e-09	0/3
17.7	hormone metabolism	684		0.120951	11/10		0.00147223	61/65		0.0129034	10/16
16.8.3.3	secondary metabolism.flavonoids.dihydroflavonols.flavonoid 3-monooxygenase	23		0.790408	0/0		7.2922e-25	0/14		7.26517e-95	0/11
16.8.3	secondary metabolism.flavonoids.dihydroflavonols	71		0.290301	2/0		3.15984e-11	2/19		5.99344e-34	0/12
16.8.2.1	secondary metabolism.flavonoids.chalcones.naringenin-chalcone synthase	52		6.36215e-12	6/0		0.199352	7/2		0.529768	0/0
16.8	secondary metabolism.flavonoids	249		0.000618143	9/1		7.39756e-10	11/41		1.08489e-10	0/14
16.2.1.1	secondary metabolism.phenylpropanoids.lignin biosynthesis.PAL	19		0.823433	0/0		3.1111e-27	14/1		0.79305	0/0
16	secondary metabolism	866		0.000436306	20/13		7.34059e-12	56/108		9.30477e-07	6/26
11.9.3.3	lipid metabolism.lipid degradation.lysophospholipases.glycerophosphodiester phosphodiesterase	17		2.23673e-13	1/3		0.166897	3/2		0.000238312	0/2
10.8.99	cell wall.pectin*esterases.misc	15		1.06231e-32	5/1		4.32217e-08	7/1		0.0207694	1/1
10.7	cell wall.modification	90		3.31479e-30	12/4		4.5034e-09	22/6		8.18074e-06	6/2
10.6.2	cell wall.degradation.mannan-xylose-arabinose-fucose	42		0.650646	0/0		0.154297	0/2		1.53602e-09	5/0
1	PS	214		0.236138	0/1		5.30257e-14	5/41		0.885144	2/2
Veraison stage				V1D			V7D			V14D
					Transcripts			Transcripts			Transcripts
bin	Name	elements		P-value	Up/Down		P-value	Up/Down		P-value	Up/Down
30.2.20	signalling.receptor kinases.wheat LRK10 like	72		0.276313	1/0		6.51383e-11	0/8		3.29988e-42	0/22
27.3.73	RNA.regulation of transcription.Zn-finger(CCHC)	21		3.12707e-10	6/0		1.20273e-30	7/0		0.529259	0/0
20.2.1	stress.abiotic.heat	229		1.45335e-49	47/1		3.76174e-129	49/0		1.06704e-52	44/1
20.2	stress.abiotic	546		3.1579e-16	52/12		9.80494e-50	51/15		7.39321e-23	53/15
16.8.2.1	secondary metabolism.flavonoids.chalcones.naringenin-chalcone synthase	52		8.54173e-169	37/0		0	0/39		7.87188e-204	0/39
16.8.2	secondary metabolism.flavonoids.chalcones	72		6.75494e-118	37/0		1.81618e-299	0/39		7.20612e-143	1/39
16.8	secondary metabolism.flavonoids	249		1.31679e-42	46/10		8.89916e-95	13/42		4.75137e-49	10/47
16.5.1.3.3	secondary metabolism.sulfur-containing.glucosinolates.degradation.nitrilase	14		0.662277	0/0		0.802619	0/0		4.6745e-50	0/10
16.5.1.3	secondary metabolism.sulfur-containing.glucosinolates.degradation	15		0.643058	0/0		0.790106	0/0		1.73224e-46	0/10
16.2.1.1	secondary metabolism.phenylpropanoids.lignin biosynthesis.PAL	19		1.7426e-48	12/0		1.48866e-108	0/12		6.19215e-62	0/13
16.2.1	secondary metabolism.phenylpropanoids.lignin biosynthesis	101		5.01182e-12	16/2		3.77223e-32	0/16		4.61332e-44	0/27
16.2	secondary metabolism.phenylpropanoids	194		6.14216e-05	17/4		4.34074e-21	0/19		4.1698e-20	3/28
16	secondary metabolism	866		1.91222e-27	80/38		2.20329e-66	27/72		6.29991e-62	30/108
1.1.2	PS.lightreaction.photosystem I	26		1.428e-28	11/0		0.66464	0/0		4.23813e-34	11/0
1.1.1	PS.lightreaction.photosystem II	60		2.04307e-27	17/0		8.88966e-05	5/0		1.98459e-08	9/0
1.1	PS.lightreaction	154		9.17349e-40	34/0		0.0215599	6/0		1.46344e-24	25/0
1	PS	214		1.72231e-35	39/0		0.0706037	6/0		4.1772e-19	27/0
Ripening stage				R1D			R7D			R14D
					Transcripts			Transcripts			Transcripts
bin	Name	elements		P-value	Up/Down		P-value	Up/Down		P-value	Up/Down
30.3	signalling.calcium	277		3.20743e-13	35/2		0.0120196	16/1		0.399408	12/3
29	protein	3535		2.08839e-05	101/75		1.39504e-08	81/50		2.14756e-09	65/30
27.3.40	RNA.regulation of transcription.Aux/IAA family	21		2.86932e-05	0/4		3.16786e-06	0/4		3.04774e-09	0/4
26.10	misc.cytochrome P450	343		1.73783e-10	14/30		8.96361e-07	14/23		0.622269	11/8
20.2.4	stress.abiotic.touch/wounding	29		4.43235e-28	13/0		0.44256	2/0		0.480208	0/0
20.2.1	stress.abiotic.heat	229		3.46779e-81	66/2		2.05885e-82	62/2		3.08174e-48	46/1
20.2	stress.abiotic	546		3.64133e-40	83/11		4.329e-29	68/9		2.24416e-17	52/13
20	stress	1488		8.6747e-25	136/28		6.21727e-13	103/24		2.21235e-07	83/26
17.5.2	hormone metabolism.ethylene.signal transduction	62		4.4995e-13	14/0		0.137143	5/2		0.363914	0/1
17.5	hormone metabolism.ethylene	109		1.30538e-13	20/1		0.0057267	10/3		0.245847	4/4
16.10	secondary metabolism.simple phenols	64		0.949581	3/2		0.0448514	0/4		2.34235e-75	0/20
16.8.2.1	secondary metabolism.flavonoids.chalcones.naringenin-chalcone synthase	52		0.198879	4/0		5.40232e-110	0/26		0	0/39
16.8.2	secondary metabolism.flavonoids.chalcones	72		0.167085	5/0		3.38611e-83	0/27		1.97715e-264	1/39
16.8	secondary metabolism.flavonoids	249		0.611452	12/5		3.36756e-24	9/31		1.03053e-77	8/42
16.7	secondary metabolism.wax	34		8.26324e-07	2/6		3.17958e-08	2/6		0.0123789	4/0
16.2.1.1	secondary metabolism.phenylpropanoids.lignin biosynthesis.PAL	19		1.59571e-45	13/1		0.000545566	0/3		7.49673e-06	0/3
16.2.1	secondary metabolism.phenylpropanoids.lignin biosynthesis	101		4.69832e-17	21/4		7.16975e-05	5/9		8.87927e-08	3/9
16	secondary metabolism	866		0.00408382	47/36		3.39503e-23	29/66		3.15468e-75	31/83
11.9.3	lipid metabolism.lipid degradation.lysophospholipases	60		0.00104621	8/2		4.00244e-09	11/1		0.183119	4/0
2.1.1	major CHO metabolism.synthesis.sucrose	13		0.668166	1/0		0.321191	1/1		2.2559e-15	0/4

## Sheet: Transporters
Supplementary Table 16: DEGs belonging to the MapMan functional category "Transport".
Expression: log2 fold change between HT and control; Green or red highlights indicate DEGs (log2 FC >1, p.adj.BH<0.05).
FC: Fold change; padjBH: Benjamini and Hochberg corrected p-values
Green			Véraison			Ripening
1 d	7 d	14d	1 d	7 d	14d	1 d	7 d	14d		Unique_ID				Functional annotation
log2FC.green.HS_vs_control.d1.	log2FC.green.HS_vs_control.d7.	log2FC.green.HS_vs_control.d14.	log2FC.veraison.HS_vs_control.d1.	log2FC.veraison.HS_vs_control.d7.	log2FC.veraison.HS_vs_control.d14.	log2FC.middle_ripening.HS_vs_control.d1.	log2FC.middle_ripening.HS_vs_control.d7.	log2FC.middle_ripening.HS_vs_control.d14.	ID_Nimblegen	C12X_V1	BINCODE	NAME	DESCRIPTION		p.adj.BH.green.HS_vs_control.d1.	p.adj.BH.green.HS_vs_control.d7.	p.adj.BH.green.HS_vs_control.d14.	p.adj.BH.veraison.HS_vs_control.d1.	p.adj.BH.veraison.HS_vs_control.d7.	p.adj.BH.veraison.HS_vs_control.d14.	p.adj.BH.middle_ripening.HS_vs_control.d1.	p.adj.BH.middle_ripening.HS_vs_control.d7.	p.adj.BH.middle_ripening.HS_vs_control.d14.
-0.554528	-1.03294	0.172575	-0.287553	0.703139	0.887707	0.429011	0.287677	0.426161	CHR18_JGVV1_986_T01	VIT_18s0001g13410	34.1	transport.p- and v-ATPases	Symbols: VHA-A2 | VHA-A2 (VACUOLAR PROTON ATPASE A2); ATPase | chr2:9162620-9168452 FORWARD	V-type H+-transporting ATPase subunit I	0.106252	0.000397565	0.781652	0.419925	0.0311573	0.00414659	0.174678	0.401698	0.192064
0.0344691	0.17877	-0.245009	-0.213023	0.464382	0.0930011	0.436033	1.36	0.425038	CHR15_JGVV21_102_T01	VIT_15s0021g01660	34.1	transport.p- and v-ATPases	Symbols: AHA11 | AHA11 (Arabidopsis H(+)-ATPase 11); ATPase | chr5:25159230-25165209 FORWARD	H(+)-ATPase 11 AHA11	0.969921	0.698188	0.773414	0.712029	0.374796	0.899833	0.343226	0.00120446	0.373329
0.48614	0.834567	1.02826	0.67936	0.197339	0.673586	1.05899	0.704729	0.80037	CHR17_JGVV0_869_T01	VIT_17s0000g00460	34.1	transport.p- and v-ATPases	Symbols: DET3, ATVHA-C | DET3 (DE-ETIOLATED 3); proton-transporting ATPase, rotational mechanism | chr1:4375515-4378514 FORWARD	V-type H+-transporting ATPase subunit C	0.0605991	0.000229427	0.000417406	0.00352934	0.53486	0.00482848	1.48302e-05	0.00257578	0.000819684
-0.252146	-1.54448	-0.381996	-0.139698	-0.0177606	0.0501614	-0.672272	-0.445328	-0.133356	CHR17_JGVV0_429_T01	VIT_17s0000g05540	34.1	transport.p- and v-ATPases	Symbols: AHA11 | AHA11 (Arabidopsis H(+)-ATPase 11); ATPase | chr5:25159230-25165209 FORWARD	H(+)-ATPase 11 AHA11	0.0555611	1.73629e-16	0.00960543	0.293146	0.939281	0.784768	3.23623e-07	0.000248027	0.318678
-0.662829	-0.770772	-0.18605	-0.145055	0.53111	0.461069	1.37758	1.5401	0.149703	CHR2_JGVV25_87_T01	VIT_02s0025g00960	34.1.1	transport.p- and v-ATPases.H+-transporting two-sector ATPase	Symbols: VHA-E3 | VHA-E3 (VACUOLAR H+-ATPASE SUBUNIT E ISOFORM 3); proton-transporting ATPase, rotational mechanism | chr1:23828526-23830002 REVERSE	V-type H+-transporting ATPase subunit E	0.132545	0.0334328	0.822781	0.796424	0.242629	0.295426	0.00036785	9.79646e-05	0.774705
-0.359217	-1.06896	0.126969	-0.417043	-0.0913691	0.179627	-0.283714	-0.155427	0.0401041	CHRUN_JGVV438_2_T01	VIT_00s0438g00020	34.1.1.2	transport.p- and v-ATPases.H+-transporting two-sector ATPase.subunit C	H+-transporting two-sector ATPase, C subunit family protein | chr2:3251665-3252113 REVERSE	ATPase subunit 9	0.000330511	3.72405e-15	0.355074	1.61662e-05	0.444257	0.0622328	0.00194672	0.0997453	0.744722
-0.747215	-1.30434	-0.721253	-1.01028	-0.524912	-0.654438	-0.117546	-0.788699	-0.644851	CHR8_JGVV56_51_T01	VIT_08s0056g00620	34.1.1.4	transport.p- and v-ATPases.H+-transporting two-sector ATPase.subunit E	Symbols: TUF, emb2448, TUFF, VHA-E1 | TUF (VACUOLAR ATP SYNTHASE SUBUNIT E1); proton-transporting ATPase, rotational mechanism | chr4:6799935-6801932 FORWARD	V-type H+-transporting ATPase subunit E	3.69006e-08	2.09219e-15	1.05234e-06	8.09073e-12	1.94638e-05	2.15919e-07	0.329867	3.12974e-09	3.03622e-07
-0.262007	-1.61787	-0.905143	-0.575778	1.27621	0.185739	-0.801344	1.76033	0.41006	CHR11_JGVV52_112_T01	VIT_11s0052g00620	34.1.2	transport.p- and v-ATPases.H+-exporting ATPase	Symbols: AHA1, PMA, OST2 | AHA1 (ARABIDOPSIS H+ ATPASE 1); ATPase/ hydrogen-exporting ATPase, phosphorylative mechanism / protein binding | chr2:8221631-8227622 FORWARD	AHA2 (Arabidopsis H(+)-ATPase 2)	0.578398	1.43588e-06	0.0258732	0.0838299	0.000272481	0.686659	0.0126495	8.51762e-07	0.250304
-0.356205	1.16552	-0.124109	-0.204574	-0.00770429	-0.00915507	0.202595	0.227195	-0.0652889	CHR19_JGVV90_1_T01	VIT_19s0090g00010	34.1.2	transport.p- and v-ATPases.H+-exporting ATPase	Symbols: AHA2, PMA2 | AHA2; ATPase/ hydrogen-exporting ATPase, phosphorylative mechanism | chr4:14770499-14776056 REVERSE	H(+)-ATPase 9 AHA9	0.698895	0.0341745	0.934923	0.812563	0.994247	0.994316	0.795345	0.76783	0.94351
-0.424393	-0.287924	-0.293159	-0.4676	-0.317065	-0.0724312	-2.26001	-1.04943	-0.493024	CHR13_PDVV156_38_T01	VIT_13s0156g00410	34.1.2	transport.p- and v-ATPases.H+-exporting ATPase	Symbols: AHA9 | AHA9; hydrogen-exporting ATPase, phosphorylative mechanism | chr1:30316227-30319948 REVERSE	No hit	0.176563	0.281166	0.501039	0.0897047	0.337358	0.874195	5.09783e-11	0.000134816	0.0757058
0.922501	2.59697	1.0689	1.36364	0.710706	1.03724	0.392523	0.697363	0.552085	CHR18_JGVV89_3_T01	VIT_18s0089g01410	34.10	transport.nucleotides	Symbols: ATPUP4 | ATPUP4; purine transmembrane transporter | chr1:10974447-10976036 FORWARD	Purine permease 4 PUP4	0.0160369	4.99035e-10	0.0154625	0.000168793	0.0684256	0.00429047	0.3098	0.0517385	0.143302
0.676742	1.00352	0.603817	0.433075	0.373532	0.159731	0.465393	0.799297	0.15802	CHR15_JGVV21_190_T01	VIT_15s0021g00650	34.10	transport.nucleotides	Symbols: ATPUP11 | ATPUP11; purine transmembrane transporter | chr1:16892639-16895465 FORWARD	Purine permease 11 PUP11	1.37081e-05	5.85382e-10	0.000446505	0.00170382	0.0112276	0.318426	0.000772456	2.59901e-07	0.306794
-0.284582	-1.00756	-0.0336553	-0.497872	-0.548835	0.0656103	-1.79171	-0.938154	-0.208971	CHR10_JGVV3_258_T01	VIT_10s0003g02840	34.10	transport.nucleotides	Symbols: ATPUP10 | ATPUP10; purine transmembrane transporter | chr4:10076079-10077748 FORWARD	Purine permease 10 PUP10	0.274993	3.43957e-06	0.952613	0.0189292	0.0155608	0.853862	5.14801e-11	2.53161e-05	0.391929
-0.255113	0.422482	-0.0121194	0.217667	-0.833155	-1.89674	0.593738	-0.377735	-0.16177	CHR2_JGVV12_194_T01	VIT_02s0012g00730	34.10	transport.nucleotides	Symbols: ATPUP10 | ATPUP10; purine transmembrane transporter | chr4:10076079-10077748 FORWARD	Purine permease 10 PUP10	0.667702	0.270387	0.991925	0.674454	0.0466495	6.44449e-06	0.135008	0.383377	0.75517
-0.237264	-0.371461	-0.0569666	-0.659365	-1.02774	-0.806987	-1.18335	-0.950869	-0.586754	CHR8_JGVV7_419_T01	VIT_08s0007g04550	34.10	transport.nucleotides	permease, cytosine/purines, uracil, thiamine, allantoin family protein | chr5:898241-900159 REVERSE	NCS1 nucleoside transporter family protein	0.230367	0.0165754	0.883402	9.53725e-05	1.90054e-07	6.80117e-06	2.02572e-09	2.64238e-07	0.0005165
-0.729049	-0.826498	-0.729552	-1.63448	-1.95893	-2.15673	-2.78521	-2.74499	-2.20752	CHR19_JGVV14_14_T01	VIT_19s0014g00150	34.10	transport.nucleotides	Symbols: ATPUP11 | ATPUP11; purine transmembrane transporter | chr1:16892639-16895465 FORWARD	Purine permease 11 PUP11	0.0970508	0.0242101	0.165118	4.9444e-05	8.10554e-06	8.05545e-07	2.2269e-09	4.36356e-09	5.30954e-07
0.243686	1.05375	0.272797	0.768455	0.848355	0.746942	0.669588	0.770214	0.754855	CHR4_JGVV8_521_T01	VIT_04s0008g05580	34.11	transport.NDP-sugars at the ER	unknown protein | chr4:15574868-15576543 REVERSE	Unknown protein	0.528586	9.31992e-05	0.557765	0.00506943	0.00379031	0.00794474	0.0141183	0.00504957	0.00681241
0.243516	0.937582	0.0853441	-0.301486	0.217981	-0.0691842	1.07496	0.773276	-0.241937	CHR1_JGVV26_79_T01	VIT_01s0026g01890	34.11	transport.NDP-sugars at the ER	Symbols: ATUTR3, UTR3 | UTR3 (UDP-GALACTOSE TRANSPORTER 3); pyrimidine nucleotide sugar transmembrane transporter | chr1:4911093-4913152 REVERSE	UDP-galactose transporter 3	0.0422773	1.01383e-11	0.674562	0.00559926	0.0696234	0.645376	1.21365e-12	4.15982e-09	0.0300954
-0.922871	-1.60565	-0.648507	0.951447	0.894197	0.447235	0.201711	0.293784	0.305238	CHR9_JGVV70_18_T01	VIT_09s0070g00210	34.12	transport.metal	Symbols: NRAMP1, PMIT1, ATNRAMP1 | NRAMP1 (NATURAL RESISTANCE-ASSOCIATED MACROPHAGE PROTEIN 1); inorganic anion transmembrane transporter/ manganese ion transmembrane transporter/ metal ion transmembrane transporter | chr1:30372879-30375696 REVERSE	Metal transporter Nramp1	3.0434e-06	1.0983e-12	0.00214108	5.1926e-07	4.76278e-06	0.0108177	0.274836	0.0944889	0.0874026
-0.00359727	0.321375	-0.111442	1.06002	0.494214	-0.290204	0.750168	0.622776	-0.207472	CHR1_JGVV11_506_T01	VIT_01s0011g01360	34.12	transport.metal	Symbols: RAN1, HMA7 | RAN1 (RESPONSIVE-TO-ANTAGONIST 1); ATPase, coupled to transmembrane movement of ions, phosphorylative mechanism / copper ion transmembrane transporter | chr5:18075610-18079988 REVERSE	Copper-transporting ATPase RAN1	0.990093	0.0103836	0.644782	2.33001e-10	0.000539244	0.0348261	3.27922e-07	1.03801e-05	0.141908
-0.0397241	-0.941444	-0.258858	0.654134	0.372733	0.749258	0.950953	0.978852	1.47991	CHR8_JGVV7_214_T01	VIT_08s0007g06760	34.12	transport.metal	cation efflux family protein / metal tolerance protein, putative (MTPc3) | chr3:21497778-21499676 REVERSE	Cation efflux family protein MTPc3	0.918141	1.66661e-06	0.364703	0.000643758	0.0754579	0.000173145	2.97293e-06	2.19998e-06	1.08065e-09
0.0638218	-0.338077	-0.105128	0.73319	0.345205	0.115835	1.47148	1.26726	1.46288	CHR6_JGVV4_676_T01	VIT_06s0004g01110	34.12	transport.metal	cation efflux family protein / metal tolerance protein, putative (MTPc3) | chr3:21497778-21499676 REVERSE	Cation efflux family protein MTPc3	0.915135	0.250697	0.880671	0.0131751	0.347395	0.804262	3.36538e-06	4.08279e-05	5.917e-06
-0.752275	-1.73392	-0.816164	0.085902	0.334011	0.212133	-0.486974	-0.240924	0.281071	CHR18_JGVV41_198_T01	VIT_18s0041g00090	34.12	transport.metal	cation efflux family protein | chr1:5578431-5580693 FORWARD	Cation efflux MTP11	0.00351489	6.85474e-10	0.0058973	0.808368	0.23999	0.479385	0.0429218	0.370539	0.294317
-0.80866	-1.7078	0.205743	0.0614382	0.226073	-0.0426194	0.237005	-0.158164	-0.0380844	CHR3_JGVV110_31_T01	VIT_03s0110g00370	34.12	transport.metal	Symbols: COPT2 | COPT2; copper ion transmembrane transporter/ high affinity copper ion transmembrane transporter | chr3:17268875-17269510 FORWARD	Copper transporter 2	0.150331	0.000271991	0.85006	0.940581	0.773088	0.964154	0.702078	0.809204	0.962161
-1.2915	-1.65322	0.497945	0.335629	0.167326	-0.0541465	-0.213858	-0.151566	-0.119365	CHR3_JGVV110_30_T01	VIT_03s0110g00360	34.12	transport.metal	Symbols: COPT2 | COPT2; copper ion transmembrane transporter/ high affinity copper ion transmembrane transporter | chr3:17268875-17269510 FORWARD	Copper transporter 2	0.0883394	0.00925981	0.695902	0.720176	0.890719	0.967728	0.815682	0.871538	0.908035
-0.84103	-1.28128	0.033895	-0.184882	0.124	0.442351	0.0611807	-0.384786	-0.609972	CHR3_JGVV110_34_T01	VIT_03s0110g00430	34.12	transport.metal	Symbols: COPT2 | COPT2; copper ion transmembrane transporter/ high affinity copper ion transmembrane transporter | chr3:17268875-17269510 FORWARD	No hit	0.140132	0.00605747	0.982134	0.798564	0.889318	0.471805	0.933392	0.507652	0.263439
0.324336	2.28776	0.621427	-0.264631	0.108679	-0.111042	0.279972	0.200711	-0.437427	CHR15_JGVV48_183_T01	VIT_15s0048g01070	34.12	transport.metal	Symbols: VIT1 | VIT1 (vacuolar iron transporter 1); iron ion transmembrane transporter | chr2:334772-336438 REVERSE	Vacuolar iron transporter 1	0.56685	7.52227e-08	0.267187	0.600833	0.875583	0.868442	0.549644	0.686596	0.322105
0.324336	2.28776	0.621427	-0.264631	0.108679	-0.111042	0.279972	0.200711	-0.437427	CHR15_JGVV48_183_T01	VIT_15s0048g01070	34.12	transport.metal	Symbols: VIT1 | VIT1 (vacuolar iron transporter 1); iron ion transmembrane transporter | chr2:334772-336438 REVERSE	Vacuolar iron transporter 1	0.56685	7.52227e-08	0.267187	0.600833	0.875583	0.868442	0.549644	0.686596	0.322105
-0.890054	-1.5658	-0.467666	0.971156	0.0721376	-0.54818	0.679547	-0.12708	0.681848	CHR6_JGVV4_604_T01	VIT_06s0004g01890	34.12	transport.metal	Symbols: HMA5 | HMA5 (HEAVY METAL ATPASE 5); ATPase, coupled to transmembrane movement of ions, phosphorylative mechanism | chr1:23527655-23531109 FORWARD	Cu2+-exporting ATPase HMA5 (heavy metal ATPase 5)	1.26907e-05	7.76373e-12	0.0407908	9.21979e-07	0.809822	0.0030403	0.000206413	0.556094	0.000264041
0.484246	1.00993	0.111206	-0.0383832	-0.00238059	0.0278912	-0.36446	-0.421618	-0.805072	CHR4_GSVIVT00033158001_T01	VIT_04s0069g00640	34.12	transport.metal	Symbols: HMA3, ATHMA3 | HMA3 (HEAVY METAL ATPASE 3); ATPase, coupled to transmembrane movement of ions, phosphorylative mechanism | chr4:14730401-14733510 REVERSE	No hit	0.350612	0.0083514	0.913231	0.95597	0.997299	0.973309	0.428386	0.350588	0.0537384
1.37817	0.61646	0.893135	-0.138943	-0.0110477	0.0562485	-0.237492	-0.174399	-0.154001	CHR2_GSVIVT00019614001_T01	VIT_02s0025g02210	34.12	transport.metal	Symbols: ATCHX15, CHX15 | ATCHX15; monovalent cation:proton antiporter/ sodium:hydrogen antiporter | chr2:5678006-5680621 FORWARD	MYB Domain protein 6	1.55318e-06	0.0080242	0.00327442	0.675428	0.98245	0.897289	0.389121	0.553635	0.617034
-0.523926	-1.22871	-0.601377	-0.22962	-0.033111	-0.167325	0.244993	0.226727	-0.282791	CHR2_GSVIVT00019770001_T01	VIT_02s0025g03650	34.12	transport.metal	Symbols: HMA5 | HMA5 (HEAVY METAL ATPASE 5); ATPase, coupled to transmembrane movement of ions, phosphorylative mechanism | chr1:23527655-23531109 FORWARD	Cu2+-exporting ATPase HMA5 (heavy metal ATPase 5)	0.0553066	1.53481e-06	0.0568322	0.433134	0.94616	0.616623	0.373797	0.420998	0.307037
0.58932	2.51716	0.663101	-0.994231	-0.129961	-0.416756	1.68313	-0.937208	-0.013778	CHR18_JGVV1_137_T01	VIT_18s0001g02120	34.12	transport.metal	Symbols: NRAMP6, ATNRAMP6 | NRAMP6; inorganic anion transmembrane transporter/ metal ion transmembrane transporter | chr1:5481665-5485082 REVERSE	Metal transporter Nramp6	0.755763	0.0197077	0.776941	0.471453	0.955029	0.820692	0.156617	0.48192	0.994298
-0.0930993	-0.266897	-0.117668	-0.0956266	-0.138933	0.0402173	1.23521	0.549721	0.504282	CHR10_JGVV3_274_T01	VIT_10s0003g03030	34.12	transport.metal	Symbols: ATCHX15, CHX15 | ATCHX15; monovalent cation:proton antiporter/ sodium:hydrogen antiporter | chr2:5678006-5680621 FORWARD	Cation/hydrogen exchanger (CHX15)	0.866317	0.377179	0.862527	0.831196	0.772391	0.94219	5.28648e-05	0.0681786	0.105062
-0.709188	-2.17501	-0.672198	0.119933	-0.178648	-0.225904	-0.27939	-0.0669264	-0.377966	CHR2_JGVV25_337_T01	VIT_02s0025g03640	34.12	transport.metal	Symbols: HMA5 | HMA5 (HEAVY METAL ATPASE 5); ATPase, coupled to transmembrane movement of ions, phosphorylative mechanism | chr1:23527655-23531109 FORWARD	Cu2+-exporting ATPase HMA5 (heavy metal ATPase 5)	0.00526267	1.7929e-12	0.0231003	0.71449	0.593015	0.434918	0.273019	0.83622	0.131362
-0.336755	-1.42645	-0.613159	-0.143551	-0.333998	-0.259396	-0.0684976	-0.256773	-0.344499	CHR1_JGVV11_34_T01	VIT_01s0011g06340	34.12	transport.metal	Symbols: IAR1 | IAR1 (IAA-ALANINE RESISTANT 1); metal ion transmembrane transporter | chr1:25521204-25524175 FORWARD	IAR1 (IAA-alanine resistant 1)	0.00182107	1.69795e-17	3.60449e-06	0.181533	0.00185446	0.0117079	0.569783	0.0104446	0.000816191
0.248082	2.82216	1.03602	-1.23449	-0.362178	-0.493286	2.07606	-0.851804	0.0232695	CHR18_JGVV1_138_T01	VIT_18s0001g02130	34.12	transport.metal	Symbols: NRAMP6, ATNRAMP6 | NRAMP6; inorganic anion transmembrane transporter/ metal ion transmembrane transporter | chr1:5481665-5485082 REVERSE	Metal transporter Nramp6	0.926842	0.0221505	0.669027	0.424003	0.875344	0.812518	0.122381	0.591618	0.991965
-0.659748	-1.69962	-0.762052	-0.308776	-0.365667	-0.0967396	-0.725528	-0.33647	-0.364791	CHR6_JGVV4_274_T01	VIT_06s0004g05540	34.12	transport.metal	Symbols: MTPB1, ATMTPB1 | MTPB1 (METAL TOLERANCE PROTEIN B1); efflux transmembrane transporter/ inorganic anion transmembrane transporter/ zinc ion transmembrane transporter | chr2:12616564-12617987 FORWARD	Metal tolerance protein B MTPB1	0.00432316	7.96716e-11	0.00410387	0.179251	0.133481	0.766774	0.000774165	0.131931	0.10599
-0.872307	-1.05756	-0.278529	0.0868249	-0.369188	0.40378	-0.770603	-0.923195	0.317724	CHR11_JGVV103_34_T01	VIT_11s0103g00370	34.12	transport.metal	Symbols: HMA2 | HMA2; cadmium-transporting ATPase | chr4:14720241-14724584 REVERSE	Cd2+-exporting ATPase HMA2 (Heavy metal ATPase 2)	5.97151e-06	1.66665e-08	0.241562	0.709729	0.0445767	0.0202224	1.36289e-05	7.6548e-07	0.0694959
-0.124202	0.109627	-0.0706223	-0.121726	-0.413278	-1.10871	-0.579765	-0.404837	-1.32323	CHR1_JGVV11_66_T01	VIT_01s0011g06000	34.12	transport.metal	Symbols: VIT1 | VIT1 (vacuolar iron transporter 1); iron ion transmembrane transporter | chr2:334772-336438 REVERSE	Vacuolar iron transporter 1	0.844523	0.781506	0.939144	0.814411	0.338231	0.00199595	0.104528	0.287913	0.000256211
-0.124202	0.109627	-0.0706223	-0.121726	-0.413278	-1.10871	-0.579765	-0.404837	-1.32323	CHR1_JGVV11_66_T01	VIT_01s0011g06000	34.12	transport.metal	Symbols: VIT1 | VIT1 (vacuolar iron transporter 1); iron ion transmembrane transporter | chr2:334772-336438 REVERSE	Vacuolar iron transporter 1	0.844523	0.781506	0.939144	0.814411	0.338231	0.00199595	0.104528	0.287913	0.000256211
-0.325724	-1.02726	-1.40569	-0.928825	-0.538456	-1.12256	0.604885	0.174871	-0.432293	CHR8_JGVV7_848_T01	VIT_08s0007g00020	34.12	transport.metal	Symbols: ATCHX20, CHX20 | ATCHX20 (CATION/H+ EXCHANGER 20); monovalent cation:proton antiporter/ sodium:hydrogen antiporter | chr3:19905678-19910112 REVERSE	Cation/hydrogen exchanger 20 (CHX20)	0.457222	0.000908783	0.000485738	0.0039766	0.143113	0.000792184	0.0640646	0.666171	0.220895
-0.348116	-0.289361	-0.319519	0.266827	-0.601528	-0.414896	-0.182584	-1.04915	-0.557416	CHR19_JGVV15_19_T01	VIT_19s0015g00190	34.12	transport.metal	Symbols: ZIP11 | ZIP11 (ZINC TRANSPORTER 11 PRECURSOR); cation transmembrane transporter/ metal ion transmembrane transporter | chr1:20906134-20907413 FORWARD	Zinc transporter ZIP11	0.0949239	0.101974	0.21069	0.175218	0.00225683	0.0294416	0.374962	3.71994e-07	0.00295457
-0.623523	-1.10916	-0.910596	-0.454863	-0.742679	-0.774416	-0.769876	-0.105679	0.809675	CHR4_JGVV8_115_T01	VIT_04s0008g01260	34.12	transport.metal	Symbols: ZIP4, ATZIP4 | ZIP4 (ZINC TRANSPORTER 4 PRECURSOR); cation transmembrane transporter/ copper ion transmembrane transporter | chr1:3665087-3667139 REVERSE	Zinc transporter ZIP4	0.0642294	0.000170578	0.0158017	0.156302	0.022565	0.012658	0.0103795	0.794889	0.00845158
0.129335	-0.360573	0.267273	-1.19629	-0.761095	-0.22942	-1.00859	-0.250155	0.373034	CHR2_JGVV25_230_T01	VIT_02s0025g02510	34.12	transport.metal	Symbols: YSL1, ATYSL1 | YSL1 (YELLOW STRIPE LIKE 1); oligopeptide transporter | chr4:12524491-12527341 FORWARD	Metal-nicotianamine transporter YSL1	0.822034	0.265712	0.654104	0.000296947	0.0301655	0.598527	0.00186985	0.515156	0.306385
0.111581	-0.0957077	0.155047	-1.16037	-0.772918	-0.413025	-1.30921	-0.704461	0.702249	CHR2_JGVV25_229_T01	VIT_02s0025g02500	34.12	transport.metal	Symbols: YSL1, ATYSL1 | YSL1 (YELLOW STRIPE LIKE 1); oligopeptide transporter | chr4:12524491-12527341 FORWARD	Metal-nicotianamine transporter YSL1	0.661707	0.589485	0.59025	4.76219e-09	2.80964e-05	0.0152276	2.56348e-10	4.4813e-05	5.89498e-05
0.53646	0.852987	0.596331	-0.556053	-0.801563	-0.801239	0.457546	-1.07718	-2.0394	CHR8_JGVV7_847_T01	VIT_08s0007g00030	34.12	transport.metal	Symbols: ATCHX20, CHX20 | ATCHX20 (CATION/H+ EXCHANGER 20); monovalent cation:proton antiporter/ sodium:hydrogen antiporter | chr3:19905678-19910112 REVERSE	Cation/hydrogen exchanger 20 (CHX20)	0.232676	0.0153266	0.260259	0.159389	0.0484452	0.038122	0.251524	0.00382713	1.06754e-06
-0.337672	-1.27815	-0.406957	0.00486322	-0.848512	-0.619712	0.130791	-0.66514	0.148428	CHR19_JGVV15_23_T01	VIT_19s0015g00250	34.12	transport.metal	Symbols: ZIP11 | ZIP11 (ZINC TRANSPORTER 11 PRECURSOR); cation transmembrane transporter/ metal ion transmembrane transporter | chr1:20906134-20907413 FORWARD	Zinc transporter ZIP11	0.202295	1.02665e-07	0.180264	0.991381	0.000408017	0.00657834	0.636425	0.00285147	0.590198
-0.717181	-0.112419	-0.187449	-1.57417	-0.9008	-0.639042	-1.0425	-1.41887	-0.395939	CHR2_JGVV25_73_T01	VIT_02s0025g00780	34.12	transport.metal	Symbols: ATCHX18, CHX18 | ATCHX18; monovalent cation:proton antiporter/ sodium:hydrogen antiporter | chr5:16638370-16641728 REVERSE	Cation/hydrogen exchanger (CHX18)	0.000697518	0.591339	0.577159	1.90154e-10	3.38105e-05	0.00150596	9.66688e-07	2.45279e-09	0.0490177
0.256365	-0.449152	-0.0726479	-0.536154	-0.910021	-0.44151	-0.744417	-1.36723	-0.238499	CHR2_JGVV25_76_T01	VIT_02s0025g00810	34.12	transport.metal	Symbols: ATCHX18, CHX18 | ATCHX18; monovalent cation:proton antiporter/ sodium:hydrogen antiporter | chr5:16638370-16641728 REVERSE	Cation/hydrogen exchanger (CHX18)	0.513329	0.0957989	0.920124	0.0615414	0.00246681	0.148123	0.00760042	5.84164e-06	0.474022
-0.664772	-2.23816	-1.66333	0.213067	-0.969177	-0.935375	-0.177773	0.401039	0.706064	CHR3_JGVV17_129_T01	VIT_03s0017g02170	34.12	transport.metal	Symbols: ZIP1 | ZIP1 (ZINC TRANSPORTER 1 PRECURSOR); zinc ion transmembrane transporter | chr3:4051651-4053201 REVERSE	Zinc transporter ZIP5	0.159788	2.23698e-07	0.000927583	0.702312	0.0265043	0.0254842	0.7371	0.379718	0.0962124
-0.450289	-0.569928	-0.889092	-0.121582	-1.17443	-0.515417	-0.304005	-0.213381	0.0661308	CHR19_GSVIVT00036729001_T01	VIT_19s0085g00790	34.12	transport.metal	Symbols: ZIP5 | ZIP5; cation transmembrane transporter/ metal ion transmembrane transporter | chr1:1545106-1547849 REVERSE	Zinc transporter ZIP5	0.111883	0.0151716	0.0037755	0.726907	2.29819e-05	0.0464115	0.25369	0.457042	0.854608
-1.83044	-2.0875	-2.41723	-0.642918	-2.10037	-1.7836	-2.37568	-0.973127	0.86176	CHR19_JGVV85_46_T01	VIT_19s0085g00740	34.12	transport.metal	Symbols: ZIP1 | ZIP1 (ZINC TRANSPORTER 1 PRECURSOR); zinc ion transmembrane transporter | chr3:4051651-4053201 REVERSE	ZIP family transporter	0.0123828	0.0012724	0.00389518	0.42229	0.00366966	0.0102362	0.000505378	0.172196	0.248304
-0.000847621	1.92214	-0.131435	2.02208	1.52248	1.25856	2.77113	2.81329	1.46071	CHR7_JGVV5_374_T01	VIT_07s0005g03970	34.13	transport.peptides and oligopeptides	Symbols: ATPTR3, PTR3 | PTR3 (PEPTIDE TRANSPORTER 3); dipeptide transporter/ transporter/ tripeptide transporter | chr5:18675035-18679146 REVERSE	Peptide transporter protein 3	0.999234	1.41018e-09	0.825526	1.54185e-09	1.72003e-06	2.03648e-05	6.61606e-13	6.57515e-13	1.69753e-06
0.16574	-0.115425	0.038165	0.790466	1.38655	1.14766	-0.670693	1.88658	1.89494	CHR1_JGVV11_320_T01	VIT_01s0011g03400	34.13	transport.peptides and oligopeptides	proton-dependent oligopeptide transport (POT) family protein | chr1:25746736-25750275 FORWARD	Proton-dependent oligopeptide transport (POT) family protein	0.762518	0.755997	0.967581	0.0165051	0.000119746	0.000776639	0.0426299	3.37171e-07	4.43211e-07
-0.952997	-2.16113	-1.19875	0.29447	1.03213	-0.515977	-0.430789	0.190646	-0.246397	CHR1_JGVV11_421_T01	VIT_01s0011g02260	34.13	transport.peptides and oligopeptides	Symbols: YSL7 | YSL7 (YELLOW STRIPE LIKE 7); oligopeptide transporter | chr1:24442504-24446291 FORWARD	Metal-nicotianamine transporter YSL7	0.0268088	2.68668e-07	0.0148682	0.553265	0.0146121	0.247393	0.319195	0.706691	0.618895
0.648248	-1.27627	-0.114706	0.763686	0.890379	0.681799	0.456185	0.153581	-0.173948	CHR8_JGVV7_728_T01	VIT_08s0007g01310	34.13	transport.peptides and oligopeptides	proton-dependent oligopeptide transport (POT) family protein | chr3:19978122-19980959 REVERSE	Proton-dependent oligopeptide transport (POT) family protein	0.00444763	3.79181e-08	0.797942	0.000377584	0.000119903	0.00174952	0.0311189	0.543591	0.490703
0.469402	0.0905647	0.902004	0.84571	0.886942	1.13024	-0.353095	0.609904	0.679536	CHR1_JGVV26_114_T01	VIT_01s0026g01490	34.13	transport.peptides and oligopeptides	proton-dependent oligopeptide transport (POT) family protein | chr1:26316027-26320220 FORWARD	Proton-dependent oligopeptide transport (POT) family protein	0.386242	0.85288	0.0975182	0.0445017	0.0506544	0.00795607	0.460512	0.162211	0.121719
-0.0630639	-0.834612	-0.138425	0.696703	0.825449	1.1298	-0.0600149	0.960291	1.4835	CHR18_JGVV41_147_T01	VIT_18s0041g00670	34.13	transport.peptides and oligopeptides	proton-dependent oligopeptide transport (POT) family protein | chr1:7964042-7966436 FORWARD	Proton-dependent oligopeptide transport (POT) family protein	0.929724	0.010169	0.860275	0.0453552	0.0257913	0.00143227	0.904178	0.00519986	4.61143e-05
0.220096	-0.257254	-0.0492717	0.246784	0.642875	1.01188	0.556707	0.687674	0.635608	CHR18_JGVV41_162_T01	VIT_18s0041g00500	34.13	transport.peptides and oligopeptides	proton-dependent oligopeptide transport (POT) family protein | chr1:7964042-7966436 FORWARD	Proton-dependent oligopeptide transport (POT) family protein	0.711023	0.509658	0.960872	0.607305	0.125089	0.00776528	0.148036	0.0684639	0.10245
0.310751	-1.47968	-0.312724	0.710957	0.58083	0.859539	0.548481	-0.116248	-0.105487	CHR8_JGVV7_727_T01	VIT_08s0007g01320	34.13	transport.peptides and oligopeptides	proton-dependent oligopeptide transport (POT) family protein | chr2:15864396-15866408 REVERSE	Proton-dependent oligopeptide transport (POT) family protein	0.414817	8.77671e-07	0.507175	0.0135092	0.0669223	0.00363134	0.0592095	0.759396	0.790382
-0.154526	-0.80228	-0.175615	0.465674	0.571369	1.22314	0.420221	0.614153	1.48564	CHR18_JGVV41_148_T01	VIT_18s0041g00660	34.13	transport.peptides and oligopeptides	proton-dependent oligopeptide transport (POT) family protein | chr1:7964042-7966436 FORWARD	Proton-dependent oligopeptide transport (POT) family protein	0.708049	0.00116246	0.726509	0.0792221	0.0417862	1.25696e-05	0.112906	0.0175202	4.3532e-07
0.0251783	-0.736244	-0.15045	0.683982	0.556016	1.27619	0.242089	0.371342	0.459394	CHR18_JGVV41_161_T01	VIT_18s0041g00510	34.13	transport.peptides and oligopeptides	proton-dependent oligopeptide transport (POT) family protein | chr1:7964042-7966436 FORWARD	Proton-dependent oligopeptide transport (POT) family protein	0.978023	0.0696179	0.880697	0.123595	0.278449	0.00343895	0.648992	0.448446	0.340242
-0.209183	0.11532	1.27292	0.131669	0.425908	0.0197562	0.762171	0.671694	-0.0344898	CHR16_JGVV98_60_T01	VIT_16s0098g01350	34.13	transport.peptides and oligopeptides	Symbols: ATOPT6, OPT6 | OPT6 (OLIGOPEPTIDE TRANSPORTER 1); oligopeptide transporter | chr4:13833807-13836578 REVERSE	Oligopeptide transporter 6	0.538362	0.660435	3.61689e-05	0.686186	0.113938	0.966923	0.00147527	0.00510763	0.926605
-0.060432	-0.646059	0.0395802	-0.375695	0.346627	1.31217	-1.68709	-0.532272	1.52981	CHR17_JGVV0_428_T01	VIT_17s0000g05550	34.13	transport.peptides and oligopeptides	proton-dependent oligopeptide transport (POT) family protein | chr3:17697942-17700769 REVERSE	Proton-dependent oligopeptide transport (POT) family protein	0.956368	0.198597	0.980448	0.560708	0.644132	0.0124063	0.00099693	0.350796	0.00327364
-0.893808	-2.16497	-0.821585	0.296171	0.304678	0.342824	0.0562403	0.135727	-0.172455	CHR18_JGVV41_158_T01	VIT_18s0041g00550	34.13	transport.peptides and oligopeptides	proton-dependent oligopeptide transport (POT) family protein | chr1:7964042-7966436 FORWARD	Proton-dependent oligopeptide transport (POT) family protein	0.019487	2.65667e-08	0.0712724	0.491169	0.524384	0.425852	0.913427	0.772201	0.709984
-0.0080351	-0.231009	-0.123608	-0.0337155	0.287669	0.406315	-1.17313	-0.268527	-0.170433	CHR9_JGVV2_376_T01	VIT_09s0002g04130	34.13	transport.peptides and oligopeptides	proton-dependent oligopeptide transport (POT) family protein | chr1:19434509-19438971 FORWARD	Proton-dependent oligopeptide transport (POT) family protein	0.985074	0.222028	0.746376	0.915687	0.197335	0.0411041	6.75514e-08	0.183798	0.448266
-0.10989	-1.3666	-0.279615	0.746439	0.281362	1.16717	-0.796797	0.404132	0.954095	CHR7_JGVV5_373_T01	VIT_07s0005g03960	34.13	transport.peptides and oligopeptides	Symbols: ATPTR3, PTR3 | PTR3 (PEPTIDE TRANSPORTER 3); dipeptide transporter/ transporter/ tripeptide transporter | chr5:18675035-18679146 REVERSE	Peptide transporter protein 3	0.844427	1.11049e-05	0.607836	0.0154836	0.493647	0.000292631	0.00920792	0.220027	0.00239285
0.748411	2.97958	0.763101	-0.102517	0.278899	-0.361962	-0.0336253	-0.118174	-0.155341	CHR18_JGVV1_478_T01	VIT_18s0001g07930	34.13	transport.peptides and oligopeptides	Symbols: ATOPT2 | ATOPT2; oligopeptide transporter | chr1:3227490-3230043 REVERSE	Oligopeptide transporter 2	0.380583	7.63297e-06	0.468187	0.925529	0.796497	0.702342	0.973402	0.89908	0.872852
0.194242	-0.264674	0.18496	-0.0499265	0.2609	2.02921	-0.878957	0.746487	1.34541	CHR1_JGVV150_25_T01	VIT_01s0150g00250	34.13	transport.peptides and oligopeptides	proton-dependent oligopeptide transport (POT) family protein | chr5:4296688-4299223 REVERSE	Peptide transporter PTR2-B	0.79986	0.576405	0.853618	0.947791	0.70144	2.13707e-05	0.0486186	0.10179	0.00287136
0.334814	-0.921572	0.0602212	0.0112985	0.173384	1.01312	-1.08458	0.148764	0.985848	CHR17_JGVV53_3_T01	VIT_17s0053g00040	34.13	transport.peptides and oligopeptides	Symbols: YSL5, PDE321 | YSL5 (YELLOW STRIPE LIKE 5); oligopeptide transporter | chr3:6034198-6037229 FORWARD	Metal-nicotianamine transporter YSL5	0.0595972	9.79832e-08	0.87196	0.96803	0.392158	6.90447e-08	8.01062e-09	0.414746	1.23164e-07
0.255491	-1.17438	-0.103979	-0.139439	0.157065	0.894577	-1.33825	0.0382515	1.23168	CHR17_JGVV53_30_T01	VIT_17s0053g00380	34.13	transport.peptides and oligopeptides	Symbols: YSL5, PDE321 | YSL5 (YELLOW STRIPE LIKE 5); oligopeptide transporter | chr3:6034198-6037229 FORWARD	Metal-nicotianamine transporter YSL7	0.254158	1.09856e-08	0.784545	0.543876	0.529815	8.0571e-06	1.65584e-09	0.882567	2.35089e-08
0.777264	-1.06906	0.663397	0.0628216	0.135369	0.0721011	-0.250841	-0.137264	-0.115673	CHR17_JGVV53_6_T01	VIT_17s0053g00080	34.13	transport.peptides and oligopeptides	Symbols: YSL7 | YSL7 (YELLOW STRIPE LIKE 7); oligopeptide transporter | chr1:24442504-24446291 FORWARD	Metal-nicotianamine transporter YSL1	0.00806205	6.81426e-05	0.0570837	0.885787	0.757376	0.87758	0.415846	0.691937	0.752681
0.0226855	-1.31449	-0.527956	0.992162	0.0861075	-0.0289113	-0.702119	-0.499943	-0.162907	CHR8_JGVV7_662_T01	VIT_08s0007g02020	34.13	transport.peptides and oligopeptides	proton-dependent oligopeptide transport (POT) family protein | chr3:19978122-19980959 REVERSE	Proton-dependent oligopeptide transport (POT) family protein	0.973275	1.91017e-05	0.215752	0.00128526	0.874008	0.961699	0.0216874	0.11515	0.68095
-0.239656	-1.43952	-0.675326	0.330047	-0.0318159	-0.120718	0.190966	-0.0345836	-0.285417	CHR6_JGVV4_457_T01	VIT_06s0004g03520	34.13	transport.peptides and oligopeptides	Symbols: NAXT1 | NAXT1 (NITRATE EXCRETION TRANSPORTER1); nitrate efflux transmembrane transporter/ transporter | chr3:16759253-16761266 FORWARD	Nitrate excretion transporter1	0.379319	2.37056e-09	0.00957264	0.134267	0.938526	0.686073	0.422892	0.908052	0.212249
0.812838	-1.48951	0.178321	0.765517	-0.0647796	0.148029	0.066662	0.452027	0.153913	CHR11_JGVV37_42_T01	VIT_11s0037g00450	34.13	transport.peptides and oligopeptides	Symbols: ATOPT4, OPT4 | OPT4 (OLIGOPEPTIDE TRANSPORTER 4); oligopeptide transporter | chr5:25750845-25755052 REVERSE	No hit	0.0104896	1.16159e-06	0.765607	0.00918133	0.904409	0.733244	0.8729	0.141071	0.68616
-1.09726	-2.88783	-1.52936	0.043931	-0.0668265	-0.248112	-0.0300442	-0.305217	0.0324687	CHR14_JGVV66_186_T01	VIT_14s0066g02020	34.13	transport.peptides and oligopeptides	proton-dependent oligopeptide transport (POT) family protein | chr5:4831748-4834395 REVERSE	Proton-dependent oligopeptide transport (POT) family protein	0.000208273	3.55367e-14	1.28598e-05	0.922466	0.891411	0.458165	0.940756	0.30311	0.939361
-0.163686	-1.18995	0.0145546	-0.280321	-0.0678402	0.099839	-0.302399	0.192707	0.119317	CHR3_JGVV97_36_T01	VIT_03s0097g00510	34.13	transport.peptides and oligopeptides	Symbols: ATOPT4, OPT4 | OPT4 (OLIGOPEPTIDE TRANSPORTER 4); oligopeptide transporter | chr5:25750845-25755052 REVERSE	Oligopeptide transporter OPT4	0.396891	4.93537e-11	0.973337	0.0623921	0.777338	0.617496	0.0409356	0.2214	0.498625
0.315698	1.28816	0.0435983	0.058439	-0.135155	0.0572025	1.02591	0.21906	0.719369	CHR2_JGVV12_159_T01	VIT_02s0012g01160	34.13	transport.peptides and oligopeptides	Symbols: NRT1.5 | NRT1.5 (NITRATE TRANSPORTER 1.5); nitrate transmembrane transporter/ transporter | chr1:11715150-11719970 REVERSE	Proton-dependent oligopeptide transport (POT) family protein	0.347871	2.02221e-06	0.950709	0.889826	0.746962	0.901853	0.00013115	0.473683	0.00702999
-0.658369	-1.08674	-0.419354	-0.567498	-0.135984	0.314183	-0.188001	-1.37343	-1.26956	CHR19_JGVV15_83_T01	VIT_19s0015g00870	34.13	transport.peptides and oligopeptides	Symbols: ATOPT1, OPT1 | OPT1 (OLIGOPEPTIDE TRANSPORTER 1); oligopeptide transporter | chr5:22652715-22656106 FORWARD	Oligopeptide transporter 1	0.0445107	0.000177931	0.342608	0.0614872	0.77915	0.375464	0.604832	1.34146e-05	5.43936e-05
-0.606752	-1.25452	-0.743319	-0.809934	-0.187722	0.491176	-0.174461	-1.63257	-1.56054	CHR19_JGVV15_82_T01	VIT_19s0015g00860	34.13	transport.peptides and oligopeptides	Symbols: ATOPT1, OPT1 | OPT1 (OLIGOPEPTIDE TRANSPORTER 1); oligopeptide transporter | chr5:22652715-22656106 FORWARD	Oligopeptide transporter 1	0.0931189	6.82199e-05	0.0714547	0.0111747	0.702443	0.158463	0.66451	2.58414e-06	7.21629e-06
-0.144439	-1.48725	-0.627926	-0.200688	-0.212991	0.376399	0.219615	0.294084	-0.251229	CHR6_JGVV4_456_T01	VIT_06s0004g03530	34.13	transport.peptides and oligopeptides	Symbols: NAXT1 | NAXT1 (NITRATE EXCRETION TRANSPORTER1); nitrate efflux transmembrane transporter/ transporter | chr3:16759253-16761266 FORWARD	Nitrate excretion transporter1	0.752867	3.93616e-07	0.081256	0.567761	0.584976	0.225743	0.496846	0.339865	0.438958
-0.23915	-1.19366	-0.17866	-0.187764	-0.230831	-0.0295976	-0.269653	0.160412	0.177582	CHR18_JGVV1_980_T01	VIT_18s0001g13350	34.13	transport.peptides and oligopeptides	Symbols: PTR5, ATPTR5 | PTR5 (PEPTIDE TRANSPORTER 5); dipeptide transporter/ transporter | chr5:61017-63848 REVERSE	Proton-dependent oligopeptide transport (POT) family protein	0.577992	4.43811e-05	0.765646	0.62743	0.575712	0.959198	0.420339	0.66463	0.633618
-1.05867	-2.21846	-1.0169	-1.52189	-0.285698	-0.294832	-0.337812	-0.28224	0.0756649	CHR13_JGVV67_100_T01	VIT_13s0067g02340	34.13	transport.peptides and oligopeptides	proton-dependent oligopeptide transport (POT) family protein | chr2:16896907-16901280 FORWARD	Proton-dependent oligopeptide transport (POT) family protein	7.83852e-05	2.0358e-12	0.000722681	4.68019e-08	0.34077	0.288862	0.183742	0.285414	0.825184
-0.36554	1.41187	0.0192523	0.183674	-0.369587	0.367777	-0.154631	0.432728	-0.155484	CHR15_JGVV21_213_T01	VIT_15s0021g00330	34.13	transport.peptides and oligopeptides	Symbols: NRT1.5 | NRT1.5 (NITRATE TRANSPORTER 1.5); nitrate transmembrane transporter/ transporter | chr1:11715150-11719970 REVERSE	Proton-dependent oligopeptide transport (POT) family protein	0.731333	0.022568	0.992507	0.857189	0.71649	0.695124	0.867814	0.58636	0.872331
-0.400846	-1.7028	0.93609	-0.380357	-0.570188	-0.183833	-0.80728	-1.07611	-0.443338	CHR13_JGVV19_270_T01	VIT_13s0019g02460	34.13	transport.peptides and oligopeptides	proton-dependent oligopeptide transport (POT) family protein | chr2:15864396-15866408 REVERSE	Proton-dependent oligopeptide transport (POT) family protein	0.519318	9.51908e-05	0.11033	0.480385	0.290449	0.790125	0.0733054	0.0155657	0.385884
-0.234293	0.327773	-0.0497516	1.40712	-0.608997	-1.13458	-0.582245	-0.193046	0.358308	CHR5_JGVV49_138_T01	VIT_05s0049g01550	34.13	transport.peptides and oligopeptides	Symbols: ATPTR3, PTR3 | PTR3 (PEPTIDE TRANSPORTER 3); dipeptide transporter/ transporter/ tripeptide transporter | chr5:18675035-18679146 REVERSE	Peptide transporter protein 3	0.474106	0.159726	0.936902	1.77189e-07	0.0177287	1.25109e-05	0.0143701	0.491088	0.162753
-0.479535	-3.63118	0.54261	-0.32324	-0.745792	-0.456364	-1.51425	0.190231	-0.104433	CHR1_JGVV11_422_T01	VIT_01s0011g02250	34.13	transport.peptides and oligopeptides	Symbols: YSL7 | YSL7 (YELLOW STRIPE LIKE 7); oligopeptide transporter | chr1:24442504-24446291 FORWARD	Metal-nicotianamine transporter YSL7	0.743993	4.20398e-05	0.765018	0.806781	0.542255	0.728367	0.0974725	0.87949	0.940923
-0.945263	0.128975	-0.374959	-0.913939	-0.748101	-0.637901	-0.743485	-1.04958	-0.788079	CHR2_JGVV25_219_T01	VIT_02s0025g02390	34.13	transport.peptides and oligopeptides	Symbols: ATOPT7, OPT7 | OPT7 (OLIGOPEPTIDE TRANSPORTER 7); oligopeptide transporter | chr4:6628404-6632599 REVERSE	Oligopeptide transporter OPT7	8.38645e-06	0.511076	0.131093	4.78374e-06	0.0002213	0.000948667	9.95517e-05	4.62286e-07	6.23817e-05
-0.0436416	-1.32148	-0.0400877	0.899948	-0.748728	-1.30393	0.45128	-0.533022	0.339014	CHR6_JGVV4_226_T01	VIT_06s0004g06080	34.13	transport.peptides and oligopeptides	Symbols: ATPTR1, PTR1 | PTR1 (PEPTIDE TRANSPORTER 1); dipeptide transporter/ transporter/ tripeptide transporter | chr3:20045663-20048572 REVERSE	Proton-dependent oligopeptide transport (POT) family protein	0.918748	1.54585e-08	0.942615	3.93949e-05	0.000894969	1.02679e-07	0.0317313	0.0111741	0.127564
-0.65908	-0.49209	-0.323526	-2.06762	-0.780435	-1.5771	-1.71483	-0.906908	-2.0842	CHR9_JGVV2_407_T01	VIT_09s0002g04470	34.13	transport.peptides and oligopeptides	proton-dependent oligopeptide transport (POT) family protein | chr5:25165137-25167943 REVERSE	No hit	0.168484	0.223281	0.67044	2.77826e-06	0.0851338	0.000231175	4.84744e-05	0.0271836	3.56312e-06
-0.54229	-0.509824	0.622552	-1.7912	-0.851091	-1.42124	-0.675481	-0.850983	-0.984726	CHR18_JGVV41_155_T01	VIT_18s0041g00580	34.13	transport.peptides and oligopeptides	proton-dependent oligopeptide transport (POT) family protein | chr1:7964042-7966436 FORWARD	Proton-dependent oligopeptide transport (POT) family protein	0.613268	0.499042	0.630616	0.0126565	0.338906	0.0592189	0.404423	0.276607	0.208143
-0.854111	-1.86135	-0.865193	-0.479155	-1.33349	-0.802979	-2.06899	-2.17497	-0.850346	CHR12_JGVV35_47_T01	VIT_12s0035g01820	34.13	transport.peptides and oligopeptides	proton-dependent oligopeptide transport (POT) family protein | chr1:21968071-21972411 FORWARD	Proton-dependent oligopeptide transport (POT) family protein	0.0012331	2.14413e-10	0.00428076	0.0544956	2.47606e-06	0.00147983	5.36611e-11	2.42354e-11	0.00072588
0.484706	0.488669	0.314185	0.16575	0.335726	0.542145	0.48517	1.95252	-0.297498	CHR19_JGVV14_24_T01	VIT_19s0014g00250	34.14	transport.unspecified cations	bile acid:sodium symporter family protein | chr1:29546605-29548824 REVERSE	Bile acid:sodium symporter	0.399717	0.263699	0.708929	0.796929	0.587146	0.280378	0.310961	2.35212e-05	0.582853
-0.10564	0.111392	0.0806643	0.926536	0.225416	-0.357303	1.63697	0.53645	-0.25007	CHR3_JGVV97_37_T01	VIT_03s0097g00520	34.14	transport.unspecified cations	magnesium transporter CorA-like protein-related | chr2:1501408-1503785 REVERSE	Magnesium transporter CorA	0.775166	0.640311	0.874813	4.8127e-05	0.425351	0.130999	9.72077e-10	0.0145463	0.310257
0.271753	3.71423	1.1589	-0.842672	0.125263	0.00920993	0.207409	-0.261463	-0.326961	CHR19_JGVV90_137_T01	VIT_19s0090g01480	34.14	transport.unspecified cations	Symbols: ATNHX3, NHX3 | ATNHX3; sodium ion transmembrane transporter/ sodium:hydrogen antiporter | chr5:22469245-22472706 REVERSE	Na+/H+ exchanger 4	0.83057	6.92219e-07	0.251509	0.290479	0.926724	0.995712	0.832577	0.782958	0.730138
0.58036	1.56332	0.352618	0.739926	-0.039349	0.346838	-0.0131727	0.218949	-0.302112	CHR4_JGVV8_267_T01	VIT_04s0008g02860	34.14	transport.unspecified cations	ChaC-like family protein | chr5:9162969-9164685 REVERSE	Cation transport protein chaC	0.135881	5.30352e-06	0.529315	0.0292384	0.953907	0.391472	0.979766	0.593638	0.444904
-1.06947	-1.7025	-0.126582	0.0565592	-0.0828006	-0.320347	0.201602	0.271103	-0.253488	CHR11_JGVV103_62_T01	VIT_11s0103g00050	34.14	transport.unspecified cations	Symbols: HKT1, ATHKT1 | HKT1 (HIGH-AFFINITY K+ TRANSPORTER 1); sodium ion transmembrane transporter | chr4:6391984-6395877 FORWARD	High-affinity K+ transporter 1 (HKT1)	0.0304505	0.000120703	0.911154	0.941556	0.922711	0.597214	0.732337	0.626404	0.661859
-0.402762	-1.44226	-0.31696	-0.961924	-0.619125	-0.391189	-0.906308	-0.286351	-0.638249	CHRUN_JGVV2188_1_T01	VIT_00s2188g00010	34.14	transport.unspecified cations	Symbols: ATTDT, ATSDAT, TDT | TDT (TONOPLAST DICARBOXYLATE TRANSPORTER); malate transmembrane transporter/ sodium:dicarboxylate symporter | chr5:19287369-19290465 REVERSE	Tonoplast dicarboxylate transporter	0.0800927	1.30388e-09	0.282584	9.63516e-06	0.00461901	0.069753	2.2294e-05	0.185847	0.00224867
-0.610687	-0.528965	0.00870246	-0.361554	-0.647117	-0.806987	-0.465263	-1.116	-1.17124	CHR7_JGVV104_54_T01	VIT_07s0104g01280	34.14	transport.unspecified cations	Symbols: NHX2, ATNHX2 | NHX2 (SODIUM HYDROGEN EXCHANGER 2); sodium ion transmembrane transporter/ sodium:hydrogen antiporter | chr3:1393298-1396784 REVERSE	Na+/H+ antiporter	2.67306e-05	3.96776e-05	0.982526	0.00525448	1.00761e-05	9.8364e-08	0.000385143	5.12214e-11	4.05227e-11
1.04514	0.496881	0.295614	-1.5376	-0.717526	-1.3319	-0.567043	-0.429423	-0.130078	CHR19_JGVV14_424_T01	VIT_19s0014g04790	34.14	transport.unspecified cations	Symbols: AtOCT4 | AtOCT4 (Arabidopsis thaliana ORGANIC CATION/CARNITINE TRANSPORTER4); carbohydrate transmembrane transporter/ sugar:hydrogen symporter | chr3:7225135-7228595 REVERSE	Organic cation/carnitine transporter4	7.39857e-06	0.0102234	0.327478	1.01628e-09	0.00107379	4.04196e-08	0.00527405	0.0374207	0.611132
-0.569836	-1.77287	-0.50106	-1.27317	-0.749182	-0.507465	-0.998523	-0.321322	-0.684035	CHRUN_JGVV187_12_T01	VIT_00s0187g00130	34.14	transport.unspecified cations	Symbols: ATTDT, ATSDAT, TDT | TDT (TONOPLAST DICARBOXYLATE TRANSPORTER); malate transmembrane transporter/ sodium:dicarboxylate symporter | chr5:19287369-19290465 REVERSE	Tonoplast dicarboxylate transporter	0.0113861	1.36309e-11	0.061158	8.52457e-08	0.000820086	0.0180924	6.37105e-06	0.139536	0.00133614
-0.198919	-0.521583	-0.0716479	-0.655257	-1.02327	-0.874574	-0.758035	-1.59775	-1.91197	CHR11_JGVV103_64_T01	VIT_11s0103g00010	34.14	transport.unspecified cations	Symbols: HKT1, ATHKT1 | HKT1 (HIGH-AFFINITY K+ TRANSPORTER 1); sodium ion transmembrane transporter | chr4:6391984-6395877 FORWARD	Potassium-sodium symporter HKT2	0.66158	0.0635446	0.924756	0.0270869	0.00119733	0.00383776	0.00959182	9.17867e-07	4.5751e-08
-0.596062	-2.40899	-0.733042	-0.0417293	-1.27204	-1.19309	-0.438971	-0.72265	-0.646105	CHR19_JGVV85_30_T01	VIT_19s0085g00920	34.14	transport.unspecified cations	Symbols: ATOCT3 | ATOCT3 (ARABIDOPSIS THALIANA ORGANIC CATION/CARNITINE TRANSPORTER 3); carbohydrate transmembrane transporter/ sugar:hydrogen symporter | chr1:5602873-5604663 FORWARD	Organic cation transport protein OCT2	0.00486201	9.62896e-16	0.00256323	0.89596	1.03321e-07	1.60312e-07	0.0253804	0.000316979	0.00132421
-0.629305	-1.25573	-0.207038	-0.000516811	0.35255	0.0150469	-0.0837471	-0.265484	0.21174	CHR11_JGVV16_521_T01	VIT_11s0016g05810	34.15	transport.potassium	Symbols: GORK | GORK (GATED OUTWARDLY-RECTIFYING K+ CHANNEL); cyclic nucleotide binding / inward rectifier potassium channel/ outward rectifier potassium channel | chr5:14889692-14895214 REVERSE	Potassium channel SKOR	0.000529083	2.87946e-10	0.426936	0.998925	0.0540707	0.963352	0.694937	0.126224	0.251066
-1.08125	-1.83851	-0.402328	0.140629	0.346657	0.0637997	-0.125567	-0.00457137	-0.103531	CHR17_JGVV0_747_T01	VIT_17s0000g01980	34.15	transport.potassium	Symbols: SKOR | SKOR; cyclic nucleotide binding / inward rectifier potassium channel/ outward rectifier potassium channel | chr3:619678-623558 REVERSE	Potassium channel SKOR	0.00042394	7.23473e-09	0.33528	0.720898	0.315772	0.898604	0.732668	0.991278	0.789922
0.257568	1.12173	-0.203522	0.252996	0.287166	0.338372	-0.530904	0.0650211	0.188309	CHR2_PDVV25_324_T01	VIT_02s0025g03810	34.15	transport.potassium	Symbols: AKT5 | AKT5; cyclic nucleotide binding / inward rectifier potassium channel | chr4:15681017-15685310 FORWARD	Potassium channel AKT5	0.196258	4.23491e-09	0.440479	0.155125	0.131319	0.0539283	0.00155346	0.770471	0.319133
-0.626948	-0.87569	0.190116	-0.979117	0.27418	0.599325	1.0452	0.560652	1.08277	CHR6_JGVV4_151_T01	VIT_06s0004g06890	34.15	transport.potassium	Symbols: ATKT1, ATKT1P, ATKUP1, KUP1 | ATKT1 (POTASSIUM TRANSPORTER 1); potassium ion transmembrane transporter | chr2:12834993-12838626 FORWARD	Potassium transporter (KUP1)	0.0181024	0.000233381	0.678827	0.000102722	0.371824	0.0174018	3.79015e-05	0.0224304	3.24161e-05
-0.1906	-1.32832	-0.04984	0.0893037	0.23937	0.564332	-0.391654	0.375289	0.315258	CHR13_JGVV67_86_T01	VIT_13s0067g02570	34.15	transport.potassium	Symbols: KT2, ATKT2, SHY3, KUP2, ATKUP2, TRK2 | KT2 (POTASSIUM TRANSPORTER 2); potassium ion transmembrane transporter | chr2:16930864-16934588 FORWARD	Potassium transporter 2	0.396814	1.38169e-10	0.907384	0.70603	0.23988	0.00143288	0.0220014	0.0296766	0.0773839
-0.128384	-1.00937	-0.22396	0.39118	0.0838281	-0.103269	-0.22405	0.0493443	-0.476941	CHR1_JGVV26_227_T01	VIT_01s0026g00260	34.15	transport.potassium	potassium transporter family protein | chr1:22188114-22191395 REVERSE	Potassium transporter (KUP7)	0.348573	9.48873e-13	0.113123	0.000321979	0.575226	0.429554	0.0365244	0.721261	2.86892e-05
-0.810975	-1.09475	-0.619627	0.195175	0.0771659	-0.092586	-0.132804	0.018533	0.400048	CHR1_JGVV11_12_T01	VIT_01s0011g06560	34.15	transport.potassium	Symbols: ATKT1, ATKT1P, ATKUP1, KUP1 | ATKT1 (POTASSIUM TRANSPORTER 1); potassium ion transmembrane transporter | chr2:12834993-12838626 FORWARD	Potassium transporter (KUP1)	0.0087303	0.00010114	0.0998211	0.596983	0.880111	0.84692	0.720811	0.966404	0.199118
-0.513929	-1.26359	-0.298485	-0.359623	0.0575323	0.185168	-0.348713	0.180719	0.165234	CHR13_JGVV139_37_T01	VIT_13s0139g00390	34.15	transport.potassium	Symbols: KT2, ATKT2, SHY3, KUP2, ATKUP2, TRK2 | KT2 (POTASSIUM TRANSPORTER 2); potassium ion transmembrane transporter | chr2:16930864-16934588 FORWARD	Potassium transporter 2	0.02418	3.81146e-08	0.3362	0.0972227	0.876855	0.480809	0.10425	0.45513	0.512126
0.520916	1.13386	0.44782	-0.103963	-0.00872847	-0.179172	-0.177932	1.14647	-1.91764	CHR19_JGVV27_11_T01	VIT_19s0027g01820	34.15	transport.potassium	Symbols: ATKT1, ATKT1P, ATKUP1, KUP1 | ATKT1 (POTASSIUM TRANSPORTER 1); potassium ion transmembrane transporter | chr2:12834993-12838626 FORWARD	Potassium transporter (KUP1)	0.614312	0.0874973	0.746036	0.9289	0.994534	0.880703	0.855431	0.108799	0.00643257
0.454216	1.67926	-0.152601	-1.07155	-0.0375689	0.295781	-0.632949	-0.660355	-0.15879	CHR2_JGVV25_63_T01	VIT_02s0025g00680	34.15	transport.potassium	Symbols: TRH1, ATKT3, KUP4 | TRH1 (TINY ROOT HAIR 1); potassium ion transmembrane transporter | chr4:12320152-12324486 REVERSE	Tiny root hair 1	0.202562	1.65977e-07	0.812311	0.000417025	0.949488	0.415545	0.0346961	0.0281885	0.681203
-0.119175	-0.384237	-0.25012	1.47063	-0.0694629	-0.962966	0.591101	-0.133054	-0.367299	CHR7_JGVV104_11_T01	VIT_07s0104g01730	34.15	transport.potassium	Symbols: HAK5, ATHAK5 | HAK5 (HIGH AFFINITY K+ TRANSPORTER 5); potassium ion transmembrane transporter/ potassium:sodium symporter | chr4:7796850-7802251 REVERSE	HAK5 (High affinity K+ transporter 5)	0.729805	0.0572658	0.458762	6.10208e-09	0.849353	2.47518e-05	0.00506068	0.609257	0.0990499
-0.0690132	-0.735186	-0.0454518	-0.198991	-0.20045	0.230008	-1.07158	-0.253639	0.207004	CHR12_JGVV34_31_T01	VIT_12s0034g02240	34.15	transport.potassium	Symbols: AKT2/3, AKT3, AKT2 | AKT2/3 (ARABIDOPSIS POTASSIUM TRANSPORT 2/3); cyclic nucleotide binding / inward rectifier potassium channel/ protein binding | chr4:11746513-11750698 REVERSE	Potassium channel AKT2/3	0.842742	9.13251e-05	0.926292	0.366819	0.413119	0.296596	3.88489e-07	0.213931	0.339581
-0.198589	-0.572518	-0.116342	-0.524527	-0.217756	0.704303	-1.11146	-0.0248591	0.474283	CHRUN_JGVV194_20_T01	VIT_00s0194g00210	34.15	transport.potassium	Symbols: KCO1, TPK1, ATKCO1, ATTPK1 | ATKCO1; calcium-activated potassium channel/ ion channel/ outward rectifier potassium channel | chr5:22531400-22533118 FORWARD	KCO1 (two pore K channel)	0.651368	0.0356137	0.859659	0.0754725	0.592535	0.017326	0.000150324	0.953901	0.118103
0.425923	1.19789	0.228512	-0.539168	-0.22552	-0.0631556	-0.315726	-0.284895	0.0947172	CHR2_JGVV25_352_T01	VIT_02s0025g03820	34.15	transport.potassium	Symbols: KT2, ATKT2, SHY3, KUP2, ATKUP2, TRK2 | KT2 (POTASSIUM TRANSPORTER 2); potassium ion transmembrane transporter | chr2:16930864-16934588 FORWARD	Potassium transporter 2	0.160558	5.89144e-06	0.622469	0.0402486	0.521696	0.888875	0.258177	0.320618	0.791819
-0.359956	-1.07853	-0.10289	-0.668736	-0.234581	0.459923	-0.502059	-0.107424	0.210791	CHRUN_JGVV194_23_T01	VIT_00s0194g00250	34.15	transport.potassium	Symbols: KCO1, TPK1, ATKCO1, ATTPK1 | ATKCO1; calcium-activated potassium channel/ ion channel/ outward rectifier potassium channel | chr5:22531400-22533118 FORWARD	KCO1 (two pore K channel)	0.417735	0.000802694	0.900248	0.0492165	0.629048	0.219717	0.148958	0.813226	0.615156
-0.180932	-1.19995	-0.243509	-0.0350046	-0.390671	-0.100934	-0.153843	-0.217334	-0.0729307	CHR14_JGVV66_144_T01	VIT_14s0066g01580	34.15	transport.potassium	potassium transporter, putative | chr5:4814244-4817667 FORWARD	K+ uptake permease 6	0.232372	6.7359e-13	0.148402	0.858319	0.00353382	0.532597	0.252878	0.0912079	0.648067
0.133156	1.11173	-0.00636185	-0.961601	-0.475936	-0.245567	-1.1575	-0.268039	-0.077026	CHR17_JGVV0_752_T01	VIT_17s0000g01930	34.15	transport.potassium	Symbols: KT2, ATKT2, SHY3, KUP2, ATKUP2, TRK2 | KT2 (POTASSIUM TRANSPORTER 2); potassium ion transmembrane transporter | chr2:16930864-16934588 FORWARD	Potassium transporter 2	0.556422	1.29244e-09	0.989021	8.92182e-08	0.00470798	0.152715	1.43039e-09	0.0987191	0.710486
-0.17526	-1.71226	-0.474428	-0.323943	-0.516421	-0.270043	-0.334638	-0.450304	-0.152429	CHR18_JGVV86_17_T01	VIT_18s0086g00250	34.15	transport.potassium	Symbols: KUP6 | KUP6; potassium ion transmembrane transporter | chr1:26477880-26481630 REVERSE	Potassium transporter (KUP6)	0.596515	1.98116e-10	0.109273	0.177621	0.0337494	0.2967	0.151641	0.0473867	0.582576
-0.234023	-0.374163	-0.515898	-0.568754	-0.623371	-1.14921	-0.950854	-1.54555	-0.825919	CHRUN_GSVIVT00006882001_T01	VIT_00s0432g00010	34.15	transport.potassium	Symbols: ATKC1, KAT3 | ATKC1 (ARABIDOPSIS THALIANA K+ RECTIFYING CHANNEL 1); cyclic nucleotide binding / inward rectifier potassium channel | chr4:15751322-15754845 REVERSE	No hit	0.36342	0.0485471	0.0419811	0.00435468	0.00345948	4.23924e-07	7.03598e-06	5.95794e-10	8.40926e-05
-0.0323657	1.07991	0.123833	-0.892193	-1.01406	-1.07554	-1.6767	-2.08869	-1.3456	CHRUN_JGVV125_15_T01	VIT_00s0125g00190	34.15	transport.potassium	Symbols: ATKT1, ATKT1P, ATKUP1, KUP1 | ATKT1 (POTASSIUM TRANSPORTER 1); potassium ion transmembrane transporter | chr2:12834993-12838626 FORWARD	Potassium transporter (KUP1)	0.940489	4.39902e-07	0.762443	2.60157e-05	9.4684e-06	1.84129e-06	8.55716e-11	5.88176e-13	2.80539e-08
-0.645327	-1.84062	-0.284552	-0.367912	1.12814	-0.00296111	1.20045	1.33867	0.713962	CHR9_JGVV2_220_T01	VIT_09s0002g02440	34.16	transport.ABC transporters and multidrug resistance systems	Symbols: ATMRP6, MRP6 | ATMRP6; ATPase, coupled to transmembrane movement of substances | chr3:7457433-7462734 REVERSE	ABC transporter C member 12	0.000615555	4.57403e-14	0.246187	0.0359263	9.51837e-08	0.993946	5.32147e-09	6.63307e-10	9.08378e-05
-0.144498	-0.667367	-0.295835	1.6577	0.920467	0.843224	0.734841	1.04249	1.70633	CHR8_JGVV7_501_T01	VIT_08s0007g03710	34.16	transport.ABC transporters and multidrug resistance systems	Symbols: PDR11, ATPDR11 | PDR11 (PLEIOTROPIC DRUG RESISTANCE 11); ATPase, coupled to transmembrane movement of substances | chr1:24978205-24984619 FORWARD	ABC transporter G member 22	0.828509	0.0623215	0.672209	2.53443e-05	0.0227516	0.0300257	0.0520663	0.00551686	2.16149e-05
1.85713	2.70883	0.884225	1.71834	0.896139	0.312518	0.886715	0.96927	0.58625	CHR11_JGVV52_119_T01	VIT_11s0052g00540	34.16	transport.ABC transporters and multidrug resistance systems	Symbols: ATNAP3 | ATNAP3; transporter | chr1:25477670-25478803 FORWARD	ABC protein 3 ATNAP3 non-intrinsic	2.63948e-11	6.02896e-17	0.000405333	4.13418e-11	5.11919e-05	0.15058	2.15315e-05	6.17513e-06	0.00393364
0.441899	0.380517	0.0767226	1.49716	0.636818	0.537025	0.397504	0.620512	0.274376	CHR3_JGVV38_150_T01	VIT_03s0038g03200	34.16	transport.ABC transporters and multidrug resistance systems	antiporter/ drug transporter | chr4:17971855-17975100 REVERSE	MATE efflux family protein	0.00136822	0.00183593	0.768325	1.68174e-14	1.04658e-05	7.69212e-05	0.00186857	6.1807e-06	0.0367196
0.24788	1.22258	0.451503	-0.244851	0.62874	1.16183	0.0395466	0.250739	1.21511	CHR8_JGVV40_163_T01	VIT_08s0040g01620	34.16	transport.ABC transporters and multidrug resistance systems	Symbols: ATNAP12 | ATNAP12; transporter | chr2:15541720-15546159 FORWARD	ABC transporter G member 1	0.275196	5.09218e-09	0.0558054	0.22378	0.00145566	7.76276e-08	0.879936	0.200717	3.39757e-08
0.207051	0.480624	0.293723	0.486718	0.614619	0.249627	0.665217	1.48772	0.901953	CHR14_JGVV108_42_T01	VIT_14s0108g00430	34.16	transport.ABC transporters and multidrug resistance systems	Symbols: ATMDR1, ATMDR11, PGP19, MDR11, MDR1, ATPGP19, ABCB19, ATABCB19 | ABCB19; ATPase, coupled to transmembrane movement of substances / auxin efflux transmembrane transporter | chr3:10870038-10877506 REVERSE	ABC transporter B member 16	0.613761	0.066985	0.517252	0.0857528	0.0396608	0.465535	0.0149112	9.45441e-07	0.00133524
-0.157682	-0.77759	-0.339309	-0.25066	0.540749	0.241615	1.12853	0.910252	0.123023	CHR2_JGVV25_88_T01	VIT_02s0025g00970	34.16	transport.ABC transporters and multidrug resistance systems	Symbols: ATMRP14 | ATMRP14; ATPase, coupled to transmembrane movement of substances | chr3:21863420-21868701 REVERSE	ABC transporter C member 15	0.639526	0.000298378	0.28952	0.316793	0.0235693	0.356452	2.26943e-06	7.49649e-05	0.665384
0.203738	0.0432252	0.19196	0.566045	0.512454	0.934508	0.758387	1.14572	1.47998	CHR6_JGVV61_119_T01	VIT_06s0061g00350	34.16	transport.ABC transporters and multidrug resistance systems	ABC transporter family protein | chr2:11956432-11959782 FORWARD	ABC transporter G member 7	0.72764	0.921854	0.802206	0.135481	0.229383	0.0116484	0.0359433	0.00160713	9.35767e-05
-0.644148	-1.17779	-0.319233	1.09208	0.480056	0.837166	0.0391879	1.32172	0.341059	CHR6_JGVV61_129_T01	VIT_06s0061g00240	34.16	transport.ABC transporters and multidrug resistance systems	ABC transporter family protein | chr3:7391438-7395041 REVERSE	ABC transporter G member 7	0.0215382	6.91976e-06	0.42721	4.7012e-05	0.0950857	0.00163675	0.917616	2.4791e-06	0.227709
0.492904	0.0268841	0.322171	1.09689	0.467629	0.462568	0.410828	0.687486	0.000677877	CHR1_GSVIVT00010278001_T01	VIT_01s0010g02060	34.16	transport.ABC transporters and multidrug resistance systems	antiporter/ drug transporter | chr4:17971855-17975100 REVERSE	No hit	0.0987318	0.933842	0.434257	5.80478e-05	0.113931	0.0990309	0.130769	0.00901714	0.998849
-0.450594	-1.94095	-0.465047	-0.252328	0.449545	2.32198	-1.82631	-0.10182	0.373816	CHR11_JGVV16_407_T01	VIT_11s0016g04540	34.16	transport.ABC transporters and multidrug resistance systems	Symbols: PDR4, ATPDR4 | PDR4 (PLEIOTROPIC DRUG RESISTANCE 4); ATPase, coupled to transmembrane movement of substances | chr2:11481623-11488186 FORWARD	ABC transporter G member 22	0.465745	1.87751e-05	0.540196	0.680591	0.445948	3.39859e-06	8.4733e-05	0.871993	0.488117
-0.457507	-0.143834	0.360485	-0.286333	0.446631	1.61037	-1.3238	-1.03193	-0.182576	CHR4_JGVV8_395_T01	VIT_04s0008g04230	34.16	transport.ABC transporters and multidrug resistance systems	Symbols: PDR4, ATPDR4 | PDR4 (PLEIOTROPIC DRUG RESISTANCE 4); ATPase, coupled to transmembrane movement of substances | chr2:11481623-11488186 FORWARD	ABC transporter G member 22	0.480278	0.788873	0.684766	0.647473	0.473369	0.000982075	0.00476348	0.0297873	0.777532
0.118461	0.370495	-0.625557	2.4431	0.384818	-1.7781	2.21036	1.1881	0.480018	CHR7_JGVV5_258_T01	VIT_07s0005g02660	34.16	transport.ABC transporters and multidrug resistance systems	Symbols: MDR4, PGP4, ABCB4, ATPGP4 | ABCB4 (ATP BINDING CASSETTE SUBFAMILY B4); ATPase, coupled to transmembrane movement of substances / xenobiotic-transporting ATPase | chr2:19309868-19314750 REVERSE	ABC transporter B member 13	0.829594	0.226032	0.1285	3.08067e-10	0.308014	4.29462e-07	2.51718e-09	0.000181894	0.14553
0.489668	3.55162	1.33969	-0.475139	0.366013	0.0171716	0.320677	-0.0123664	-0.273808	CHR19_JGVV85_100_T01	VIT_19s0085g00060	34.16	transport.ABC transporters and multidrug resistance systems	ABC transporter family protein | chr3:10593753-10598775 REVERSE	ABC transporter B member 11	0.676459	4.18563e-06	0.19785	0.632848	0.763846	0.992031	0.746356	0.991216	0.793138
-0.192736	0.278934	0.236073	-0.677168	0.36437	0.380117	0.817286	1.36059	0.929745	CHR13_JGVV19_67_T01	VIT_13s0019g04600	34.16	transport.ABC transporters and multidrug resistance systems	ATPase, coupled to transmembrane movement of substances | chr5:24425810-24430269 REVERSE	ABC protein 12 non-intrinsic	0.34111	0.0653841	0.308259	4.16145e-05	0.0340423	0.0201401	1.8397e-06	5.5356e-11	3.1917e-07
0.295664	-0.0838258	-0.116832	0.396728	0.348039	1.5202	-0.337003	0.31599	0.606781	CHR3_JGVV17_73_T01	VIT_03s0017g01290	34.16	transport.ABC transporters and multidrug resistance systems	Symbols: WBC11, ABCG11, DSO, COF1, ATWBC11 | WBC11 (WHITE-BROWN COMPLEX HOMOLOG PROTEIN 11); ATPase, coupled to transmembrane movement of substances / fatty acid transporter | chr1:6142564-6146521 FORWARD	ABC transporter G member 7	0.356538	0.765548	0.831482	0.129051	0.239717	1.45517e-07	0.200901	0.239169	0.0168326
0.232104	0.315634	-0.182674	0.222761	0.340935	0.443994	1.36805	1.37511	0.964576	CHR3_JGVV17_75_T01	VIT_03s0017g01320	34.16	transport.ABC transporters and multidrug resistance systems	Symbols: WBC11, ABCG11, DSO, COF1, ATWBC11 | WBC11 (WHITE-BROWN COMPLEX HOMOLOG PROTEIN 11); ATPase, coupled to transmembrane movement of substances / fatty acid transporter | chr1:6142564-6146521 FORWARD	ABC transporter G member 7	0.628453	0.325843	0.780431	0.583319	0.39864	0.209969	3.36852e-05	3.56979e-05	0.0028971
0.045093	-0.0613904	0.0397211	-0.444606	0.261435	1.03724	-1.31873	-0.399537	0.493729	CHR13_JGVV74_53_T01	VIT_13s0074g00690	34.16	transport.ABC transporters and multidrug resistance systems	Symbols: PDR6, ATPDR6 | PDR6; ATPase, coupled to transmembrane movement of substances | chr2:15257583-15263766 FORWARD	ABC transporter G member 22	0.94054	0.854474	0.9587	0.137823	0.49076	0.000471024	1.10672e-05	0.184001	0.0982483
-0.0837423	0.169197	0.169503	1.16389	0.226265	0.248351	-0.0939361	-0.0846699	0.111646	CHR6_JGVV4_405_T01	VIT_06s0004g04100	34.16	transport.ABC transporters and multidrug resistance systems	Symbols: PGP20 | PGP20 (P-GLYCOPROTEIN 20); ATPase, coupled to transmembrane movement of substances | chr3:20506992-20513393 REVERSE	ABC transporter B member 20	0.767055	0.321129	0.55267	6.87903e-09	0.264081	0.181797	0.658486	0.693958	0.594342
-0.168274	0.0438508	-0.708464	1.78569	0.209121	-1.50359	1.6707	0.792833	0.28937	CHR12_JGVV55_96_T01	VIT_12s0055g01240	34.16	transport.ABC transporters and multidrug resistance systems	Symbols: PGP11 | PGP11 (P-GLYCOPROTEIN 11); ATPase, coupled to transmembrane movement of substances | chr1:524134-528745 FORWARD	P-glycoprotein 11	0.656236	0.882125	0.0216268	2.31259e-09	0.533861	1.42697e-07	7.98776e-09	0.00139631	0.293985
-0.685703	-1.22487	-0.676094	-1.57346	0.18853	2.03965	-3.00631	-1.91593	-1.02135	CHR18_JGVV1_1102_T01	VIT_18s0001g14660	34.16	transport.ABC transporters and multidrug resistance systems	Symbols: PGP14 | PGP14 (P-GLYCOPROTEIN 14); ATPase, coupled to transmembrane movement of substances | chr1:9763436-9768068 FORWARD	P-glycoprotein 13	0.0375725	3.99323e-05	0.0836744	1.5467e-06	0.675597	1.66875e-08	8.59381e-13	4.12899e-08	0.000919265
-0.0055859	-0.521052	-0.0403499	-0.391355	0.173688	1.16989	-1.99673	-0.438558	0.476439	CHR13_JGVV74_54_T01	VIT_13s0074g00700	34.16	transport.ABC transporters and multidrug resistance systems	Symbols: PDR11, ATPDR11 | PDR11 (PLEIOTROPIC DRUG RESISTANCE 11); ATPase, coupled to transmembrane movement of substances | chr1:24978205-24984619 FORWARD	ABC transporter G member 22	0.994068	0.103254	0.965312	0.293046	0.742841	0.000701544	1.02857e-07	0.217167	0.185146
0.0472657	0.70063	-0.0413047	1.11652	0.173567	0.108673	-0.360107	0.204083	-0.0465214	CHR17_JGVV0_729_T01	VIT_17s0000g02200	34.16	transport.ABC transporters and multidrug resistance systems	ABC transporter family protein | chr2:15673442-15675920 REVERSE	ABC transporter G member 11	0.949084	0.0326326	0.965916	0.00131718	0.754498	0.851634	0.346997	0.633643	0.931815
-0.983916	-1.5544	-0.636142	-0.922921	0.0893462	-0.358455	-0.574237	-0.167096	-0.23433	CHR9_JGVV2_219_T01	VIT_09s0002g02430	34.16	transport.ABC transporters and multidrug resistance systems	Symbols: ATMRP6, MRP6 | ATMRP6; ATPase, coupled to transmembrane movement of substances | chr3:7457433-7462734 REVERSE	ABC transporter C member 12	4.36859e-11	1.31578e-17	6.82819e-06	4.90169e-11	0.547911	0.00133303	1.07799e-06	0.138546	0.0346896
-0.257961	-1.27262	-0.306948	-0.599948	0.0647313	0.181587	0.401563	0.579791	0.395519	CHR9_JGVV18_17_T01	VIT_09s0018g00310	34.16	transport.ABC transporters and multidrug resistance systems	Symbols: ATMRP11 | ATMRP11; ATPase, coupled to transmembrane movement of substances | chr2:3515637-3522491 FORWARD	ABC transporter C member 1	0.276093	5.22364e-09	0.262808	0.00184699	0.84358	0.442238	0.0371601	0.00264837	0.0455283
0.407528	1.06246	0.705628	0.355901	0.0647206	0.670279	0.768021	0.148888	0.738908	CHR14_JGVV66_211_T01	VIT_14s0066g02290	34.16	transport.ABC transporters and multidrug resistance systems	ABC transporter family protein | chr3:10593753-10598775 REVERSE	P-glycoprotein 17	0.0359772	4.30944e-08	0.00129979	0.0476938	0.828393	0.000297898	3.03595e-05	0.469683	7.56327e-05
-0.604958	-1.00498	0.0490105	-0.403745	0.0580077	0.258765	0.0345595	0.353924	0.0361963	CHR6_JGVV4_183_T01	VIT_06s0004g06560	34.16	transport.ABC transporters and multidrug resistance systems	Symbols: PDR3, ATPDR3 | PDR3 (PLEIOTROPIC DRUG RESISTANCE 3); ATPase, coupled to transmembrane movement of substances | chr2:12760139-12766623 FORWARD	ABC transporter G member 23	0.0121811	8.74377e-06	0.933055	0.0786166	0.884862	0.319004	0.915768	0.126968	0.916093
-0.196015	0.100198	-0.219263	0.615781	0.024806	-0.451799	1.71784	0.918687	-0.23901	CHR7_JGVV5_436_T01	VIT_07s0005g04670	34.16	transport.ABC transporters and multidrug resistance systems	Symbols: ATMRP5, MRP5 | ATMRP5; ATPase, coupled to transmembrane movement of substances / sulfonylurea receptor | chr1:1064454-1070927 REVERSE	ABC transporter C member 9	0.774289	0.831679	0.798507	0.151874	0.977601	0.343433	4.2951e-05	0.0241058	0.642917
-0.69258	-1.30818	-0.745855	-0.606737	0.0246412	-0.289537	-0.23076	-0.0256522	-0.267532	CHR15_PDVV45_86_T01	VIT_15s0045g01030	34.16	transport.ABC transporters and multidrug resistance systems	Symbols: ATMRP6, MRP6 | ATMRP6; ATPase, coupled to transmembrane movement of substances | chr3:7457433-7462734 REVERSE	MRP-like ABC transporter MRP6	0.00061036	1.39381e-09	0.0012227	0.00119619	0.947017	0.153399	0.24775	0.923628	0.183882
-0.0440817	0.104396	-0.168669	-0.131746	-0.0480217	0.253952	1.37333	0.268883	0.284555	CHR12_JGVV55_54_T01	VIT_12s0055g00730	34.16	transport.ABC transporters and multidrug resistance systems	Symbols: ATATH5, ATH5 | ATATH5; ATPase, coupled to transmembrane movement of substances / transporter | chr3:17618055-17622678 FORWARD	ATATH2 (ABC2 homolog 2)	0.959053	0.818877	0.849733	0.824295	0.951544	0.64014	0.00056139	0.572261	0.555476
1.18444	1.31457	0.136827	0.485034	-0.0618046	-0.0770676	0.67166	0.107732	-0.382438	CHR18_JGVV1_99_T01	VIT_18s0001g01500	34.16	transport.ABC transporters and multidrug resistance systems	Symbols: PDR10, ATPDR10 | PDR10 (PLEIOTROPIC DRUG RESISTANCE 10); ATP binding / ATPase/ nucleoside-triphosphatase/ nucleotide binding | chr3:12593959-12600432 REVERSE	No hit	0.00362317	0.000332127	0.87742	0.243314	0.932431	0.908854	0.0809064	0.835527	0.378675
0.0377091	-0.237957	-0.349153	-2.13247	-0.0721931	-1.32565	0.195517	0.731184	0.192726	CHR11_JGVV16_268_T01	VIT_11s0016g03050	34.16	transport.ABC transporters and multidrug resistance systems	MATE efflux protein-related | chr4:14368919-14370892 FORWARD	MATE efflux family protein	0.951421	0.429388	0.447822	1.84939e-09	0.891081	2.33917e-05	0.577233	0.0120423	0.593527
0.0691367	-0.557365	-0.0788327	-0.680046	-0.0736988	0.992765	-2.00538	-0.714284	0.251928	CHR13_JGVV74_52_T01	VIT_13s0074g00680	34.16	transport.ABC transporters and multidrug resistance systems	Symbols: PDR11, ATPDR11 | PDR11 (PLEIOTROPIC DRUG RESISTANCE 11); ATPase, coupled to transmembrane movement of substances | chr1:24978205-24984619 FORWARD	ABC transporter G member 22	0.915605	0.070399	0.92459	0.0367692	0.900497	0.00272505	5.06734e-08	0.0275405	0.51644
0.316959	1.298	-0.216483	0.490609	-0.0805903	-0.709786	0.285393	-0.37251	-0.318298	CHR16_JGVV98_134_T01	VIT_16s0098g00570	34.16	transport.ABC transporters and multidrug resistance systems	Symbols: PGP10 | PGP10 (P-GLYCOPROTEIN 10); ATPase, coupled to transmembrane movement of substances | chr1:3538470-3543782 REVERSE	ABC transporter B member 16	0.554169	0.000338361	0.778195	0.230528	0.906854	0.0718506	0.516888	0.376419	0.47267
-0.340846	-0.722555	-0.538861	-0.889348	-0.0814886	0.753841	-1.86831	-1.05523	0.0670656	CHR13_JGVV74_51_T01	VIT_13s0074g00660	34.16	transport.ABC transporters and multidrug resistance systems	Symbols: PDR11, ATPDR11 | PDR11 (PLEIOTROPIC DRUG RESISTANCE 11); ATPase, coupled to transmembrane movement of substances | chr1:24978205-24984619 FORWARD	ABC transporter G member 22	0.429943	0.018065	0.235286	0.00586733	0.889115	0.0239271	2.15719e-07	0.00120473	0.890282
-0.352299	-1.41545	-0.459664	-0.200892	-0.0982149	-0.184554	-0.546536	-0.11237	-0.0858714	CHR10_JGVV3_390_T01	VIT_10s0003g04390	34.16	transport.ABC transporters and multidrug resistance systems	Symbols: ATMRP2, EST4, MRP2 | ATMRP2 (ARABIDOPSIS THALIANA MULTIDRUG RESISTANCE-ASSOCIATED PROTEIN 2); ATPase, coupled to transmembrane movement of substances | chr2:14602700-14612565 FORWARD	ABC transporter C member 11	0.0112704	1.69209e-14	0.0038924	0.138021	0.588995	0.19545	4.1204e-05	0.449204	0.590414
-0.43011	-0.934699	-0.452821	-0.838123	-0.109376	0.60229	-1.45463	-1.11608	-0.236769	CHR16_JGVV39_1_T01	VIT_16s0039g00010	34.16	transport.ABC transporters and multidrug resistance systems	Symbols: WBC11, ABCG11, DSO, COF1, ATWBC11 | WBC11 (WHITE-BROWN COMPLEX HOMOLOG PROTEIN 11); ATPase, coupled to transmembrane movement of substances / fatty acid transporter | chr1:6142564-6146521 FORWARD	ABC transporter G member 7	0.0742535	1.53445e-05	0.110675	0.000144995	0.750334	0.00633314	8.50915e-09	1.99094e-06	0.330037
-0.341085	-0.698146	-0.462111	-0.729267	-0.112188	1.24168	-1.66146	-0.895599	-0.256586	CHR2_JGVV12_115_T01	VIT_02s0012g01660	34.16	transport.ABC transporters and multidrug resistance systems	Symbols: PGP2 | PGP2 (P-GLYCOPROTEIN 2); ATPase, coupled to transmembrane movement of substances | chr4:13177409-13183631 FORWARD	ATPase PGP2 (P-glycoprotein 2)	0.165476	0.000562945	0.0924132	0.000598109	0.735786	2.58304e-07	2.59521e-10	4.40924e-05	0.271455
-0.0539356	-0.0341549	-0.155404	-0.397489	-0.138576	0.291215	-1.16875	-0.311468	0.00125364	CHR8_JGVV7_553_T01	VIT_08s0007g03180	34.16	transport.ABC transporters and multidrug resistance systems	Symbols: ATATH12, ATH12 | ATATH12; ATPase, coupled to transmembrane movement of substances / transporter | chr5:1054078-1057172 REVERSE	ABC transporter B member 1	0.859693	0.860539	0.586847	0.0159063	0.538062	0.0968151	2.98035e-09	0.0628946	0.996449
-0.56318	0.21015	-2.22571	0.033513	-0.142324	0.394765	-0.394565	-0.150598	-0.0884492	CHR3_JGVV17_74_T01	VIT_03s0017g01300	34.16	transport.ABC transporters and multidrug resistance systems	Symbols: WBC11, ABCG11, DSO, COF1, ATWBC11 | WBC11 (WHITE-BROWN COMPLEX HOMOLOG PROTEIN 11); ATPase, coupled to transmembrane movement of substances / fatty acid transporter | chr1:6142564-6146521 FORWARD	ABC transporter G member 7	0.0566371	0.44665	8.11561e-09	0.941209	0.735296	0.177366	0.154268	0.649793	0.812991
-0.563238	-0.843489	-1.04623	-0.087711	-0.15083	0.888856	-0.95025	-0.41224	0.263178	CHR3_JGVV17_72_T01	VIT_03s0017g01280	34.16	transport.ABC transporters and multidrug resistance systems	Symbols: WBC11, ABCG11, DSO, COF1, ATWBC11 | WBC11 (WHITE-BROWN COMPLEX HOMOLOG PROTEIN 11); ATPase, coupled to transmembrane movement of substances / fatty acid transporter | chr1:6142564-6146521 FORWARD	ABC transporter G member 7	0.171458	0.0110038	0.0169086	0.875292	0.793656	0.0136796	0.00637205	0.281319	0.536259
-1.33366	-1.5802	-0.92966	-0.512888	-0.159274	-0.478859	-0.0218932	-0.325327	-0.316953	CHR1_JGVV11_382_T01	VIT_01s0011g02730	34.16	transport.ABC transporters and multidrug resistance systems	ABC transporter family protein | chr3:9316074-9319568 REVERSE	ABC transporter G member 3	2.32474e-07	4.44039e-10	0.000511487	0.0168282	0.602017	0.0308748	0.946196	0.146541	0.16882
0.37089	1.11786	0.203879	0.367186	-0.180482	0.0584197	-0.400477	-0.394455	0.280097	CHR10_JGVV92_32_T01	VIT_10s0092g00380	34.16	transport.ABC transporters and multidrug resistance systems	Symbols: ATMRP3, MRP3 | ATMRP3; ATPase, coupled to transmembrane movement of substances / chlorophyll catabolite transporter/ glutathione S-conjugate-exporting ATPase | chr3:4195786-4201265 REVERSE	Multidrug resistance-associated protein 3	0.505948	0.00335111	0.81297	0.442842	0.782319	0.937714	0.371247	0.383377	0.569948
0.155261	1.72971	0.730414	0.15418	-0.211721	0.332104	-0.557393	0.162065	0.486048	CHRUN_JGVV342_3_T01	VIT_00s0342g00040	34.16	transport.ABC transporters and multidrug resistance systems	Symbols: ATMRP9 | ATMRP9; ATPase, coupled to transmembrane movement of substances | chr3:22223803-22229204 REVERSE	No hit	0.758234	1.20256e-07	0.0606913	0.714247	0.630818	0.353623	0.0699904	0.671672	0.130905
0.520389	0.311618	1.29711	0.874324	-0.237009	-1.01137	0.043723	0.769058	0.598414	CHR9_PDVV18_83_T01	VIT_09s0018g00900	34.16	transport.ABC transporters and multidrug resistance systems	Symbols: PDR12, ATPDR12 | PDR12 (PLEIOTROPIC DRUG RESISTANCE 12); ATPase, coupled to transmembrane movement of substances | chr1:5331858-5338326 REVERSE	ABC transporter g family pleiotropic drug resistance 12 PDR12	0.0751673	0.227758	9.15112e-05	0.000881097	0.496741	0.000220601	0.908586	0.00325823	0.0247054
0.273551	1.33524	0.0682582	-0.120054	-0.238041	0.0132809	-0.360678	-0.212643	-0.202069	CHR18_PDVV75_5_T01	VIT_18s0075g00100	34.16	transport.ABC transporters and multidrug resistance systems	Symbols: ATMRP8, ATABCC6 | ATMRP8; ATPase, coupled to transmembrane movement of substances | chr3:4203013-4208171 REVERSE	Multidrug resistance-associated protein 3	0.098481	2.149e-12	0.831959	0.501893	0.154552	0.96281	0.0128897	0.165779	0.202925
-0.384105	-0.892479	-1.00671	-0.150707	-0.273462	-0.152611	-0.604402	0.0667572	0.34457	CHR8_JGVV32_64_T01	VIT_08s0032g00790	34.16	transport.ABC transporters and multidrug resistance systems	ABC transporter family protein | chr5:1989747-1994824 REVERSE	ABC transporter G member 4	0.302095	0.00170032	0.00630994	0.715871	0.490748	0.727689	0.0434169	0.87249	0.302738
-0.717774	0.133886	-1.27442	-0.0391209	-0.274701	0.0922939	-0.0791407	0.349847	0.291992	CHR13_JGVV67_11_T01	VIT_13s0067g03750	34.16	transport.ABC transporters and multidrug resistance systems	ABC transporter family protein | chr2:16430085-16432557 REVERSE	Stigma/style ABC transporter WBC19	0.00924904	0.629374	8.85845e-05	0.927495	0.397524	0.82342	0.821413	0.197235	0.309745
-0.448068	0.481142	-0.644831	1.56854	-0.350899	-1.66016	1.27149	0.147847	0.389585	CHR19_JGVV90_173_T01	VIT_19s0090g01870	34.16	transport.ABC transporters and multidrug resistance systems	Symbols: ATMRP3, MRP3 | ATMRP3; ATPase, coupled to transmembrane movement of substances / chlorophyll catabolite transporter/ glutathione S-conjugate-exporting ATPase | chr3:4195786-4201265 REVERSE	Multidrug resistance-associated protein 3	0.0884646	0.0292321	0.027793	1.15151e-08	0.196583	6.19439e-09	6.47917e-07	0.604129	0.112552
0.097049	-1.25334	0.0640424	-0.364803	-0.358978	-0.488761	0.284756	-0.351874	-0.425791	CHR7_JGVV31_68_T01	VIT_07s0031g00750	34.16	transport.ABC transporters and multidrug resistance systems	MATE efflux protein-related | chr4:12072857-12074365 FORWARD	MATE efflux family protein	0.819355	6.9316e-07	0.917569	0.152496	0.201561	0.0520404	0.273074	0.164195	0.0905871
-0.24499	-1.01146	-0.286903	0.262635	-0.373935	-0.557741	0.0979649	-0.328339	-0.1176	CHR9_JGVV2_504_T01	VIT_09s0002g05600	34.16	transport.ABC transporters and multidrug resistance systems	Symbols: PDR6, ATPDR6 | PDR6; ATPase, coupled to transmembrane movement of substances | chr2:15257583-15263766 FORWARD	ABC transporter g family pleiotropic drug resistance 12 PDR12	0.0265552	2.22699e-13	0.0238942	0.00946206	0.000603773	9.77028e-07	0.388991	0.00130299	0.300836
-0.00747045	0.45594	0.235756	-0.549086	-0.377268	-0.277915	-1.18332	-0.307694	-0.0905795	CHRUN_JGVV291_9_T01	VIT_00s0291g00100	34.16	transport.ABC transporters and multidrug resistance systems	Symbols: ATTAP1 | ATTAP1; ATPase, coupled to transmembrane movement of substances / transporter | chr1:26621961-26626503 FORWARD	ABC transporter B member 5	0.986244	0.0154402	0.455447	0.00576114	0.0882396	0.210302	1.25595e-07	0.138347	0.7326
0.180755	-0.0271423	-0.0397257	-0.37147	-0.407812	-0.816303	-0.398739	-1.00737	-0.861151	CHR13_JGVV67_61_T01	VIT_13s0067g02980	34.16	transport.ABC transporters and multidrug resistance systems	MATE efflux protein-related | chr2:16123985-16125445 FORWARD	MATE efflux family protein	0.843454	0.965293	0.979937	0.558033	0.557772	0.132581	0.496173	0.0475472	0.102778
0.965692	2.74484	0.123136	0.368914	-0.41107	-0.551468	1.10304	0.283399	-0.209328	CHR2_JGVV25_401_T01	VIT_02s0025g04420	34.16	transport.ABC transporters and multidrug resistance systems	MATE efflux protein-related | chr4:12072857-12074365 FORWARD	MATE efflux family protein	0.0839662	2.20971e-07	0.923125	0.555118	0.546547	0.344814	0.0260372	0.646023	0.754838
-1.10597	-1.8408	-0.739683	-0.860517	-0.420164	-0.48084	-0.880914	-0.87469	-0.875039	CHR15_JGVV21_222_T01	VIT_15s0021g00220	34.16	transport.ABC transporters and multidrug resistance systems	Symbols: ATMRP9 | ATMRP9; ATPase, coupled to transmembrane movement of substances | chr3:22223803-22229204 REVERSE	ABC transporter C member 15	1.2695e-12	6.2681e-20	3.53558e-07	1.64016e-10	0.000257995	2.47518e-05	7.89526e-11	1.41714e-10	3.00769e-10
-0.938354	0.0702377	-0.433056	-0.825589	-0.425547	-0.0344491	-0.904494	-1.00506	-0.00221394	CHR7_JGVV5_347_T01	VIT_07s0005g03680	34.16	transport.ABC transporters and multidrug resistance systems	ABC transporter family protein | chr1:993400-995784 FORWARD	CCR4-NOT complex subunit CAF16	7.49582e-07	0.692176	0.0323812	2.08012e-06	0.0131625	0.903325	3.44902e-07	5.85591e-08	0.993548
-0.64936	-1.47604	-0.808914	-0.836404	-0.428605	-1.03499	-1.24369	-0.359046	-0.222287	CHR6_JGVV61_14_T01	VIT_06s0061g01480	34.16	transport.ABC transporters and multidrug resistance systems	Symbols: PDR11, ATPDR11 | PDR11 (PLEIOTROPIC DRUG RESISTANCE 11); ATPase, coupled to transmembrane movement of substances | chr1:24978205-24984619 FORWARD	ABC transporter G member 22	0.0190064	9.14651e-08	0.0107779	0.00112514	0.140214	0.000122293	4.80696e-06	0.182893	0.460669
-0.0973893	-0.446001	-0.260477	-1.00186	-0.431339	-0.409206	-0.430351	-0.510795	0.1743	CHR6_JGVV80_110_T01	VIT_06s0080g00050	34.16	transport.ABC transporters and multidrug resistance systems	Symbols: PDR6, ATPDR6 | PDR6; ATPase, coupled to transmembrane movement of substances | chr2:15257583-15263766 FORWARD	ABC transporter G member 22	0.850558	0.100637	0.600111	0.000470774	0.18912	0.190082	0.141975	0.0769286	0.623431
-0.0625578	-0.378906	-0.287542	-1.04114	-0.438569	0.0253074	-0.761363	-0.357193	0.0983024	CHR7_JGVV5_416_T01	VIT_07s0005g04460	34.16	transport.ABC transporters and multidrug resistance systems	Symbols: ATMRP5, MRP5 | ATMRP5; ATPase, coupled to transmembrane movement of substances / sulfonylurea receptor | chr1:1064454-1070927 REVERSE	ABC transporter C member 1	0.884028	0.075413	0.400332	1.05394e-05	0.0748542	0.951989	0.000688605	0.122149	0.741866
-0.327984	-0.0779812	-0.447038	-0.206934	-0.449359	-0.633866	1.13393	0.1627	-0.00667395	CHR17_JGVV0_400_T01	VIT_17s0000g05860	34.16	transport.ABC transporters and multidrug resistance systems	Symbols: ATATH6, ATH6 | ATATH6; ATPase, coupled to transmembrane movement of substances / transporter | chr3:17624479-17629013 FORWARD	ATATH6 (ABC2 homolog 6)	0.0182564	0.568915	0.00484341	0.122502	0.00107881	6.33373e-06	1.76842e-11	0.238283	0.974825
-0.174211	-1.13486	-0.302143	-0.00237392	-0.526894	-0.734773	-0.00542439	-0.553489	-0.296388	CHR9_JGVV2_484_T01	VIT_09s0002g05380	34.16	transport.ABC transporters and multidrug resistance systems	Symbols: PDR12, ATPDR12 | PDR12 (PLEIOTROPIC DRUG RESISTANCE 12); ATPase, coupled to transmembrane movement of substances | chr1:5331858-5338326 REVERSE	ABC transporter g family pleiotropic drug resistance 12 PDR12	0.740085	0.000270818	0.58826	0.997639	0.151362	0.0269284	0.99145	0.0931272	0.429049
0.181015	-0.481135	-0.137995	-1.12818	-0.534029	0.0992402	-0.426748	-0.376725	-0.326921	CHR2_JGVV25_89_T01	VIT_02s0025g00980	34.16	transport.ABC transporters and multidrug resistance systems	Symbols: ATMRP14 | ATMRP14; ATPase, coupled to transmembrane movement of substances | chr3:21863420-21868701 REVERSE	ABC transporter C member 15	0.552484	0.0168111	0.745146	1.25209e-06	0.0195883	0.757666	0.0461865	0.0836183	0.150564
-0.124108	-1.03833	-0.377173	-0.240602	-0.575058	-0.46446	0.0287895	-0.593248	-0.00296867	CHR9_JGVV2_490_T01	VIT_09s0002g05440	34.16	transport.ABC transporters and multidrug resistance systems	Symbols: PDR12, ATPDR12 | PDR12 (PLEIOTROPIC DRUG RESISTANCE 12); ATPase, coupled to transmembrane movement of substances | chr1:5331858-5338326 REVERSE	ABC transporter g family pleiotropic drug resistance 12 PDR12	0.724844	3.40638e-06	0.212663	0.33089	0.0137593	0.0404249	0.928847	0.00651369	0.993548
-0.259023	-0.10739	0.621772	-1.93208	-0.583856	-0.580883	-0.820641	-0.910237	-0.589863	CHR12_JGVV28_271_T01	VIT_12s0028g01150	34.16	transport.ABC transporters and multidrug resistance systems	Symbols: TT12, ATTT12 | TT12 (TRANSPARENT TESTA 12); antiporter/ solute:hydrogen antiporter/ transmembrane transporter/ transporter | chr3:21819071-21821440 FORWARD	Transparent testa 12 protein	0.535023	0.745788	0.110377	2.07392e-08	0.0730942	0.0605854	0.00511613	0.00213847	0.052535
-0.737758	-0.432528	-0.809073	-0.443565	-0.595589	-0.626067	1.22013	0.0314428	-0.051165	CHR9_GSVIVT00015929001_T01	VIT_09s0018g00090	34.16	transport.ABC transporters and multidrug resistance systems	Symbols: ATATH2, ATH2 | ATATH2; ATPase, coupled to transmembrane movement of substances / transporter | chr3:17600651-17604965 FORWARD	ATATH6 (ABC2 homolog 6)	0.0170564	0.116343	0.0238036	0.140281	0.0571453	0.0345013	3.76071e-05	0.940064	0.907424
-0.189254	-0.107058	0.298872	0.872115	-0.615253	-1.00932	0.707338	-0.0900293	0.0575783	CHR19_JGVV15_1_T01	VIT_19s0015g00010	34.16	transport.ABC transporters and multidrug resistance systems	Symbols: ATMRP3, MRP3 | ATMRP3; ATPase, coupled to transmembrane movement of substances / chlorophyll catabolite transporter/ glutathione S-conjugate-exporting ATPase | chr3:4195786-4201265 REVERSE	ABC transporter C member 9	0.552574	0.660537	0.374847	0.000134915	0.00971779	2.49001e-05	0.00148434	0.759084	0.859344
-0.132363	0.0436001	0.0201089	-0.60692	-0.640669	-1.16666	0.919816	-0.279495	-1.04476	CHR9_JGVV2_326_T01	VIT_09s0002g03580	34.16	transport.ABC transporters and multidrug resistance systems	Symbols: PDR7, ATPDR7 | PDR7 (PLEIOTROPIC DRUG RESISTANCE 7); ATPase, coupled to transmembrane movement of substances | chr1:5231348-5236573 REVERSE	ABC transporter G member 21	0.880825	0.939022	0.988645	0.229313	0.242902	0.0139463	0.0476568	0.622853	0.0268265
-0.398068	-0.864057	-0.262515	-1.51719	-0.705438	-0.592454	-1.17154	-0.828877	0.085707	CHR6_JGVV80_111_T01	VIT_06s0080g00040	34.16	transport.ABC transporters and multidrug resistance systems	Symbols: PDR11, ATPDR11 | PDR11 (PLEIOTROPIC DRUG RESISTANCE 11); ATPase, coupled to transmembrane movement of substances | chr1:24978205-24984619 FORWARD	ABC transporter G member 22	0.186947	0.000453253	0.539862	1.43772e-07	0.00972343	0.024678	1.26965e-05	0.0012729	0.81075
-0.207458	-1.61076	-1.05923	0.106793	-0.72482	-2.36628	1.65355	-0.284472	0.260813	CHR9_JGVV2_498_T01	VIT_09s0002g05530	34.16	transport.ABC transporters and multidrug resistance systems	Symbols: PDR6, ATPDR6 | PDR6; ATPase, coupled to transmembrane movement of substances | chr2:15257583-15263766 FORWARD	ABC transporter g family pleiotropic drug resistance 12 PDR12	0.667125	7.94781e-07	0.00602413	0.818086	0.031557	1.64135e-09	1.08599e-06	0.425245	0.481445
-0.178202	-1.30153	-0.603358	-0.465018	-0.75899	-0.583808	-0.102484	-0.646912	-0.20264	CHR9_JGVV2_492_T01	VIT_09s0002g05470	34.16	transport.ABC transporters and multidrug resistance systems	Symbols: PDR12, ATPDR12 | PDR12 (PLEIOTROPIC DRUG RESISTANCE 12); ATPase, coupled to transmembrane movement of substances | chr1:5331858-5338326 REVERSE	ABC transporter g family pleiotropic drug resistance 12 PDR12	0.732225	4.11618e-05	0.164103	0.173727	0.0279061	0.0851054	0.814481	0.0454165	0.612597
-0.0547896	-1.28182	-0.11719	-0.808355	-0.892174	-0.992725	-0.443064	-1.03861	-1.30727	CHR11_JGVV16_412_T01	VIT_11s0016g04590	34.16	transport.ABC transporters and multidrug resistance systems	Symbols: PDR12, ATPDR12 | PDR12 (PLEIOTROPIC DRUG RESISTANCE 12); ATPase, coupled to transmembrane movement of substances | chr1:5331858-5338326 REVERSE	ABC transporter g family pleiotropic drug resistance 12 PDR12	0.969768	0.0392434	0.947133	0.265872	0.254495	0.166387	0.574443	0.12718	0.0531955
-0.314545	-0.132113	0.624925	1.18343	-0.915171	-1.78098	0.843888	-0.335776	-0.20579	CHR19_JGVV15_2_T01	VIT_19s0015g00020	34.16	transport.ABC transporters and multidrug resistance systems	Symbols: ATMRP3, MRP3 | ATMRP3; ATPase, coupled to transmembrane movement of substances / chlorophyll catabolite transporter/ glutathione S-conjugate-exporting ATPase | chr3:4195786-4201265 REVERSE	ABC transporter C member 9	0.429396	0.688164	0.112463	0.000113109	0.00401503	2.07039e-07	0.00437068	0.304859	0.575123
0.278958	-1.14501	-0.744763	-0.16507	-0.920967	-1.79551	0.813818	-0.905278	-0.0783209	CHR9_JGVV2_501_T01	VIT_09s0002g05560	34.16	transport.ABC transporters and multidrug resistance systems	Symbols: PDR6, ATPDR6 | PDR6; ATPase, coupled to transmembrane movement of substances | chr2:15257583-15263766 FORWARD	ABC transporter g family pleiotropic drug resistance 12 PDR12	0.656618	0.00321186	0.182559	0.780013	0.0380281	3.99678e-05	0.0478364	0.0275937	0.900264
-1.7063	-0.655005	-1.55061	-0.733553	-1.04451	-0.182185	-0.347585	-0.5897	0.0336503	CHR7_JGVV31_232_T01	VIT_07s0031g02550	34.16	transport.ABC transporters and multidrug resistance systems	ABC transporter family protein | chr2:5673688-5675831 REVERSE	ABC transporter G member 14	7.93754e-08	0.00773245	5.41978e-06	0.00471649	0.000216883	0.602205	0.206259	0.0237549	0.934331
0.120223	0.107995	-0.168686	-0.80346	-1.14105	-0.759976	-0.479627	-0.196376	0.062209	CHR16_JGVV13_57_T01	VIT_16s0013g00700	34.16	transport.ABC transporters and multidrug resistance systems	Symbols: ATMRP9 | ATMRP9; ATPase, coupled to transmembrane movement of substances | chr3:22223803-22229204 REVERSE	Multidrug resistance-associated protein 3	0.825541	0.755376	0.794032	0.00881967	0.000561717	0.0162359	0.130769	0.600856	0.893473
0.713701	-0.90912	-0.258765	-0.685687	-1.2109	-1.67497	-0.00805923	-0.804612	-0.0367995	CHR9_JGVV2_482_T01	VIT_09s0002g05360	34.16	transport.ABC transporters and multidrug resistance systems	Symbols: PDR12, ATPDR12 | PDR12 (PLEIOTROPIC DRUG RESISTANCE 12); ATPase, coupled to transmembrane movement of substances | chr1:5331858-5338326 REVERSE	ABC transporter g family pleiotropic drug resistance 12 PDR12	0.242176	0.0576574	0.810105	0.208294	0.0255007	0.00126485	0.991793	0.122917	0.964864
0.16231	-0.34118	-0.0378581	-0.971333	-1.28032	-1.26367	-0.248108	-0.66923	-0.218205	CHR9_JGVV2_485_T01	VIT_09s0002g05390	34.16	transport.ABC transporters and multidrug resistance systems	Symbols: PDR12, ATPDR12 | PDR12 (PLEIOTROPIC DRUG RESISTANCE 12); ATPase, coupled to transmembrane movement of substances | chr1:5331858-5338326 REVERSE	ABC transporter g family pleiotropic drug resistance 12 PDR12	0.775776	0.315995	0.968721	0.00398217	0.000438477	0.000338354	0.535767	0.0501717	0.603716
0.147641	-1.05018	-0.338356	0.626518	-1.31496	-1.31919	-0.511252	-1.66067	-0.340602	CHR9_JGVV2_324_T01	VIT_09s0002g03560	34.16	transport.ABC transporters and multidrug resistance systems	Symbols: PEN3, PDR8, ATPDR8 | PEN3 (PENETRATION 3); ATPase, coupled to transmembrane movement of substances / cadmium ion transmembrane transporter | chr1:22034506-22040038 FORWARD	ABC transporter G member 15	0.550757	3.31668e-08	0.144761	0.000362423	3.52172e-09	1.4839e-09	0.0029976	3.57706e-12	0.056468
0.208016	0.0267871	-0.607184	-1.27417	-1.36708	-1.34315	-0.815827	-0.365227	0.499263	CHR1_JGVV10_175_T01	VIT_01s0010g02440	34.16	transport.ABC transporters and multidrug resistance systems	Symbols: ATMRP3, MRP3 | ATMRP3; ATPase, coupled to transmembrane movement of substances / chlorophyll catabolite transporter/ glutathione S-conjugate-exporting ATPase | chr3:4195786-4201265 REVERSE	ABC transporter C member 9	0.796875	0.963141	0.397823	0.00652405	0.00632911	0.00521701	0.0879191	0.509193	0.349014
0.204821	-1.22978	-0.335549	0.582675	-1.38487	-1.3816	-0.404956	-1.69416	-0.242075	CHR9_JGVV2_325_T01	VIT_09s0002g03570	34.16	transport.ABC transporters and multidrug resistance systems	Symbols: ATPDR1, PDR1 | PDR1; ATPase, coupled to transmembrane movement of substances | chr3:5539897-5546417 FORWARD	ABC transporter G member 15	0.346554	6.96648e-10	0.140302	0.000684586	7.13901e-10	3.46679e-10	0.0166621	1.38795e-12	0.187918
0.215717	-1.20162	-0.472795	0.529153	-1.39608	-1.29403	-0.507599	-1.7095	-0.401872	CHR9_JGVV2_323_T01	VIT_09s0002g03550	34.16	transport.ABC transporters and multidrug resistance systems	Symbols: PDR7, ATPDR7 | PDR7 (PLEIOTROPIC DRUG RESISTANCE 7); ATPase, coupled to transmembrane movement of substances | chr1:5231348-5236573 REVERSE	ABC transporter G member 21	0.38505	1.48182e-08	0.0520936	0.00543188	8.15232e-09	1.66521e-08	0.00728598	1.93229e-11	0.0400284
0.234221	-0.193331	-0.452433	-1.31223	-1.41938	-1.46299	-0.814758	-0.199427	0.56428	CHRUN_PDVV214_7_T01	VIT_00s0214g00070	34.16	transport.ABC transporters and multidrug resistance systems	Symbols: ATMRP9 | ATMRP9; ATPase, coupled to transmembrane movement of substances | chr3:22223803-22229204 REVERSE	ABC transporter C member 9	0.793437	0.740953	0.630353	0.0118908	0.0110273	0.00627366	0.130769	0.77396	0.340271
-0.289035	-0.707896	-0.0550876	-1.05645	-1.53929	-1.51536	-1.24723	-1.42001	-0.188277	CHR9_JGVV2_502_T01	VIT_09s0002g05570	34.16	transport.ABC transporters and multidrug resistance systems	Symbols: PDR6, ATPDR6 | PDR6; ATPase, coupled to transmembrane movement of substances | chr2:15257583-15263766 FORWARD	ABC transporter g family pleiotropic drug resistance 12 PDR12	0.51005	0.0173908	0.94825	0.000865778	1.3741e-05	9.8125e-06	0.000108925	1.94307e-05	0.63641
0.305494	-1.51946	-0.286409	0.413174	-1.60398	-1.52486	-0.743717	-1.73859	-0.155575	CHR9_JGVV2_332_T01	VIT_09s0002g03640	34.16	transport.ABC transporters and multidrug resistance systems	Symbols: PEN3, PDR8, ATPDR8 | PEN3 (PENETRATION 3); ATPase, coupled to transmembrane movement of substances / cadmium ion transmembrane transporter | chr1:22034506-22040038 FORWARD	ABC transporter g family pleiotropic drug resistance 7 PDR7	0.336469	3.14206e-08	0.475694	0.111557	1.16081e-07	1.40623e-07	0.00277977	6.17935e-09	0.619239
0.193414	-1.04922	-1.18431	-1.91351	-1.79429	-2.28061	-0.69053	-0.811415	-0.160896	CHR9_JGVV2_503_T01	VIT_09s0002g05590	34.16	transport.ABC transporters and multidrug resistance systems	Symbols: PDR6, ATPDR6 | PDR6; ATPase, coupled to transmembrane movement of substances | chr2:15257583-15263766 FORWARD	ABC transporter g family pleiotropic drug resistance 12 PDR12	0.642488	9.76093e-05	0.000535781	5.28323e-09	8.10399e-08	2.0482e-10	0.0112485	0.00314244	0.644387
-1.16069	-1.38981	-0.73081	-0.830624	-1.80104	-1.51436	0.238725	-1.11194	-0.325639	CHR5_JGVV20_81_T01	VIT_05s0020g00890	34.16	transport.ABC transporters and multidrug resistance systems	Symbols: PGP21 | PGP21 (P-GLYCOPROTEIN 21); ATPase, coupled to transmembrane movement of substances | chr3:23008755-23013579 REVERSE	P-glycoprotein 11	0.00245163	7.38696e-05	0.122066	0.0199178	7.945e-06	6.30045e-05	0.57788	0.00189187	0.433806
0.408217	0.871682	-0.159191	-1.44015	-2.00953	-2.54496	-0.15634	-1.10164	-0.135989	CHR9_JGVV2_494_T01	VIT_09s0002g05490	34.16	transport.ABC transporters and multidrug resistance systems	Symbols: PDR12, ATPDR12 | PDR12 (PLEIOTROPIC DRUG RESISTANCE 12); ATPase, coupled to transmembrane movement of substances | chr1:5331858-5338326 REVERSE	ABC transporter g family pleiotropic drug resistance 12 PDR12	0.296562	0.00345259	0.813357	1.39671e-05	1.24299e-07	3.61515e-10	0.696645	0.000540077	0.747058
-0.590397	-1.74943	-0.969703	-1.72972	-2.22955	-2.3574	-0.953836	-1.99122	-0.492801	CHR16_JGVV50_104_T01	VIT_16s0050g01620	34.16	transport.ABC transporters and multidrug resistance systems	ABC transporter family protein | chr5:21419776-21421567 REVERSE	ABC transporter G member 14	0.499431	0.00351684	0.286553	0.00605962	0.000987724	0.000346285	0.145012	0.0017114	0.516708
-0.567367	-0.961184	-0.844112	-1.23035	-0.406439	-0.840865	-0.725973	-0.507221	-0.894373	CHR13_JGVV19_181_T01	VIT_13s0019g03410	34.17	transport.peroxisomes	peroxisomal membrane protein (PMP36) | chr2:16683832-16686709 REVERSE	Peroxisomal membrane protein (PMP36)	0.00019446	1.93906e-09	4.04456e-06	2.04186e-11	0.0061436	1.64624e-07	1.42124e-06	0.000339886	5.27059e-08
0.160696	-1.44209	0.318966	0.294993	0.308155	0.0771302	-0.346969	-0.209902	-0.571515	CHR3_JGVV38_49_T01	VIT_03s0038g04260	34.18	transport.unspecified anions	Symbols: CLC-E, ATCLC-E, CLCE | CLC-E (CHLORIDE CHANNEL E); ion channel/ voltage-gated chloride channel | chr4:16835986-16839375 REVERSE	Chloride channel protein CLC-e	0.495179	1.52779e-11	0.168037	0.0939805	0.106532	0.76591	0.042607	0.254644	0.00105966
-0.183311	0.536237	0.771832	-1.36463	0.167899	0.168703	-0.93526	-0.582766	0.156611	CHRUN_JGVV397_3_T01	VIT_00s0397g00030	34.18	transport.unspecified anions	Symbols: CLC-B, ATCLC-B | CLC-B (CHLORIDE CHANNEL B); anion channel/ voltage-gated chloride channel | chr3:10024017-10027198 FORWARD	Chloride channel protein B	0.661013	0.0370833	0.0232126	3.10448e-06	0.681256	0.654311	0.000621547	0.0329106	0.650687
1.28153	2.9033	0.480969	-0.35373	0.145931	0.336346	0.0542545	0.100416	0.469113	CHR9_JGVV2_524_T01	VIT_09s0002g05810	34.18	transport.unspecified anions	Symbols: ATBOR4, BOR4 | BOR4 (REQUIRES HIGH BORON 4); anion exchanger | chr1:5310001-5314094 REVERSE	Boron transporter-like protein 4	0.00108609	6.2309e-11	0.383746	0.406565	0.80905	0.453153	0.918984	0.840341	0.239862
0.0514916	0.195807	0.297712	-1.94032	0.139142	0.407955	-0.996936	-0.399291	0.115166	CHRUN_PDVV316_2_T01	VIT_00s0316g00020	34.18	transport.unspecified anions	Symbols: CLC-B, ATCLC-B | CLC-B (CHLORIDE CHANNEL B); anion channel/ voltage-gated chloride channel | chr3:10024017-10027198 FORWARD	Chloride channel protein CLC-A	0.92757	0.493748	0.505482	3.58288e-09	0.749772	0.17318	0.000313215	0.164195	0.754838
-0.0305136	-0.0770664	0.0561963	-0.0927316	0.0933145	0.929463	-1.36023	-0.461355	0.851416	CHR17_JGVV0_166_T01	VIT_17s0000g08530	34.18	transport.unspecified anions	anion exchange family protein | chr3:23042284-23046048 REVERSE	Boron transporter-like protein 1	0.94054	0.719319	0.906632	0.732096	0.763776	9.27758e-06	3.21e-09	0.0166974	3.2271e-05
-0.0103202	0.427122	0.943207	-1.53872	0.0813737	0.220561	-1.11425	-0.576611	0.274568	CHRUN_PDVV316_5_T01	VIT_00s0316g00050	34.18	transport.unspecified anions	Symbols: CLC-B, ATCLC-B | CLC-B (CHLORIDE CHANNEL B); anion channel/ voltage-gated chloride channel | chr3:10024017-10027198 FORWARD	Chloride channel protein B	0.985074	0.0663484	0.00174938	4.35437e-08	0.845541	0.467253	1.35359e-05	0.018228	0.317058
-0.16415	-0.81425	-0.315724	0.140329	0.0296204	1.50036	-0.0654452	-0.334544	0.59166	CHR5_JGVV20_37_T01	VIT_05s0020g00440	34.18	transport.unspecified anions	anion exchange family protein | chr3:23042284-23046048 REVERSE	Boron transporter-like protein 1	0.635206	0.000244446	0.35584	0.642673	0.947937	3.36894e-08	0.835199	0.163406	0.0108411
-0.433655	0.439932	1.66506	-2.00914	0.0100028	0.579406	-1.26642	-0.512478	0.173899	CHR14_JGVV68_208_T01	VIT_14s0068g02190	34.18	transport.unspecified anions	Symbols: CLC-B, ATCLC-B | CLC-B (CHLORIDE CHANNEL B); anion channel/ voltage-gated chloride channel | chr3:10024017-10027198 FORWARD	Chloride channel protein B	0.155474	0.0790959	1.9457e-06	6.23327e-10	0.984704	0.0327449	5.4293e-06	0.0534444	0.592359
-0.388882	-1.27507	-0.8333	-0.0868925	-0.0270637	0.360676	-0.261311	-0.180826	-0.0130494	CHR12_JGVV35_57_T01	VIT_12s0035g01720	34.18	transport.unspecified anions	Symbols: CLC-C, ATCLC-C | CLC-C (CHLORIDE CHANNEL C); anion channel/ voltage-gated chloride channel | chr5:20288119-20292350 REVERSE	Chloride channel protein (CLC-c)	0.553946	0.0034311	0.184258	0.908456	0.978137	0.544468	0.649043	0.76596	0.986448
-0.204624	0.891072	1.60089	-2.19597	-0.0609144	0.644416	-1.53706	-0.731634	0.19774	CHR14_JGVV68_219_T01	VIT_14s0068g02330	34.18	transport.unspecified anions	Symbols: CLC-B, ATCLC-B | CLC-B (CHLORIDE CHANNEL B); anion channel/ voltage-gated chloride channel | chr3:10024017-10027198 FORWARD	Chloride channel protein B	0.615904	0.000690326	7.18451e-06	2.02533e-10	0.903291	0.0222425	3.58383e-07	0.00737862	0.552847
-0.616983	-0.135789	-0.0732	-2.18186	-1.98049	-0.483766	-1.24802	-1.42943	0.0679991	CHR7_JGVV5_200_T01	VIT_07s0005g02060	34.18	transport.unspecified anions	anion exchange family protein | chr3:23042284-23046048 REVERSE	Boron transporter-like protein 1	0.093113	0.706513	0.930795	1.19922e-08	3.22158e-07	0.174873	0.000163054	2.80133e-05	0.889079
0.304867	-0.597111	-0.27324	-0.274495	0.614154	0.0130366	-0.516457	1.92907	-1.5345	CHR3_JGVV38_314_T01	VIT_03s0038g01390	34.19.1	transport.Major Intrinsic Proteins.PIP	Symbols: PIP3, PIP3A, PIP2;7, SIMIP | PIP3 (PLASMA MEMBRANE INTRINSIC PROTEIN 3); water channel | chr4:16708598-16710248 FORWARD	Aquaporin TIP3;1	0.769727	0.342791	0.844154	0.756198	0.447658	0.992497	0.471808	0.00198991	0.0150651
-0.354842	-1.53032	-0.256078	-0.571903	-0.352918	-0.258304	-0.555543	-0.684087	-0.26987	CHR8_JGVV40_138_T01	VIT_08s0040g01890	34.19.1	transport.Major Intrinsic Proteins.PIP	Symbols: PIP2A, PIP2, PIP2;1 | PIP2A (PLASMA MEMBRANE INTRINSIC PROTEIN 2A); water channel | chr3:19803655-19805713 REVERSE	Aquaporin PIP2;4	0.0529035	1.64571e-12	0.282889	0.000631132	0.0511052	0.15161	0.000837456	6.83141e-05	0.123405
-0.557468	-1.46272	-0.468549	-1.3865	-0.497115	0.297048	-1.50157	-0.512863	0.715757	CHR6_JGVV4_521_T01	VIT_06s0004g02850	34.19.1	transport.Major Intrinsic Proteins.PIP	Symbols: PIP2B, PIP2;2 | PIP2B (PLASMA MEMBRANE INTRINSIC PROTEIN 2); water channel | chr2:15613402-15614857 REVERSE	Aquaporin PIP2B	0.155149	1.51747e-05	0.350913	6.80866e-05	0.206638	0.481377	1.95546e-05	0.144609	0.0381721
-0.390963	-2.01637	0.101571	0.334034	0.438182	0.201311	-0.302751	0.497523	-0.268307	CHR3_JGVV38_312_T01	VIT_03s0038g01410	34.19.2	transport.Major Intrinsic Proteins.TIP	Symbols: BETA-TIP | BETA-TIP (BETA-TONOPLAST INTRINSIC PROTEIN); water channel | chr1:6130025-6131627 FORWARD	Aquaporin PIP PIP1A	0.361738	3.41564e-08	0.90074	0.388984	0.274486	0.665607	0.422779	0.15344	0.500577
-0.311211	1.21628	0.13797	0.111419	0.30571	0.174615	0.0916361	0.0353674	0.682261	CHR6_JGVV4_403_T01	VIT_06s0004g04120	34.19.2	transport.Major Intrinsic Proteins.TIP	Symbols: GAMMA-TIP, TIP1;1, GAMMA-TIP1 | GAMMA-TIP (GAMMA TONOPLAST INTRINSIC PROTEIN); water channel | chr2:15445425-15446574 FORWARD	Aquaporin TIP1;3	0.539969	0.000428807	0.867614	0.838349	0.530065	0.742967	0.855836	0.947337	0.0655108
-0.148826	-0.687723	-0.0905521	0.416388	0.257915	0.458681	0.88116	0.661328	1.15786	CHR9_JGVV2_367_T01	VIT_09s0002g04020	34.19.2	transport.Major Intrinsic Proteins.TIP	Symbols: DELTA-TIP, TIP2;1, DELTA-TIP1, AQP1, ATTIP2;1 | DELTA-TIP; ammonia transporter/ methylammonium transmembrane transporter/ water channel | chr3:5505404-5507050 FORWARD	Aquaporin DELTA-TIP	0.500047	1.69477e-05	0.783576	0.00886061	0.158277	0.00500653	4.98633e-07	6.38154e-05	4.60773e-09
-0.467654	-1.33517	-0.404775	1.1766	-0.268815	-0.0217348	-0.670745	0.000868082	-0.592366	CHR6_JGVV61_85_T01	VIT_06s0061g00730	34.19.2	transport.Major Intrinsic Proteins.TIP	Symbols: GAMMA-TIP, TIP1;1, GAMMA-TIP1 | GAMMA-TIP (GAMMA TONOPLAST INTRINSIC PROTEIN); water channel | chr2:15445425-15446574 FORWARD	Aquaporin GAMMA-TIP3/TIP1;3	0.671946	0.0486339	0.783864	0.112794	0.822575	0.989461	0.404007	0.999058	0.484922
1.25042	1.12277	1.35854	0.0450416	-0.289238	0.250827	0.326472	0.633088	1.33021	CHR8_JGVV7_400_T01	VIT_08s0007g04780	34.19.2	transport.Major Intrinsic Proteins.TIP	Symbols: GAMMA-TIP, TIP1;1, GAMMA-TIP1 | GAMMA-TIP (GAMMA TONOPLAST INTRINSIC PROTEIN); water channel | chr2:15445425-15446574 FORWARD	Aquaporin GAMMA-TIP	0.000116038	0.00010088	0.000241448	0.927378	0.451169	0.501102	0.309367	0.0325306	2.33005e-05
1.95211	6.18575	2.48556	-2.18952	-0.343408	-0.713338	1.51178	-0.545696	1.01585	CHR16_JGVV39_13_T01	VIT_16s0039g00220	34.19.2	transport.Major Intrinsic Proteins.TIP	Symbols: BETA-TIP | BETA-TIP (BETA-TONOPLAST INTRINSIC PROTEIN); water channel | chr1:6130025-6131627 FORWARD	Aquaporin BETA-TIP	0.246892	1.01094e-05	0.192014	0.132427	0.89136	0.726671	0.319626	0.766329	0.54765
-1.76152	-2.12511	-0.241537	-0.508764	-0.632351	-0.111125	-0.135753	0.357581	-0.706486	CHR4_JGVV8_333_T01	VIT_04s0008g03550	34.19.2	transport.Major Intrinsic Proteins.TIP	Symbols: TIP4;1 | TIP4;1 (tonoplast intrinsic protein 4;1); water channel | chr2:11012506-11014170 FORWARD	Aquaporin TIP4;1	0.00463399	0.000164443	0.853449	0.465791	0.386171	0.914392	0.868497	0.614263	0.270821
0.62901	1.78994	1.8501	-0.503058	-0.796496	-0.762634	-0.535801	-1.24773	0.550226	CHR13_JGVV19_415_T01	VIT_13s0019g00330	34.19.2	transport.Major Intrinsic Proteins.TIP	Symbols: GAMMA-TIP3, TIP1;3 | TIP1;3 (TONOPLAST INTRINSIC PROTEIN 1;3); urea transmembrane transporter/ water channel | chr4:625092-625850 REVERSE	Aquaporin TIP1;3	0.0259863	2.05271e-09	2.34143e-07	0.0568049	0.00401484	0.00415487	0.0394127	6.97676e-06	0.0387241
0.779225	2.20813	1.04515	0.596478	0.48328	0.452537	0.158038	0.670905	0.130823	CHR2_JGVV25_301_T01	VIT_02s0025g03260	34.19.3	transport.Major Intrinsic Proteins.NIP	Symbols: NIP5;1, NLM6, NLM8 | NIP5;1; arsenite transmembrane transporter/ boron transporter/ water channel | chr4:6431236-6434822 REVERSE	Aquaporin NIP5;1	6.9199e-07	1.89226e-19	3.09647e-08	1.9032e-05	0.000701961	0.000978506	0.268936	3.07128e-06	0.392335
-0.915424	-0.961027	-1.33318	-0.164334	0.199487	-0.346668	0.179221	-0.0286777	-0.256322	CHR9_JGVV70_7_T01	VIT_09s0070g00080	34.19.3	transport.Major Intrinsic Proteins.NIP	Symbols: NIP6;1, NIP6, NLM7 | NIP6;1 (NOD26-LIKE INTRINSIC PROTEIN 6;1); boron transporter/ glycerol transmembrane transporter/ urea transmembrane transporter/ water channel/ water transporter | chr1:30350539-30352208 REVERSE	Aquaporin NIP6;1	0.000220413	2.19402e-05	6.65852e-06	0.56663	0.513581	0.160627	0.497207	0.930276	0.314231
-0.187759	-1.28958	-0.56513	-0.953049	-0.318022	0.231141	-0.13309	0.54632	0.175691	CHR10_JGVV3_166_T01	VIT_10s0003g01830	34.19.3	transport.Major Intrinsic Proteins.NIP	Symbols: NIP1;2, NLM2 | NIP1;2 (NOD26-LIKE INTRINSIC PROTEIN 1;2); arsenite transmembrane transporter/ water channel | chr4:10366059-10368381 FORWARD	Aquaporin NIP1;2	0.77205	0.000521409	0.318243	0.0134274	0.548661	0.669935	0.797798	0.179068	0.732083
-0.370843	-1.42371	0.85908	-0.0909647	0.236156	0.0870268	-0.317526	-0.155526	-0.0327732	CHR14_JGVV108_67_T01	VIT_14s0108g00700	34.19.99	transport.Major Intrinsic Proteins.unspecified	Symbols: NIP4;2, NLM5 | NIP4;2 (NOD26-LIKE INTRINSIC PROTEIN 4;2); water channel | chr5:15050261-15051542 FORWARD	Aquaporin NIP1;2	0.326253	3.30333e-06	0.021477	0.842901	0.570836	0.86364	0.333972	0.681128	0.944882
-0.700544	-0.874707	-0.367923	0.146913	0.556942	1.19881	0.263471	0.370403	0.281995	CHR14_JGVV30_162_T01	VIT_14s0030g00250	34.2	transporter.sugars	sugar transporter, putative | chr1:20424471-20430051 FORWARD	Sugar transporter ERD6-like 3	0.0505277	0.00442073	0.482369	0.749811	0.129127	0.000389283	0.483462	0.296656	0.460687
0.373743	0.623433	0.333491	-0.570912	0.503527	1.00345	0.372246	0.863309	0.768117	CHR5_JGVV20_201_T01	VIT_05s0020g02170	34.2	transporter.sugars	sugar transporter, putative | chr5:6282881-6286707 FORWARD	Sugar transporter ERD6-like 16	0.562443	0.152348	0.694405	0.246979	0.369549	0.0304445	0.472558	0.0574224	0.10245
-0.466605	-2.05954	-0.869245	-0.364374	0.389614	0.316925	0.064572	0.537238	0.1986	CHR14_JGVV30_155_T01	VIT_14s0030g00340	34.2	transporter.sugars	sugar transporter family protein | chr3:1440073-1443530 FORWARD	Sugar transporter ERD6-like 8	0.205144	4.48269e-09	0.0249507	0.29158	0.300572	0.3932	0.883238	0.0899336	0.605786
0.112194	-0.105576	-0.0272498	-0.118526	0.378981	0.259701	-0.00833207	1.33887	0.202797	CHR5_JGVV20_291_T01	VIT_05s0020g03100	34.2	transporter.sugars	sugar transporter, putative | chr5:9196758-9198801 FORWARD	Sugar transport protein 8 (STP8)	0.848352	0.770918	0.978283	0.802509	0.34145	0.530229	0.986685	6.05917e-05	0.613957
0.888191	1.19832	1.03629	0.559489	0.365792	0.905056	0.0100009	0.311822	0.822695	CHR12_JGVV35_168_T01	VIT_12s0035g00300	34.2	transporter.sugars	Symbols: SFP1 | SFP1; carbohydrate transmembrane transporter/ sugar:hydrogen symporter | chr5:9648667-9654426 FORWARD	Carbohydrate transmembrane transporter SFP1	8.18019e-05	6.39712e-08	6.64847e-05	0.00595714	0.109482	3.36125e-05	0.974654	0.142623	0.000114682
-1.0437	-1.33695	-1.07868	0.111195	0.220363	0.0564429	-0.026053	0.300769	-0.125495	CHR14_JGVV30_165_T01	VIT_14s0030g00220	34.2	transporter.sugars	Symbols: SFP1 | SFP1; carbohydrate transmembrane transporter/ sugar:hydrogen symporter | chr5:9648667-9654426 FORWARD	Sugar transporter ERD6-like 5	0.000266462	1.00019e-06	0.000904048	0.767312	0.538062	0.903046	0.947889	0.294445	0.716599
-0.0346426	0.00476154	-0.0551785	0.131849	0.175061	0.493606	-0.479977	0.802855	1.06689	CHR13_JGVV47_87_T01	VIT_13s0047g00020	34.2	transporter.sugars	Symbols: ZIF1 | ZIF1 (ZINC INDUCED FACILITATOR 1); carbohydrate transmembrane transporter/ sugar:hydrogen symporter/ tetracycline:hydrogen antiporter | chr5:4432306-4436668 FORWARD	ZIF1 (zinc induced facilitator 1); carbohydrate transporter	0.949971	0.988599	0.935003	0.713486	0.645154	0.0702515	0.0671721	0.00202947	8.77236e-05
-0.350002	-1.24245	-0.25754	0.138194	0.0860942	-0.136179	0.262587	0.185745	-0.331457	CHRUN_JGVV282_4_T01	VIT_00s0282g00040	34.2	transporter.sugars	transporter-related | chr2:9660964-9664133 FORWARD	Major facilitator superfamily protein (MFS) Spinster	0.0369175	4.20053e-11	0.228577	0.449811	0.717363	0.476128	0.0926041	0.262559	0.0345478
0.106104	1.11497	-0.0794337	0.139687	0.0201336	0.0449497	-0.0205274	-0.0214065	-0.160075	CHR16_PDVV50_1_T01	VIT_16s0050g02810	34.2	transporter.sugars	mannitol transporter, putative | chr2:8947242-8949413 REVERSE	No hit	0.776429	1.25518e-06	0.878833	0.631447	0.964178	0.909109	0.951292	0.948599	0.553111
-0.394444	-1.83296	-0.622089	-0.314374	-0.0695957	0.192583	-1.0147	-0.448917	-0.0782425	CHR14_JGVV30_157_T01	VIT_14s0030g00320	34.2	transporter.sugars	sugar transporter, putative | chr1:20424471-20430051 FORWARD	Sugar transporter ERD6-like 5	0.220439	2.55873e-09	0.0725038	0.294938	0.884977	0.590338	0.000198466	0.104454	0.838269
0.165553	-1.21702	0.227443	-0.21895	-0.121044	0.016351	-0.158925	0.0678459	-0.0405814	CHR14_GSVIVT00022028001_T01	VIT_14s0030g00280	34.2	transporter.sugars	Symbols: ERD6 | ERD6 (EARLY RESPONSE TO DEHYDRATION 6); carbohydrate transmembrane transporter/ sugar transmembrane transporter/ sugar:hydrogen symporter | chr1:2873465-2877223 FORWARD	Sugar transporter ERD6	0.589409	7.90961e-08	0.506271	0.363026	0.708279	0.968974	0.518527	0.810852	0.898468
-0.0818509	-0.401107	0.141886	-0.188528	-0.172459	-0.151549	1.35742	1.85659	-0.894743	CHR14_GSVIVT00031222001_T01	VIT_14s0060g01350	34.2	transporter.sugars	hexose transporter, putative | chr1:25193704-25196931 REVERSE	Ribulose 1,5-bisphosphate carboxylase-oxygenase large subunit	0.946184	0.504538	0.923125	0.826825	0.863763	0.877491	0.017004	0.00126983	0.14161
0.462012	-1.02495	0.421219	0.404463	-0.234422	-0.262084	-0.723469	-0.0654695	0.0849056	CHR11_JGVV149_5_T01	VIT_11s0149g00050	34.2	transporter.sugars	sugar transporter, putative | chr4:898307-900870 REVERSE	Hexose transporter 7	0.0265244	3.95097e-07	0.0914246	0.0360188	0.31719	0.220184	0.000197216	0.79914	0.739748
-0.0139094	-0.22474	-0.562898	-0.697978	-0.301876	0.023612	-1.23145	-0.254384	0.00715593	CHR14_JGVV30_156_T01	VIT_14s0030g00330	34.2	transporter.sugars	sugar transporter family protein | chr3:1440073-1443530 FORWARD	Sugar transporter ERD6-like 8	0.990027	0.687716	0.49399	0.202075	0.696864	0.982756	0.0143966	0.693023	0.993542
-2.2587	0.0337488	-1.7224	-1.28426	-0.314821	0.0831122	-0.634417	-0.548183	0.0525204	CHR3_JGVV63_210_T01	VIT_03s0063g02250	34.2	transporter.sugars	Symbols: ATPLT5 | ATPLT5 (POLYOL TRANSPORTER 5); D-ribose transmembrane transporter/ D-xylose transmembrane transporter/ carbohydrate transmembrane transporter/ galactose transmembrane transporter/ glucose transmembrane transporter/ glycerol transmembrane transporter/ mann | chr3:6488862-6491273 REVERSE	Polyol transporter 5	2.28273e-07	0.939869	0.000168052	0.000473487	0.521409	0.897132	0.0859363	0.148375	0.926113
0.42512	-0.63367	-0.292384	-1.3625	-0.807675	-2.08411	-0.713674	-0.702883	-2.6829	CHR5_JGVV20_295_T01	VIT_05s0020g03140	34.2	transporter.sugars	Symbols: MSS1, STP13 | MSS1; carbohydrate transmembrane transporter/ hexose:hydrogen symporter/ high-affinity hydrogen:glucose symporter/ sugar:hydrogen symporter | chr5:9243511-9247066 REVERSE	Sugar transporter 13	0.63238	0.28166	0.81857	0.0208873	0.248973	0.000645004	0.258684	0.271238	2.03e-05
0.127092	-0.441255	-0.2047	0.261869	-0.949916	-0.732461	-1.39603	-1.20031	-0.747258	CHR10_JGVV3_351_T01	VIT_10s0003g03930	34.2	transporter.sugars	Symbols: ATINT2, INT2 | INT2 (INOSITOL TRANSPORTER 2); carbohydrate transmembrane transporter/ sugar:hydrogen symporter | chr1:10632821-10635471 REVERSE	Inositol transporter 2	0.362261	3.99254e-05	0.162772	0.0156084	1.15189e-10	1.7774e-08	9.61826e-16	8.33656e-14	1.32692e-08
-0.457774	-1.1907	-0.873784	-0.0899734	-1.01064	-0.923805	0.102579	-0.68496	0.483225	CHRUN_JGVV181_1_T01	VIT_00s0181g00010	34.2	transporter.sugars	Symbols: STP1, ATSTP1 | STP1 (SUGAR TRANSPORTER 1); carbohydrate transmembrane transporter/ sugar:hydrogen symporter | chr1:3777328-3780337 FORWARD	Sugar transporter 1	0.234601	0.000133249	0.0294158	0.85637	0.00300432	0.00472543	0.813401	0.0327624	0.156806
-0.494378	-1.82919	-1.28759	-0.446734	-1.17917	-0.615103	-0.989048	-0.934426	-0.0222533	CHR11_JGVV16_303_T01	VIT_11s0016g03400	34.2	transporter.sugars	sugar transporter, putative | chr1:29008939-29011090 REVERSE	MSS1 (sugar transport protein 13)	0.00463773	8.82971e-15	2.64864e-08	0.00584025	9.4237e-09	0.000290066	7.6165e-08	3.04041e-07	0.930489
0.624148	-0.36124	-0.480133	0.403347	-0.77748	-1.09562	-0.163755	-0.578066	0.421047	CHR18_JGVV76_13_T01	VIT_18s0076g00250	34.2.1	transporter.sugars.sucrose	Symbols: SUC1, ATSUC1 | SUC1 (Sucrose-proton symporter 1); carbohydrate transmembrane transporter/ sucrose:hydrogen symporter/ sugar:hydrogen symporter | chr1:27054180-27056341 FORWARD	Sucrose-proton symporter 2 SUC2	0.071304	0.239597	0.281593	0.234459	0.0194632	0.000656463	0.676541	0.0665956	0.212264
-0.0648668	0.286644	-0.497714	0.432723	1.88766	0.253603	2.80729	1.78579	1.50806	CHR18_JGVV1_586_T01	VIT_18s0001g09120	34.20	transport.porins	Symbols: VDAC2, ATVDAC2 | VDAC2 (VOLTAGE DEPENDENT ANION CHANNEL 2); voltage-gated anion channel | chr5:26935160-26937483 FORWARD	Voltage dependent anion channel 2	0.926782	0.413934	0.32073	0.249097	1.83534e-06	0.573372	9.68369e-11	1.6605e-06	3.22031e-05
-0.114478	0.0479906	-0.112835	-0.125137	-0.268756	-0.767441	0.209601	1.18878	-1.07567	CHR17_JGVV0_416_T01	VIT_17s0000g05690	34.20	transport.porins	Symbols: VDAC1, ATVDAC1 | VDAC1 (VOLTAGE DEPENDENT ANION CHANNEL 1); voltage-gated anion channel | chr3:85601-87858 FORWARD	Isochorismate synthase 1, chloroplast precursor	0.861303	0.910645	0.894458	0.811419	0.590575	0.0362896	0.632903	0.000872657	0.00281017
-0.172091	2.19571	1.91334	-1.35761	0.187802	-0.157054	-0.115665	-0.34879	-0.242329	CHR6_JGVV4_182_T01	VIT_06s0004g06570	34.21	transport.calcium	Symbols: CAX3, ATHCX1, CAX1-LIKE, ATCAX3 | CAX3 (CATION EXCHANGER 3); calcium:cation antiporter/ calcium:hydrogen antiporter/ cation:cation antiporter | chr3:19239427-19242913 FORWARD	Calcium/proton exchanger CAX3	0.93448	0.0195922	0.153424	0.207659	0.920297	0.930976	0.938034	0.793998	0.868801
-0.172091	2.19571	1.91334	-1.35761	0.187802	-0.157054	-0.115665	-0.34879	-0.242329	CHR6_JGVV4_182_T01	VIT_06s0004g06570	34.21	transport.calcium	Symbols: CAX3, ATHCX1, CAX1-LIKE, ATCAX3 | CAX3 (CATION EXCHANGER 3); calcium:cation antiporter/ calcium:hydrogen antiporter/ cation:cation antiporter | chr3:19239427-19242913 FORWARD	Calcium/proton exchanger CAX3	0.93448	0.0195922	0.153424	0.207659	0.920297	0.930976	0.938034	0.793998	0.868801
-0.247585	-1.13387	-0.642336	1.37859	0.0431893	0.25876	-0.37028	-0.32779	1.24851	CHR8_JGVV56_128_T01	VIT_08s0056g01480	34.21	transport.calcium	Symbols: CAX7 | CAX7 (calcium exchanger 7); calcium:sodium antiporter/ cation:cation antiporter | chr5:5902394-5904380 REVERSE	Cation exchanger, CAX7	0.520696	3.38583e-05	0.0701992	3.28136e-06	0.93579	0.444399	0.202673	0.27297	2.19188e-05
0.027865	-0.286134	-0.0651956	-0.0757477	0.039901	0.728276	-1.39648	-0.571788	0.325844	CHR6_JGVV9_226_T01	VIT_06s0009g01110	34.21	transport.calcium	Symbols: CAX7 | CAX7 (calcium exchanger 7); calcium:sodium antiporter/ cation:cation antiporter | chr5:5902394-5904380 REVERSE	Cation exchanger (CAX7)	0.966152	0.348828	0.933888	0.873959	0.946913	0.0188067	1.06451e-05	0.0614094	0.339349
-1.01858	-1.85508	-0.719556	-0.575315	-0.216456	-0.468376	-0.186212	0.0210213	-0.28099	CHR12_JGVV28_38_T01	VIT_12s0028g03650	34.21	transport.calcium	Symbols: ATTPC1, TPC1, ATCCH1, FOU2 | ATTPC1 (TWO-PORE CHANNEL 1); calcium channel/ voltage-gated calcium channel | chr4:1580056-1585966 FORWARD	Two-pore calcium channel (TPC1)	1.22157e-08	1.53112e-16	7.02042e-05	8.65092e-05	0.189581	0.00139354	0.216864	0.917903	0.0551717
-0.934555	-1.38846	-0.869563	-0.681884	-0.234642	-0.478277	-0.15931	0.144497	-0.381181	CHR12_JGVV28_34_T01	VIT_12s0028g03700	34.21	transport.calcium	Symbols: ATTPC1, TPC1, ATCCH1, FOU2 | ATTPC1 (TWO-PORE CHANNEL 1); calcium channel/ voltage-gated calcium channel | chr4:1580056-1585966 FORWARD	Two-pore calcium channel (TPC1)	1.40945e-07	8.29179e-13	5.79272e-06	1.09634e-05	0.163209	0.00152639	0.320549	0.381238	0.0103715
-0.603373	-1.03597	-0.210166	-1.00122	-2.22399	-1.76277	-0.751921	-1.0975	-0.11754	CHR8_JGVV7_642_T01	VIT_08s0007g02240	34.21	transport.calcium	Symbols: CAX3, ATHCX1, CAX1-LIKE, ATCAX3 | CAX3 (CATION EXCHANGER 3); calcium:cation antiporter/ calcium:hydrogen antiporter/ cation:cation antiporter | chr3:19239427-19242913 FORWARD	Calcium/proton exchanger CAX3	0.226587	0.0082204	0.813357	0.0157151	3.11829e-06	6.30045e-05	0.0736885	0.00807713	0.843308
-0.603373	-1.03597	-0.210166	-1.00122	-2.22399	-1.76277	-0.751921	-1.0975	-0.11754	CHR8_JGVV7_642_T01	VIT_08s0007g02240	34.21	transport.calcium	Symbols: CAX3, ATHCX1, CAX1-LIKE, ATCAX3 | CAX3 (CATION EXCHANGER 3); calcium:cation antiporter/ calcium:hydrogen antiporter/ cation:cation antiporter | chr3:19239427-19242913 FORWARD	Calcium/proton exchanger CAX3	0.226587	0.0082204	0.813357	0.0157151	3.11829e-06	6.30045e-05	0.0736885	0.00807713	0.843308
-0.312713	-0.442471	-0.308383	0.907652	0.565386	0.511245	-0.190946	0.611836	1.36391	CHR14_JGVV108_131_T01	VIT_14s0108g01420	34.22	transport.cyclic nucleotide or calcium regulated channels	Symbols: DND1, ATCNGC2, CNGC2 | DND1 (DEFENSE NO DEATH 1); calcium channel/ calmodulin binding / cation channel/ cyclic nucleotide binding / intracellular cAMP activated cation channel/ intracellular cyclic nucleotide activated cation channel/ inward rectifier potassium channel | chr5:5003307-5006900 REVERSE	DEFENSE NO death 1	0.110663	0.00656865	0.19169	1.34385e-06	0.00211786	0.00376595	0.308848	0.000462984	7.08445e-10
-0.266392	-1.0125	-0.300721	0.27385	-0.00215913	-0.284239	0.351158	0.0793982	-0.329524	CHR16_JGVV50_23_T01	VIT_16s0050g02560	34.22	transport.cyclic nucleotide or calcium regulated channels	Symbols: CNGC1, ATCNGC1 | CNGC1 (CYCLIC NUCLEOTIDE GATED CHANNEL 1); calmodulin binding / cation channel/ cyclic nucleotide binding / intracellular cyclic nucleotide activated cation channel/ inward rectifier potassium channel | chr5:21537721-21541029 REVERSE	Cyclic nucleotide-regulated ion channel 1	0.00900069	3.46503e-14	0.0104616	0.00376253	0.991213	0.00342722	0.000254109	0.470024	0.000700014
-0.170224	0.384637	-0.392528	0.735488	-0.254379	-1.55657	-0.193837	0.212301	0.178857	CHR6_JGVV4_538_T01	VIT_06s0004g02670	34.22	transport.cyclic nucleotide or calcium regulated channels	Symbols: ATCNGC15, CNGC15 | ATCNGC15; calmodulin binding / cation channel/ cyclic nucleotide binding | chr2:12049989-12052453 FORWARD	Cyclic nucleotide-gated ion channel 15	0.71209	0.171023	0.364703	0.0105221	0.511597	1.33027e-06	0.575929	0.536197	0.620489
-0.605969	-1.1658	-0.751922	-0.539717	-0.64712	-0.629577	-0.706245	-0.652286	-0.143073	CHR17_JGVV53_63_T01	VIT_17s0053g00890	34.22	transport.cyclic nucleotide or calcium regulated channels	Symbols: CNBT1, CNGC20, ATCNGC20 | CNBT1 (CYCLIC NUCLEOTIDE-BINDING TRANSPORTER 1); calmodulin binding / cyclic nucleotide binding / ion channel | chr3:6048916-6052552 FORWARD	Cyclic nucleotide-binding transporter 1	0.0470364	2.44796e-05	0.0310599	0.0552604	0.0304625	0.0277813	0.0101276	0.0186152	0.689765
-0.581276	-1.40271	-0.797738	-0.607026	-0.694578	-0.620642	-0.210883	-0.159107	-0.179646	CHR4_JGVV69_55_T01	VIT_04s0069g00790	34.22	transport.cyclic nucleotide or calcium regulated channels	Symbols: ATCNGC14, CNGC14 | ATCNGC14; calmodulin binding / cyclic nucleotide binding / ion channel | chr2:10457045-10460508 FORWARD	Cyclic nucleotide-regulated ion channel (CNGC14)	0.00124509	1.80451e-11	0.000152981	0.000343147	0.000139518	0.000365329	0.236518	0.401541	0.342588
0.274478	0.278381	-0.0989506	-0.31943	-0.768396	-0.268458	-1.20028	-1.01622	-0.0285485	CHR15_JGVV46_250_T01	VIT_15s0046g00980	34.22	transport.cyclic nucleotide or calcium regulated channels	Symbols: CNGC1, ATCNGC1 | CNGC1 (CYCLIC NUCLEOTIDE GATED CHANNEL 1); calmodulin binding / cation channel/ cyclic nucleotide binding / intracellular cyclic nucleotide activated cation channel/ inward rectifier potassium channel | chr5:21537721-21541029 REVERSE	Cyclic nucleotide-regulated ion channel 1	0.169696	0.0884501	0.777358	0.0669363	4.74201e-05	0.14719	3.54098e-09	1.59501e-07	0.913762
0.313076	0.361278	0.394782	0.934698	0.775793	1.08236	0.559194	0.943102	1.0836	CHR5_JGVV62_93_T01	VIT_05s0062g01140	34.3	transport.amino acids	Symbols: ANT1 | ANT1 (AROMATIC AND NEUTRAL TRANSPORTER 1); amino acid transmembrane transporter/ aromatic amino acid transmembrane transporter/ neutral amino acid transmembrane transporter | chr3:3758452-3760378 FORWARD	Aromatic and neutral transporter 1	0.246289	0.0897678	0.196921	5.09822e-05	0.00111815	8.02122e-06	0.0112688	4.65006e-05	7.37269e-06
-0.0290514	-0.31998	-0.208158	0.481716	0.72704	0.784481	0.314473	1.3963	1.55133	CHR13_JGVV67_108_T01	VIT_13s0067g02220	34.3	transport.amino acids	amino acid transporter family protein | chr3:20850029-20852027 FORWARD	Amino acid permease	0.954647	0.164863	0.621195	0.0441023	0.00393874	0.00129858	0.208568	1.85451e-07	3.58738e-08
0.188256	2.23678	-0.105183	-0.0539225	0.334581	0.0518505	-0.10967	0.0865162	0.0305714	CHR10_JGVV3_403_T01	VIT_10s0003g04550	34.3	transport.amino acids	Symbols: AAT1, CAT1 | AAT1 (AMINO ACID TRANSPORTER 1); L-glutamate transmembrane transporter/ L-lysine transmembrane transporter/ arginine transmembrane transporter/ cationic amino acid transmembrane transporter | chr4:11270045-11273973 FORWARD	Cationic amino acid transporter 1	0.861502	9.15811e-05	0.94648	0.956953	0.710291	0.963586	0.895435	0.917745	0.974502
-0.0158324	-0.0892024	-0.00735016	0.211575	0.318774	0.147322	-0.118028	1.10077	0.656619	CHR1_JGVV10_180_T01	VIT_01s0010g02490	34.3	transport.amino acids	Symbols: LTH1 | LHT1; amino acid transmembrane transporter | chr5:16323651-16327281 FORWARD	Lysine histidine transporter 1	0.986787	0.863103	0.995864	0.730962	0.610411	0.838893	0.846738	0.0118524	0.16151
-1.88688	-0.538303	-0.751995	0.146205	0.312283	0.279654	-0.0772427	0.048791	0.692424	CHR3_JGVV38_118_T01	VIT_03s0038g03540	34.3	transport.amino acids	amino acid transporter family protein | chr1:17536667-17539538 REVERSE	LYS/HIS transporter 7 LHT7	2.68259e-09	0.0205873	0.0140549	0.655474	0.296443	0.329999	0.81812	0.888067	0.00557017
0.2329	1.27948	0.0906863	0.455398	0.26699	0.537946	0.223881	0.486681	-0.186816	CHR18_JGVV1_537_T01	VIT_18s0001g08570	34.3	transport.amino acids	amino acid transporter family protein | chr3:11976837-11979621 REVERSE	Amino acid permease	0.153824	2.28894e-12	0.745787	0.00122699	0.0862748	0.000249045	0.121043	0.000613155	0.223483
0.381119	0.29713	0.74527	0.543229	0.14468	0.397494	-0.274242	0.381209	1.44671	CHR13_JGVV74_40_T01	VIT_13s0074g00540	34.3	transport.amino acids	amino acid transporter family protein | chr1:2583654-2586744 REVERSE	Lysine histidine transporter 1	0.223373	0.251315	0.0222699	0.0389697	0.721754	0.162107	0.339558	0.163394	8.30336e-07
-0.808233	-1.16194	0.288284	0.00786344	0.0832559	0.324784	0.00238856	-0.0612245	0.132378	CHR1_JGVV10_181_T01	VIT_01s0010g02500	34.3	transport.amino acids	Symbols: LTH1 | LHT1; amino acid transmembrane transporter | chr5:16323651-16327281 FORWARD	Lysine histidine transporter 1	0.211167	0.0231105	0.801727	0.994894	0.937401	0.668789	0.997875	0.938511	0.868209
1.16428	1.49913	0.386287	-0.381331	0.0712634	-0.0109464	0.13123	-0.0938277	0.159909	CHR4_JGVV8_16_T01	VIT_04s0008g00250	34.3	transport.amino acids	Symbols: AAP6 | AAP6 (AMINO ACID PERMEASE 6); acidic amino acid transmembrane transporter/ amino acid transmembrane transporter/ neutral amino acid transmembrane transporter | chr5:20142470-20146498 REVERSE	Amino acid permease 6	0.18541	0.033549	0.807898	0.711658	0.96198	0.994815	0.903122	0.930538	0.885853
-0.016052	-0.620152	0.00143433	-0.949167	0.0233664	0.144827	-0.254714	1.74433	0.469978	CHR13_JGVV19_62_T01	VIT_13s0019g04660	34.3	transport.amino acids	amino acid transporter family protein | chr2:16322956-16327266 REVERSE	Amino acid permease	0.978023	0.0153184	0.998457	0.000527817	0.966291	0.712638	0.403653	3.24354e-08	0.0974878
0.20168	0.287496	0.373272	0.360717	0.0184456	-0.391409	0.880242	0.680042	1.04036	CHR8_JGVV7_132_T01	VIT_08s0007g07630	34.3	transport.amino acids	tryptophan/tyrosine permease family protein | chr2:14100840-14102252 REVERSE	Tryptophan/tyrosine permease family	0.623622	0.294381	0.363683	0.226965	0.974806	0.195996	0.00129444	0.0128746	0.000246614
-0.698703	-1.29903	0.0421367	-0.202721	-0.201298	-0.00817322	0.160086	-0.130709	0.0913119	CHR1_JGVV10_183_T01	VIT_01s0010g02520	34.3	transport.amino acids	Symbols: LTH1 | LHT1; amino acid transmembrane transporter | chr5:16323651-16327281 FORWARD	Lysine histidine transporter 1	0.391676	0.0277645	0.982419	0.829816	0.85199	0.995582	0.85549	0.881627	0.925143
-0.267887	-1.24757	-0.16317	0.0416441	-0.25366	-0.638852	0.0516222	-0.0117093	-0.0440785	CHR14_JGVV171_37_T01	VIT_14s0171g00400	34.3	transport.amino acids	Symbols: LTH1 | LHT1; amino acid transmembrane transporter | chr5:16323651-16327281 FORWARD	Lysine histidine transporter 1	0.0878076	3.55356e-12	0.461673	0.846304	0.103135	2.04654e-05	0.780373	0.95547	0.822674
-0.752593	-1.33606	-1.08758	-0.938174	-0.270387	-0.395646	-0.171773	-0.132389	-0.294677	CHRUN_JGVV188_9_T01	VIT_00s0188g00130	34.3	transport.amino acids	Symbols: AAP2 | AAP2 (AMINO ACID PERMEASE 2); amino acid transmembrane transporter | chr5:2866252-2869054 FORWARD	Amino acid permease 2	0.010489	2.03462e-06	0.00126326	0.000650749	0.446347	0.188304	0.606204	0.704612	0.340164
-0.482156	-1.23487	-0.374576	-0.594438	-0.354084	-0.502783	-0.224616	-0.636897	-0.646329	CHR14_JGVV83_65_T01	VIT_14s0083g00740	34.3	transport.amino acids	amino acid transporter family protein | chr3:11976837-11979621 REVERSE	Amino acid permease	0.00293839	3.39456e-11	0.0514797	0.00012268	0.0295152	0.00123309	0.151286	4.92953e-05	5.06547e-05
-1.02653	-0.991544	-0.308709	-0.10737	-0.366026	0.186906	-0.294116	-0.00230348	0.0383326	CHR18_JGVV1_793_T01	VIT_18s0001g11300	34.3	transport.amino acids	amino acid transporter family protein | chr1:17536667-17539538 REVERSE	LYS/HIS transporter 7 LHT7	0.0176627	0.00868665	0.68046	0.864076	0.491694	0.756679	0.534575	0.99636	0.952781
-0.830529	-1.54444	-1.16542	-1.15828	-0.428933	-0.73329	-0.101556	-0.586068	-0.632323	CHRUN_JGVV188_10_T01	VIT_00s0188g00140	34.3	transport.amino acids	Symbols: AAP2 | AAP2 (AMINO ACID PERMEASE 2); amino acid transmembrane transporter | chr5:2866252-2869054 FORWARD	Amino acid permease 4	0.0232261	6.32362e-06	0.00514412	0.000653774	0.294504	0.0355809	0.82601	0.0893859	0.0702791
0.430024	1.00668	0.404552	0.385022	-0.442089	-0.256789	0.153461	0.571403	0.638781	CHR13_JGVV73_46_T01	VIT_13s0073g00050	34.3	transport.amino acids	Symbols: ATCAT6, CAT6 | CAT6 (CATIONIC AMINO ACID TRANSPORTER 6); amino acid transmembrane transporter/ basic amino acid transmembrane transporter/ cationic amino acid transmembrane transporter | chr5:1379068-1382419 FORWARD	Cationic amino acid transporter 6	0.50911	0.0228076	0.630999	0.501166	0.473498	0.70358	0.809295	0.258989	0.209591
-0.714274	0.0215646	-0.46218	-1.22442	-0.473081	-0.900478	0.0193798	-0.462318	-0.414474	CHR7_JGVV31_213_T01	VIT_07s0031g02340	34.3	transport.amino acids	Symbols: AAP2 | AAP2 (AMINO ACID PERMEASE 2); amino acid transmembrane transporter | chr5:2866252-2869054 FORWARD	Amino acid permease 2	0.0028293	0.937287	0.116254	6.23454e-07	0.0514492	0.000122967	0.954491	0.0391538	0.0726699
-0.419122	-0.0625697	-0.0950847	-0.774953	-0.483818	0.0801162	-1.15257	-0.69341	-0.0311277	CHR9_JGVV2_743_T01	VIT_09s0002g08410	34.3	transport.amino acids	amino acid transporter family protein | chr1:30272849-30274793 FORWARD	Amino acid permease	0.0341151	0.758996	0.804312	3.86196e-05	0.0123179	0.771022	2.97751e-08	0.000183601	0.910779
-0.177566	-0.49196	0.0808113	-1.14903	-0.557715	-1.03813	-0.321905	-0.11836	-0.757826	CHR6_JGVV61_98_T01	VIT_06s0061g00570	34.3	transport.amino acids	amino acid transporter family protein | chr3:10984245-10985767 REVERSE	Amino acid permease	0.683606	0.0638264	0.907384	6.64572e-05	0.0690258	0.00035247	0.285662	0.745602	0.00738688
-0.281303	0.1241	0.0193524	-0.473758	-0.661251	-0.166965	-0.813055	-1.20366	-0.920052	CHR3_JGVV91_60_T01	VIT_03s0091g00600	34.3	transport.amino acids	amino acid permease family protein | chr3:6790742-6792919 REVERSE	Amino acid permease	0.326002	0.61162	0.978097	0.0382784	0.00621167	0.577782	0.000377794	1.28377e-06	0.000105131
-0.029609	-0.0242713	0.144356	-1.06322	-0.683876	-0.6665	-0.525731	-0.472782	-0.54332	CHR1_JGVV11_240_T01	VIT_01s0011g04210	34.3	transport.amino acids	Symbols: BAT1 | BAT1 (BIDIRECTIONAL AMINO ACID TRANSPORTER 1); amino acid transmembrane transporter | chr2:102194-104549 REVERSE	Amino acid permease	0.919191	0.887705	0.55035	1.36887e-09	2.01387e-05	1.68706e-05	0.000294056	0.00107807	0.000259028
-0.394729	-2.9477	-0.850347	-1.89353	-0.691237	-0.765752	-0.798407	-1.14536	-0.323278	CHR1_JGVV11_342_T01	VIT_01s0011g03180	34.3	transport.amino acids	lysine and histidine specific transporter, putative | chr1:8964544-8967428 REVERSE	Lysine and histidine specific transporter	0.098079	2.57729e-17	0.00110266	1.38842e-11	0.00213982	0.000474813	0.000191632	8.499e-07	0.15042
-0.297668	0.108141	-0.0227052	-2.0292	-0.719293	-0.844225	-0.762985	-0.304827	-0.573223	CHR19_JGVV15_121_T01	VIT_19s0015g01290	34.3	transport.amino acids	Symbols: AAP7 | AAP7; amino acid transmembrane transporter | chr5:8028378-8030816 FORWARD	Amino acid permease 7	0.115535	0.537734	0.959288	4.78686e-15	7.78143e-05	3.7261e-06	1.17952e-05	0.0706104	0.000743072
-0.41516	-0.533889	0.35685	-1.59144	-0.723654	-1.29888	-0.523933	-0.411885	-1.04029	CHR14_JGVV108_66_T01	VIT_14s0108g00690	34.3	transport.amino acids	amino acid transporter family protein | chr3:10984245-10985767 REVERSE	Amino acid permease	0.361402	0.116894	0.548336	1.83834e-05	0.0619933	0.000417728	0.153599	0.285278	0.00377302
0.0986294	0.0101085	-0.336702	-0.159615	-0.732144	-1.77095	-0.141877	0.41522	-1.46224	CHR6_JGVV61_41_T01	VIT_06s0061g01210	34.3	transport.amino acids	amino acid transporter family protein | chr1:2583654-2586744 REVERSE	Lysine histidine transporter 1	0.905577	0.98475	0.66148	0.793767	0.11861	6.34643e-05	0.800801	0.375674	0.000642583
-0.0821352	-0.188138	0.177602	-1.15308	-0.749205	-0.711655	-1.43403	-1.53585	-0.888386	CHR18_JGVV1_507_T01	VIT_18s0001g08270	34.3	transport.amino acids	Symbols: AAP6 | AAP6 (AMINO ACID PERMEASE 6); acidic amino acid transmembrane transporter/ amino acid transmembrane transporter/ neutral amino acid transmembrane transporter | chr5:20142470-20146498 REVERSE	Amino acid permease 6	0.75215	0.22646	0.485291	1.78423e-09	2.05122e-05	2.53186e-05	8.28715e-12	2.29722e-12	6.08637e-07
-0.532621	0.409108	0.63681	-1.98726	-0.804444	-0.0894248	-0.758445	-0.943295	0.807773	CHR3_JGVV38_252_T01	VIT_03s0038g02140	34.3	transport.amino acids	amino acid permease, putative | chr2:9034090-9036636 FORWARD	Auxin transporter protein 2	0.155238	0.195242	0.13848	6.65152e-08	0.0199378	0.870617	0.0177711	0.0033876	0.0134453
0.0583788	0.17094	0.135159	-1.25012	-0.838315	-0.201063	-1.14352	-1.17571	-0.630841	CHR13_JGVV67_225_T01	VIT_13s0067g00330	34.3	transport.amino acids	amino acid permease, putative | chr5:97894-101835 FORWARD	AUX1 auxin influx carrier protein	0.930477	0.624025	0.852492	0.000151966	0.0150472	0.652598	0.000434861	0.000340376	0.0578018
0.177805	-0.192855	-0.303506	0.735927	-0.905668	-1.51642	0.148445	-0.3679	0.185719	CHR13_JGVV74_43_T01	VIT_13s0074g00570	34.3	transport.amino acids	amino acid transporter family protein | chr1:2583654-2586744 REVERSE	Gamma-aminobutyric acid transporter	0.647	0.467214	0.451594	0.00379832	0.000913636	2.19187e-07	0.640153	0.169352	0.549187
-0.765655	-0.617205	-0.449328	-1.12272	-0.912755	-1.10845	-1.13578	-0.554005	-0.0901196	CHR19_JGVV15_122_T01	VIT_19s0015g01300	34.3	transport.amino acids	Symbols: AAP7 | AAP7; amino acid transmembrane transporter | chr5:8028378-8030816 FORWARD	Amino acid permease 7	1.63329e-05	7.05984e-05	0.0228003	3.35523e-09	8.28553e-07	8.00587e-09	2.07192e-09	0.000530662	0.653979
-0.163766	-1.78243	-0.952481	-0.171009	-1.1311	-0.960614	-0.403908	0.220646	0.118899	CHR2_JGVV25_113_T01	VIT_02s0025g01230	34.3	transport.amino acids	amino acid transporter family protein | chr5:16733773-16735991 FORWARD	Amino acid permease	0.48944	8.16905e-14	1.86837e-05	0.394591	7.36675e-08	7.42873e-07	0.0182581	0.231759	0.574462
-0.134449	-0.0270196	-0.356475	-0.607502	-1.1493	-0.783056	-0.989343	-0.0840077	-0.00496182	CHR6_JGVV9_223_T01	VIT_06s0009g01140	34.3	transport.amino acids	amino acid transporter family protein | chr3:10984245-10985767 REVERSE	Amino acid permease	0.863001	0.958446	0.639453	0.175648	0.0104165	0.0772521	0.0178	0.887353	0.994369
-0.246017	0.0142595	-0.164981	-1.38857	-1.29622	-1.01555	-0.661558	-0.996685	0.134202	CHR6_JGVV4_704_T01	VIT_06s0004g00800	34.3	transport.amino acids	amino acid permease family protein | chr3:4450745-4452624 REVERSE	Amino acid permease	0.131666	0.934836	0.466774	1.65016e-12	4.6985e-11	5.40912e-09	9.73035e-06	5.01272e-09	0.415391
-0.000222158	1.72507	-0.325466	2.53983	-1.35905	-2.24013	2.01947	0.0618072	0.52129	CHR3_JGVV38_119_T01	VIT_03s0038g03530	34.3	transport.amino acids	amino acid transporter family protein | chr1:17536667-17539538 REVERSE	LYS/HIS transporter 7	0.999817	4.12892e-08	0.483752	2.12599e-11	2.29067e-05	9.03689e-10	3.61987e-09	0.877863	0.0813509
-0.170833	-1.19072	-0.286739	-0.173384	-0.184377	-0.120237	-0.284365	-0.284307	-0.0231589	CHR9_JGVV2_699_T01	VIT_09s0002g07880	34.30	transport.H+ transporting pyrophosphatase	Symbols: AVP1, ATAVP3, AVP-3 | AVP1; ATPase/ hydrogen-translocating pyrophosphatase | chr1:5398990-5402519 FORWARD	Pyrophosphate-energized vacuolar membrane proton pump	0.0405925	1.08167e-18	0.00221947	0.0228957	0.0240404	0.144389	0.000226188	0.000251002	0.829974
-0.105714	-1.39592	-0.301596	-0.244383	-0.25402	-0.0117129	-0.0883648	-0.281078	-0.0437856	CHR1_JGVV26_122_T01	VIT_01s0026g01410	34.30	transport.H+ transporting pyrophosphatase	Symbols: AVP1, ATAVP3, AVP-3 | AVP1; ATPase/ hydrogen-translocating pyrophosphatase | chr1:5398990-5402519 FORWARD	Inorganic pyrophosphatase	0.857408	1.36986e-05	0.585634	0.539513	0.56735	0.986631	0.841457	0.44414	0.930469
1.88016	0.242085	0.678271	2.83648	1.43299	1.54123	0.611507	0.256783	0.327151	CHR17_PDVV119_15_T01	VIT_17s0119g00260	34.4	transport.nitrate	nitrate transporter (NTP2) | chr2:11347147-11350993 REVERSE	Nitrate transporter 2	4.58201e-07	0.456445	0.0980642	1.15168e-11	3.74461e-05	6.70038e-06	0.052282	0.482053	0.358893
1.80191	-0.0439176	0.62497	2.6324	1.07125	1.60024	0.676387	0.629237	0.144589	CHR5_PDVV51_71_T01	VIT_05s0051g00820	34.4	transport.nitrate	nitrate transporter (NTP2) | chr2:11347147-11350993 REVERSE	Nitrate transporter	1.15324e-06	0.908546	0.139496	8.98745e-11	0.00154751	4.2715e-06	0.0325152	0.0491498	0.730954
1.59631	-0.058594	0.667042	2.50022	0.614311	0.795715	0.318523	-0.0152855	0.0465504	CHR11_JGVV16_463_T01	VIT_11s0016g05170	34.4	transport.nitrate	nitrate transporter (NTP2) | chr2:11347147-11350993 REVERSE	Nitrate transporter	1.41426e-06	0.860791	0.0674477	2.20158e-11	0.0466665	0.00616128	0.301764	0.972095	0.915076
0.536864	-1.13974	0.0366803	-1.30848	0.276337	1.00769	-0.00921422	-0.42342	0.404214	CHR2_JGVV154_23_T01	VIT_02s0154g00260	34.4	transport.nitrate	Symbols: NRT1.1, CHL1-1, NRT1, B-1, ATNRT1, CHL1 | NRT1.1; nitrate transmembrane transporter/ transporter | chr1:4105233-4109545 FORWARD	Nitrate transporter	0.121944	0.000120303	0.965315	3.45219e-05	0.49361	0.00126596	0.9843	0.185483	0.222279
-0.477981	0.315732	-0.202245	0.308013	0.0792901	0.154272	-0.626283	-1.27304	-0.0514599	CHR14_JGVV66_75_T01	VIT_14s0066g00850	34.4	transport.nitrate	Symbols: ATNRT2.5 | ATNRT2.5 (nitrate transporter2.5); nitrate transmembrane transporter | chr1:4416405-4418590 FORWARD	Nitrate transporter2.5	0.0241112	0.0908533	0.533927	0.131669	0.805984	0.540407	0.00131683	2.43597e-08	0.856069
-0.0603346	-0.439032	-0.0985209	-1.03359	-0.217858	-0.120875	-1.32596	-0.244345	-0.612119	CHR12_JGVV59_117_T01	VIT_12s0059g01240	34.4	transport.nitrate	nitrate transporter (NTP3) | chr3:7626757-7629151 REVERSE	Nitrate transporter (NTP3)	0.919006	0.117723	0.88699	0.000456661	0.598319	0.789438	1.42151e-05	0.469806	0.0405528
-0.0171657	-0.480388	-0.179697	-1.1934	-0.250852	-0.170875	-0.861227	-0.0849449	-0.154387	CHR2_JGVV87_40_T01	VIT_02s0087g00580	34.4	transport.nitrate	nitrate transporter (NTP3) | chr3:7626757-7629151 REVERSE	Nitrate transporter	0.973406	0.030852	0.684179	2.61397e-06	0.401507	0.584215	0.000297945	0.786549	0.596902
-0.963151	-1.2406	-0.76824	-0.0422671	-0.939103	-0.335936	-1.16193	-1.60293	-0.993534	CHR17_JGVV0_84_T01	VIT_17s0000g09470	34.4	transport.nitrate	Symbols: WR3 | WR3 (WOUND-RESPONSIVE 3); nitrate transmembrane transporter | chr5:20436180-20437726 FORWARD	Nitrate transporter3.1	0.000491408	2.23184e-06	0.0154246	0.920789	0.000599144	0.241396	1.36554e-05	5.26877e-08	0.000177388
-0.839141	-2.09932	-1.17269	-0.521041	-1.28187	-1.49292	-2.25807	-2.28403	-0.279726	CHR1_JGVV127_78_T01	VIT_01s0127g00070	34.4	transport.nitrate	Symbols: ATNRT2.5 | ATNRT2.5 (nitrate transporter2.5); nitrate transmembrane transporter | chr1:4416405-4418590 FORWARD	Nitrate transporter2.5	4.32616e-05	6.37394e-15	1.86125e-06	0.00458602	2.14185e-08	3.60406e-10	3.83825e-15	3.50549e-15	0.155615
0.591192	1.75164	0.760737	-2.66072	-1.50591	0.181432	-0.444585	-0.462872	-0.278915	CHR17_JGVV0_420_T01	VIT_17s0000g05640	34.4	transport.nitrate	Symbols: ATNRT1:2, NTL1 | ATNRT1:2 (ARABIDOPSIS THALIANA NITRATE TRANSPORTER 1:2); calcium ion binding / transporter | chr1:26296676-26300472 REVERSE	Nitrate transporter 1:2	0.107179	3.09846e-07	0.0667895	1.11012e-10	2.80964e-05	0.694592	0.190177	0.172594	0.464211
-0.326841	-1.15043	-0.107187	-0.126786	0.124866	0.150923	0.10192	-0.290169	-0.228847	CHR7_JGVV31_268_T01	VIT_07s0031g02990	34.5	transport.ammonium	Symbols: ATAMT2, AMT2;1 | ATAMT2 (AMMONIUM TRANSPORTER 2); ammonium transmembrane transporter/ high affinity secondary active ammonium transmembrane transporter | chr2:16039475-16042383 REVERSE	Ammonium transporter 2	0.405406	8.77236e-05	0.878695	0.767107	0.799879	0.73133	0.800127	0.389871	0.525042
0.446877	0.528379	1.36401	0.328632	-0.289342	-0.091773	0.536352	0.355066	0.168786	CHR4_JGVV43_28_T01	VIT_04s0043g00370	34.5	transport.ammonium	Symbols: ATAMT1;2, AMT1;2 | ATAMT1;2 (AMMONIUM TRANSPORTER 1;2); ammonium transmembrane transporter | chr1:24060770-24062630 REVERSE	Ammonium transporter 1;2	0.160265	0.0409498	8.35652e-05	0.278956	0.404991	0.838953	0.050603	0.223343	0.621737
-1.56586	-2.1167	-1.89573	-1.14226	-0.782925	-0.743312	-0.810748	-0.814167	-0.935272	CHR8_JGVV58_120_T01	VIT_08s0058g00140	34.5	transport.ammonium	Symbols: ATAMT2, AMT2;1 | ATAMT2 (AMMONIUM TRANSPORTER 2); ammonium transmembrane transporter/ high affinity secondary active ammonium transmembrane transporter | chr2:16039475-16042383 REVERSE	Ammonium transporter 2	2.41238e-12	4.24877e-17	4.02357e-13	1.3634e-09	7.29703e-06	9.27758e-06	1.23322e-06	1.41017e-06	1.58121e-07
-0.731164	0.176628	-0.759075	1.85831	-1.10346	-2.6221	2.19586	1.00596	-0.814775	CHR8_JGVV58_119_T01	VIT_08s0058g00150	34.5	transport.ammonium	Symbols: ATAMT2, AMT2;1 | ATAMT2 (AMMONIUM TRANSPORTER 2); ammonium transmembrane transporter/ high affinity secondary active ammonium transmembrane transporter | chr2:16039475-16042383 REVERSE	Ammonium transporter 2	0.177826	0.73126	0.243164	9.22963e-05	0.0264248	5.28166e-07	6.98402e-06	0.0300431	0.0909118
-0.0236432	-0.979467	-0.285424	-0.156233	0.45748	1.08403	-0.795071	-0.115146	0.657119	CHR18_JGVV1_277_T01	VIT_18s0001g04930	34.6	transport.sulphate	Symbols: SULTR1;2, SEL1 | SULTR1;2 (SULFATE TRANSPORTER 1;2); sulfate transmembrane transporter | chr1:29329735-29333146 FORWARD	Sulfate transporter 1.3	0.969234	0.000270512	0.539099	0.676374	0.14822	0.000196242	0.00390499	0.752383	0.0199363
-0.951086	-1.38314	-0.701869	-0.441277	0.35601	1.33287	-1.35165	0.13147	0.714683	CHR18_JGVV1_275_T01	VIT_18s0001g04910	34.6	transport.sulphate	Symbols: SULTR1;3 | SULTR1;3; sulfate transmembrane transporter | chr1:7818361-7821344 FORWARD	Sulfate transporter 1.3	0.00738552	2.60194e-05	0.105733	0.21864	0.393998	0.000125935	6.73488e-05	0.762766	0.0344569
-0.862916	-1.08334	0.0485766	0.222213	0.177046	0.0686303	-0.19095	-0.597771	-0.119006	CHR18_JGVV1_274_T01	VIT_18s0001g04890	34.6	transport.sulphate	Symbols: AST68, SULTR2;1 | AST68; sulfate transmembrane transporter | chr5:3193144-3197120 FORWARD	Low affinity sulphate transporter	0.0753807	0.00819423	0.968721	0.711053	0.805401	0.930723	0.735843	0.192406	0.849188
-0.347356	-2.58466	0.607239	-0.540087	0.129221	0.223495	-2.10993	-0.548652	0.93046	CHR5_JGVV20_371_T01	VIT_05s0020g03970	34.6	transport.sulphate	Symbols: SULTR3;1, AST12 | SULTR3;1 (SULFATE TRANSPORTER 3;1); secondary active sulfate transmembrane transporter/ sulfate transmembrane transporter/ transporter | chr3:19251287-19255760 REVERSE	Sulfate transporter 3.1 (AST12) (AtST1)	0.584383	5.04139e-08	0.348434	0.260984	0.865968	0.726606	5.03051e-06	0.240779	0.036829
0.480478	-2.35119	-0.503477	-0.280605	-0.159325	-0.0563524	0.519861	-0.217586	0.260927	CHR1_JGVV11_165_T01	VIT_01s0011g04980	34.6	transport.sulphate	Symbols: AST91, SULTR3;3 | AST91 (SULFATE TRANSPORTER 91); sulfate transmembrane transporter | chr1:8184952-8189064 REVERSE	Sulfate transporter 91	0.0716276	3.13846e-13	0.109744	0.293174	0.650389	0.89293	0.0293247	0.425637	0.333749
-1.34942	-1.71069	-0.817134	-2.45058	-0.448675	-0.972298	-1.38981	-0.808189	-0.494796	CHR7_JGVV151_45_T01	VIT_07s0151g00410	34.6	transport.sulphate	Symbols: SULTR3;1, AST12 | SULTR3;1 (SULFATE TRANSPORTER 3;1); secondary active sulfate transmembrane transporter/ sulfate transmembrane transporter/ transporter | chr3:19251287-19255760 REVERSE	Sulfate transporter 3.1 (AST12) (AtST1)	0.000508618	3.10531e-06	0.077807	7.62942e-09	0.303011	0.00795527	0.000139191	0.0242566	0.2029
-1.47046	-1.61957	-0.719623	-2.44934	-0.533389	-1.03309	-1.37259	-0.993518	-0.749848	CHR7_JGVV151_49_T01	VIT_07s0151g00340	34.6	transport.sulphate	Symbols: SULTR3;1, AST12 | SULTR3;1 (SULFATE TRANSPORTER 3;1); secondary active sulfate transmembrane transporter/ sulfate transmembrane transporter/ transporter | chr3:19251287-19255760 REVERSE	Sulfate transporter 3.1 (AST12) (AtST1)	3.80276e-05	1.13576e-06	0.0834651	6.36299e-10	0.142844	0.00169693	3.4655e-05	0.00198761	0.0213802
-0.131354	0.401834	-0.484098	-1.1601	-0.556709	-1.70403	-1.25031	-1.26676	-0.251096	CHR11_JGVV16_372_T01	VIT_11s0016g04160	34.6	transport.sulphate	Symbols: SULTR3;5 | SULTR3;5 (SULFATE TRANSPORTER 3;5); sulfate transmembrane transporter | chr5:6612815-6616997 REVERSE	Sulfate transporter 3.5	0.825634	0.226877	0.329152	0.000630894	0.146171	4.11558e-06	0.000245966	0.000230576	0.537855
0.436181	0.96501	0.757237	-0.264074	1.24607	0.955038	1.87587	1.45617	0.381825	CHR7_JGVV5_313_T01	VIT_07s0005g03300	34.7	transport.phosphate	carbohydrate transmembrane transporter/ phosphate transmembrane transporter/ sugar:hydrogen symporter | chr3:20248425-20250070 REVERSE	Inorganic phosphate transporter 1-4	0.377649	0.00745158	0.13685	0.588535	0.00223465	0.0147654	3.99555e-06	0.00019435	0.383619
0.0437322	-0.0157293	0.140627	0.753901	0.986709	0.721601	1.02904	0.738148	0.863112	CHRUN_JGVV252_2_T01	VIT_00s0252g00020	34.7	transport.phosphate	LOCATED IN: integral to membrane; EXPRESSED IN: 21 plant structures; EXPRESSED DURING: 12 growth stages; CONTAINS InterPro DOMAIN/s: SPX, N-terminal (InterPro:IPR004331), EXS, C-terminal (InterPro:IPR004342); BEST Arabidopsis thaliana protein match is: unknown protein (TAIR:AT2G03240.1); Has 732 Blast hits to 696 proteins in 144 species: Archae - 0; Bacteria - 0; Metazoa - 238; Fungi - 246; Plant…	Unknown	0.915473	0.949476	0.721017	0.000275869	1.57416e-05	0.000640882	2.53289e-06	0.000369532	5.94348e-05
0.547323	1.93442	1.37223	1.38382	0.750018	-0.694175	0.753107	0.792651	0.831672	CHR8_JGVV7_680_T01	VIT_08s0007g01810	34.7	transport.phosphate	Symbols: PHT4;2 | PHT4;2 (PHOSPHATE TRANSPORTER 4;2); carbohydrate transmembrane transporter/ inorganic phosphate transmembrane transporter/ organic anion transmembrane transporter/ sugar:hydrogen symporter | chr2:15922557-15925623 REVERSE	ANTR2 (anion transporter 2	0.440752	0.000174865	0.040873	0.00875258	0.229925	0.244683	0.173609	0.152229	0.139215
-0.153295	-0.126856	-1.49887	-0.520121	0.203489	-0.38862	-0.13716	-0.768257	-0.102234	CHR1_JGVV11_399_T01	VIT_01s0011g02520	34.7	transport.phosphate	EXS family protein / ERD1/XPR1/SYG1 family protein | chr1:25812449-25816657 REVERSE	EXS family protein / ERD1/XPR1/SYG1	0.813202	0.761312	0.00108065	0.191559	0.725573	0.379081	0.780592	0.0395939	0.848375
-0.0319339	-1.42164	0.0429209	0.439822	-0.201142	0.58933	-0.833186	-0.327158	-0.234297	CHRUN_JGVV291_5_T01	VIT_00s0291g00060	34.7	transport.phosphate	Symbols: PHT2;1, ORF02 | PHT2;1 (PHOSPHATE TRANSPORTER 2;1); low affinity phosphate transmembrane transporter | chr3:9756225-9758633 FORWARD	Inorganic phosphate transporter 2-1, chloroplast precursor	0.930477	4.97888e-11	0.924669	0.0124987	0.36065	0.00120468	7.86534e-06	0.0680853	0.2245
0.192824	-0.0154982	1.21955	0.201461	-0.219397	-0.00452092	-0.170522	-0.266374	-0.0791644	CHR1_JGVV182_12_T01	VIT_01s0182g00140	34.7	transport.phosphate	LOCATED IN: integral to membrane; EXPRESSED IN: 21 plant structures; EXPRESSED DURING: 12 growth stages; CONTAINS InterPro DOMAIN/s: SPX, N-terminal (InterPro:IPR004331), EXS, C-terminal (InterPro:IPR004342); BEST Arabidopsis thaliana protein match is: unknown protein (TAIR:AT2G03240.1); Has 732 Blast hits to 696 proteins in 144 species: Archae - 0; Bacteria - 0; Metazoa - 238; Fungi - 246; Plant…	PHO1-like protein	0.572738	0.957544	5.22842e-05	0.481002	0.482756	0.993189	0.543133	0.30283	0.810484
0.0393188	1.84635	0.192878	-1.61902	-0.329708	0.129339	0.484857	1.03038	0.712489	CHR7_JGVV5_312_T01	VIT_07s0005g03290	34.7	transport.phosphate	carbohydrate transmembrane transporter/ phosphate transmembrane transporter/ sugar:hydrogen symporter | chr3:20248425-20250070 REVERSE	Inorganic phosphate transporter 1-4	0.962934	3.74671e-06	0.819423	6.13989e-05	0.535812	0.841884	0.245651	0.00824757	0.0792103
-0.274725	-1.55513	-0.389472	-0.2613	-0.559851	-0.586577	-0.174751	-0.364864	-0.492032	CHR5_JGVV49_82_T01	VIT_05s0049g00930	34.7	transport.phosphate	Symbols: ATPT2, PHT1;4 | ATPT2 (ARABIDOPSIS THALIANA PHOSPHATE TRANSPORTER 2); carbohydrate transmembrane transporter/ inorganic phosphate transmembrane transporter/ phosphate transmembrane transporter/ sugar:hydrogen symporter | chr2:16257228-16260225 FORWARD	Inorganic phosphate transporter 1-4	0.524284	1.13947e-06	0.411582	0.483614	0.10306	0.0695883	0.649312	0.274412	0.130629
-0.792948	-1.86347	-1.33055	-0.732055	-0.591178	-0.771842	-0.983826	-0.840094	-0.469012	CHR5_JGVV49_125_T01	VIT_05s0049g01410	34.7	transport.phosphate	Symbols: PHO1, ATPHO1 | PHO1 (phosphate 1) | chr3:8387508-8393296 REVERSE	Phosphate transporter 1	6.74683e-05	7.65823e-14	1.12938e-07	7.7655e-05	0.00206079	5.33857e-05	5.76903e-07	1.07037e-05	0.0100402
-0.672768	0.109514	-0.278216	-0.402442	-0.637246	-0.552489	-1.08636	-0.759186	-0.514751	CHR6_JGVV4_212_T01	VIT_06s0004g06220	34.7	transport.phosphate	Symbols: ANTR1, PHT4;1 | PHT4;1; carbohydrate transmembrane transporter/ inorganic diphosphate transmembrane transporter/ inorganic phosphate transmembrane transporter/ organic anion transmembrane transporter/ sugar:hydrogen symporter | chr2:12673383-12676049 REVERSE	Na+/Pi transporter	1.74049e-06	0.374157	0.0751986	0.000936843	4.08811e-06	2.1909e-05	1.21938e-11	5.5528e-08	5.59164e-05
-0.821234	-1.18256	-1.15855	-0.664821	-0.909376	-0.138255	-0.262065	-0.451293	-0.166216	CHR10_GSVIVT00021361001_T01	VIT_10s0003g02500	34.7	transport.phosphate	phosphate transporter family protein | chr1:7254007-7258677 REVERSE	Malate dehydrogenase, cytoplasmic 1	0.0267537	0.000330423	0.00592068	0.0547668	0.012489	0.794524	0.512174	0.213813	0.710062
-0.652617	-1.57495	-0.558691	-0.000828277	-0.941658	-0.702306	-0.33496	-0.759148	-0.169333	CHR5_JGVV49_83_T01	VIT_05s0049g00940	34.7	transport.phosphate	Symbols: ATPT2, PHT1;4 | ATPT2 (ARABIDOPSIS THALIANA PHOSPHATE TRANSPORTER 2); carbohydrate transmembrane transporter/ inorganic phosphate transmembrane transporter/ phosphate transmembrane transporter/ sugar:hydrogen symporter | chr2:16257228-16260225 FORWARD	Inorganic phosphate transporter 1-4	0.00010983	9.77339e-14	0.00309993	0.998229	2.63461e-07	2.04654e-05	0.0284152	4.21035e-06	0.326651
-0.893545	-1.71349	-0.380867	-0.372483	1.34496	1.61608	0.414382	0.806962	-0.0854453	CHR1_JGVV11_581_T01	VIT_01s0011g00590	34.8	transport.metabolite transporters at the envelope membrane	Symbols: APE2, TPT | APE2 (ACCLIMATION OF PHOTOSYNTHESIS TO ENVIRONMENT 2); antiporter/ triose-phosphate transmembrane transporter | chr5:18697250-18700656 FORWARD	Acclimation of photosynthesis to environment	0.00107679	3.12978e-09	0.300124	0.166803	3.63916e-06	5.84337e-08	0.110463	0.00152842	0.809535
-0.893545	-1.71349	-0.380867	-0.372483	1.34496	1.61608	0.414382	0.806962	-0.0854453	CHR1_JGVV11_581_T01	VIT_01s0011g00590	34.8	transport.metabolite transporters at the envelope membrane	Symbols: APE2, TPT | APE2 (ACCLIMATION OF PHOTOSYNTHESIS TO ENVIRONMENT 2); antiporter/ triose-phosphate transmembrane transporter | chr5:18697250-18700656 FORWARD	Acclimation of photosynthesis to environment	0.00107679	3.12978e-09	0.300124	0.166803	3.63916e-06	5.84337e-08	0.110463	0.00152842	0.809535
0.111267	1.49782	0.227061	0.246259	0.125602	0.884756	-0.0156215	-0.156791	0.916472	CHR14_JGVV66_89_T01	VIT_14s0066g01000	34.8	transport.metabolite transporters at the envelope membrane	Symbols: ATPPT2, PPT2 | PPT2 (PHOSPHOENOLPYRUVATE (PEP)/PHOSPHATE TRANSLOCATOR 2); antiporter/ triose-phosphate transmembrane transporter | chr3:216807-219054 REVERSE	Phosphate/phosphoenolpyruvate translocator	0.874718	4.83309e-05	0.763362	0.610147	0.843103	0.0212189	0.978069	0.748554	0.0155121
-0.191652	-1.35159	0.0464585	0.684203	0.0745677	0.188964	-0.149764	0.247909	0.162735	CHR10_JGVV3_29_T01	VIT_10s0003g00300	34.8	transport.metabolite transporters at the envelope membrane	Symbols: APE2, TPT | APE2 (ACCLIMATION OF PHOTOSYNTHESIS TO ENVIRONMENT 2); antiporter/ triose-phosphate transmembrane transporter | chr5:18697250-18700656 FORWARD	Acclimation of photosynthesis to environment	0.287708	1.39674e-12	0.894401	9.27182e-06	0.747846	0.250328	0.352252	0.0970552	0.320196
-0.191652	-1.35159	0.0464585	0.684203	0.0745677	0.188964	-0.149764	0.247909	0.162735	CHR10_JGVV3_29_T01	VIT_10s0003g00300	34.8	transport.metabolite transporters at the envelope membrane	Symbols: APE2, TPT | APE2 (ACCLIMATION OF PHOTOSYNTHESIS TO ENVIRONMENT 2); antiporter/ triose-phosphate transmembrane transporter | chr5:18697250-18700656 FORWARD	Acclimation of photosynthesis to environment	0.287708	1.39674e-12	0.894401	9.27182e-06	0.747846	0.250328	0.352252	0.0970552	0.320196
-1.37513	-2.08782	-0.524498	-1.59751	-0.215254	0.52661	-2.20528	-1.4141	-1.58774	CHR1_JGVV11_580_T01	VIT_01s0011g00600	34.8	transport.metabolite transporters at the envelope membrane	Symbols: APE2, TPT | APE2 (ACCLIMATION OF PHOTOSYNTHESIS TO ENVIRONMENT 2); antiporter/ triose-phosphate transmembrane transporter | chr5:18697250-18700656 FORWARD	Acclimation of photosynthesis to environment	9.70369e-07	6.58319e-12	0.0924794	1.28383e-08	0.500073	0.0331642	6.13945e-12	1.76369e-07	2.73251e-08
-0.596973	0.0770488	-0.753996	0.0219437	-0.314361	0.427079	-0.761567	-0.450876	1.1536	CHR6_JGVV4_243_T01	VIT_06s0004g05910	34.8	transport.metabolite transporters at the envelope membrane	organic anion transmembrane transporter | chr3:3546646-3548856 REVERSE	Organic anion transmembrane transporter	0.0332289	0.791818	0.0184057	0.960285	0.316688	0.120984	0.00282377	0.085475	2.46688e-05
-0.382513	-0.981669	-0.465217	0.07624	-0.351925	-0.488863	-0.713041	-1.08711	0.157146	CHR3_JGVV91_108_T01	VIT_03s0091g00110	34.8	transport.metabolite transporters at the envelope membrane	phosphate translocator-related | chr5:1142782-1144912 REVERSE	Plant basic secretory protein (BSP) family	0.268814	0.000319886	0.241401	0.862971	0.30564	0.104131	0.0107841	0.000170998	0.663565
0.784853	2.05099	0.342784	1.04486	1.3849	1.24654	1.537	1.38667	1.53167	CHR5_JGVV20_41_T01	VIT_05s0020g00480	34.9	transport.metabolite transporters at the mitochondrial membrane	mitochondrial substrate carrier family protein | chr5:5087371-5090040 FORWARD	Mitochondrial substrate carrier family protein	0.000623722	4.79402e-13	0.253176	4.23402e-06	8.05786e-08	2.72473e-07	1.76028e-09	2.30331e-08	5.01176e-09
0.150642	1.19996	0.246182	0.325224	0.359099	0.126511	0.305893	-0.00120737	0.678361	CHR16_JGVV50_42_T01	VIT_16s0050g02360	34.9	transport.metabolite transporters at the mitochondrial membrane	Symbols: ATMTM1, MTM1 | mitochondrial substrate carrier family protein | chr4:13904474-13907245 FORWARD	Carrier protein CGI-69, Mitochondrial	0.46371	7.09884e-11	0.248699	0.0325119	0.0273549	0.510996	0.0435642	0.995398	2.53736e-05
-0.827321	-1.10222	-1.34367	-0.653235	0.344538	-0.592567	-0.53478	-0.390207	-0.344244	CHR16_JGVV50_84_T01	VIT_16s0050g01860	34.9	transport.metabolite transporters at the mitochondrial membrane	Symbols: SLAH3 | SLAH3 (SLAC1 HOMOLOGUE 3); transporter | chr5:8118317-8122784 REVERSE	SLAH3 (SLAC1 Homologue 3)	0.00912233	0.000129059	0.000270801	0.0273313	0.345826	0.0542826	0.0733054	0.21415	0.296291
-0.710948	-1.53054	-0.872048	-0.649814	0.278456	0.724956	-0.149357	0.508457	0.324978	CHR9_JGVV2_410_T01	VIT_09s0002g04500	34.9	transport.metabolite transporters at the mitochondrial membrane	Symbols: ATMBAC2, BAC2 | BAC2; L-ornithine transmembrane transporter/ binding / carnitine:acyl carnitine antiporter | chr1:30052297-30053936 REVERSE	Carnitine/acylcarnitine carrier, Mitochondrial	0.000298594	1.38997e-11	0.000128977	0.00038071	0.18173	0.000134683	0.473711	0.00480132	0.0835768
0.184273	2.89186	1.38727	-0.530988	0.114857	0.170643	0.24283	-0.535033	-0.202262	CHRUN_JGVV616_1_T01	VIT_00s0616g00010	34.9	transport.metabolite transporters at the mitochondrial membrane	transporter-related | chr4:9777648-9779738 REVERSE	Glycerol-3-phosphate permease	0.822793	1.94865e-08	0.0166922	0.309961	0.891492	0.819265	0.680941	0.292267	0.745761
0.190657	-2.24857	-0.135981	1.2125	0.0453894	-0.324446	-0.00922286	0.394236	0.34823	CHR1_JGVV11_242_T01	VIT_01s0011g04190	34.9	transport.metabolite transporters at the mitochondrial membrane	unknown protein | chr3:23168061-23169187 FORWARD	Unknown	0.847237	3.11619e-05	0.922858	0.0261867	0.96764	0.670755	0.99145	0.543133	0.606307
0.414819	1.51723	0.605373	-0.34633	-0.10143	0.0198116	0.0423685	0.1326	-0.0533108	CHR4_JGVV8_95_T01	VIT_04s0008g01060	34.9	transport.metabolite transporters at the mitochondrial membrane	mitochondrial substrate carrier family protein | chr1:4980672-4983284 FORWARD	Substrate carrier, Mitochondrial	0.000197472	4.32352e-18	5.6048e-06	0.000734671	0.443224	0.913318	0.750951	0.222709	0.685306
0.0357062	1.15376	0.273022	-0.702638	-0.120061	-0.255849	-0.539466	-0.322786	-0.58383	CHR15_JGVV46_215_T01	VIT_15s0046g01370	34.9	transport.metabolite transporters at the mitochondrial membrane	Symbols: ATMTM1, MTM1 | mitochondrial substrate carrier family protein | chr4:13904474-13907245 FORWARD	Carrier protein, Mitochondrial	0.912398	9.48618e-10	0.226509	3.16526e-05	0.602071	0.144542	0.000880864	0.0483123	0.000462245
-0.80975	-1.62362	-0.514167	-0.713826	-0.164399	0.196143	-0.797202	-0.47262	0.305132	CHR18_JGVV157_14_T01	VIT_18s0157g00180	34.9	transport.metabolite transporters at the mitochondrial membrane	Symbols: SAMC1, SAMT1 | SAMC1 (S-ADENOSYLMETHIONINE CARRIER 1); S-adenosylmethionine transmembrane transporter/ binding | chr4:18355993-18358893 REVERSE	S-adenosylmethionine carrier 1	0.00257433	7.58822e-09	0.120524	0.00419161	0.656021	0.544602	0.00140693	0.0623668	0.270564
0.436985	1.27347	0.262681	-0.264795	-0.236016	-0.333808	0.143791	-0.0852863	-0.0674348	CHR2_JGVV25_109_T01	VIT_02s0025g01180	34.9	transport.metabolite transporters at the mitochondrial membrane	Symbols: ADNT1 | ADNT1 (ADENINE NUCLEOTIDE TRANSPORTER 1); ADP transmembrane transporter/ AMP transmembrane transporter/ ATP transmembrane transporter/ binding | chr4:477152-479936 FORWARD	Carrier protein, Mitochondrial	0.00139999	1.91066e-13	0.118196	0.0388883	0.095055	0.0102983	0.297447	0.578413	0.68062
0.0697925	0.628824	0.11653	-0.668345	-0.256285	-0.409021	-1.00644	-0.552586	-0.340415	CHR18_JGVV1_312_T01	VIT_18s0001g05620	34.9	transport.metabolite transporters at the mitochondrial membrane	mitochondrial substrate carrier family protein | chr5:25958025-25960644 REVERSE	Carrier protein, Mitochondrial	0.749456	3.55183e-06	0.621813	2.89852e-06	0.0804952	0.00264376	6.34114e-10	5.90755e-05	0.0114105
0.00901339	0.356298	0.349977	-1.1247	-0.378706	-0.101417	-2.09321	-0.989852	0.13676	CHR7_JGVV31_208_T01	VIT_07s0031g02290	34.9	transport.metabolite transporters at the mitochondrial membrane	mitochondrial substrate carrier family protein | chr2:7510100-7512387 FORWARD	Phosphate carrier protein	0.98601	0.118456	0.312391	7.8922e-06	0.164023	0.780749	1.7576e-11	5.69967e-05	0.650146
-0.416736	3.08477	0.314136	0.186024	-0.488272	-0.794655	1.4629	-0.195545	0.167514	CHR18_JGVV1_420_T01	VIT_18s0001g07320	34.9	transport.metabolite transporters at the mitochondrial membrane	Symbols: UCP5, ATPUMP5, DIC1 | UCP5 (UNCOUPLING PROTEIN 5); binding | chr2:9563224-9564751 REVERSE	2-oxoglutarate/malate carrier protein, Mitochondrial	0.438409	1.59967e-10	0.674383	0.743504	0.321789	0.058616	0.000314293	0.70353	0.757229
-0.242796	-1.18544	0.251635	-0.318135	-0.61027	-0.0592331	-0.91864	-0.593836	-0.291025	CHR9_JGVV54_92_T01	VIT_09s0054g00790	34.9	transport.metabolite transporters at the mitochondrial membrane	mitochondrial substrate carrier family protein | chr3:7057011-7058891 FORWARD	Brittle-1, chloroplast precursor	0.325176	3.25839e-08	0.400435	0.118008	0.00339688	0.857037	8.48862e-06	0.00242737	0.164685
0.914619	1.24503	0.572941	3.77706	-0.637549	-2.56	3.09488	1.32139	0.818368	CHR14_JGVV68_120_T01	VIT_14s0068g01250	34.9	transport.metabolite transporters at the mitochondrial membrane	mitochondrial phosphate transporter | chr5:4530643-4533070 REVERSE	Mitochondrial phosphate transporter	0.022849	0.000480122	0.281929	5.41939e-13	0.127569	1.11839e-08	6.61504e-11	0.000439918	0.0306198
-1.01133	-2.62563	-0.738006	-1.96115	-0.764632	-0.588035	-0.809238	-0.613454	-0.588299	CHR8_JGVV58_95_T01	VIT_08s0058g00450	34.9	transport.metabolite transporters at the mitochondrial membrane	mitochondrial substrate carrier family protein | chr2:12877838-12879649 FORWARD	Substrate carrier, Mitochondrial	0.00212206	1.05844e-11	0.0598115	3.14068e-08	0.0199711	0.0675177	0.00764089	0.0472335	0.0629549
-0.573365	-0.107287	-0.425099	-0.5286	-1.17041	-0.61887	-0.687006	-0.824611	-0.669043	CHR3_JGVV38_80_T01	VIT_03s0038g03950	34.9	transport.metabolite transporters at the mitochondrial membrane	mitochondrial substrate carrier family protein | chr2:7510100-7512387 FORWARD	Phosphate carrier protein	0.114872	0.764911	0.378091	0.110146	0.000629258	0.0642056	0.0308979	0.00957926	0.0406945
-0.587256	-0.783921	-0.359806	0.293432	1.85073	1.41735	2.75624	3.2881	0.809932	CHR14_JGVV6_133_T01	VIT_14s0006g02260	34.99	transport.misc	MATE efflux family protein | chr1:5212615-5214858 FORWARD	MATE efflux family protein	0.271691	0.0581513	0.651585	0.600792	0.000102205	0.00155225	3.36974e-08	1.00619e-09	0.0728614
1.43097	3.23154	2.27513	0.814044	1.33529	0.936992	-0.0115025	-0.10394	1.05825	CHR5_JGVV49_206_T01	VIT_05s0049g02310	34.99	transport.misc	integral membrane transporter family protein | chr1:1246728-1248775 REVERSE	Biopterin transport-related protein BT1	0.000123452	7.01893e-13	7.06659e-07	0.016199	0.000272116	0.0069249	0.98219	0.821654	0.00217053
0.320399	0.478431	0.378261	2.04526	1.0719	-0.341003	2.49309	1.89236	1.49146	CHR6_JGVV61_111_T01	VIT_06s0061g00440	34.99	transport.misc	heavy-metal-associated domain-containing protein | chr5:24460887-24462536 REVERSE	Heavy-metal-associated domain-containing protein	0.13628	0.00666164	0.12671	9.23268e-14	9.36582e-07	0.0838585	3.46946e-16	8.2422e-13	5.93382e-10
-0.318327	0.148023	0.659137	-0.0346382	0.870366	1.01422	0.755693	0.620781	0.654	CHR3_JGVV91_20_T01	VIT_03s0091g01050	34.99	transport.misc	xanthine/uracil permease family protein | chr1:18498639-18501886 FORWARD	Nucleobase-ascorbate transporter 4 (NAT4)	0.348579	0.604454	0.0516017	0.938794	0.00215831	0.000258853	0.00414271	0.0195155	0.0153265
0.447012	-0.341771	0.333551	1.88594	0.664301	0.992943	0.0915506	0.0957788	0.16435	CHR1_JGVV137_35_T01	VIT_01s0137g00480	34.99	transport.misc	SEC14 cytosolic factor family protein / phosphoglyceride transfer family protein | chr3:19168850-19171150 FORWARD	SEC14 cytosolic factor	0.181773	0.223445	0.460696	1.51564e-08	0.0303944	0.000742155	0.813172	0.802618	0.649719
-0.160321	-0.774308	0.0670849	0.335607	0.61997	1.24747	-0.129365	0.684333	0.645003	CHR8_JGVV56_94_T01	VIT_08s0056g01120	34.99	transport.misc	MATE efflux family protein | chr3:873749-876800 REVERSE	MATE efflux family protein	0.713626	0.00280967	0.923971	0.266409	0.0359488	2.15199e-05	0.713388	0.0120442	0.0201745
-0.353996	-0.893206	-0.28203	1.07705	0.61728	1.42455	-0.454725	-0.542739	0.593844	CHR7_JGVV31_288_T01	VIT_07s0031g03220	34.99	transport.misc	SEC14 cytosolic factor family protein / phosphoglyceride transfer family protein | chr4:5839683-5842394 FORWARD	Patellin-1	0.421496	0.00446234	0.638366	0.00121144	0.0945517	5.40923e-05	0.192423	0.112745	0.0856437
-0.0721943	-1.46282	-0.538575	0.789884	0.597514	0.188478	-0.129667	1.22202	0.758903	CHR8_JGVV56_66_T01	VIT_08s0056g00780	34.99	transport.misc	MATE efflux family protein | chr1:12004927-12008833 FORWARD	MATE efflux family protein	0.918316	2.32966e-05	0.279219	0.0229851	0.127025	0.706448	0.777785	0.000504414	0.0323608
0.797245	-0.100602	0.348899	1.61454	0.522938	0.838859	0.0211115	0.161038	0.557455	CHR8_JGVV58_79_T01	VIT_08s0058g00640	34.99	transport.misc	SEC14 cytosolic factor family protein / phosphoglyceride transfer family protein | chr3:19168850-19171150 FORWARD	Patellin-5	0.0362001	0.799859	0.551704	1.12694e-05	0.19615	0.0190093	0.968372	0.719609	0.129837
-0.334927	-1.37706	-0.303743	0.0750668	0.515955	0.71162	-0.283103	0.0833364	-0.0421127	CHR11_JGVV52_26_T01	VIT_11s0052g01570	34.99	transport.misc	MATE efflux protein-related | chr5:21288898-21291862 REVERSE	MATE efflux family protein	0.238814	6.84104e-08	0.398256	0.833534	0.0436683	0.00316777	0.2621	0.791165	0.907377
-0.0289618	-0.3353	-0.241431	-1.03338	0.436626	2.12146	-2.4701	-1.79983	-0.0781021	CHR17_JGVV0_894_T01	VIT_17s0000g00130	34.99	transport.misc	SEC14 cytosolic factor, putative / phosphoglyceride transfer protein, putative | chr1:229013-230917 FORWARD	SEC14 cytosolic factor	0.961048	0.210065	0.61709	0.000195226	0.161282	8.79906e-10	8.79689e-12	1.7819e-08	0.840396
-0.314684	-1.11792	-0.0502415	0.655744	0.416865	0.787527	-0.00655731	0.928835	1.07346	CHR19_JGVV14_264_T01	VIT_19s0014g02970	34.99	transport.misc	choline transporter-related | chr3:5193228-5196591 FORWARD	Choline transporter	0.320533	1.03057e-05	0.940073	0.00887011	0.144966	0.00226884	0.986629	0.000288888	5.28412e-05
0.207927	3.38965	0.730171	0.421928	0.403613	-0.225508	0.638927	0.567957	0.14346	CHR5_JGVV49_200_T01	VIT_05s0049g02240	34.99	transport.misc	AWPM-19-like membrane family protein | chr1:1244947-1246059 FORWARD	AWPM-19	0.726181	1.64844e-12	0.1361	0.306637	0.382667	0.658712	0.087539	0.137475	0.774764
0.121164	0.359865	0.334213	0.147791	0.278876	-0.339159	1.06265	0.579212	-0.5566	CHR18_JGVV1_568_T01	VIT_18s0001g08930	34.99	transport.misc	Symbols: ATNAT7, NAT7 | xanthine/uracil permease family protein | chr1:22113841-22116845 REVERSE	Nucleobase-ascorbate transporter 7 (NAT7)	0.828057	0.249367	0.519597	0.739513	0.50887	0.361954	0.00076396	0.0702996	0.0899502
0.424033	1.69997	0.241458	-0.01755	0.173194	0.141577	-0.313422	-0.271454	0.327837	CHR8_JGVV56_87_T01	VIT_08s0056g01040	34.99	transport.misc	MATE efflux family protein | chr3:873749-876800 REVERSE	MATE efflux family protein	0.0742991	5.90383e-11	0.48095	0.961802	0.553955	0.623974	0.155646	0.233214	0.147568
0.688971	-0.295302	0.371863	1.0604	0.167082	0.834893	-0.17316	-0.0725214	0.305993	CHR1_JGVV137_36_T01	VIT_01s0137g00470	34.99	transport.misc	SEC14 cytosolic factor family protein / phosphoglyceride transfer family protein | chr3:19168850-19171150 FORWARD	SEC14 cytosolic factor	0.0855751	0.420966	0.529588	0.00288014	0.772107	0.0229851	0.704311	0.885278	0.467018
0.0458097	1.39793	0.923198	-0.40792	0.0967863	0.228796	0.0352328	0.401308	0.17914	CHR14_JGVV6_215_T01	VIT_14s0006g03250	34.99	transport.misc	AWPM-19-like membrane family protein | chr1:1244947-1246059 FORWARD	AWPM-19	0.945727	1.26228e-05	0.0201855	0.242609	0.862109	0.589258	0.94096	0.240915	0.659872
-0.487953	-1.23343	-0.497131	-0.472785	0.047683	-0.157086	0.413651	0.15682	-0.151352	CHR19_JGVV177_34_T01	VIT_19s0177g00360	34.99	transport.misc	transport protein particle (TRAPP) component Bet3, putative | chr5:22241481-22243721 FORWARD	Transport protein particle (TRAPP) component Bet3	2.16828e-05	1.42052e-15	0.000123478	1.24946e-05	0.773997	0.159271	8.23776e-05	0.142084	0.168609
0.157194	1.11095	0.461061	0.328012	0.0446753	0.0386183	-0.0187917	0.128409	0.43994	CHR13_GSVIVT00034655001_T01	VIT_13s0073g00080	34.99	transport.misc	INVOLVED IN: biological_process unknown; LOCATED IN: chloroplast; CONTAINS InterPro DOMAIN/s: Pentatricopeptide repeat (InterPro:IPR002885); BEST Arabidopsis thaliana protein match is: MEF1 (MITOCHONDRIAL RNA EDITING FACTOR 1) (TAIR:AT5G52630.1); Has 13798 Blast hits to 4918 proteins in 150 species: Archae - 0; Bacteria - 4; Metazoa - 59; Fungi - 36; Plants - 13447; Viruses - 0; Other Eukaryotes …	Pentatricopeptide (PPR) repeat-containing	0.516389	1.03966e-08	0.035467	0.0637475	0.885773	0.899853	0.942137	0.534077	0.0125016
0.109257	0.117504	1.06655	0.00182189	0.0138878	-0.286965	-0.116425	-0.107353	-0.1466	CHR19_GSVIVT00036752001_T01	VIT_19s0085g00590	34.99	transport.misc	secretory carrier membrane protein (SCAMP) family protein | chr2:8971712-8974485 REVERSE	No hit	0.829638	0.71136	0.00248054	0.997852	0.981526	0.404265	0.756521	0.777374	0.691969
0.0594007	-0.411638	-0.164163	0.0741304	0.00447798	0.433705	0.0272378	0.541642	1.00782	CHR17_JGVV0_225_T01	VIT_17s0000g07850	34.99	transport.misc	permease, putative | chr5:25243417-25247377 FORWARD	Nucleobase-ascorbate transporter 6 (NAT6)	0.912258	0.110813	0.76227	0.859743	0.993332	0.134262	0.946565	0.04558	0.000287143
-0.607854	-1.05085	-0.635883	-0.147632	-0.000637816	0.218768	0.0780487	-0.301365	-0.172671	CHR12_JGVV59_206_T01	VIT_12s0059g02180	34.99	transport.misc	MATE efflux family protein | chr3:7638663-7642205 FORWARD	MATE efflux family protein	0.129741	0.0016006	0.18194	0.767906	0.999177	0.650553	0.87445	0.454094	0.704896
-0.0924262	1.86776	1.56883	-0.0437173	-0.00132965	0.383699	-0.364073	-0.0859318	-0.0328332	CHR10_JGVV3_133_T01	VIT_10s0003g01460	34.99	transport.misc	xanthine/uracil permease family protein | chr2:14436809-14439516 FORWARD	Nucleobase-ascorbate transporter 2 (NAT2)	0.938313	0.000527201	0.0253856	0.96376	0.998977	0.611957	0.591926	0.914654	0.9719
0.0225449	1.40731	0.0160982	-0.26586	-0.0323694	0.0533629	-1.0322	-0.859636	0.109109	CHR18_JGVV1_500_T01	VIT_18s0001g08200	34.99	transport.misc	Symbols: ZF14 | ZF14; antiporter/ drug transporter/ transporter | chr1:21653008-21655439 FORWARD	MATE efflux family protein ZF14	0.985294	0.00702903	0.992557	0.732048	0.978181	0.96072	0.0644061	0.134487	0.896278
-0.638997	-1.58343	-0.519817	-0.726078	-0.112648	-0.129347	-0.790885	-0.476976	-0.364975	CHR6_JGVV4_583_T01	VIT_06s0004g02140	34.99	transport.misc	MATE efflux family protein | chr1:19031997-19034979 FORWARD	MATE efflux family protein	4.53414e-05	9.09077e-15	0.002778	1.97828e-06	0.564666	0.457481	3.62943e-07	0.000796399	0.0106442
-0.612199	-1.04935	-0.986293	0.252103	-0.134926	0.00664095	-0.059304	-0.217957	0.249756	CHR8_JGVV58_40_T01	VIT_08s0058g01070	34.99	transport.misc	xanthine/uracil permease family protein | chr3:3424813-3426997 REVERSE	Xanthine/uracil permease	0.0634933	0.000264333	0.00722578	0.484061	0.780417	0.99215	0.888607	0.537537	0.477684
0.447054	1.37177	0.296485	-0.300124	-0.144575	0.787342	-0.0814699	-0.251143	0.490774	CHR5_JGVV29_65_T01	VIT_05s0029g00620	34.99	transport.misc	permease-related | chr4:8001862-8004139 REVERSE	Permease nonimprinted in Prader-Willi/Angelman	0.436496	0.000854602	0.720624	0.583448	0.843103	0.0826958	0.894265	0.635755	0.308068
-0.458768	-1.79324	-0.468757	-0.896953	-0.17061	-0.275619	-0.519906	-0.471221	-0.476306	CHR13_JGVV19_15_T01	VIT_13s0019g05200	34.99	transport.misc	MATE efflux family protein | chr1:19031997-19034979 FORWARD	MATE efflux family protein	0.0385125	4.60278e-12	0.0722983	2.30724e-05	0.536038	0.222778	0.0095086	0.0199175	0.0206731
-0.102219	-1.04545	-0.429415	-0.474243	-0.186381	-0.365118	-0.374787	-0.395606	-0.544278	CHR18_JGVV1_789_T01	VIT_18s0001g11260	34.99	transport.misc	Symbols: PDE135 | PDE135 (pigment defective embryo 135); transmembrane transporter | chr2:11273911-11277630 FORWARD	Nucleobase-ascorbate transporter 3 (NAT3)	0.517033	1.55195e-12	0.00207114	5.20723e-05	0.148084	0.001684	0.000934629	0.000550775	8.75492e-06
-0.823056	-1.10089	-0.474903	-0.967644	-0.191713	-1.05629	-0.93236	-0.249391	0.614498	CHR13_JGVV47_88_T01	VIT_13s0047g00010	34.99	transport.misc	Symbols: ZIFL1 | ZIFL1 (ZINC INDUCED FACILITATOR-like 1); tetracycline:hydrogen antiporter | chr5:4438200-4441579 FORWARD	ZIFL2 (zinc induced facilitator-like 1)	6.56795e-05	5.47897e-08	0.0445138	1.69906e-06	0.422812	5.30102e-07	2.88685e-06	0.207074	0.00122705
-0.614864	-1.12525	-0.368689	-0.539196	-0.227709	-0.200953	-0.405943	-0.225171	-0.268432	CHR8_JGVV56_29_T01	VIT_08s0056g00310	34.99	transport.misc	auxin efflux carrier family protein | chr5:377231-379911 REVERSE	Auxin efflux carrier	1.06721e-06	6.11374e-14	0.00553793	3.17732e-06	0.0524265	0.0762903	0.00020084	0.0375302	0.0139522
0.0327947	0.111252	0.0536775	0.101798	-0.263444	0.161371	-1.32585	-1.64757	-0.941452	CHR7_JGVV31_199_T01	VIT_07s0031g02200	34.99	transport.misc	auxin efflux carrier family protein | chr2:7606757-7609261 FORWARD	Auxin efflux carrier	0.921026	0.513892	0.89007	0.632932	0.155432	0.409511	1.11379e-10	8.05446e-13	3.66145e-07
-0.123644	-1.12861	-0.00758886	-0.903921	-0.28364	-0.793728	-0.881802	-0.248656	0.0892319	CHR19_JGVV14_216_T01	VIT_19s0014g02450	34.99	transport.misc	Symbols: ALF5 | ALF5 (ABERRANT LATERAL ROOT FORMATION 5); antiporter/ drug transporter/ transporter | chr3:8454116-8456681 REVERSE	ALF5 (Aberrant lateral root formation 5)	0.663992	2.76763e-08	0.989	4.73923e-06	0.184146	5.31236e-05	6.47559e-06	0.204513	0.713145
-0.779074	-1.36705	-0.121625	-0.892909	-0.366987	0.257441	-0.777069	-0.523534	0.108601	CHR3_JGVV38_28_T01	VIT_03s0038g04480	34.99	transport.misc	Symbols: COW1, SRH1 | COW1 (CAN OF WORMS1); phosphatidylinositol transporter/ transporter | chr4:16515327-16519534 FORWARD	SEC14 cytosolic factor	0.000646337	8.07688e-09	0.779125	4.62873e-05	0.123058	0.287307	0.000276371	0.0130186	0.691035
-0.228136	-0.530289	-0.363383	-0.0241463	-0.39152	-0.739882	-0.898445	-1.04887	-1.22051	CHR2_JGVV25_464_T01	VIT_02s0025g05110	34.99	transport.misc	MATE efflux family protein | chr4:11975031-11976748 REVERSE	MATE efflux family protein	0.312904	0.0019873	0.129081	0.9371	0.0458049	0.000100473	3.13373e-06	2.39201e-07	1.87762e-08
-0.288786	0.612461	-0.742557	0.486485	-0.424041	-0.655113	1.0572	0.207054	-0.608452	CHR7_JGVV5_326_T01	VIT_07s0005g03430	34.99	transport.misc	SEC14 cytosolic factor family protein / phosphoglyceride transfer family protein | chr1:27153581-27155664 REVERSE	SEC14 cytosolic factor	0.637018	0.115808	0.177714	0.279516	0.412173	0.133019	0.00833964	0.686089	0.159826
0.526225	2.92947	0.215745	-0.465111	-0.430486	-0.641856	0.0854249	-0.287073	-0.0583884	CHRUN_JGVV225_5_T01	VIT_00s0225g00050	34.99	transport.misc	MATE efflux family protein | chr1:4419770-4422638 FORWARD	MATE efflux family protein	0.631905	4.71656e-05	0.904596	0.625268	0.699399	0.481377	0.937488	0.765566	0.961509
-0.532686	-0.108156	-0.349843	-1.0793	-0.533257	-0.276194	-0.550485	-0.821167	-0.435652	CHR7_JGVV5_581_T01	VIT_07s0005g06640	34.99	transport.misc	SEC14 cytosolic factor, putative / phosphoglyceride transfer protein, putative | chr3:9066840-9070626 FORWARD	SEC14 cytosolic factor	8.60971e-05	0.389207	0.0228003	2.36502e-11	7.78066e-05	0.0295263	1.80252e-05	1.46555e-08	0.000562853
-0.804097	-1.23208	-0.942762	0.0146358	-0.54272	-0.0658513	-0.262831	-0.277497	-0.140104	CHR17_JGVV0_100_T01	VIT_17s0000g09270	34.99	transport.misc	MATE efflux protein-related | chr5:21288898-21291862 REVERSE	MATE efflux family protein	0.00753601	1.20354e-05	0.00637516	0.97663	0.0790723	0.893189	0.403879	0.377597	0.700302
-1.16144	-1.55271	-1.57131	-0.89489	-0.544265	0.0310547	0.0389176	-0.236741	-0.114893	CHRUN_JGVV225_7_T01	VIT_00s0225g00070	34.99	transport.misc	MATE efflux family protein | chr5:15171246-15175457 REVERSE	MATE efflux family protein	9.60531e-05	9.75259e-08	7.86088e-06	0.000969018	0.0666397	0.951237	0.921562	0.445699	0.751828
0.571994	0.76608	0.293762	0.00515344	-0.560153	-1.35386	0.0117962	0.589123	0.160451	CHR13_JGVV67_91_T01	VIT_13s0067g02500	34.99	transport.misc	xanthine/uracil permease family protein | chr3:3424813-3426997 REVERSE	Xanthine/uracil permease	0.0145057	0.00026572	0.368115	0.990295	0.0157534	8.81222e-08	0.971724	0.0064884	0.54199
-0.0306952	0.694412	0.341185	-1.58505	-0.593399	0.0846564	-1.65728	-1.34534	-0.190803	CHR8_JGVV56_90_T01	VIT_08s0056g01070	34.99	transport.misc	MATE efflux family protein | chr3:873749-876800 REVERSE	MATE efflux family protein	0.96103	0.0105477	0.453757	6.03295e-07	0.0597651	0.86197	2.23231e-07	1.07756e-05	0.592203
-0.522511	0.969692	-0.0011659	-1.19095	-0.673272	-1.08731	-0.404188	-0.184832	-0.724734	CHR19_JGVV90_6_T01	VIT_19s0090g00060	34.99	transport.misc	integral membrane transporter family protein | chr5:22284581-22287206 FORWARD	Biopterin transport-related protein BT1	0.00838783	5.43439e-07	0.998042	2.58157e-08	0.000660461	2.54652e-07	0.0277552	0.370722	0.000157987
-0.801445	-0.534797	-0.519782	-0.264136	-0.75318	-1.69315	-0.254626	-0.750722	1.03545	CHR17_JGVV0_660_T01	VIT_17s0000g02990	34.99	transport.misc	MATE efflux protein-related | chr5:21288898-21291862 REVERSE	MATE efflux family protein	0.0365813	0.112264	0.308699	0.546522	0.0483908	8.85552e-06	0.539863	0.0329182	0.00359898
-1.13619	-0.624752	-0.879736	-0.397198	-0.850108	-2.03994	-0.473949	-1.10774	0.711486	CHR17_JGVV0_662_T01	VIT_17s0000g02970	34.99	transport.misc	MATE efflux protein-related | chr5:21288898-21291862 REVERSE	MATE efflux family protein	0.00280885	0.0636829	0.0511144	0.319827	0.0255421	3.97183e-07	0.204492	0.00182073	0.0506266
-1.55046	-0.687339	0.159781	-1.66881	-0.891823	0.302799	-0.095576	-0.222667	0.479415	CHR10_JGVV3_462_T01	VIT_10s0003g05480	34.99	transport.misc	SEC14 cytosolic factor family protein / phosphoglyceride transfer family protein | chr1:10887705-10890315 FORWARD	SEC14 cytosolic factor	0.00283177	0.141738	0.890316	0.000620061	0.0976188	0.650545	0.889741	0.721261	0.388245
-0.287143	-0.867787	-0.328398	-0.818314	-0.969126	-1.0587	-0.532079	-1.34256	-0.952639	CHR10_JGVV3_236_T01	VIT_10s0003g02620	34.99	transport.misc	AWPM-19-like membrane family protein | chr1:10323655-10324743 FORWARD	AWPM19	0.13339	6.44448e-07	0.139233	4.36281e-06	7.20444e-07	6.04883e-08	0.00136079	2.28977e-10	4.63559e-07
1.22655	0.754203	-0.0533836	-0.0525307	0.828776	0.0440164	-0.736009	1.61451	-1.55727	CHR6_JGVV80_99_T01	VIT_06s0080g00170	35.2	not assigned.unknown	CONTAINS InterPro DOMAIN/s: Uncharacterised protein family UPF0005 (InterPro:IPR006214); BEST Arabidopsis thaliana protein match is: ALMT1 (ALUMINUM-ACTIVATED MALATE TRANSPORTER 1); malate transmembrane transporter (TAIR:AT1G08430.1); Has 377 Blast hits to 376 proteins in 91 species: Archae - 0; Bacteria - 139; Metazoa - 0; Fungi - 4; Plants - 211; Viruses - 0; Other Eukaryotes - 23 (source: NCBI…	Aluminium-tolerance ALMT1	0.018213	0.101536	0.969076	0.949517	0.1265	0.962625	0.13799	0.000861509	0.00147897
-0.849383	-1.77302	-1.18702	-0.273079	-0.175757	0.226764	0.434065	0.372657	-0.0424052	CHR8_JGVV105_19_T01	VIT_08s0105g00250	35.2	not assigned.unknown	unknown protein | chr3:3686995-3689329 REVERSE	Aluminum activated malate transporter 1	0.00408458	9.09482e-09	0.000535012	0.395022	0.668331	0.519501	0.125711	0.201905	0.920564
-0.476344	-1.22437	-0.267148	-0.0109956	-0.509641	-0.151804	-0.964244	-0.7949	-0.426847	CHR17_JGVV0_585_T01	VIT_17s0000g03850	35.2	not assigned.unknown	Symbols: AtALMT9 | AtALMT9 (aluminum-activated malate transporter 9); anion channel | chr3:6328115-6330794 FORWARD	Aluminum-activated malate transporter 9	0.0190008	6.84278e-09	0.335583	0.973643	0.0109741	0.528864	1.85978e-06	4.6687e-05	0.0256214
0.181446	-0.291186	-1.39772	0.254126	-0.665516	0.634808	0.50835	-0.100324	0.790788	CHR6_JGVV9_276_T01	VIT_06s0009g00450	35.2	not assigned.unknown	unknown protein | chr2:11659579-11662408 FORWARD	Aluminium-tolerance ALMT1	0.764265	0.438632	0.00182971	0.583477	0.100836	0.10098	0.182146	0.840389	0.0335915
0.753611	1.14359	-0.729038	-1.93471	-1.00135	-1.04057	-1.46999	-1.01179	-0.969525	CHR2_JGVV25_65_T01	VIT_02s0025g00700	35.2	not assigned.unknown	Symbols: AtALMT9 | AtALMT9 (aluminum-activated malate transporter 9); anion channel | chr3:6328115-6330794 FORWARD	Aluminum-activated malate transporter 9	0.014406	4.99454e-05	0.0442763	9.50504e-09	0.00104454	0.000455036	1.78741e-06	0.000473735	0.000907836

## Sheet: Cell wall
Supplementary Table 15: DEGs belonging to the MapMan functional category "Cell wall".
Expression: log2 fold change between HT and control; Green or red highlights indicate DEGs (log2 FC >1, p.adj.BH<0.05).
FC: Fold change; padjBH: Benjamini and Hochberg corrected p-values
Green			Véraison			Ripening
1 d	7 d	14d	1 d	7 d	14d	1 d	7 d	14d		Unique_ID				Functional annotation
log2FC.green.HS_vs_control.d1.	log2FC.green.HS_vs_control.d7.	log2FC.green.HS_vs_control.d14.	log2FC.veraison.HS_vs_control.d1.	log2FC.veraison.HS_vs_control.d7.	log2FC.veraison.HS_vs_control.d14.	log2FC.middle_ripening.HS_vs_control.d1.	log2FC.middle_ripening.HS_vs_control.d7.	log2FC.middle_ripening.HS_vs_control.d14.	ID_Nimblegen	C12X_V1	BINCODE	NAME	DESCRIPTION	Grimplet et al., 2012	p.adj.BH.green.HS_vs_control.d1.	p.adj.BH.green.HS_vs_control.d7.	p.adj.BH.green.HS_vs_control.d14.	p.adj.BH.veraison.HS_vs_control.d1.	p.adj.BH.veraison.HS_vs_control.d7.	p.adj.BH.veraison.HS_vs_control.d14.	p.adj.BH.middle_ripening.HS_vs_control.d1.	p.adj.BH.middle_ripening.HS_vs_control.d7.	p.adj.BH.middle_ripening.HS_vs_control.d14.
0.951337	1.06911	0.459399		-0.243447	-0.771288	-1.19476	-2.56023	-1.24693	-0.87731	CHRUN_JGVV1959_1_T01	VIT_00s1959g00010	10.1	cell wall.precursor synthesis	UDP-N-acetylglucosamine pyrophosphorylase-related | chr1:11084859-11088563 FORWARD	UDP-N-acetylglucosamine pyrophosphorylase	0.0887793	0.0224956	0.595781	0.725776	0.178371	0.0192591	1.73489e-06	0.0118524	0.0901192
0.759499	1.07163	0.655196		-0.137895	0.272777	-0.00200213	0.312754	0.470895	-0.0729618	CHR1_JGVV11_500_T01	VIT_01s0011g01420	10.1	cell wall.precursor synthesis	UDP-N-acetylglucosamine pyrophosphorylase-related | chr1:11084859-11088563 FORWARD	UDP-N-acetylglucosamine pyrophosphorylase	9.59045e-11	6.48642e-16	7.22021e-08	0.127006	0.00308678	0.9919	0.000341271	8.14773e-07	0.47615
-0.213085	-1.23352	-0.0759325		-0.262658	-0.113101	-0.141887	-0.51059	-0.443747	-0.368992	CHR15_JGVV46_319_T01	VIT_15s0046g00110	10.1.1.2	cell wall.precursor synthesis.NDP sugar pyrophosphorylase.GDP fucose and fucokinase	GHMP kinase-related | chr1:91750-95651 FORWARD	GHMP kinase	0.0480087	3.97934e-16	0.678342	0.00706675	0.351806	0.187813	1.40672e-06	1.72121e-05	0.000269392
-0.603929	-1.51824	-0.111951		-1.61245	-0.624409	-0.309127	-0.813192	-0.9593	-0.243956	CHR19_JGVV85_48_T01	VIT_19s0085g00720	10.1.12.2	cell wall.precursor synthesis.KDO pathway.KDO-8-Phosphate Synthase	Symbols: ATKDSA2, ATKSDA | ATKDSA2; 3-deoxy-8-phosphooctulonate synthase | chr1:5587893-5590633 REVERSE	3-deoxy-8-phosphooctulonate synthase.	0.000500922	7.8568e-13	0.716428	7.47881e-13	0.000305095	0.0656567	2.24511e-06	1.36188e-07	0.153198
-0.429391	-1.36411	-0.51776		-1.41236	0.0783155	-0.0267895	-0.439118	0.305333	-0.107224	CHR2_JGVV25_381_T01	VIT_02s0025g04210	10.1.2	cell wall.precursor synthesis.UGE	Symbols: UGE1 | UGE1 (UDP-D-glucose/UDP-D-galactose 4-epimerase 1); UDP-glucose 4-epimerase/ protein dimerization | chr1:4355926-4358328 REVERSE	UDP-glucose 4-epimerase	0.0650616	6.99412e-09	0.0523064	1.04193e-08	0.82368	0.945548	0.0358597	0.164195	0.692297
0.15075	0.446942	0.708296		-0.505209	-0.0797447	1.13234	0.0251276	0.215063	0.884884	CHR11_JGVV65_25_T01	VIT_11s0065g00300	10.1.30.2	ell wall.precursor synthesis.sugar kinases.arabinose-1-kinase	Symbols: ARA1, ISA1, ATISA1 | ARA1 (ARABINOSE KINASE); ATP binding / L-arabinokinase/ galactokinase | chr4:9120867-9127938 FORWARD	Galactokinase like protein	0.847237	0.299234	0.241562	0.292199	0.92168	0.010043	0.969553	0.693719	0.0448496
0.0123805	-0.27714	0.138074		-0.265742	-0.390097	0.517107	0.153265	2.59735	0.0736687	CHR5_JGVV77_195_T01	VIT_05s0077g02300	10.1.5	cell wall.precursor synthesis.UXS	Symbols: UXS2, ATUXS2, AUD1 | AUD1; UDP-glucuronate decarboxylase/ catalytic/ dTDP-glucose 4,6-dehydratase | chr3:23232386-23235567 FORWARD	UDP-glucuronic acid decarboxylase 2	0.989558	0.546978	0.894656	0.642849	0.50084	0.300867	0.792085	1.39805e-07	0.911869
-0.574887	-0.578689	-0.418724		-1.47211	-0.96142	-0.61547	-0.723814	-1.12871	-0.804801	CHRUN_JGVV2240_1_T01	VIT_00s2240g00010	10.1.6	cell wall.precursor synthesis.GAE	Symbols: GAE3 | GAE3 (UDP-D-GLUCURONATE 4-EPIMERASE 3); UDP-glucuronate 4-epimerase/ catalytic | chr4:38504-40189 REVERSE	GAE3 (UDP-D- glcucuronate 4-epimerase 3)	0.00252842	0.000670031	0.0656431	9.08101e-11	2.54574e-06	0.000786204	6.96e-05	4.06334e-08	2.11395e-05
-0.564688	-0.546806	-0.367407		-1.22989	-0.856322	-0.505902	-0.767573	-1.09054	-0.498493	CHRUN_JGVV1525_1_T01	VIT_00s1525g00010	10.1.6	cell wall.precursor synthesis.GAE	Symbols: GAE3 | GAE3 (UDP-D-GLUCURONATE 4-EPIMERASE 3); UDP-glucuronate 4-epimerase/ catalytic | chr4:38504-40189 REVERSE	GAE3 (UDP-D- glcucuronate 4-epimerase 3)	0.000670652	0.000239872	0.0617128	2.1195e-10	1.57868e-06	0.00137613	2.98147e-06	3.90339e-09	0.00145851
-0.484131	-0.416325	-0.412418		-1.72373	-0.964355	-0.540025	-0.740486	-1.23194	-0.651619	CHR2_JGVV241_16_T01	VIT_02s0241g00180	10.1.6	cell wall.precursor synthesis.GAE	Symbols: GAE5 | GAE5 (UDP-D-GLUCURONATE 4-EPIMERASE 5); UDP-glucuronate 4-epimerase/ catalytic | chr4:7289192-7290902 REVERSE	UDP-D- glcucuronate 4-epimerase 5 GAE5	0.0242774	0.0259258	0.114423	2.9161e-11	1.40181e-05	0.00766243	0.000224251	6.48366e-08	0.00126051
-0.352045	-0.151956	-0.122579		0.789418	-0.155543	0.333775	0.973769	0.862672	1.58191	CHR14_JGVV66_158_T01	VIT_14s0066g01730	10.2	cell wall.cellulose synthesis	Symbols: ATCSLC04, CSLC04, ATCSLC4, CSLC4 | ATCSLC04 (CELLULOSE-SYNTHASE LIKE C4); cellulose synthase/ transferase, transferring glycosyl groups | chr3:10505829-10509239 FORWARD	Cellulose synthase CSLC04	0.363617	0.6415	0.858262	0.00850731	0.745325	0.34484	0.00121477	0.00412721	2.12094e-06
0.00474339	0.0293952	-0.213282		-0.510884	-0.673534	0.0318747	-1.69008	-1.43214	-0.377051	CHR8_JGVV7_473_T01	VIT_08s0007g03990	10.2	cell wall.cellulose synthesis	Symbols: ATCSLA09, CSLA09, ATCSLA9, CSLA9, RAT4 | ATCSLA09; mannan synthase/ transferase, transferring glycosyl groups | chr5:985675-990549 REVERSE	Cellulose synthase CSLA09	0.992798	0.918687	0.608423	0.0312343	0.00734596	0.942441	2.25306e-09	1.05123e-07	0.130905
-0.250976	0.146974	0.15573		0.688279	0.457491	1.2119	0.0649441	0.615972	1.85278	CHR9_JGVV18_144_T01	VIT_09s0018g01950	10.2	cell wall.cellulose synthesis	Symbols: ATCSLC05, CSLC05, ATCSLC5 | ATCSLC5 (CELLULOSE-SYNTHASE LIKE C5); cellulose synthase/ transferase, transferring glycosyl groups | chr4:15309506-15312591 REVERSE	Cellulose synthase CSLC05	0.526178	0.630209	0.792134	0.0144737	0.156169	5.31236e-05	0.870574	0.029534	3.40864e-08
-0.0692078	1.04729	-0.0537451		-0.513765	-0.506865	-0.0404146	0.0409107	-0.532139	-0.146247	CHR18_JGVV1_538_T01	VIT_18s0001g08580	10.2	cell wall.cellulose synthesis	Symbols: ATCSLC12, CSLC12 | ATCSLC12 (CELLULOSE-SYNTHASE LIKE C12); cellulose synthase/ transferase, transferring glycosyl groups | chr4:4802341-4805647 REVERSE	Cellulose synthase CSLC12	0.841528	2.47015e-07	0.910494	0.00694815	0.0129349	0.90503	0.879799	0.00524373	0.524752
-0.256856	-2.11491	-0.287814		-0.14657	0.0420577	0.228959	-0.177609	0.450881	0.332353	CHRUN_JGVV469_5_T01	VIT_00s0469g00050	10.2.1	cell wall.cellulose synthesis.cellulose synthase	Symbols: ATCSLE1, CSLE1 | ATCSLE1; cellulose synthase/ transferase, transferring glycosyl groups | chr1:20876699-20879482 FORWARD	Cellulose synthase CSLE1	0.40593	3.14961e-12	0.433339	0.635887	0.924984	0.423273	0.520862	0.0582572	0.190794
-0.135536	-1.98402	-0.212005		0.167473	0.433891	0.33357	0.0783387	0.816307	0.732829	CHRUN_JGVV414_6_T01	VIT_00s0414g00060	10.2.1	cell wall.cellulose synthesis.cellulose synthase	Symbols: ATCSLE1, CSLE1 | ATCSLE1; cellulose synthase/ transferase, transferring glycosyl groups | chr1:20876699-20879482 FORWARD	Cellulose synthase CSLE1	0.772676	1.03684e-09	0.686637	0.651727	0.17879	0.300194	0.838842	0.00346474	0.00971555
0.466493	-1.9547	-0.413507		-0.0883725	-0.536298	0.176283	-1.05951	-0.569023	1.63996	CHR19_JGVV15_67_T01	VIT_19s0015g00710	10.2.1	cell wall.cellulose synthesis.cellulose synthase	Symbols: ATCSLE1, CSLE1 | ATCSLE1; cellulose synthase/ transferase, transferring glycosyl groups | chr1:20876699-20879482 FORWARD	Cellulose synthase CSLE1	0.311893	4.57262e-07	0.487349	0.880538	0.213039	0.748459	0.00371844	0.137057	2.81285e-05
-0.353934	-1.92861	-0.170345		-0.052204	0.24872	0.16423	-0.176895	0.601247	0.553412	CHRUN_JGVV414_5_T01	VIT_00s0414g00050	10.2.1	cell wall.cellulose synthesis.cellulose synthase	Symbols: ATCSLE1, CSLE1 | ATCSLE1; cellulose synthase/ transferase, transferring glycosyl groups | chr1:20876699-20879482 FORWARD	Cellulose synthase CSLE1	0.28075	6.3828e-10	0.748414	0.904747	0.479071	0.656443	0.580774	0.0241058	0.0426081
-0.309881	-1.64368	0.0757149		-0.0188466	0.169464	0.205429	-0.319104	0.462328	0.674477	CHRUN_JGVV469_2_T01	VIT_00s0469g00020	10.2.1	cell wall.cellulose synthesis.cellulose synthase	Symbols: ATCSLE1, CSLE1 | ATCSLE1; cellulose synthase/ transferase, transferring glycosyl groups | chr1:20876699-20879482 FORWARD	Cellulose synthase CSLE1	0.377169	3.24443e-08	0.911154	0.96852	0.676187	0.562236	0.274586	0.096269	0.0141909
-0.327486	-1.59288	-0.526179		-1.1992	-0.298315	-0.45455	0.136064	-0.11329	-0.0851864	CHRUN_JGVV1349_1_T01	VIT_00s1349g00010	10.2.1	cell wall.cellulose synthesis.cellulose synthase	Symbols: ATCSLE1, CSLE1 | ATCSLE1; cellulose synthase/ transferase, transferring glycosyl groups | chr1:20876699-20879482 FORWARD	Cellulose synthase CSLE1	0.156144	5.48647e-11	0.0358195	1.01542e-07	0.196542	0.0265481	0.567782	0.645426	0.749277
0.279444	-1.57419	0.119592		0.342548	0.157833	0.573353	-0.32388	-0.461885	0.208369	CHR2_JGVV25_171_T01	VIT_02s0025g01840	10.2.1	cell wall.cellulose synthesis.cellulose synthase	Symbols: ATCSLG3, CSLG3 | ATCSLG3; cellulose synthase/ transferase/ transferase, transferring glycosyl groups | chr4:12456489-12460753 FORWARD	Cellulose synthase CSLG3	0.450332	1.01898e-07	0.84578	0.257521	0.709835	0.0443806	0.273132	0.101365	0.529007
0.170765	-1.55093	0.120197		0.62648	0.776963	0.580531	-0.480718	-0.401954	-0.015922	CHR2_JGVV25_172_T01	VIT_02s0025g01850	10.2.1	cell wall.cellulose synthesis.cellulose synthase	Symbols: ATCSLG3, CSLG3 | ATCSLG3; cellulose synthase/ transferase/ transferase, transferring glycosyl groups | chr4:12456489-12460753 FORWARD	Cellulose synthase CSLG3	0.809777	0.000100405	0.904937	0.143705	0.0847409	0.197267	0.272998	0.380113	0.981632
0.800129	-1.53534	-0.899088		1.71497	1.44643	1.14714	2.90025	2.00788	1.06458	CHR3_JGVV38_63_T01	VIT_03s0038g04120	10.2.1	cell wall.cellulose synthesis.cellulose synthase	Symbols: ATCSLD4, CSLD4 | ATCSLD4; cellulose synthase/ transferase, transferring glycosyl groups | chr4:17909919-17913641 REVERSE	Cellulose synthase CSLD4	0.0243894	4.22752e-06	0.0287037	1.47381e-06	6.05208e-05	0.000711376	1.63946e-11	8.59226e-08	0.00143195
-0.123875	-1.52996	-0.108644		0.0706293	0.233758	0.33796	-0.16783	0.612399	0.555322	CHRUN_JGVV414_3_T01	VIT_00s0414g00030	10.2.1	cell wall.cellulose synthesis.cellulose synthase	Symbols: ATCSLE1, CSLE1 | ATCSLE1; cellulose synthase/ transferase, transferring glycosyl groups | chr1:20876699-20879482 FORWARD	Cellulose synthase CSLE1	0.750058	7.83638e-09	0.8349	0.84602	0.446256	0.194831	0.550797	0.00933591	0.0207083
0.318931	-1.52722	0.0159015		0.330339	0.278728	0.177031	-0.312362	-0.148542	0.208705	CHR2_GSVIVT00019574001_T01	VIT_02s0025g01810	10.2.1	cell wall.cellulose synthesis.cellulose synthase	Symbols: ATCSLG3, CSLG3 | ATCSLG3; cellulose synthase/ transferase/ transferase, transferring glycosyl groups | chr4:12456489-12460753 FORWARD	No hit	0.377406	2.58476e-07	0.985256	0.288284	0.441402	0.644848	0.303189	0.672274	0.536745
0.518005	-1.17929	0.186661		-0.273039	-0.0561151	0.110189	0.0370682	-0.406086	-0.286107	CHR2_JGVV25_166_T01	VIT_02s0025g01770	10.2.1	cell wall.cellulose synthesis.cellulose synthase	Symbols: ATCSLG3, CSLG3 | ATCSLG3; cellulose synthase/ transferase/ transferase, transferring glycosyl groups | chr4:12456489-12460753 FORWARD	Cellulose synthase CSLG3	0.0769158	8.22e-06	0.709661	0.363956	0.907219	0.78501	0.923107	0.135396	0.332599
-0.446337	-1.1533	-0.617124		-0.485098	-0.126444	-0.0989162	0.0766945	-0.15147	-0.250237	CHR4_JGVV44_112_T01	VIT_04s0044g00790	10.2.1	cell wall.cellulose synthesis.cellulose synthase	Symbols: ATCSLE1, CSLE1 | ATCSLE1; cellulose synthase/ transferase, transferring glycosyl groups | chr1:20876699-20879482 FORWARD	Cellulose synthase CSLE1	0.322246	0.000769402	0.212758	0.209933	0.833608	0.871378	0.879783	0.746223	0.568213
-0.615247	-1.11451	-0.295287		-0.818847	-0.0796418	-0.372177	0.225184	0.187994	-0.00617749	CHRUN_JGVV1213_1_T01	VIT_00s1213g00010	10.2.1	cell wall.cellulose synthesis.cellulose synthase	Symbols: ATCSLE1, CSLE1 | ATCSLE1; cellulose synthase/ transferase, transferring glycosyl groups | chr1:20876699-20879482 FORWARD	Cellulose synthase CSLE1	0.00907284	1.02148e-06	0.371488	0.000240848	0.828952	0.112371	0.352586	0.456991	0.986495
-0.160081	-0.889761	-0.0360542		0.0932376	0.477819	0.0911173	1.30259	1.01016	0.463223	CHR2_JGVV25_168_T01	VIT_02s0025g01790	10.2.1	cell wall.cellulose synthesis.cellulose synthase	Symbols: ATCSLG3, CSLG3 | ATCSLG3; cellulose synthase/ transferase/ transferase, transferring glycosyl groups | chr4:12456489-12460753 FORWARD	Cellulose synthase CSLG3	0.619558	3.23885e-05	0.950034	0.762094	0.0411501	0.784336	8.74599e-08	1.04032e-05	0.0358501
0.176891	-0.299778	0.242984		-0.320918	-1.02154	-0.831178	-0.0568808	-0.621426	-1.28115	CHR2_JGVV25_185_T01	VIT_02s0025g01980	10.2.1	cell wall.cellulose synthesis.cellulose synthase	Symbols: ATCSLG3, CSLG3 | ATCSLG3; cellulose synthase/ transferase/ transferase, transferring glycosyl groups | chr4:12456489-12460753 FORWARD	Cellulose synthase CSLG3	0.637018	0.220038	0.56457	0.236863	0.000154926	0.00114928	0.871008	0.0120121	2.77969e-06
-0.278271	0.112755	-0.27861		-1.08215	-0.737397	-0.229718	-1.41124	-1.14007	-0.219109	CHR12_JGVV59_92_T01	VIT_12s0059g00980	10.2.1	cell wall.cellulose synthesis.cellulose synthase	Symbols: ATCSLB04, CSLB04, ATCSLB4 | ATCSLB04; cellulose synthase/ transferase/ transferase, transferring glycosyl groups | chr2:13814686-13818289 FORWARD	Cellulose synthase CSLB04	0.468364	0.718833	0.559224	0.000169432	0.0142317	0.524452	2.86219e-06	8.79124e-05	0.517385
-0.468514	0.224486	-0.332816		-0.768261	-0.683226	-0.453227	-1.12335	-1.0011	-0.260842	CHR12_JGVV59_93_T01	VIT_12s0059g00990	10.2.1	cell wall.cellulose synthesis.cellulose synthase	Symbols: ATCSLB04, CSLB04, ATCSLB4 | ATCSLB04; cellulose synthase/ transferase/ transferase, transferring glycosyl groups | chr2:13814686-13818289 FORWARD	Cellulose synthase CSLB04	0.030309	0.254665	0.229703	0.000152856	0.00127842	0.0268641	3.08639e-07	3.08304e-06	0.229345
-0.27501	0.423557	-0.25664		-0.627012	-0.484384	-0.369183	-1.10943	-0.902923	-0.0790917	CHR12_JGVV59_87_T01	VIT_12s0059g00930	10.2.1	cell wall.cellulose synthesis.cellulose synthase	Symbols: ATCSLB04, CSLB04, ATCSLB4 | ATCSLB04; cellulose synthase/ transferase/ transferase, transferring glycosyl groups | chr2:13814686-13818289 FORWARD	Cellulose synthase CSLB04	0.499051	0.136378	0.625853	0.0342917	0.148574	0.269955	0.000202643	0.00220513	0.852546
-0.167889	0.425602	0.595392		0.0695791	-0.83498	-1.50361	0.450506	0.208289	0.148465	CHRUN_JGVV469_1_T01	VIT_00s0469g00010	10.2.1	cell wall.cellulose synthesis.cellulose synthase	Symbols: ATCSLE1, CSLE1 | ATCSLE1; cellulose synthase/ transferase, transferring glycosyl groups | chr1:20876699-20879482 FORWARD	Cellulose synthase CSLE1	0.664935	0.0758831	0.0646592	0.85929	0.00186649	1.97819e-07	0.0770483	0.476058	0.640893
-0.198678	0.441493	0.954235		-1.41188	0.0309006	1.35474e-05	-1.25276	-0.984417	-1.64143	CHR2_JGVV25_164_T01	VIT_02s0025g01750	10.2.1	cell wall.cellulose synthesis.cellulose synthase	Symbols: ATCSLG3, CSLG3 | ATCSLG3; cellulose synthase/ transferase/ transferase, transferring glycosyl groups | chr4:12456489-12460753 FORWARD	Cellulose synthase CSLG3	0.78035	0.294984	0.0802944	0.000854049	0.972099	0.999987	0.0027651	0.0194383	0.000177584
0.22662	0.595842	0.135213		2.50934	0.24264	-0.978018	1.43679	0.837014	0.647309	CHR5_JGVV49_1_T01	VIT_05s0049g00010	10.2.1	cell wall.cellulose synthesis.cellulose synthase	Symbols: ATCSLG2, CSLG2 | ATCSLG2; cellulose synthase/ transferase/ transferase, transferring glycosyl groups | chr4:12462030-12465625 FORWARD	Cellulose synthase CSLG2	0.457631	0.00515672	0.767189	6.01874e-14	0.394281	4.56882e-05	2.86348e-08	0.000268794	0.00460763
0.643813	1.80912	0.996889		0.745137	0.689963	1.60363	-0.544004	-0.260083	0.69601	CHR8_JGVV7_61_T01	VIT_08s0007g08380	10.2.1	cell wall.cellulose synthesis.cellulose synthase	Symbols: CESA3, IXR1, ATCESA3, ATH-B, CEV1 | CEV1 (CONSTITUTIVE EXPRESSION OF VSP 1); cellulose synthase/ transferase, transferring glycosyl groups | chr5:1530174-1535414 REVERSE	Cellulose synthase CESA3	0.021963	1.51722e-09	0.00181705	0.00393718	0.0126919	1.05931e-07	0.0358059	0.370722	0.00811499
0.787158	1.91617	0.297804		-0.242882	-0.191818	-0.211623	0.45364	0.327739	0.0616818	CHR2_JGVV12_74_T01	VIT_02s0012g02190	10.2.1	cell wall.cellulose synthesis.cellulose synthase	Symbols: ATCSLD2, CSLD2 | CSLD2 (CELLULOSE-SYNTHASE LIKE D2); cellulose synthase/ transferase, transferring glycosyl groups | chr5:5561679-5565580 FORWARD	Cellulose synthase CSLD2	1.63681e-05	2.43591e-15	0.177782	0.1578	0.339063	0.247603	0.00481558	0.0453122	0.781007
0.15753	0.0790504	0.605182		0.354983	0.335288	1.14842	0.464167	-0.261197	0.27167	CHR8_JGVV56_96_T01	VIT_08s0056g01140	10.3	cell wall.hemicellulose synthesis	exostosin family protein | chr3:16651963-16653678 FORWARD	Exostosin	0.79025	0.845799	0.207043	0.376377	0.46018	0.00132138	0.205123	0.525281	0.514494
0.160667	0.107383	-0.114213		0.0494931	-0.0930601	-0.449334	-1.28021	-0.80217	-0.593716	CHRUN_GSVIVT00007233001_T01	VIT_00s0513g00010	10.3	cell wall.hemicellulose synthesis	Symbols: FUT2, ATFUT2 | FUT2 (FUCOSYLTRANSFERASE 2); fucosyltransferase/ transferase, transferring glycosyl groups | chr2:968335-970018 REVERSE	Glycosyl hydrolase family 43 protein	0.674814	0.694242	0.834074	0.902344	0.822479	0.0858286	1.61756e-06	0.00125533	0.0180837
0.335333	1.28115	0.448024		-0.434106	0.0935022	0.0290964	-0.0135224	0.00810539	0.205065	CHR12_JGVV57_124_T01	VIT_12s0057g01410	10.3	cell wall.hemicellulose synthesis	exostosin family protein | chr3:2433267-2434988 REVERSE	Exostosin	0.670877	0.00786821	0.622384	0.483076	0.922597	0.978657	0.986341	0.991402	0.767459
-0.607186	-0.158292	-1.0191		-3.03213	-3.46362	-1.78915	0.818663	0.870344	0.756561	CHR18_JGVV1_840_T01	VIT_18s0001g11860	10.3.2	cell wall.hemicellulose synthesis.glucuronoxylan	Symbols: GATL1, PARVUS, GLZ1 | PARVUS (PARVUS); polygalacturonate 4-alpha-galacturonosyltransferase/ transferase, transferring glycosyl groups / transferase, transferring hexosyl groups | chr1:6671137-6672653 REVERSE	Polygalacturonate 4-alpha-galacturonosyltransferase	0.165012	0.702441	0.0304105	1.64714e-10	3.60319e-11	1.064e-05	0.0284065	0.0201691	0.0493774
-0.515935	-0.136446	0.0802369		-1.5108	-0.976341	-0.866713	-0.496791	-0.418911	-0.177256	CHR4_JGVV23_255_T01	VIT_04s0023g01120	10.3.2	cell wall.hemicellulose synthesis.glucuronoxylan	Symbols: GATL1, PARVUS, GLZ1 | PARVUS (PARVUS); polygalacturonate 4-alpha-galacturonosyltransferase/ transferase, transferring glycosyl groups / transferase, transferring hexosyl groups | chr1:6671137-6672653 REVERSE	Galacturonosyltransferase	0.468617	0.820931	0.953797	0.00372946	0.0926737	0.122247	0.396953	0.493216	0.808251
-0.848088	-2.59823	-0.487583		-0.204302	-0.301472	-0.192898	-0.0110181	-0.400232	-0.492326	CHR12_JGVV59_173_T01	VIT_12s0059g01830	10.5	cell wall.cell wall proteins	cell wall protein precursor, putative | chr2:8981988-8982712 REVERSE	Unknown	0.00031744	1.48483e-15	0.0825079	0.424285	0.239639	0.474605	0.973453	0.068743	0.0255985
0.17073	-1.54231	-0.0473624		0.9386	0.0468653	-0.0664522	0.326686	0.621431	0.164229	CHR17_JGVV0_794_T01	VIT_17s0000g01460	10.5	cell wall.cell wall proteins	Symbols: KING1 | KING1 (SNF1-RELATED PROTEIN KINASE REGULATORY SUBUNIT GAMMA 1) | chr3:17987378-17989763 FORWARD	Protein kinase AKIN gamma	0.634913	7.89668e-09	0.940081	0.000120574	0.915245	0.869911	0.191475	0.00890676	0.574466
-1.00989	-0.732802	-0.929435		-0.885971	-0.712068	-0.528253	-0.406519	-0.792752	-0.490651	CHR3_JGVV38_18_T01	VIT_03s0038g04580	10.5	cell wall.cell wall proteins	Symbols: KING1 | KING1 (SNF1-RELATED PROTEIN KINASE REGULATORY SUBUNIT GAMMA 1) | chr3:17987378-17989763 FORWARD	SNF1-Related protein kinase regulatory subunit gamma 1	0.000105484	0.00117383	0.00144314	0.000232382	0.00467538	0.0304969	0.0913574	0.000883586	0.043039
-1.40302	-1.36401	0.109904		-0.370002	-0.335596	0.159955	0.432365	0.0212358	-0.347904	CHR8_JGVV40_130_T01	VIT_08s0040g01970	10.5.1	cell wall.cell wall proteins.AGPs	Symbols: FLA11 | FLA11 | chr5:752750-753657 REVERSE	fasciclin arabinogalactan-protein (FLA11)	0.0612824	0.0326326	0.951577	0.686442	0.756942	0.892482	0.598418	0.984159	0.690594
-0.841452	-1.09853	0.251302		-0.0102211	0.00150743	0.0629361	-0.168131	0.0127254	0.00308583	CHR8_JGVV40_121_T01	VIT_08s0040g02070	10.5.1	cell wall.cell wall proteins.AGPs	Symbols: FLA11 | FLA11 | chr5:752750-753657 REVERSE	fasciclin arabinogalactan-protein (FLA11)	0.184274	0.0307508	0.831736	0.992573	0.998826	0.950709	0.818953	0.988136	0.997558
0.185822	-0.915799	-0.620383		0.380382	0.406505	0.278835	0.60256	1.01578	0.945797	CHR2_JGVV25_99_T01	VIT_02s0025g01080	10.5.1	cell wall.cell wall proteins.AGPs	Symbols: AGP20, AtAGP20 | AGP20 | chr3:22810041-22810747 REVERSE	No hit	0.620857	0.000177075	0.052551	0.15154	0.157052	0.343611	0.015566	8.85453e-05	0.000273002
0.137565	-0.665429	-0.0647082		0.875873	0.484424	1.01665	0.841585	0.531126	1.85982	CHR6_JGVV4_357_T01	VIT_06s0004g04610	10.5.1	cell wall.cell wall proteins.AGPs	Symbols: SOS5 | SOS5 (salt overly sensitive 5); polysaccharide binding / protein binding | chr3:17136456-17137874 REVERSE	fasciclin arabinogalactan-protein (FLA4)	0.732058	0.00447455	0.919024	0.000461963	0.0756679	9.89496e-05	0.000701933	0.0325306	2.21414e-09
-0.386254	-0.14912	0.264721		1.34955	0.843968	1.24079	0.815935	0.882701	1.03964	CHR19_JGVV15_50_T01	VIT_19s0015g00530	10.5.1	cell wall.cell wall proteins.AGPs	Symbols: FLA1 | FLA1 (FASCICLIN-LIKE ARAB INOGALACTAN 1) | chr5:22558148-22560461 REVERSE	fasciclin arabinogalactan-protein (FLA1)	0.183538	0.570671	0.513452	6.81211e-07	0.00136549	4.57888e-06	0.000950441	0.000423608	6.28475e-05
-0.222704	-0.0864834	-0.293591		-0.147064	-0.602843	0.123548	-0.314025	-0.637508	1.30437	CHR12_JGVV57_91_T01	VIT_12s0057g01020	10.5.1	cell wall.cell wall proteins.AGPs	Symbols: FLA2 | FLA2 (FASCICLIN-LIKE ARABINOGALACTAN 2) | chr4:7491383-7492876 REVERSE	fasciclin-like arabinogalactan protein FLA2	0.634538	0.807583	0.583812	0.736558	0.0784726	0.798997	0.361976	0.0413357	6.53522e-05
-0.31154	0.164031	-0.0983472		0.166785	0.31069	1.50572	1.39271	1.14266	2.08446	CHR15_JGVV48_119_T01	VIT_15s0048g01750	10.5.1	cell wall.cell wall proteins.AGPs	Symbols: FLA10 | FLA10 | chr3:22499360-22501239 REVERSE	fasciclin arabinogalactan-protein (FLA8)	0.176769	0.416727	0.816366	0.484063	0.169237	1.2693e-09	2.88567e-09	2.42243e-07	6.90344e-13
0.226957	0.187846	0.0511073		-0.296079	0.819251	1.01283	0.850736	0.665782	0.512563	CHR8_JGVV7_162_T01	VIT_08s0007g07330	10.5.1	cell wall.cell wall proteins.AGPs	Symbols: AGP13 | AGP13 (arabinogalactan protein 13) | chr4:13317100-13317470 REVERSE	No hit	0.613961	0.558772	0.949801	0.402289	0.0111124	0.0011572	0.00452221	0.0280834	0.105836
-0.196872	0.873409	-0.0540029		-2.35374	-1.36356	-1.17576	-0.553497	0.487956	-0.314682	CHR15_JGVV46_216_T01	VIT_15s0046g01360	10.5.1	cell wall.cell wall proteins.AGPs	Symbols: AGP20, AtAGP20 | AGP20 | chr3:22810041-22810747 REVERSE	No hit	0.791462	0.0342625	0.964011	8.83785e-07	0.00335851	0.00843077	0.233437	0.307885	0.553864
-0.601831	-1.1855	0.23342		-1.28782	-0.668315	2.32932	1.32674	2.34115	1.28224	CHR3_JGVV38_282_T01	VIT_03s0038g01830	10.5.2	cell wall.cell wall proteins.proline rich proteins	Symbols: PRP4, ATPRP4 | PRP4 (PROLINE-RICH PROTEIN 4) | chr4:18096809-18098565 REVERSE	Proline-rich protein 4	0.327916	0.00982777	0.82536	0.00792488	0.247764	1.03581e-05	0.00593691	6.75949e-06	0.00938113
-0.331669	-1.05969	-1.75343		-0.220828	-0.75938	-0.0273766	-0.191589	-0.318668	0.641709	CHR9_JGVV70_40_T01	VIT_09s0070g00480	10.5.3	cell wall.cell wall proteins.LRR	Symbols: LRX1 | LRX1 (LEUCINE-RICH REPEAT/EXTENSIN 1); histidine phosphotransfer kinase/ protein binding / structural constituent of cell wall | chr1:4070124-4072567 FORWARD	LRX2 (leucine-rich repeat/extensin 2)	0.393363	0.000239078	6.40588e-06	0.554668	0.0171593	0.962346	0.59574	0.332998	0.0350806
-0.167976	-0.932784	-0.105533		-0.730378	-0.727684	-0.279632	-1.3564	-1.50584	-0.385527	CHR15_JGVV48_4_T01	VIT_15s0048g02970	10.5.3	cell wall.cell wall proteins.LRR	unknown protein | chr2:19145529-19146713 FORWARD	Extensin	0.712276	0.000645092	0.873603	0.0100685	0.0170329	0.41769	6.74127e-06	1.36748e-06	0.213447
-0.285685	-0.523979	0.524157		0.139507	0.470505	0.570078	1.24157	0.8084	0.79248	CHR11_JGVV16_254_T01	VIT_11s0016g02900	10.5.3	cell wall.cell wall proteins.LRR	leucine-rich repeat family protein / extensin family protein | chr4:14418605-14420250 FORWARD	Leucine-rich repeat family protein / extensin	0.424826	0.0397437	0.146154	0.706759	0.120621	0.0412668	1.14304e-05	0.00270592	0.00374521
-0.043262	-0.212441	0.134843		-0.331343	-0.0274431	-0.672083	1.29142	0.273606	-0.122597	CHR3_JGVV63_126_T01	VIT_03s0063g01370	10.5.3	cell wall.cell wall proteins.LRR	leucine-rich repeat family protein / extensin family protein | chr3:6558973-6562119 REVERSE	Leucine-rich repeat family protein / extensin	0.95606	0.585005	0.873677	0.444823	0.971477	0.0801633	0.000428779	0.525849	0.809729
0.0613948	0.516852	-0.0517579		1.94141	2.0312	0.882519	3.01254	3.01083	1.19088	CHR9_JGVV70_35_T01	VIT_09s0070g00390	10.5.3	cell wall.cell wall proteins.LRR	Symbols: AtRLP29 | AtRLP29 (Receptor Like Protein 29); protein binding | chr2:17807942-17809590 REVERSE	TMM (too many mouths)	0.946837	0.227867	0.965916	1.99114e-05	2.63373e-05	0.0511178	4.58378e-09	6.40073e-09	0.0068117
-1.49173	-1.78867	-1.62901		-0.101061	-0.207208	-0.018135	-0.0416935	-0.0798449	-0.127961	CHR14_JGVV83_96_T01	VIT_14s0083g01100	10.5.5	cell wall.cell wall proteins.RGP	Symbols: RGP2, ATRGP2 | RGP2 (REVERSIBLY GLYCOSYLATED POLYPEPTIDE 2); transferase, transferring hexosyl groups | chr5:5092157-5094494 FORWARD	Alpha-1,4-glucan-protein synthase 1	3.56018e-05	2.13754e-07	7.46169e-05	0.837564	0.667212	0.97872	0.930344	0.859671	0.771444
-0.153068	-0.770063	-1.00459		-0.163063	-0.127512	0.0830647	0.333003	0.395834	0.136535	CHR16_JGVV100_100_T01	VIT_16s0100g00270	10.6	cell wall.degradation	peptidoglycan-binding LysM domain-containing protein | chr5:24958241-24958769 FORWARD	Peptidoglycan-binding LysM domain-containing protein	0.511225	5.91382e-06	4.81509e-06	0.405823	0.588964	0.736838	0.0475942	0.018084	0.493766
0.0315856	0.62293	0.419715		0.230275	-0.502682	-1.20287	0.306416	-0.360948	-1.27959	CHR15_JGVV48_182_T01	VIT_15s0048g01080	10.6	cell wall.degradation	peptidoglycan-binding LysM domain-containing protein | chr5:24958241-24958769 FORWARD	Unknown	0.954424	0.00965884	0.24229	0.449256	0.0736263	1.31657e-05	0.262946	0.178661	4.5186e-06
-1.23445	-1.92227	-0.654842		-0.178857	-0.57868	-0.247009	0.637569	-0.111949	-0.303795	CHR2_JGVV25_41_T01	VIT_02s0025g00430	10.6.1	cell wall.degradation.cellulases and beta -1,4-glucanases	Symbols: AtGH9B15 | AtGH9B15 (Arabidopsis thaliana glycosyl hydrolase 9B15); catalytic/ hydrolase, hydrolyzing O-glycosyl compounds | chr4:12293332-12295859 REVERSE	Cellulase	0.0555611	0.000595254	0.487307	0.841013	0.444464	0.783675	0.316196	0.891646	0.686475
0.223486	1.62199	0.25212		-0.0839078	-0.437323	0.0724615	0.44632	-0.97839	0.00693382	CHR2_JGVV25_244_T01	VIT_02s0025g02650	26.3.4	misc.gluco-, galacto- and mannosidases.endoglucanase	Symbols: ATCEL2, CEL2 | ATCEL2; cellulase/ hydrolase, hydrolyzing O-glycosyl compounds | chr1:613216-616191 REVERSE	Cellulase CEL2	0.732958	4.64912e-05	0.755837	0.897567	0.389879	0.920058	0.309139	0.0150761	0.992139
-0.356896	-0.211073	-0.0113392		-0.0467011	0.364097	0.251021	1.24378	1.00724	0.360078	CHR4_JGVV8_189_T01	VIT_04s0008g02020	10.6.1	cell wall.degradation.cellulases and beta -1,4-glucanases	Symbols: AtGH9A4 | AtGH9A4 (Arabidopsis thaliana Glycosyl Hydrolase 9A4); catalytic/ hydrolase, hydrolyzing O-glycosyl compounds | chr3:15706994-15709789 FORWARD	Cellulase	0.472138	0.587267	0.991948	0.939982	0.439972	0.608845	0.000665116	0.00553533	0.389143
-0.0430403	3.01856	1.41241		-1.37116	-0.222706	0.020196	1.76303	3.09817	-1.43268	CHR7_JGVV5_72_T01	VIT_07s0005g00740	26.3.4	misc.gluco-, galacto- and mannosidases.endoglucanase	Symbols: AtGH9B13 | AtGH9B13 (Arabidopsis thaliana glycosyl hydrolase 9B13); catalytic/ hydrolase, hydrolyzing O-glycosyl compounds | chr4:1002394-1005253 REVERSE	Endo-1,4-beta-glucanase	0.978716	4.32419e-05	0.161141	0.0724033	0.865162	0.990747	0.0173266	6.1728e-05	0.0629688
1.11038	1.90605	0.770351		1.4112	0.847676	0.906022	0.487218	0.880404	0.19577	CHRUN_JGVV340_5_T01	VIT_00s0340g00050	26.3.4	misc.gluco-, galacto- and mannosidases.endoglucanase	Symbols: ATGH9A2, KOR2 | KOR2; catalytic/ hydrolase, hydrolyzing O-glycosyl compounds | chr1:24391679-24395360 REVERSE	Endo-1,4-beta-glucanase korrigan (KOR)	2.02003e-06	8.47744e-13	0.00192699	4.67658e-09	0.000117225	2.7225e-05	0.0147756	3.00628e-05	0.399558
0.974133	1.63325	0.371847		1.27829	0.767633	0.872143	0.458742	0.835491	0.138546	CHRUN_PDVV340_6_T01	VIT_00s0340g00060	26.3.4	misc.gluco-, galacto- and mannosidases.endoglucanase	Symbols: ATGH9A2, KOR2 | KOR2; catalytic/ hydrolase, hydrolyzing O-glycosyl compounds | chr1:24391679-24395360 REVERSE	Endo-1,4-beta-glucanase korrigan (KOR)	8.69903e-06	1.46725e-11	0.151455	1.55282e-08	0.000241346	2.54667e-05	0.0167177	3.43278e-05	0.556258
0.128732	1.9348	-0.234723		-0.366149	0.203097	0.159496	0.492513	0.367461	-0.137992	CHR3_JGVV38_371_T01	VIT_03s0038g00630	26.3.4	misc.gluco-, galacto- and mannosidases.endoglucanase	Symbols: AtGH9B18 | AtGH9B18 (Arabidopsis thaliana glycosyl hydrolase 9B18); catalytic/ hydrolase, hydrolyzing O-glycosyl compounds | chr4:18175902-18179183 REVERSE	Endo-1,4-beta-glucanase	0.886143	3.24763e-05	0.816409	0.528156	0.791103	0.836252	0.34015	0.504973	0.836868
-0.949662	-1.16586	-0.834585		-0.310348	-0.0282902	-0.114716	-0.642235	0.409794	-0.133688	CHR2_JGVV25_128_T01	VIT_02s0025g01380	26.3.4	misc.gluco-, galacto- and mannosidases.endoglucanase	Symbols: AtGH9C2 | AtGH9C2 (Arabidopsis thaliana glycosyl hydrolase 9C2); carbohydrate binding / catalytic/ hydrolase, hydrolyzing O-glycosyl compounds | chr1:23911119-23915229 FORWARD	Endo-1,4-beta-glucanase	0.0778646	0.0101911	0.209562	0.620312	0.978137	0.891504	0.206003	0.460742	0.84697
-0.90962	-1.41869	-0.66264		-0.567842	-0.157309	-0.0966218	-0.460582	-0.180357	-0.314073	CHR4_JGVV44_113_T01	VIT_04s0044g00780	26.3.4	misc.gluco-, galacto- and mannosidases.endoglucanase	Symbols: AtGH9C3 | AtGH9C3 (Arabidopsis thaliana glycosyl hydrolase 9C3); carbohydrate binding / catalytic/ hydrolase, hydrolyzing O-glycosyl compounds | chr4:6747467-6751311 REVERSE	Endo-1,4-beta-glucanase	0.0746893	0.00114411	0.323495	0.259514	0.838352	0.90503	0.363958	0.764796	0.575836
-0.88814	-1.88304	-1.01645		-0.637053	-0.332859	0.0850418	-0.145148	-0.366007	0.237742	CHR18_JGVV1_1045_T01	VIT_18s0001g14040	26.3.4	misc.gluco-, galacto- and mannosidases.endoglucanase	Symbols: AtGH9B7 | AtGH9B7 (Arabidopsis thaliana glycosyl hydrolase 9B7); catalytic/ hydrolase, hydrolyzing O-glycosyl compounds | chr1:28417052-28419529 REVERSE	Endo-1,4-beta-glucanase	0.000757736	1.42492e-10	0.00077682	0.00880343	0.251643	0.830946	0.631009	0.151137	0.398065
-0.499615	-0.441473	-0.913635		-0.298588	-0.507784	0.391293	0.22478	-0.0964404	1.1824	CHR12_JGVV59_118_T01	VIT_12s0059g01250	10.6.1	cell wall.degradation.cellulases and beta -1,4-glucanases	Symbols: AtGH9B8 | AtGH9B8 (Arabidopsis thaliana glycosyl hydrolase 9B8); catalytic/ hydrolase, hydrolyzing O-glycosyl compounds | chr2:14003250-14006017 FORWARD	Endo-1,4-beta-glucanase	0.228061	0.190819	0.0357633	0.473092	0.207023	0.329878	0.590215	0.837798	0.000811871
-0.105088	0.0106235	0.00710163		0.486277	0.256588	1.15381	0.239795	1.08946	1.80248	CHR6_JGVV9_248_T01	VIT_06s0009g00810	10.6.1	cell wall.degradation.cellulases and beta -1,4-glucanases	glycosyl hydrolase family 3 protein | chr5:7107376-7111349 REVERSE	Periplasmic beta-glucosidase precursor	0.830646	0.975444	0.993932	0.0875873	0.483593	8.07303e-05	0.44848	0.000128045	4.02859e-08
0.142739	0.635556	0.527052		0.740234	0.872533	0.265338	1.64486	1.89341	0.011252	CHR18_JGVV89_108_T01	VIT_18s0089g00210	10.6.1	cell wall.degradation.cellulases and beta -1,4-glucanases	Symbols: ATGH9B4, ATCEL5, CEL5 | CEL5 (CELLULASE 5); catalytic/ hydrolase, hydrolyzing O-glycosyl compounds | chr1:8095502-8097709 FORWARD	Endo-1,4-beta-glucanase	0.780356	0.0261602	0.207646	0.0142514	0.00679782	0.484013	6.66659e-07	5.79391e-08	0.982402
-0.547998	-2.67721	-0.151915		-0.836266	-0.456331	0.0582688	-0.90384	-0.112517	0.853058	CHR18_JGVV1_289_T01	VIT_18s0001g05180	10.6.2	cell wall.degradation.mannan-xylose-arabinose-fucose	glycosyl hydrolase family 3 protein | chr1:29349679-29352924 REVERSE	Beta-D-xylosidase	0.088784	1.11439e-12	0.802118	0.00336421	0.164433	0.908771	0.00153228	0.76596	0.00330721
0.0164306	-1.00468	-0.570256		-0.0245527	-0.336932	-0.229397	0.243309	-0.0676919	0.196275	CHR16_JGVV22_30_T01	VIT_16s0022g02170	10.6.2	cell wall.degradation.mannan-xylose-arabinose-fucose	Symbols: ATFUC1 | ATFUC1 (alpha-L-fucosidase 1); alpha-L-fucosidase | chr2:11974663-11976600 FORWARD	Alpha-L-fucosidase	0.977259	0.000108849	0.100911	0.956953	0.295336	0.492406	0.417249	0.854627	0.542017
-0.43885	-0.929708	-0.15663		-0.363594	-0.154135	-0.712668	-0.454866	-0.799951	-1.08393	CHR18_JGVV1_517_T01	VIT_18s0001g08370	10.6.2	cell wall.degradation.mannan-xylose-arabinose-fucose	Symbols: RXF12, ATXYN1 | RXF12; endo-1,4-beta-xylanase/ hydrolase, hydrolyzing O-glycosyl compounds | chr1:21684584-21688321 FORWARD	Glycosyl hydrolase family 10 protein	0.0021616	1.50829e-09	0.458585	0.00614499	0.351145	1.55447e-06	0.00067227	1.31022e-07	3.86763e-10
0.116398	-0.533413	-0.0557017		-1.84497	-0.896034	-1.13441	-1.36702	-1.65498	-1.15148	CHR18_JGVV89_112_T01	VIT_18s0089g00170	10.6.2	cell wall.degradation.mannan-xylose-arabinose-fucose	(1-4)-beta-mannan endohydrolase, putative | chr5:26538395-26541036 REVERSE	1,4-beta-mannan endohydrolase	0.796247	0.0314774	0.935138	4.29593e-09	0.00139316	4.90344e-05	1.45566e-06	4.96832e-08	3.5408e-05
-0.313457	-0.373806	-0.143872		-2.23384	-1.75008	-2.22276	-1.66272	-1.78801	-2.02424	CHR18_JGVV89_113_T01	VIT_18s0089g00160	10.6.2	cell wall.degradation.mannan-xylose-arabinose-fucose	(1-4)-beta-mannan endohydrolase, putative | chr5:26538395-26541036 REVERSE	1,4-beta-mannan endohydrolase	0.507449	0.270408	0.850909	1.90289e-08	6.00147e-06	3.66476e-08	4.4576e-06	1.54648e-06	2.39272e-07
0.242781	-0.0281982	0.477678		-0.317342	-0.0753441	0.0839522	-0.60841	-1.15092	-0.156181	CHR18_JGVV1_288_T01	VIT_18s0001g05160	10.6.2	cell wall.degradation.mannan-xylose-arabinose-fucose	glycosyl hydrolase family 3 protein | chr1:29349679-29352924 REVERSE	Glycosyl hydrolase family 3 protein	0.628895	0.944566	0.331793	0.41975	0.901629	0.884325	0.0715774	0.000641946	0.723285
-0.496761	0.0394301	-0.207802		-2.17501	-1.63468	-1.94116	-1.61238	-1.92428	-1.63455	CHR18_JGVV89_111_T01	VIT_18s0089g00180	10.6.2	cell wall.degradation.mannan-xylose-arabinose-fucose	(1-4)-beta-mannan endohydrolase, putative | chr5:26538395-26541036 REVERSE	1,4-beta-mannan endohydrolase	0.144315	0.911772	0.713119	1.40251e-09	1.65823e-06	2.86518e-08	5.61752e-07	2.26796e-08	7.94103e-07
0.018239	0.0767681	-0.153592		0.404463	1.21777	0.977385	1.94502	3.16677	0.522682	CHR5_JGVV20_43_T01	VIT_05s0020g00500	10.6.2	cell wall.degradation.mannan-xylose-arabinose-fucose	glycosyl hydrolase family 3 protein | chr3:6815613-6818308 REVERSE	Alpha-L-arabinofuranosidase	0.982339	0.859092	0.853085	0.331286	0.00192604	0.00934452	1.09988e-06	4.74374e-11	0.187721
-0.0292393	0.235793	-0.246986		-2.4042	-1.90679	-2.33635	-1.90223	-2.00364	-2.00914	CHR18_JGVV89_115_T01	VIT_18s0089g00140	10.6.2	cell wall.degradation.mannan-xylose-arabinose-fucose	(1-4)-beta-mannan endohydrolase, putative | chr5:26538395-26541036 REVERSE	1,4-beta-mannan endohydrolase	0.969103	0.510701	0.704235	4.09353e-09	1.52783e-06	1.35925e-08	4.12981e-07	2.03242e-07	2.81397e-07
-0.0627912	0.459853	-0.159428		0.295666	1.69498	1.73457	3.09517	3.95878	0.668096	CHR5_JGVV20_44_T01	VIT_05s0020g00510	10.6.2	cell wall.degradation.mannan-xylose-arabinose-fucose	Symbols: BXL2, ATBXL2 | BXL2 (BETA-XYLOSIDASE 2); hydrolase, hydrolyzing O-glycosyl compounds | chr1:564205-567769 FORWARD	Glycosyl hydrolase family 3 protein	0.929761	0.169138	0.833082	0.476358	1.14466e-05	4.26398e-06	1.08448e-11	2.62212e-14	0.0591066
0.529743	0.494282	1.00057		-0.235864	0.225093	0.0251775	0.00604287	-0.0415464	0.187836	CHR12_JGVV121_25_T01	VIT_12s0121g00380	10.6.2	cell wall.degradation.mannan-xylose-arabinose-fucose	Symbols: XYL4, ATBXL4 | XYL4; hydrolase, hydrolyzing O-glycosyl compounds / xylan 1,4-beta-xylosidase | chr5:25810115-25813335 REVERSE	Xylan 1,4-beta-xylosidase	0.0497189	0.0326667	0.000955414	0.411955	0.488822	0.957679	0.987505	0.904731	0.524023
0.573859	0.504347	1.10331		0.0910814	0.114647	0.65212	0.0512118	-0.155633	0.189645	CHR8_JGVV32_70_T01	VIT_08s0032g00890	10.6.2	cell wall.degradation.mannan-xylose-arabinose-fucose	Symbols: XYL4, ATBXL4 | XYL4; hydrolase, hydrolyzing O-glycosyl compounds / xylan 1,4-beta-xylosidase | chr5:25810115-25813335 REVERSE	Alpha-L-arabinosidase	0.149309	0.127475	0.00947453	0.865675	0.844838	0.0706569	0.918878	0.725579	0.665905
0.247088	0.535998	0.629909		0.614966	0.760836	0.95909	0.33782	0.717444	1.13445	CHRUN_JGVV415_8_T01	VIT_00s0415g00080	10.6.2	cell wall.degradation.mannan-xylose-arabinose-fucose	glycosyl hydrolase family 3 protein | chr5:3336255-3339366 REVERSE	Beta-D-xylosidase	0.153388	0.000209993	0.00066059	6.42456e-05	6.55158e-06	4.76105e-08	0.0225884	6.60039e-06	1.65925e-09
0.619873	0.563047	1.06017		0.0811916	0.252542	0.054794	0.0911335	0.174329	0.227318	CHR12_JGVV55_99_T01	VIT_12s0055g01310	10.6.2	cell wall.degradation.mannan-xylose-arabinose-fucose	Symbols: XYL4, ATBXL4 | XYL4; hydrolase, hydrolyzing O-glycosyl compounds / xylan 1,4-beta-xylosidase | chr5:25810115-25813335 REVERSE	Beta-glucosidase	0.195493	0.150963	0.0380587	0.90184	0.676516	0.94219	0.873217	0.740745	0.659872
0.583329	0.66814	1.02504		-0.1369	0.177817	0.0743644	0.383069	-0.0498795	-0.287283	CHR12_JGVV55_93_T01	VIT_12s0055g01180	10.6.2	cell wall.degradation.mannan-xylose-arabinose-fucose	Symbols: XYL4, ATBXL4 | XYL4; hydrolase, hydrolyzing O-glycosyl compounds / xylan 1,4-beta-xylosidase | chr5:25810115-25813335 REVERSE	Alpha-L-arabinosidase	0.0280823	0.00384867	0.000711684	0.677484	0.609733	0.856127	0.127412	0.884622	0.291209
0.651669	0.754142	1.14317		-0.130143	-0.00708967	0.267478	0.14093	0.167273	0.492156	CHR12_JGVV121_15_T01	VIT_12s0121g00230	10.6.2	cell wall.degradation.mannan-xylose-arabinose-fucose	Symbols: XYL4, ATBXL4 | XYL4; hydrolase, hydrolyzing O-glycosyl compounds / xylan 1,4-beta-xylosidase | chr5:25810115-25813335 REVERSE	Beta-D-xylosidase	0.110983	0.0262438	0.0102453	0.806122	0.99198	0.571861	0.766144	0.717819	0.207191
-0.728205	-2.87109	2.03348		-0.133233	0.124585	0.181553	0.191346	-0.10699	0.0274452	CHR1_JGVV127_46_T01	VIT_01s0127g00400	10.6.3	cell wall.degradation.pectate lyases and polygalacturonases	polygalacturonase | chr1:3515365-3517888 REVERSE	Polygalacturonase GH28	0.0970121	3.85945e-10	4.18267e-05	0.817056	0.85252	0.756141	0.699374	0.840389	0.965605
-0.135746	-1.39749	-0.74382		-1.36984	-2.02076	-1.18924	-0.669696	-2.9694	-0.373089	CHR2_JGVV25_24_T01	VIT_02s0025g00260	10.6.3	cell wall.degradation.pectate lyases and polygalacturonases	glycoside hydrolase family 28 protein / polygalacturonase (pectinase) family protein | chr3:22758063-22760192 FORWARD	Polygalacturonase GH28	0.896366	0.00578873	0.351584	0.0102873	0.000454502	0.0316715	0.241445	5.88091e-07	0.570057
0.155631	-1.16644	0.989135		-0.202203	0.172171	0.157614	0.310498	0.494038	0.181181	CHR15_JGVV46_153_T01	VIT_15s0046g02000	10.6.3	cell wall.degradation.pectate lyases and polygalacturonases	glycoside hydrolase family 28 protein / polygalacturonase (pectinase) family protein | chr3:22758063-22760192 FORWARD	Polygalacturonase GH28	0.761651	0.000113253	0.00980044	0.614239	0.719806	0.728118	0.366146	0.122193	0.643729
0.329884	-1.15945	0.222492		1.0316	-0.24364	-0.832004	1.39099	0.930193	1.10792	CHR13_JGVV64_44_T01	VIT_13s0064g01370	10.6.3	cell wall.degradation.pectate lyases and polygalacturonases	Symbols: PGIP1, ATPGIP1 | PGIP1 (POLYGALACTURONASE INHIBITING PROTEIN 1); protein binding | chr5:2132350-2133587 FORWARD	Polygalacturonase inhibiting protein 1 PGIP1	0.433855	0.000160851	0.713836	0.0011209	0.581324	0.00997668	2.28057e-05	0.00317878	0.000626599
-0.259367	-1.10459	-0.804022		-0.667442	0.636982	0.911845	0.611379	0.856441	1.10599	CHR1_JGVV127_6_T01	VIT_01s0127g00850	10.6.3	cell wall.degradation.pectate lyases and polygalacturonases	BURP domain-containing protein / polygalacturonase, putative | chr1:26512722-26515188 REVERSE	Polygalacturonase BURP	0.526977	0.0001089	0.0281227	0.0223777	0.0446952	0.00231699	0.0360796	0.00330623	0.000253603
-0.0166118	-0.934491	-0.399929		-0.844762	0.978374	2.25767	0.421555	0.771628	2.10788	CHR1_JGVV127_4_T01	VIT_01s0127g00870	10.6.3	cell wall.degradation.pectate lyases and polygalacturonases	Symbols: JP630 | JP630; polygalacturonase | chr1:8402046-8404301 FORWARD	Polygalacturonase JP630	0.969103	2.72986e-06	0.119792	3.04823e-05	8.24491e-06	1.8093e-13	0.0295838	0.000113556	4.19722e-13
-0.126928	-0.765336	-0.119684		0.345427	0.128033	1.07908	-0.681812	0.559974	1.45302	CHR7_JGVV5_251_T01	VIT_07s0005g02590	10.6.3	cell wall.degradation.pectate lyases and polygalacturonases	glycoside hydrolase family 28 protein / polygalacturonase (pectinase) family protein | chr3:22997031-23000041 REVERSE	Polygalacturonase GH28	0.805072	0.00627961	0.859659	0.297179	0.791634	0.000459277	0.0206003	0.0623605	6.56251e-06
-1.1815	-0.266868	0.469118		-1.31553	-0.284585	0.157024	0.121634	0.0591506	-0.17502	CHR5_JGVV20_35_T01	VIT_05s0020g00420	10.6.3	cell wall.degradation.pectate lyases and polygalacturonases	glycoside hydrolase family 28 protein / polygalacturonase (pectinase) family protein | chr1:17766874-17769951 FORWARD	Polygalacturonase GH28	0.0135343	0.572955	0.521993	0.00297662	0.666514	0.827206	0.843153	0.926016	0.77213
-0.121221	-0.235671	0.0395481		-1.03237	-0.00846102	-0.610522	0.0147478	0.235442	-0.469633	CHR8_JGVV7_119_T01	VIT_08s0007g07770	10.6.3	cell wall.degradation.pectate lyases and polygalacturonases	Symbols: ADPG1 | ADPG1; polygalacturonase | chr3:21283338-21285941 REVERSE	Polygalacturonase PG1	0.801557	0.41093	0.957955	0.000273385	0.988144	0.0344775	0.972664	0.466077	0.108897
-0.038756	-0.108688	-0.271848		-1.01533	-0.10193	-0.26656	-0.00349751	-0.158849	-0.36145	CHR8_JGVV7_120_T01	VIT_08s0007g07760	10.6.3	cell wall.degradation.pectate lyases and polygalacturonases	Symbols: ADPG1 | ADPG1; polygalacturonase | chr3:21283338-21285941 REVERSE	Polygalacturonase PG1	0.945098	0.71343	0.542179	0.000188458	0.818742	0.406168	0.993288	0.627619	0.212383
-0.701277	-0.00126565	-0.00717967		0.358193	0.984171	-0.494455	1.29654	1.13034	-0.240741	CHR14_JGVV60_193_T01	VIT_14s0060g00620	10.6.3	cell wall.degradation.pectate lyases and polygalacturonases	glycoside hydrolase family 28 protein / polygalacturonase (pectinase) family protein | chr1:504673-507204 REVERSE	Ribosome-binding factor A; Glycoside hydrolase, family 28	0.0257434	0.996937	0.994089	0.262322	0.00145236	0.109686	1.78514e-05	0.000142373	0.483037
-0.0630308	0.1375	0.444379		0.695701	0.485674	1.39035	-0.550789	0.733939	0.360262	CHR19_JGVV27_47_T01	VIT_19s0027g01310	10.6.3	cell wall.degradation.pectate lyases and polygalacturonases	polygalacturonase, putative / pectinase, putative | chr5:19518770-19520528 REVERSE	Polygalacturonase GH28	0.935917	0.740008	0.446387	0.0655633	0.276288	0.000320512	0.151889	0.0498325	0.399195
0.203761	0.468502	-0.0144213		0.60443	0.462971	0.799973	0.582928	0.290859	1.11801	CHR8_JGVV7_127_T01	VIT_08s0007g07690	10.6.3	cell wall.degradation.pectate lyases and polygalacturonases	Symbols: PGIP1, ATPGIP1 | PGIP1 (POLYGALACTURONASE INHIBITING PROTEIN 1); protein binding | chr5:2132350-2133587 FORWARD	Polygalacturonase inhibiting protein PGIP1	0.468937	0.0161984	0.98177	0.00334247	0.0386292	0.000216086	0.00441773	0.181002	1.27531e-06
0.559643	1.56978	-0.146367		1.82874	0.793072	-1.10301	2.99679	1.92281	0.408943	CHR18_JGVV1_262_T01	VIT_18s0001g04640	10.6.3	cell wall.degradation.pectate lyases and polygalacturonases	glycoside hydrolase family 28 protein / polygalacturonase (pectinase) family protein | chr4:15625558-15627517 FORWARD	No hit	0.21608	2.986e-05	0.866643	5.81912e-06	0.055134	0.00441205	2.36797e-10	2.74122e-06	0.33932
0.241858	1.66376	-0.0423794		0.472618	0.433448	0.676491	1.17557	0.83064	0.551015	CHR4_JGVV44_58_T01	VIT_04s0044g01420	10.6.3	cell wall.degradation.pectate lyases and polygalacturonases	glycoside hydrolase family 28 protein / polygalacturonase (pectinase) family protein | chr4:16091940-16094958 FORWARD	Polygalacturonase GH28	0.668104	6.92688e-06	0.967581	0.237297	0.336776	0.0792216	0.00127979	0.0231669	0.158257
-1.87055	-2.24935	-0.846768		-0.49314	-0.439908	0.250019	1.04037	-0.0712948	-0.00894712	CHR1_JGVV137_59_T01	VIT_01s0137g00240	10.6.3	cell wall.degradation.pectate lyases and polygalacturonases	pectate lyase family protein | chr1:25401588-25403503 FORWARD	Pectate lyase	0.000285018	3.37116e-06	0.191709	0.364632	0.482619	0.716677	0.0273772	0.916498	0.991367
-0.973771	-1.79089	-0.476542		-0.932899	0.0749429	-0.651601	1.03315	1.2226	-0.277208	CHR14_JGVV108_3_T01	VIT_14s0108g00030	10.6.3	cell wall.degradation.pectate lyases and polygalacturonases	Symbols: AT59 | AT59; lyase/ pectate lyase | chr1:4931566-4933515 REVERSE	Pectate lyase	0.0315205	1.64616e-05	0.473949	0.0249375	0.923906	0.147371	0.0120273	0.00319927	0.588911
-0.361259	-1.23459	-0.345324		0.195638	-0.788254	0.304906	0.0119902	0.927349	1.58736	CHR13_JGVV19_41_T01	VIT_13s0019g04910	10.6.3	cell wall.degradation.pectate lyases and polygalacturonases	pectate lyase family protein | chr5:1203203-1207352 REVERSE	Pectate lyase	0.63712	0.00978972	0.72514	0.791012	0.177578	0.666848	0.98822	0.0719332	0.0020855
-0.510353	-0.273436	0.118808		-0.168045	0.780512	-0.189101	0.570989	1.47052	-0.206001	CHR1_JGVV26_98_T01	VIT_01s0026g01670	10.6.3	cell wall.degradation.pectate lyases and polygalacturonases	lyase/ pectate lyase | chr5:4895750-4897682 FORWARD	Pectate lyase, N-terminal	0.430889	0.599978	0.924346	0.815579	0.160948	0.805004	0.275369	0.00250146	0.752635
-0.300129	-0.18347	0.0595756		-0.0805065	-0.728145	-1.38795	-0.158748	-1.7682	-0.741406	CHR16_JGVV39_17_T01	VIT_16s0039g00260	10.6.3	cell wall.degradation.pectate lyases and polygalacturonases	pectate lyase family protein | chr5:2880423-2881597 REVERSE	Pectate lyase	0.526029	0.613535	0.947797	0.881278	0.047167	9.66803e-05	0.715121	1.57223e-06	0.0314455
-1.44409	0.968149	-0.596563		-0.607004	-0.957548	-1.49914	-1.28269	-0.711783	-0.807808	CHR17_JGVV0_58_T01	VIT_17s0000g09810	10.6.3	cell wall.degradation.pectate lyases and polygalacturonases	pectate lyase family protein | chr1:25401588-25403503 FORWARD	Pectate lyase	0.000867825	0.010661	0.308445	0.153107	0.0268544	0.000343111	0.00138915	0.0827123	0.0506113
-0.940205	1.80518	0.456383		-2.4821	-2.36488	-2.51227	-0.477677	-1.28775	-0.0303606	CHR7_JGVV5_500_T01	VIT_07s0005g05520	10.6.3	cell wall.degradation.pectate lyases and polygalacturonases	pectate lyase family protein | chr3:9005939-9008801 REVERSE	Pectate lyase	0.401825	0.025388	0.801182	0.00361087	0.00953117	0.0041211	0.655927	0.149199	0.983115
-0.00147568	3.97808	1.83003		0.199679	-1.46661	-0.0076133	-0.0666159	-1.57009	0.378545	CHR14_JGVV219_23_T01	VIT_14s0219g00230	10.6.3	cell wall.degradation.pectate lyases and polygalacturonases	pectate lyase family protein | chr4:12770331-12772333 REVERSE	Pectate lyase	0.999645	1.05397e-05	0.123306	0.889562	0.151539	0.997	0.961047	0.0864363	0.753624
-1.86112	-3.48957	-1.54067		-1.05707	-0.101657	1.8526	-2.02866	-0.257132	-0.790962	CHR14_JGVV108_94_T01	VIT_14s0108g01020	10.7	cell wall.modification	Symbols: ATEXPA10, AT-EXP10, ATEXP10, ATHEXP ALPHA 1.1, EXP10 | ATEXPA10 (ARABIDOPSIS THALIANA EXPANSIN A 10); structural constituent of cell wall | chr1:9259750-9260792 FORWARD	Alpha-expansin 1 precursor	0.0360969	1.74579e-05	0.159566	0.233272	0.949488	0.0269684	0.01171	0.815179	0.397805
-0.420965	-2.32413	-1.23637		-0.265635	-0.428441	0.188767	-0.514725	-0.156338	-0.180551	CHR9_JGVV2_750_T01	VIT_09s0002g08510	10.7	cell wall.modification	Symbols: ATEXPB2, EXPB2, ATHEXP BETA 1.4 | ATEXPB2 (ARABIDOPSIS THALIANA EXPANSIN B2) | chr1:24427266-24428399 FORWARD	Expansin beta 2 precursor	0.396805	2.68009e-08	0.00855053	0.583067	0.366081	0.736305	0.198026	0.754132	0.718203
-0.618028	-1.59719	-0.917883		0.550163	-0.261364	-0.1488	0.685928	0.902966	0.628996	CHR11_JGVV16_424_T01	VIT_11s0016g04720	10.7	cell wall.modification	Symbols: EXLB3 | EXLB3 (EXPANSIN-LIKE B3 PRECURSOR) | chr2:8090658-8091656 REVERSE	Blight-associated protein p12 precursor	0.224072	0.000114994	0.0975161	0.235036	0.68148	0.829133	0.114334	0.0338971	0.165801
-1.89559	-1.26327	-2.52126		-0.783644	-0.8157	-0.0913337	-1.76701	-0.57677	0.0411924	CHR1_JGVV26_15_T01	VIT_01s0026g02620	10.7	cell wall.modification	Symbols: ATEXPA10, AT-EXP10, ATEXP10, ATHEXP ALPHA 1.1, EXP10 | ATEXPA10 (ARABIDOPSIS THALIANA EXPANSIN A 10); structural constituent of cell wall | chr1:9259750-9260792 FORWARD	Expansin [Vitis labrusca x Vitis vinifera] EXPA15	5.442e-06	0.000342586	4.08366e-07	0.033005	0.0394252	0.88496	5.19645e-06	0.1276	0.943119
-1.87023	-0.8488	-0.969174		-0.665216	-1.09686	-0.177258	-0.615279	-0.0160455	1.16702	CHR17_JGVV53_69_T01	VIT_17s0053g00990	10.7	cell wall.modification	Symbols: ATEXPA15, EXP15, ATEXP15, ATHEXP ALPHA 1.3 | ATEXPA15 (ARABIDOPSIS THALIANA EXPANSIN A15) | chr2:916854-918643 REVERSE	Alpha-expansin 1 precursor	8.21044e-05	0.0368883	0.082281	0.141065	0.0172252	0.790325	0.170387	0.98085	0.00745784
-0.102814	-0.307317	-0.0905789		0.635886	0.292399	1.02515	0.852088	0.927998	1.49265	CHR4_JGVV79_32_T01	VIT_04s0079g00420	10.7	cell wall.modification	Symbols: ATEXPA13, EXP13, ATEXP13, ATHEXP ALPHA 1.22 | ATEXPA13 (ARABIDOPSIS THALIANA EXPANSIN A13) | chr3:742354-744047 REVERSE	Alpha-expansin 13 precursor	0.671363	0.0383576	0.778174	8.32309e-05	0.0936384	3.55677e-08	6.70899e-07	1.75274e-07	1.1038e-11
-0.390167	-0.267367	0.121644		-0.313041	-0.371207	-0.109107	-1.16338	-1.55039	-0.651535	CHR6_JGVV4_48_T01	VIT_06s0004g07970	10.7	cell wall.modification	Symbols: ATEXPA15, EXP15, ATEXP15, ATHEXP ALPHA 1.3 | ATEXPA15 (ARABIDOPSIS THALIANA EXPANSIN A15) | chr2:916854-918643 REVERSE	Alpha-expansin 10 precursor	0.500886	0.547469	0.907296	0.551192	0.509103	0.879553	0.00510512	0.000284596	0.143803
-0.779246	0.0355057	-0.313355		-1.38009	-0.969711	-1.44535	-0.0354197	0.0618777	-0.114023	CHR8_JGVV7_809_T01	VIT_08s0007g00440	10.7	cell wall.modification	Symbols: ATEXPA6, ATEXP6, ATHEXP ALPHA 1.8 | ATEXPA6 (ARABIDOPSIS THALIANA EXPANSIN A6) | chr2:12431341-12433595 REVERSE	Alpha-expansin 6 precursor	0.0703727	0.940262	0.65942	0.000417019	0.0192333	0.000331586	0.951639	0.910439	0.836278
0.145261	0.146407	-0.178226		0.066244	-0.126348	-0.586543	1.85821	0.422638	0.138218	CHR7_JGVV5_225_T01	VIT_07s0005g02310	10.7	cell wall.modification	Symbols: ATEXPA17, ATEXP17, ATHEXP ALPHA 1.13 | ATEXPA17 (ARABIDOPSIS THALIANA EXPANSIN A17) | chr4:700653-701527 FORWARD	Expansin EXPA17	0.773066	0.654102	0.77054	0.890701	0.797627	0.0619494	5.2498e-08	0.180881	0.728123
-0.0941173	0.395017	0.0581809		0.301988	0.334016	0.528078	1.24317	0.439702	0.280601	CHR2_GSVIVT00019470001_T01	VIT_02s0025g00940	10.7	cell wall.modification	Symbols: ATEXP26, EXP26, ATHEXP ALPHA 1.16 | ATEXP26 (ARABIDOPSIS THALIANA EXPANSIN A26) | chr5:15735871-15736908 REVERSE	No hit	0.817338	0.0736036	0.922613	0.232331	0.21898	0.0270647	8.36838e-07	0.0609651	0.274407
-1.07376	0.820195	-0.365781		-0.652048	-0.986996	-0.09178	-0.283828	-0.296543	1.09711	CHR5_JGVV77_13_T01	VIT_05s0077g00220	10.7	cell wall.modification	Symbols: ATEXPA1, EXP1, AT-EXP1, ATEXP1, ATHEXP ALPHA 1.2 | ATEXPA1 (ARABIDOPSIS THALIANA EXPANSIN A1) | chr1:26141836-26143496 FORWARD	Expansin A4	0.00912589	0.023214	0.578375	0.0993817	0.0159424	0.890619	0.529958	0.510992	0.00472366
-0.00875661	1.02006	0.555402		-0.147958	-0.0272282	-0.333223	-0.0371481	0.287406	-0.238441	CHR9_JGVV2_584_T01	VIT_09s0002g06520	10.7	cell wall.modification	Symbols: EXLB3 | EXLB3 (EXPANSIN-LIKE B3 PRECURSOR) | chr2:8090658-8091656 REVERSE	Beta-expansin EXPR3	0.989759	0.000689516	0.197045	0.737422	0.96596	0.369826	0.936605	0.421	0.52773
0.509736	1.08056	0.163778		0.434753	0.270804	0.446129	0.0354111	-0.00410884	-0.180341	CHR11_PDVV52_10_T01	VIT_11s0052g01790	10.7	cell wall.modification	Symbols: XTH9 | XTH9 (XYLOGLUCAN ENDOTRANSGLUCOSYLASE/HYDROLASE 9); hydrolase, acting on glycosyl bonds / xyloglucan:xyloglucosyl transferase | chr4:1415949-1417327 FORWARD	No hit	0.00446335	7.94458e-09	0.563748	0.00890107	0.155804	0.00891476	0.881057	0.98773	0.339115
0.817204	1.41371	0.496584		0.072011	-0.507436	0.954079	0.299936	-0.473909	-0.293974	CHR3_JGVV38_129_T01	VIT_03s0038g03430	10.7	cell wall.modification	Symbols: ATEXLA2, EXPL2, ATEXPL2, ATHEXP BETA 2.2 | ATEXLA2 (ARABIDOPSIS THALIANA EXPANSIN-LIKE A2) | chr4:17978443-17979740 REVERSE	Beta-expansin (EXPL2)	0.000587936	9.09898e-09	0.0811254	0.827342	0.0323814	4.54302e-05	0.194083	0.0316584	0.21992
-0.1272	1.86887	-0.314132		0.421786	-0.922238	-1.33959	0.363056	-0.434853	0.163639	CHR17_JGVV0_356_T01	VIT_17s0000g06360	10.7	cell wall.modification	Symbols: ATEXPA1, EXP1, AT-EXP1, ATEXP1, ATHEXP ALPHA 1.2 | ATEXPA1 (ARABIDOPSIS THALIANA EXPANSIN A1) | chr1:26141836-26143496 FORWARD	Alpha-expansin 3	0.924095	0.00254648	0.82435	0.619254	0.230454	0.048396	0.657301	0.581271	0.863932
0.14573	3.24684	1.2666		1.56105	-0.193978	-0.248837	0.841219	0.387264	1.03605	CHR6_JGVV4_336_T01	VIT_06s0004g04860	10.7	cell wall.modification	Symbols: ATEXPA4, ATEXP4, ATHEXP ALPHA 1.6 | ATEXPA4 (ARABIDOPSIS THALIANA EXPANSIN A4) | chr2:16543832-16545584 REVERSE	Alpha-expansin 6 precursor	0.894815	1.08712e-07	0.0861275	0.00580266	0.84	0.773984	0.153338	0.570747	0.0789345
-0.448824	-1.19544	-0.575654		-0.397988	-0.127068	0.191519	-0.0878213	-0.260344	-0.274741	CHR10_JGVV3_222_T01	VIT_10s0003g02440	10.7	cell wall.modification	xyloglucan:xyloglucosyl transferase, putative / xyloglucan endotransglycosylase, putative / endo-xyloglucan transferase, putative | chr3:8550110-8551335 FORWARD	Xyloglucan endotransglucosylase/hydrolase 23	0.184243	2.80948e-05	0.131237	0.19749	0.785675	0.623074	0.822867	0.427201	0.407973
-0.268256	-1.02173	-0.206022		-0.29183	-0.428505	-0.222816	0.277857	0.0273257	-0.340397	CHR3_JGVV88_55_T01	VIT_03s0088g00650	10.7	cell wall.modification	xyloglucan:xyloglucosyl transferase, putative / xyloglucan endotransglycosylase, putative / endo-xyloglucan transferase, putative | chr2:6244781-6246233 FORWARD	Xyloglucan:xyloglucosyl transferase	0.486693	0.000182967	0.699546	0.366216	0.187618	0.538904	0.374962	0.948162	0.274322
-0.266951	-0.988837	-0.900775		-1.06773	0.29842	0.582271	0.837247	1.29568	0.262211	CHR8_JGVV7_384_T01	VIT_08s0007g04950	10.7	cell wall.modification	xyloglucan:xyloglucosyl transferase, putative / xyloglucan endotransglycosylase, putative / endo-xyloglucan transferase, putative | chr2:15472645-15474681 REVERSE	Xyloglucan endotransglucosylase/hydrolase 32	0.64936	0.00657898	0.0689773	0.00539987	0.579542	0.165995	0.0293356	0.000851476	0.580294
-1.03431	-0.890495	0.00270979		-1.70832	-0.266003	0.515756	-1.35564	-1.81077	-1.29205	CHR7_JGVV185_4_T01	VIT_07s0185g00050	10.7	cell wall.modification	xyloglucan:xyloglucosyl transferase, putative / xyloglucan endotransglycosylase, putative / endo-xyloglucan transferase, putative | chr4:7626612-7628367 REVERSE	Xyloglucan:xyloglucosyl transferase	0.130097	0.120048	0.998762	0.00397156	0.783209	0.490717	0.0219323	0.00238012	0.0337816
-0.183054	-0.732698	-0.317239		0.305546	-0.429975	1.82749	-0.786853	0.342125	1.91292	CHRUN_JGVV386_5_T01	VIT_00s0386g00050	10.7	cell wall.modification	xyloglucan:xyloglucosyl transferase, putative / xyloglucan endotransglycosylase, putative / endo-xyloglucan transferase, putative | chr4:17775474-17777397 REVERSE	Xyloglucan endotransglucosylase/hydrolase precursor	0.806623	0.0743722	0.697421	0.575894	0.441236	6.30045e-05	0.0708715	0.497597	2.93106e-05
-0.120814	-0.711326	-0.172355		0.889074	-0.405669	-0.109314	-0.174512	-1.01256	-0.00375474	CHR11_JGVV52_57_T01	VIT_11s0052g01250	10.7	cell wall.modification	Symbols: XTR6, XTH23 | XTR6 (XYLOGLUCAN ENDOTRANSGLYCOSYLASE 6); hydrolase, acting on glycosyl bonds / hydrolase, hydrolyzing O-glycosyl compounds / xyloglucan:xyloglucosyl transferase | chr4:13128643-13129884 FORWARD	Xyloglucan endotransglucosylase/hydrolase 23	0.80548	0.00766403	0.762474	0.00165727	0.221658	0.806578	0.614072	0.000416492	0.993721
0.322218	-0.0487279	0.317546		1.65411	1.11486	2.03245	0.55897	-0.348316	0.708574	CHR12_JGVV134_10_T01	VIT_12s0134g00160	10.7	cell wall.modification	Symbols: XTH9 | XTH9 (XYLOGLUCAN ENDOTRANSGLUCOSYLASE/HYDROLASE 9); hydrolase, acting on glycosyl bonds / xyloglucan:xyloglucosyl transferase | chr4:1415949-1417327 FORWARD	Xyloglucan endotransglycosylase/hydrolase 16	0.600209	0.923912	0.684828	0.000111487	0.0122802	7.68696e-06	0.203818	0.471488	0.105046
0.278964	0.0293916	-0.248182		0.007653	-1.09316	-0.58231	0.381181	-0.977824	-0.225628	CHR18_PDVV72_54_T01	VIT_18s0072g00680	10.7	cell wall.modification	Symbols: XTR3 | XTR3 (XYLOGLUCAN ENDOTRANSGLYCOSYLASE 3); hydrolase, acting on glycosyl bonds / xyloglucan:xyloglucosyl transferase | chr5:23304888-23306421 REVERSE	No hit	0.593653	0.945732	0.717349	0.991492	0.00393874	0.128098	0.329015	0.00590257	0.611322
-0.35229	0.110839	0.189594		-0.349846	-0.310761	-0.431737	-0.68348	-2.02175	-1.50047	CHR10_JGVV3_226_T01	VIT_10s0003g02480	10.7	cell wall.modification	xyloglucan:xyloglucosyl transferase, putative / xyloglucan endotransglycosylase, putative / endo-xyloglucan transferase, putative | chr3:8550110-8551335 FORWARD	Xyloglucan endotransglycosylase/hydrolase precursor XTH-21	0.621078	0.842115	0.861632	0.559826	0.659242	0.465174	0.168836	4.50575e-05	0.00197215
0.304789	0.638575	1.00772		0.143006	0.246196	1.10544	-0.393813	0.62781	-0.0371866	CHR1_JGVV150_46_T01	VIT_01s0150g00460	10.7	cell wall.modification	Symbols: EXGT-A4 | EXGT-A4 (ENDOXYLOGLUCAN TRANSFERASE A4); hydrolase, acting on glycosyl bonds / hydrolase, hydrolyzing O-glycosyl compounds / xyloglucan:xyloglucosyl transferase | chr5:4474976-4477045 REVERSE	Xyloglucan endotransglucosylase/hydrolase precursor	0.25268	0.00216281	0.000244185	0.614865	0.367999	4.30829e-06	0.0759496	0.00409296	0.911869
0.0912885	0.713956	-0.0276852		-0.0441079	1.1624	0.797367	0.753773	0.823867	1.27957	CHR12_GSVIVT00000790001_T01	VIT_12s0142g00210	10.7	cell wall.modification	xyloglucan:xyloglucosyl transferase, putative / xyloglucan endotransglycosylase, putative / endo-xyloglucan transferase, putative | chr3:8550110-8551335 FORWARD	Xyloglucan endotransglycosylase/hydrolase precursor XTH-14	0.899271	0.0401474	0.980885	0.94392	0.00302328	0.0361159	0.0406141	0.0252831	0.000689933
0.768524	1.24593	2.85156		-2.69301	0.484832	-0.0464798	0.204808	-0.0822556	-0.354102	CHR11_JGVV52_59_T01	VIT_11s0052g01230	10.7	cell wall.modification	Symbols: XTR6, XTH23 | XTR6 (XYLOGLUCAN ENDOTRANSGLYCOSYLASE 6); hydrolase, acting on glycosyl bonds / hydrolase, hydrolyzing O-glycosyl compounds / xyloglucan:xyloglucosyl transferase | chr4:13128643-13129884 FORWARD	Xyloglucan endotransglucosylase/hydrolase 23	0.55805	0.161568	0.0120627	0.00318421	0.737481	0.980978	0.874211	0.952063	0.776972
0.944717	1.25117	1.27214		1.77629	0.408473	1.0029	0.459254	-0.125105	0.125245	CHR5_JGVV62_20_T01	VIT_05s0062g00250	10.7	cell wall.modification	Symbols: XTR7 | XTR7 (XYLOGLUCAN ENDOTRANSGLYCOSYLASE 7); hydrolase, acting on glycosyl bonds / hydrolase, hydrolyzing O-glycosyl compounds / xyloglucan:xyloglucosyl transferase | chr4:8137051-8138281 REVERSE	Xyloglucan endotransglucosylase/hydrolase 15	0.00257905	1.81898e-05	0.000467991	8.71409e-08	0.236906	0.000879235	0.126399	0.742662	0.749235
0.816017	1.92637	0.421417		0.17214	-0.634463	0.600153	0.356668	-0.735349	-0.316661	CHR11_JGVV52_63_T01	VIT_11s0052g01190	10.7	cell wall.modification	Symbols: XTR6, XTH23 | XTR6 (XYLOGLUCAN ENDOTRANSGLYCOSYLASE 6); hydrolase, acting on glycosyl bonds / hydrolase, hydrolyzing O-glycosyl compounds / xyloglucan:xyloglucosyl transferase | chr4:13128643-13129884 FORWARD	Xyloglucan endotransglucosylase-hydrolase XTH3	0.186083	0.000158776	0.662618	0.826867	0.323319	0.32367	0.570255	0.182506	0.630683
1.82371	2.81708	1.8524		-0.0770742	-0.709176	1.53803	0.131326	-0.342662	-1.13538	CHR5_JGVV62_19_T01	VIT_05s0062g00240	10.7	cell wall.modification	Symbols: XTR7 | XTR7 (XYLOGLUCAN ENDOTRANSGLYCOSYLASE 7); hydrolase, acting on glycosyl bonds / hydrolase, hydrolyzing O-glycosyl compounds / xyloglucan:xyloglucosyl transferase | chr4:8137051-8138281 REVERSE	Xyloglucan endotransglucosylase/hydrolase 23	6.96106e-05	2.71946e-09	0.000345367	0.910031	0.129964	0.000362604	0.816071	0.476907	0.006868
0.347524	1.64991	-0.055697		-0.240863	-0.528095	0.537951	0.134203	-0.535394	-0.289129	CHR11_JGVV52_49_T01	VIT_11s0052g01330	10.7	cell wall.modification	Symbols: TCH4, XTH22 | TCH4 (Touch 4); hydrolase, acting on glycosyl bonds / xyloglucan:xyloglucosyl transferase | chr5:23307130-23308282 REVERSE	Xyloglucan endotransglucosylase/hydrolase 23	0.641195	0.000495907	0.968533	0.726539	0.397022	0.353327	0.844226	0.323972	0.643151
1.44834	1.72593	1.61639		1.28929	0.0241679	1.67126	1.11366	0.78366	0.573128	CHR5_JGVV62_38_T01	VIT_05s0062g00480	10.7	cell wall.modification	Symbols: XTR7 | XTR7 (XYLOGLUCAN ENDOTRANSGLYCOSYLASE 7); hydrolase, acting on glycosyl bonds / hydrolase, hydrolyzing O-glycosyl compounds / xyloglucan:xyloglucosyl transferase | chr4:8137051-8138281 REVERSE	Xyloglucan endo-transglycosylase, C-terminal	0.000177795	2.04791e-06	0.000255791	0.000318044	0.974417	1.23148e-05	0.00155361	0.026734	0.123963
0.404851	1.74034	0.509406		-0.333009	-0.13854	0.302733	0.276884	0.215844	-0.189422	CHR11_JGVV52_48_T01	VIT_11s0052g01340	10.7	cell wall.modification	Symbols: XTR6, XTH23 | XTR6 (XYLOGLUCAN ENDOTRANSGLYCOSYLASE 6); hydrolase, acting on glycosyl bonds / hydrolase, hydrolyzing O-glycosyl compounds / xyloglucan:xyloglucosyl transferase | chr4:13128643-13129884 FORWARD	Xyloglucan endo-transglycosylase, C-terminal	0.356141	1.01459e-06	0.306186	0.405823	0.806773	0.478601	0.484578	0.605333	0.665161
-0.322758	1.86026	0.334286		-1.10794	-0.871315	-0.600561	-0.704544	-1.17451	-1.07298	CHR1_JGVV26_233_T01	VIT_01s0026g00200	10.7	cell wall.modification	Symbols: XTH33, XET | XTH33; hydrolase, acting on glycosyl bonds / hydrolase, hydrolyzing O-glycosyl compounds / xyloglucan:xyloglucosyl transferase | chr1:3479153-3480988 REVERSE	Xyloglucan endotransglucosylase/hydrolase 28	0.406947	1.52867e-08	0.48461	0.000236923	0.00574685	0.0518076	0.0165682	0.000116232	0.000434806
2.18615	3.50289	0.728586		-0.0652167	0.0569761	0.838642	1.43167	-0.353196	-0.00932517	CHR11_JGVV52_64_T01	VIT_11s0052g01180	10.7	cell wall.modification	Symbols: TCH4, XTH22 | TCH4 (Touch 4); hydrolase, acting on glycosyl bonds / xyloglucan:xyloglucosyl transferase | chr5:23307130-23308282 REVERSE	Xyloglucan endotransglucosylase/hydrolase 23	0.00291175	8.92711e-07	0.517422	0.955508	0.967704	0.283596	0.0361629	0.682975	0.993548
1.55473	3.51625	0.5386		-0.16544	-0.303166	1.16191	1.97279	-0.635912	-0.241018	CHR11_JGVV52_56_T01	VIT_11s0052g01260	10.7	cell wall.modification	Symbols: TCH4, XTH22 | TCH4 (Touch 4); hydrolase, acting on glycosyl bonds / xyloglucan:xyloglucosyl transferase | chr5:23307130-23308282 REVERSE	Xyloglucan endotransglucosylase/hydrolase 23	0.0138159	3.97096e-08	0.599516	0.855747	0.744577	0.057697	0.00077884	0.324706	0.760509
1.74553	3.63678	0.369619		1.72213	0.654328	0.30458	1.44054	0.414771	0.17424	CHR11_JGVV52_60_T01	VIT_11s0052g01220	10.7	cell wall.modification	Symbols: XTR6, XTH23 | XTR6 (XYLOGLUCAN ENDOTRANSGLYCOSYLASE 6); hydrolase, acting on glycosyl bonds / hydrolase, hydrolyzing O-glycosyl compounds / xyloglucan:xyloglucosyl transferase | chr4:13128643-13129884 FORWARD	Xyloglucan endotransglycosylase 6	0.000397779	5.59257e-11	0.657444	0.000198515	0.219212	0.620652	0.00146356	0.423025	0.778583
1.91578	3.69662	0.862116		0.267642	0.288974	1.219	1.95085	-0.392791	0.273138	CHR11_JGVV52_50_T01	VIT_11s0052g01320	10.7	cell wall.modification	Symbols: TCH4, XTH22 | TCH4 (Touch 4); hydrolase, acting on glycosyl bonds / xyloglucan:xyloglucosyl transferase | chr5:23307130-23308282 REVERSE	Xyloglucan endotransglycosylase 6	0.00438269	5.592e-08	0.356197	0.764861	0.775802	0.0630165	0.00175702	0.607645	0.744429
1.66265	3.73431	0.443899		-0.350727	-0.299237	1.53608	1.5652	-0.75047	0.0916863	CHR11_JGVV52_54_T01	VIT_11s0052g01280	10.7	cell wall.modification	Symbols: TCH4, XTH22 | TCH4 (Touch 4); hydrolase, acting on glycosyl bonds / xyloglucan:xyloglucosyl transferase | chr5:23307130-23308282 REVERSE	Xyloglucan endotransglucosylase/hydrolase 23	0.0403574	1.16646e-06	0.767211	0.736468	0.807	0.0458061	0.0341636	0.363799	0.937657
2.39821	3.9693	0.568051		-0.158338	-0.21458	1.3478	1.0103	-0.795763	-0.0862435	CHR11_JGVV52_51_T01	VIT_11s0052g01310	10.7	cell wall.modification	xyloglucan:xyloglucosyl transferase, putative / xyloglucan endotransglycosylase, putative / endo-xyloglucan transferase, putative | chr3:8550110-8551335 FORWARD	Xyloglucan endotransglycosylase 6	0.00363574	7.61466e-07	0.695902	0.898784	0.874435	0.0987575	0.213941	0.352463	0.943503
1.95466	4.07551	0.55948		-0.220865	0.0398103	1.30885	1.35251	-0.502382	0.0687735	CHR11_JGVV52_55_T01	VIT_11s0052g01270	10.7	cell wall.modification	Symbols: XTR6, XTH23 | XTR6 (XYLOGLUCAN ENDOTRANSGLYCOSYLASE 6); hydrolase, acting on glycosyl bonds / hydrolase, hydrolyzing O-glycosyl compounds / xyloglucan:xyloglucosyl transferase | chr4:13128643-13129884 FORWARD	Xyloglucan endotransglycosylase 6	0.00682877	3.24041e-08	0.648316	0.826874	0.978119	0.0631164	0.0447883	0.528646	0.948376
2.54844	4.12518	1.43732		1.33511	0.0916367	1.59659	1.19001	0.943989	0.589255	CHR5_JGVV62_45_T01	VIT_05s0062g00610	10.7	cell wall.modification	Symbols: XTR7 | XTR7 (XYLOGLUCAN ENDOTRANSGLYCOSYLASE 7); hydrolase, acting on glycosyl bonds / hydrolase, hydrolyzing O-glycosyl compounds / xyloglucan:xyloglucosyl transferase | chr4:8137051-8138281 REVERSE	Xyloglucan endotransglucosylase/hydrolase 23	6.30505e-05	7.88186e-10	0.0493625	0.0201718	0.934151	0.00660289	0.0384196	0.110727	0.369007
2.48105	4.41319	0.768798		-0.878282	-0.385315	1.82263	0.582411	-0.338625	0.741624	CHR11_JGVV52_62_T01	VIT_11s0052g01200	10.7	cell wall.modification	Symbols: XTR6, XTH23 | XTR6 (XYLOGLUCAN ENDOTRANSGLYCOSYLASE 6); hydrolase, acting on glycosyl bonds / hydrolase, hydrolyzing O-glycosyl compounds / xyloglucan:xyloglucosyl transferase | chr4:13128643-13129884 FORWARD	Xyloglucan endotransglucosylase/hydrolase 23	0.0020431	5.86513e-08	0.539598	0.293424	0.74644	0.0178196	0.505825	0.726371	0.388817
2.05838	4.51515	0.214507		0.347432	0.416263	1.05899	1.85123	-0.485568	-0.0604778	CHR11_JGVV52_52_T01	VIT_11s0052g01300	10.7	cell wall.modification	Symbols: TCH4, XTH22 | TCH4 (Touch 4); hydrolase, acting on glycosyl bonds / xyloglucan:xyloglucosyl transferase | chr5:23307130-23308282 REVERSE	Xyloglucan endotransglycosylase 6	0.00754627	1.43628e-08	0.903453	0.729377	0.706077	0.177873	0.00910548	0.573322	0.958937
-0.906699	-4.50496	-1.64914		-0.32543	-0.696084	-1.01672	-0.904167	-0.87139	-0.7111	CHR11_JGVV16_14_T01	VIT_11s0016g00330	10.8.1	cell wall.pectin*esterases.PME	pectinesterase family protein | chr5:7076890-7079077 REVERSE	Pectinesterase family	0.0163067	2.12333e-16	0.000177635	0.432123	0.070416	0.00450051	0.00902874	0.0125245	0.0476763
-0.413304	-1.78147	-0.630819		-0.428935	-0.0211103	-0.0343076	-0.289615	-0.681039	0.421899	CHR16_JGVV98_5_T01	VIT_16s0098g01900	10.8.1	cell wall.pectin*esterases.PME	pectinesterase family protein | chr3:18249776-18253839 FORWARD	Pectinesterase family	0.113274	1.17085e-10	0.0282243	0.0663699	0.963355	0.935191	0.235031	0.00294685	0.075876
-0.133442	-1.72339	-0.15254		0.161795	0.373249	1.12131	-0.0161927	-0.198233	0.240961	CHR11_JGVV16_12_T01	VIT_11s0016g00300	10.8.1	cell wall.pectin*esterases.PME	pectinesterase family protein | chr2:11247383-11249493 FORWARD	Pectinesterase family	0.685947	3.46583e-11	0.704285	0.537395	0.114501	1.74345e-06	0.95977	0.407628	0.307927
-0.867373	-1.63498	-0.520107		-0.289593	0.831737	0.22963	1.21688	2.43032	1.29474	CHR11_JGVV16_265_T01	VIT_11s0016g03020	10.8.1	cell wall.pectin*esterases.PME	pectinesterase family protein | chr5:6670458-6673282 FORWARD	Pectinesterase family	0.173071	0.00158621	0.577336	0.696858	0.185865	0.784336	0.024396	2.12098e-05	0.0189962
-0.59095	-1.51666	-0.548461		-0.507154	-0.423434	-0.801054	0.991135	0.168739	-0.837091	CHR14_JGVV60_66_T01	VIT_14s0060g01960	10.8.1	cell wall.pectin*esterases.PME	pectinesterase family protein | chr3:1629658-1631766 REVERSE	Pectinesterase; Pectinesterase inhibitor	0.0782031	1.1132e-06	0.178875	0.101737	0.230941	0.00893795	0.000950927	0.650569	0.00586272
0.133098	-0.946958	-0.173097		-1.91304	0.0219249	0.377671	2.26582	0.0366284	-0.0830976	CHR10_JGVV116_28_T01	VIT_10s0116g00590	10.8.1	cell wall.pectin*esterases.PME	Symbols: ATPMEPCRA, PMEPCRA | PMEPCRA (METHYLESTERASE PCR A); enzyme inhibitor/ pectinesterase | chr1:3888690-3890811 FORWARD	Pectinesterase family	0.741321	9.10699e-05	0.715521	4.62485e-10	0.965126	0.159756	6.84589e-12	0.917745	0.809749
0.127122	-0.673963	0.278377		-0.0527972	-0.387478	1.35684	0.548088	1.10735	2.24906	CHR7_JGVV5_71_T01	VIT_07s0005g00730	10.8.1	cell wall.pectin*esterases.PME	Symbols: ATPME2 | ATPME2; pectinesterase | chr1:20098522-20100889 FORWARD	Pectinesterase family	0.83121	0.0335625	0.64953	0.924909	0.352204	0.000122293	0.110698	0.00105	2.26657e-08
-0.502548	-0.600578	-0.15511		-0.193343	-0.44012	0.265724	-0.580652	-1.0927	-0.509331	CHR12_JGVV35_39_T01	VIT_12s0035g01900	10.8.1	cell wall.pectin*esterases.PME	pectinesterase family protein | chr3:15222125-15225460 REVERSE	Pectinesterase family	0.000110523	1.0163e-06	0.387638	0.115227	0.00052374	0.0292479	3.91253e-06	8.27637e-12	4.53591e-05
-0.233699	-0.200565	0.242297		-0.229367	0.0126342	-0.772833	1.48342	-0.368403	-0.428112	CHR1_GSVIVT00010138001_T01	VIT_01s0010g00800	10.8.1	cell wall.pectin*esterases.PME	pectinesterase family protein | chr5:19940678-19943007 REVERSE	Unknown	0.669098	0.597108	0.723442	0.618254	0.985751	0.0347301	4.77874e-05	0.349559	0.275273
0.0937415	-0.109179	-0.137164		-0.0361581	-0.362469	0.178917	0.606334	0.15807	1.07557	CHR14_JGVV68_11_T01	VIT_14s0068g00120	10.8.1	cell wall.pectin*esterases.PME	Symbols: ATPME1 | ATPME1; pectinesterase | chr1:20101445-20103667 FORWARD	feronia receptor-like kinase	0.803822	0.644277	0.753817	0.920726	0.143318	0.520575	0.00498551	0.542901	5.8642e-06
-0.395891	0.115855	-0.255682		0.321428	0.205407	0.424278	1.17627	1.35179	0.572569	CHR4_JGVV23_93_T01	VIT_04s0023g02980	10.8.1	cell wall.pectin*esterases.PME	pectinesterase family protein | chr5:6670458-6673282 FORWARD	Pectinesterase family	0.497488	0.810818	0.765167	0.541706	0.76261	0.403678	0.00495537	0.00144307	0.212711
-0.00664765	0.148023	0.646947		0.247208	0.306788	0.373678	1.07422	0.829315	0.13533	CHR16_JGVV13_18_T01	VIT_16s0013g00190	10.8.1	cell wall.pectin*esterases.PME	Symbols: ATPPME1, PPME1 | PPME1; pectinesterase | chr1:26343369-26345058 REVERSE	Pectinesterase PPME1	0.99306	0.696382	0.163283	0.569166	0.503711	0.355524	0.00169011	0.0155858	0.772221
0.0469419	0.228949	-0.210236		-0.329517	-0.498815	-0.288786	1.03642	-0.999372	-0.666402	CHR19_JGVV15_15_T01	VIT_19s0015g00150	10.8.1	cell wall.pectin*esterases.PME	Symbols: QRT1 | QRT1 (QUARTET 1); pectinesterase | chr5:22519911-22521858 FORWARD	Pectinesterase QRT1 (QUARTET 1);	0.942928	0.478645	0.727341	0.352607	0.160405	0.44903	0.000849375	0.00134189	0.03573
-0.154502	0.653968	-0.0854124		-1.05191	-1.41973	-1.48778	-0.281075	-0.026178	-0.159202	CHR13_JGVV47_70_T01	VIT_13s0047g00230	10.8.1	cell wall.pectin*esterases.PME	pectinesterase, putative | chr3:3354482-3357614 REVERSE	Pectinesterase family	0.755689	0.0207871	0.909061	0.000514644	2.20721e-05	5.74642e-06	0.404634	0.953293	0.680347
0.0312701	0.900844	0.395834		1.20496	0.0459594	-0.392375	1.86448	1.8142	-0.171547	CHR2_JGVV154_52_T01	VIT_02s0154g00600	10.8.1	cell wall.pectin*esterases.PME	pectinesterase family protein | chr5:19270959-19272883 REVERSE	Pectinesterase family	0.967884	0.00678413	0.487307	0.000683334	0.947586	0.341781	1.08781e-06	2.17256e-06	0.710486
-0.342859	0.950388	0.838819		0.18071	-1.21527	0.928758	-0.978922	-1.80884	-0.354579	CHR9_JGVV2_21_T01	VIT_09s0002g00320	10.8.1	cell wall.pectin*esterases.PME	Symbols: ATPME3 | ATPME3; pectinesterase | chr3:4771902-4775119 REVERSE	Pectinesterase PME3	0.670212	0.0545553	0.255665	0.815041	0.0304817	0.0925528	0.0624874	0.000594545	0.580252
-0.107709	1.11003	0.325697		0.607169	0.141197	0.615931	-0.213061	0.271875	0.161297	CHR16_JGVV13_14_T01	VIT_16s0013g00140	10.8.1	cell wall.pectin*esterases.PME	Symbols: ATPPME1, PPME1 | PPME1; pectinesterase | chr1:26343369-26345058 REVERSE	Pectinesterase family	0.824804	4.46797e-05	0.454286	0.0278465	0.747027	0.0300937	0.50798	0.379289	0.643648
0.439125	1.1414	0.7239		0.0812286	-0.33679	0.451425	0.0307895	-0.19315	0.326337	CHR9_JGVV2_22_T01	VIT_09s0002g00330	10.8.1	cell wall.pectin*esterases.PME	Symbols: ATPME1 | ATPME1; pectinesterase | chr1:20101445-20103667 FORWARD	Pectinesterase PME1	0.107812	3.4354e-06	0.0155214	0.820706	0.236396	0.0743786	0.93066	0.491968	0.212008
-0.0656187	-1.09975	-0.0424198		0.361532	0.603136	1.48506	0.579318	1.05876	0.951251	CHR5_JGVV20_100_T01	VIT_05s0020g01110	10.8.2	cell wall.pectin*esterases.acetyl esterase	pectinacetylesterase, putative | chr5:9318282-9320987 FORWARD	Pectinacetylesterase	0.897066	2.28106e-05	0.951512	0.196658	0.031809	4.78143e-07	0.0254337	8.2612e-05	0.00039444
-0.171921	0.316714	-0.0951872		0.212074	-0.216483	-1.33181	0.138547	0.197393	-0.272325	CHR6_GSVIVT00037283001_T01	VIT_06s0009g03280	10.8.2	cell wall.pectin*esterases.acetyl esterase	pectinacetylesterase family protein | chr5:8046018-8050175 REVERSE	No hit	0.492853	0.0675503	0.805329	0.297068	0.334906	3.27659e-09	0.51674	0.325164	0.16181
-0.291012	0.424886	-1.0146		-0.0547271	-0.70721	-0.582698	-0.111875	-0.641851	-0.260304	CHR2_JGVV87_58_T01	VIT_02s0087g00400	10.8.2	cell wall.pectin*esterases.acetyl esterase	pectinacetylesterase family protein | chr4:10587166-10590588 REVERSE	Pectinacetylesterase	0.145065	0.00908959	6.5885e-06	0.834545	0.00016454	0.00106924	0.59259	0.000266046	0.158193
0.504347	0.627961	0.683157		0.258897	1.47019	2.65213	-0.331201	1.07194	2.28666	CHR7_JGVV5_236_T01	VIT_07s0005g02440	10.8.2	cell wall.pectin*esterases.acetyl esterase	pectinacetylesterase family protein | chr3:22979955-22982944 FORWARD	Pectinacetylesterase	0.156083	0.0297189	0.0855161	0.485474	1.7374e-05	9.00806e-11	0.322282	0.000535347	2.49287e-09
-1.68724	-3.13921	-1.49651		0.0505056	-0.00221553	0.00179426	0.446298	0.188235	-0.387838	CHR5_JGVV62_95_T01	VIT_05s0062g01160	10.8.99	cell wall.pectin*esterases.misc	pectinesterase family protein | chr3:21802805-21805214 REVERSE	Pectinesterase family	0.000134945	1.08503e-10	0.00255706	0.941226	0.997503	0.998553	0.308437	0.716269	0.404023
0.0430351	-0.598221	-0.0541514		-0.299422	-0.692718	-0.494994	-2.58466	-1.43607	0.964711	CHR1_JGVV11_125_T01	VIT_01s0011g05380	10.8.99	cell wall.pectin*esterases.misc	pectinesterase family protein | chr1:8227178-8229582 FORWARD	Pectinesterase family	0.957356	0.0947121	0.95657	0.51472	0.0959535	0.239004	5.04369e-09	0.000178115	0.0109791
-0.685996	-0.282318	-0.919894		-0.184033	-0.455581	-1.46039	0.088153	-0.197242	-2.48501	CHR15_JGVV48_235_T01	VIT_15s0048g00510	10.8.99	cell wall.pectin*esterases.misc	pectinesterase family protein | chr2:18644084-18646447 REVERSE	Pectinesterase family	0.313949	0.630884	0.22323	0.820004	0.538062	0.00852783	0.911795	0.784829	1.86997e-05
0.319882	1.16919	1.00625		-2.57665	0.168508	-0.00951995	-0.248645	1.12194	0.69603	CHR15_JGVV48_236_T01	VIT_15s0048g00500	10.8.99	cell wall.pectin*esterases.misc	pectinesterase family protein | chr3:22444890-22447273 FORWARD	Pectinesterase family	0.585316	0.00220344	0.0490051	3.0044e-08	0.798679	0.991745	0.613182	0.00514767	0.0976519
0.414503	1.19972	0.542476		0.719369	0.526951	0.667231	1.60208	1.00288	0.347481	CHR14_JGVV108_83_T01	VIT_14s0108g00900	10.8.99	cell wall.pectin*esterases.misc	pectinesterase family protein | chr2:18644084-18646447 REVERSE	Pectinesterase family	0.119862	8.27287e-07	0.0708528	0.00202899	0.0368917	0.00516358	5.73821e-09	3.74195e-05	0.164115
1.83513	2.63692	-0.0450187		0.995764	-0.64743	-0.984608	1.20142	-0.0908287	-0.182026	CHR6_JGVV9_103_T01	VIT_06s0009g02570	10.8.99	cell wall.pectin*esterases.misc	pectinesterase family protein | chr2:18644084-18646447 REVERSE	Pectinesterase family	0.00239778	4.29079e-06	0.97982	0.0851465	0.354573	0.0999226	0.0324936	0.909761	0.818509
2.39604	2.96741	-0.10231		0.948148	-0.612971	-1.42383	0.849358	0.12506	-0.644397	CHR6_JGVV9_104_T01	VIT_06s0009g02560	10.8.99	cell wall.pectin*esterases.misc	pectinesterase family protein | chr2:18644084-18646447 REVERSE	Pectinesterase family	0.000107052	5.03775e-07	0.945695	0.102748	0.386171	0.0133696	0.143669	0.872913	0.305608
4.00099	5.42549	0.16703		1.79173	-1.58855	-2.47203	1.53447	0.154124	-0.748007	CHR6_JGVV9_99_T01	VIT_06s0009g02630	10.8.99	cell wall.pectin*esterases.misc	pectinesterase family protein | chr2:18644084-18646447 REVERSE	Pectinesterase family	9.98397e-06	2.90722e-09	0.936417	0.0255315	0.0712492	0.00258424	0.0567855	0.891368	0.42097
4.11019	6.1227	0.373201		2.30054	-1.96808	-2.98849	2.24153	0.0136195	-0.725126	CHR6_JGVV9_102_T01	VIT_06s0009g02590	10.8.99	cell wall.pectin*esterases.misc	pectinesterase family protein | chr2:18644084-18646447 REVERSE	Pectinesterase family	2.46758e-05	1.27639e-09	0.84879	0.00800335	0.036814	0.000889668	0.00934057	0.991503	0.482448
4.76159	6.70934	0.424499		2.69741	-2.07641	-3.69994	2.55383	0.128805	-1.01396	CHR6_JGVV9_101_T01	VIT_06s0009g02600	10.8.99	cell wall.pectin*esterases.misc	pectinesterase family protein | chr2:18644084-18646447 REVERSE	Pectinesterase family	1.89431e-05	3.07874e-09	0.848985	0.00634952	0.0554144	0.000342855	0.00933919	0.928133	0.370955

## Sheet: ABA
Supplementary Table 18. Heat-DEGs involved in ABA Biosynthesis, Degradation & Conjugation, Transport, ABA Signaling, and Transcription Factors (modified according to Rattanakon et al., 2016)
Expression: log2 fold change between HT and control; Green or red highlights indicate DEGs (log2 FC >1, p.adj.BH<0.05).
FC: Fold change; padjBH: Benjamini and Hochberg corrected p-values		Green			Véraison			Ripening
		1 d	7 d	14d	1 d	7 d	14d	1 d	7 d	14d
Current V1 ID	Annotation	log2FC.green.HS_vs_control.d1.	log2FC.green.HS_vs_control.d7.	log2FC.green.HS_vs_control.d14.	log2FC.veraison.HS_vs_control.d1.	log2FC.veraison.HS_vs_control.d7.	log2FC.veraison.HS_vs_control.d14.	log2FC.middle_ripening.HS_vs_control.d1.	log2FC.middle_ripening.HS_vs_control.d7.	log2FC.middle_ripening.HS_vs_control.d14.	p.adj.BH.green.HS_vs_control.d1.	p.adj.BH.green.HS_vs_control.d7.	p.adj.BH.green.HS_vs_control.d14.	p.adj.BH.veraison.HS_vs_control.d1.	p.adj.BH.veraison.HS_vs_control.d7.	p.adj.BH.veraison.HS_vs_control.d14.	p.adj.BH.middle_ripening.HS_vs_control.d1.	p.adj.BH.middle_ripening.HS_vs_control.d7.	p.adj.BH.middle_ripening.HS_vs_control.d14.
ABA Biosynthesis, Degradation & Conjugation
VIT_16s0050g01090	Beta-carotene hydroxylase	1.24511	3.02081	1.65076	0.866693	0.98973	0.768666	0.911286	1.0705	1.5883	5.22902e-08	1.07069e-16	0.00141722	0.0626892	0.980893	0.562192	0.00999198	0.864014	0.0180398
VIT_07s0031g00620	Zeaxanthin epoxidase (ZEP) (ABA1)	-0.524362	-0.489951	-0.387098	-0.00116594	-0.0980162	0.100037	-0.192139	-0.19637	-0.244669	0.01803	1.53445e-05	0.110675	0.000144995	0.750334	0.00633314	8.50915e-09	1.99094e-06	0.330037
VIT_04s0043g01010	Violaxanthin de-epoxidase	-0.305459	-0.932225	-0.0218759	0.428925	0.580291	0.881691	-0.599779	0.123673	-0.153417	0.254151	1.68416e-07	0.0153713	0.120365	0.0227231	0.270767	0.053341	0.00110871	0.000243095
VIT_13s0064g00840	9,10[9',10']carotenoid cleavage dioxygenase	-0.0940581	0.290576	0.0115007	-0.145353	-0.240563	-0.0694386	-0.119077	-0.141606	-0.0835554	0.584755	2.84534e-14	0.00319815	0.24959	0.300757	0.000651568	0.980113	0.0174515	0.0184175
VIT_19s0093g00550*	9-cis-epoxycarotenoid dioxygenase 2	-0.546594	1.63122	0.0624765	-0.608604	-1.13367	-0.46628	0.0381343	-1.67362	-0.497683	0.178652	0.0167533	0.375701	0.0458407	0.294967	0.555702	2.35539e-07	0.000692258	0.0407199
VIT_10s0003g03750	9-cis-epoxycarotenoid dioxygenase 2	-1.03242	-0.136459	-0.0362107	-1.29714	0.112659	0.258796	-1.19063	-0.285939	0.623615	0.000288087	0.533404	0.404985	9.10834e-08	1.59919e-05	1.38482e-06	2.04705e-05	3.21753e-06	0.0143578
VIT_05s0051g00670	9-cis-epoxycarotenoid dioxygenase 4	0.28947	2.46061	0.725047	-0.194384	-0.34334	-0.12715	-0.717844	-0.996139	0.0159202	0.737057	1.86474e-10	0.00949384	5.20862e-08	0.00652777	2.95016e-05	0.969521	6.53887e-06	0.114921
VIT_13s0019g01010	#N/A	#N/A	#N/A	#N/A	#N/A	#N/A	#N/A	#N/A	#N/A	#N/A	#N/A	#N/A	#N/A	#N/A	#N/A	#N/A	#N/A	#N/A	#N/A
VIT_06s0009g00770	Aldehyde oxidase 1	-0.111295	0.0129561	0.0265477	-0.0504987	0.213368	0.318704	-0.293811	0.289699	0.370925	0.600803	0.000446726	0.896026	0.0181477	0.0779031	6.00024e-06	5.15648e-05	0.0295374	0.0236326
VIT_06s0004g05050*	Ent-kaurenoic acid oxidase 1	-0.1048	0.15862	-0.24596	0.275237	-0.00875356	-0.250659	0.455921	0.304119	0.000538493	0.801117	0.449956	0.969239	0.0770678	0.0643489	0.0107291	0.473195	0.0952513	0.119256
VIT_03s0063g00380*	ABA 8'-hydroxylase CYP707A1	-0.00291191	-1.0111	-0.820817	0.255639	-0.277115	-0.184329	-0.619931	-0.785627	-0.00304387	0.998182	0.0450312	0.848808	0.995739	0.838563	0.444554	0.00051553	0.270117	0.00141796
VIT_02s0087g00710	ABA 8'-hydroxylase CYP707A1	-0.338733	0.828802	-0.680225	0.0720796	-2.08888	-1.98285	-0.7497	-1.68038	0.912738	0.519306	1.66183e-10	0.948275	0.678814	0.0142478	0.00552065	0.730798	0.00723801	0.727082
VIT_06s0004g01430	ABA glucosidase	-0.361958	0.139379	-0.269527	-0.00224391	-0.0645715	-0.0714369	0.0809182	-0.213909	-0.284192	0.174732	4.7848e-06	0.994102	2.3566e-05	1.26418e-05	8.20258e-07	0.00093377	0.17842	0.464585
VIT_01s0011g00760	Beta-glucosidase	-0.289034	0.0136627	-0.351515	-2.00613	0.719808	1.38636	-0.808866	-0.520606	-0.423077	0.627405	6.88532e-06	0.771671	0.397788	0.668271	0.127432	0.432868	0.463416	0.115965
VIT_17s0000g02680	ABA glucosidase	-0.23481	-1.26946	0.175698	-1.99488	0.737587	0.88011	0.356865	0.124348	1.36031	0.738139	0.000102216	0.610161	2.70598e-05	0.0479696	0.0112545	0.175253	2.25559e-05	0.580102
VIT_12s0034g00160	UDP-glucose glucosyltransferase	-0.126958	0.00422179	-0.137309	0.0781918	0.0285755	-0.233845	0.131738	-0.0559255	-0.153616	0.670402	6.02512e-05	0.0387753	0.466692	0.520866	0.582912	0.00682966	0.0102509	0.271987
VIT_12s0055g00020	UDP-glucose glucosyltransferase	-0.301249	0.827841	-0.189741	0.13162	-0.219402	-0.411296	0.0521669	-0.461775	0.234283	0.351594	0.000261808	0.748627	0.401143	0.271707	0.637098	1.02102e-05	0.056697	0.456299
VIT_12s0055g00030	UDP-glucose glucosyltransferase	0.0976118	0.682419	0.0895833	0.33188	0.0749453	-0.729446	0.617115	0.21281	-0.00368267	0.790912	0.767771	0.129166	0.00717678	0.000167996	8.43432e-07	0.619868	0.0509337	0.118622
VIT_03s0063g00040	Abscisic acid-specific glucosyltransferase	0.00448819	-0.138009	-0.148622	-0.361059	-0.158511	-0.129847	-0.0902204	0.833742	-0.378863	0.994008	0.0554857	0.37364	0.271521	0.933612	0.993189	0.724781	0.647986	0.369007
Transport
VIT_18s0072g01220	ABC transporter G member 3	-0.895769	-0.711139	-0.598004	0.986605	-0.265807	0.083392	-0.022609	-0.267892	-0.0661563	0.0252287	0.886482	0.982266	0.826867	0.493356	0.97018	0.118968	9.92527e-05	0.000285174
VIT_09s0002g05560*	ABC transporter g family pleiotropic drug resistance 12 PDR12	0.278958	-1.14501	-0.744763	-0.16507	-0.920967	-1.79551	0.813818	-0.905278	-0.0783209	0.656618	0.0954365	0.837368	0.00283451	0.179736	0.644064	0.0263067	0.878054	0.00153677
VIT_18s0166g00080*	ABC transporter G member 4	0.0330086	-0.208017	0.0789617	0.043297	-0.19829	0.274225	-0.0763118	-0.0415144	0.00416824	0.962332	0.621084	0.537078	0.752494	0.0597285	0.20961	0.810844	0.0061649	0.0042468
ABA Signaling
VIT_08s0058g00470*	Abscisic acid receptor PYL4 RCAR10	0.137081	-0.647145	-0.0578828	0.399053	0.652468	-0.663018	0.8809	1.00527	1.37738	0.821311	0.718833	0.805219	0.0229093	0.0622277	0.00119121	0.0513412	0.59996	0.185901
VIT_13s0067g01940*	Abscisic acid receptor PYL4 RCAR10	-0.0896378	-0.216885	-0.0110579	0.0789752	-0.261249	0.223942	0.198374	0.0458391	-0.37761	0.882729	0.0160553	0.0223195	0.103109	0.000359747	0.112051	3.10535e-05	0.000331095	4.6618e-06
VIT_02s0012g01270	Abscisic acid receptor PYL1 RCAR12	0.0535723	-0.441471	0.103013	-0.559674	-1.45762	-0.939475	-0.0903036	-0.244114	-0.0252497	0.921925	4.96906e-14	0.000414265	0.0107815	0.00266085	2.3024e-10	0.770448	0.00128862	0.0905462
VIT_04s0008g00890	Abscisic acid receptor PYL2 RCAR14	-0.378385	-0.157152	0.267697	0.142127	0.207423	-0.187872	-0.218259	-0.888063	-1.19059	0.649926	9.65859e-09	0.703069	0.280275	0.123947	0.00415402	0.978089	0.737964	0.00446545
VIT_02s0025g01340	Abscisic acid receptor PYL8 RCAR3	0.362809	0.382809	0.213747	0.507031	0.474066	0.213307	0.407808	0.603811	-0.172069	0.0029202	1.24496e-06	0.190936	5.8223e-08	1.56452e-05	7.35004e-06	9.25839e-06	1.63048e-06	0.633855
VIT_16s0050g02620	Abscisic acid receptor PYL8 RCAR3	0.327574	0.550613	0.0698672	0.65304	0.276058	0.197502	0.758175	0.691629	0.488775	0.0620805	0.000845913	0.0249496	0.138925	0.864763	0.945126	0.101756	0.000114884	0.128386
VIT_11s0016g03180	ABI1 (ABA insensitive 1)	-0.233914	-0.150109	-0.566974	-0.655956	-0.132608	-0.66607	-1.59061	-1.17876	-0.756797	0.224609	0.00702521	0.972383	0.301919	0.163126	1.99393e-10	1.10407e-12	0.989672	0.00611417
VIT_09s0002g03530	ABI1 (ABA insensitive 1)	0.0149358	-0.176281	0.143249	-0.225714	0.16972	0.0635814	0.149468	0.187037	0.00244275	0.94947	4.75177e-13	0.113865	0.16998	0.00125729	0.830304	0.0149426	9.77717e-05	9.35213e-05
VIT_09s0002g03600	ABI1 (ABA insensitive 1)	-0.146751	0.0263155	-0.0116436	-0.136285	0.304401	0.261524	0.337663	0.813453	0.263887	0.784182	0.0363375	0.0218969	0.596053	0.951002	0.923457	0.989414	0.821947	0.972623
VIT_16s0050g02570*	Protein phosphatase 2C	-0.384267	-0.29797	-0.281893	-0.443755	-0.23969	-0.292688	-0.305786	-0.468038	-0.525519	0.000347432	0.18408	0.337533	0.992649	0.0108416	0.970792	3.39187e-06	0.000871824	0.0119757
VIT_06s0004g06840*	Protein phosphatase 2C	0.553501	2.00002	0.0404923	0.317405	-0.109838	-0.555637	0.997473	0.446486	0.0998863	0.013332	0.218412	0.56993	0.0933742	0.865434	0.000160522	6.74681e-06	0.000601734	0.186264
VIT_16s0050g02680*	Protein phosphatase 2C	0.328577	0.745675	0.253374	-0.299001	0.604713	1.00018	0.553651	0.490524	1.52874	0.557958	0.446066	0.469183	0.712541	0.0733382	1.38245e-08	8.76624e-10	0.23035	0.000931135
VIT_00s0179g00140*	Protein phosphatase 2C / PP2C	0.109553	0.0585999	-0.0530742	-0.0531952	0.0396559	-0.376448	-0.22736	0.0797763	-0.390341	0.735533	1.73763e-07	0.36211	0.0493094	0.868487	0.848439	4.75056e-05	4.68977e-06	0.198294
VIT_13s0019g02200*	Protein phosphatase 2CA AHG3 PP2CA	-0.0793621	-0.191178	-0.676927	0.450481	0.344335	0.413807	0.253002	0.324237	0.329301	0.632206	4.01006e-07	0.54633	0.00122295	0.0188979	0.967571	0.0221454	1.50311e-05	0.00167573
VIT_06s0004g05460*	Protein phosphatase 2C DBP	-0.649731	0.154047	-0.837254	0.335509	0.287889	0.310375	0.107056	-0.0024641	0.267165	7.55047e-05	0.153034	0.0133045	0.781737	0.892178	0.00312955	0.262124	0.0560159	0.455256
VIT_02s0236g00130	SNF1-related protein kinase SRK2F	-0.853358	-1.93245	-0.853913	-1.46354	-0.175434	-0.41423	-0.331087	-0.653508	-0.83702	7.84862e-06	1.74862e-08	0.986577	0.0738748	0.264531	0.000331333	0.000155868	0.000473735	0.0136956
VIT_12s0035g00310	Protein kinase SPK-3 ASK1	0.217133	0.0133724	0.0439228	0.222315	0.0846808	0.201817	0.184533	0.0565994	-0.0213564	0.00935275	0.117723	0.88699	0.000456661	0.598319	0.789438	1.42151e-05	0.469806	0.0405528
VIT_07s0031g03210	Protein kinase SPK-3 ASK1	-0.165907	-0.96115	-0.380019	0.0317416	0.184567	0.363593	0.0933954	0.545476	0.637302	0.457321	0.348957	0.953779	0.81177	0.705939	0.987526	0.731953	0.0824359	0.423348
VIT_07s0197g00080	SNF1 protein kinase 2-3 AKIP OST1	0.398775	-0.394984	0.268376	2.23946	1.21873	1.10508	1.62988	1.63984	0.752511	0.0962519	2.80341e-06	0.269375	0.00880831	0.653549	0.343449	0.187406	0.0220769	0.0895801
VIT_03s0063g01080	OST1 (open stomata 1) AAPK	0.131843	0.941168	0.108905	0.700093	0.447247	0.237658	0.370908	0.592539	0.515804	0.299741	0.491149	0.684766	0.808143	0.831804	0.791735	0.723954	0.745157	0.226816
VIT_18s0001g06310	SnRK2-8	0.467674	1.17789	0.317766	-0.270766	0.256355	0.401481	0.442844	0.496858	0.34487	7.88184e-05	0.141955	0.904368	0.257172	0.0325465	0.981121	0.868235	0.0495874	0.583057
VIT_18s0001g10450*	ABA-responsive element-binding protein 2 (AREB2)	0.0256813	0.513679	-0.332986	0.478424	0.0777143	0.159801	-0.0284886	-0.0167563	-0.275503	0.899419	0.0639075	0.510479	0.6224	0.56548	0.991695	0.536398	0.165281	0.049265
VIT_07s0005g05400*	Abscisic acid-insensitive protein 3 (ABI3)	1.2073	5.48727	1.96138	-2.54804	0.659882	-0.0258638	1.30278	-0.828279	0.367997	0.536162	0.911801	0.983352	0.84297	0.735914	0.95428	0.598474	0.944833	0.10053
Transcription Factors
AP2/ERF
VIT_11s0016g00670*	AP2 domain-containing transcription factor	-0.110849	0.207062	-0.423687	-0.22285	-0.0681968	-0.223335	-0.150158	0.151626	-0.151997	0.825675	0.800433	0.221057	0.000740792	0.923161	0.0028004	0.0216058	0.787631	0.248663
VIT_07s0005g03210	Ethylene-responsive transcription factor ERF098	-0.0606575	-0.117926	-0.45626	0.208514	0.0583157	-0.130673	0.301102	0.248233	-0.378685	0.926833	4.76069e-11	0.535212	0.00748084	0.0116076	0.239398	0.889444	0.00168525	0.000560308
VIT_16s0013g01120	Ethylene-responsive transcription factor ERF105	0.300665	0.161193	-0.423159	0.620309	-0.504012	-0.516385	0.242093	-0.0958213	0.453466	0.0883971	2.18447e-07	0.88684	0.0270584	0.179736	0.001531	0.000163054	0.99432	0.609899
VIT_05s0049g00510	Ethylene response factor ERF1	0.382716	1.96067	0.781691	-0.132616	-0.0711275	-0.322353	-0.0140225	-0.316665	-0.234084	0.33881	5.8881e-12	0.552202	1.00615e-10	4.77737e-06	0.000444613	1.49848e-08	2.26031e-07	0.772857
VIT_09s0002g09120	Ethylene-responsive transcription factor ERF003	-0.190021	-0.268881	-0.281718	-0.132315	-0.544467	-0.130913	-0.99191	-1.28109	-0.329272	0.684121	0.00172369	0.0419811	2.4556e-07	0.0683636	0.00244039	0.982938	0.44613	0.0328629
VIT_07s0005g03200	Ethylene-responsive transcription factor ERF098	-0.315453	-0.435352	-0.780648	0.273186	-0.24293	0.00491551	-0.49343	-0.161652	-0.218975	0.558869	0.666678	0.0958419	4.43943e-05	0.000103122	0.489485	0.0163042	0.00061114	0.0498952
VIT_11s0016g00660	DREB sub A-5 of ERF/AP2 transcription factor	0.40533	0.772721	-0.299988	0.28735	0.0359785	0.239917	0.288713	0.0990998	-0.0543942	0.533449	0.984424	0.780257	0.463767	0.167013	0.984784	0.964196	0.303239	0.953719
VIT_03s0063g00460	Ethylene-responsive transcription factor ERF109	0.270025	0.122483	-0.230887	-0.369479	-0.55289	-0.106869	0.0989289	0.0138432	-0.285642	0.744897	0.0034311	0.184258	0.908456	0.978137	0.544468	0.649043	0.76596	0.986448
VIT_00s0341g00070	AP2 domain-containing transcription factor TINY	0.0960751	0.0974299	0.0487214	0.937178	0.233457	0.302792	0.77132	0.499575	0.25717	0.77186	0.147728	0.961145	0.556188	0.998113	0.9874	0.490605	0.457474	0.898225
VIT_07s0005g03230	Transcription factor TSRF1	-0.278181	-0.267682	-0.583279	0.495943	-0.430722	0.343082	0.329443	0.142536	0.504391	0.425289	0.474399	0.706077	0.623021	0.0690043	1.42913e-06	0.224326	0.26993	0.00167672
VIT_18s0001g05850*	#N/A	#N/A	#N/A	#N/A	#N/A	#N/A	#N/A	#N/A	#N/A	#N/A	#N/A	#N/A	#N/A	#N/A	#N/A	#N/A	#N/A	#N/A	#N/A
VIT_18s0001g05890*	#N/A	#N/A	#N/A	#N/A	#N/A	#N/A	#N/A	#N/A	#N/A	#N/A	#N/A	#N/A	#N/A	#N/A	#N/A	#N/A	#N/A	#N/A	#N/A
VIT_13s0067g01960*	Dehydration-responsive element-binding protein 2C	0.770703	2.27352	0.252384	0.323563	0.241215	0.23911	0.877685	0.842148	0.236027	0.000424089	0.318206	0.723442	0.486386	0.934471	0.715597	0.770194	0.480898	0.584114
VIT_07s0005g03190*	Ethylene response factor ERF14	-0.356343	-0.0221589	-0.740339	0.462369	-0.138296	-0.064906	0.29599	-0.208126	-0.114004	0.153462	0.013112	0.629285	0.405823	0.856699	0.0723601	0.79217	0.878107	0.755895
VIT_07s0031g00720	Ethylene-responsive transcription factor ERF109	0.195296	-0.0935789	-0.102169	0.403422	0.191534	-0.150443	-0.0618819	-0.0348202	-0.16643	0.651352	0.305392	0.596866	0.273965	0.0536759	0.783203	0.0614327	0.343234	0.274483
VIT_16s0100g00380	DREB sub A-1 of ERF/AP2 transcription factor (CBF4)	0.121872	1.30355	-0.0572934	0.15288	-0.117066	-0.0140023	0.115518	-0.302699	0.00276152	0.827428	0.926364	0.938795	0.781958	0.959299	0.677814	0.5833	0.469468	0.95609
VIT_02s0025g04460*	DWARF and delayed flowering 2	0.256189	0.915843	-0.374415	-0.550292	0.177745	0.243137	0.518839	0.435962	0.308387	0.602618	0.00337155	0.419911	0.000468011	0.827722	0.338383	0.815473	0.986377	0.366783
VIT_16s0100g00400	Ethylene-responsive transcription factor ERF025	-0.0201842	1.4262	-0.366411	-0.456598	-0.872852	-0.599431	-0.335181	-0.279925	0.38143	0.965428	0.432344	0.875614	0.952199	0.838568	0.285361	0.0631375	0.354029	0.103589
VIT_09s0002g06750	ERF/AP2 transcription factor sub B-6 SHINE	-0.523454	-0.350114	-0.00421654	-0.169724	0.0572431	0.245878	0.288865	0.212513	-0.0101055	0.223205	0.0924867	0.759782	0.0972763	0.257861	0.567476	0.183742	0.0839307	0.958259
VIT_05s0049g00500	Ethylene-responsive transcription factor ERF098	0.334127	-0.0183705	-0.355443	-0.0568872	0.0242196	-0.581484	0.256917	-0.66069	-0.136223	0.553105	6.06439e-05	0.0404683	0.724137	0.315221	0.061733	0.864416	0.00507569	0.00057435
NAC	#N/A	#N/A	#N/A	#N/A	#N/A	#N/A	#N/A	#N/A	#N/A	#N/A	#N/A	#N/A	#N/A	#N/A	#N/A	#N/A	#N/A	#N/A	#N/A
VIT_15s0048g02310	NAC transcription factor-like 9 NTL9	0.403387	1.95162	0.525962	1.11693	0.598585	-0.550529	1.88624	0.877741	0.267826	0.306033	5.33178e-12	0.547656	0.474415	0.0234766	0.00255537	0.209413	0.17723	0.00692131
VIT_06s0004g03080	NAC domain containing protein 2	-0.189875	0.565622	0.220795	0.205472	0.0622613	0.11903	-0.160046	-0.209283	-0.677655	0.675594	0.00028162	0.871206	0.804112	0.753142	0.000300405	0.961049	0.717997	0.000107396
VIT_12s0028g03050	NAC domain-containing protein 73	-0.3483	-0.0382297	-0.285706	0.0719451	-0.0572179	-0.016988	-0.0626065	-0.150224	-0.489367	0.615684	0.819502	0.986868	0.709869	0.738457	0.605706	0.994966	0.739288	0.398674
VIT_19s0014g03300	NAC domain containing protein 2	-0.470908	-1.43255	-0.467124	0.0565954	-0.19821	-0.0644894	-0.368099	-0.331406	-0.300845	6.08386e-06	0.515344	0.372493	0.0639907	0.00477046	0.000426407	0.00362655	2.58773e-07	0.324234
VIT_08s0040g02110	NAC domain containing protein 2	0.232868	0.784098	0.39988	0.225757	-0.239256	-0.138459	0.721543	-0.0507288	-0.0205368	0.524005	0.00952748	0.971124	0.00184021	0.00298559	0.368791	0.0897817	0.557693	0.000937721
VIT_12s0028g00860	NAC domain-containing protein 42	-0.129429	-0.0731213	-0.746898	-0.146824	-1.85707	-2.82144	-0.779098	-1.62182	-2.18038	0.855565	0.438	0.506724	0.962626	0.234803	0.992967	0.806978	0.988872	0.17433
VIT_02s0012g01040	NAC domain-containing protein 71	-0.404692	0.120904	0.0609566	-1.24575	-0.452601	0.0736779	-1.03544	-0.562531	0.303923	0.303758	0.149537	0.829198	0.546522	0.951868	0.698365	0.554067	0.134153	0.94632
VIT_19s0014g02200	No apical meristem cup-shaped cotyledon2	0.180831	0.340522	0.0561046	-0.266564	-0.564259	0.0224583	-0.885989	-0.900641	-0.428478	0.716932	0.362599	0.473949	0.00101528	4.08841e-05	0.11954	3.07944e-07	6.17296e-08	0.486335
VIT_15s0048g02340	No hit	0.141561	0.0882887	-0.404265	0.161552	-0.0150975	-0.245457	0.315045	0.273555	-0.00828288	0.740414	0.961945	0.771321	0.0492441	0.772232	0.83425	0.974654	0.515755	0.921859
VIT_19s0027g00910*	NAC domain-containing protein 42	-0.0424458	-0.124952	-0.351849	0.00774459	0.202648	0.0417049	-0.104899	-0.0498661	0.0341177	0.904956	0.991299	0.857762	0.716256	0.64249	0.447204	0.238504	0.161464	0.81144
VIT_00s2484g00010	Vascular related NAC-domain protein 4	-0.611218	-0.442522	0.118881	-0.296509	-0.123724	0.0257198	-0.144765	-0.112748	-0.216418	0.0656545	0.641744	0.868559	0.994182	0.895942	0.00424983	0.318536	0.555884	6.15642e-07
VIT_06s0004g00020	NAC domain containing protein 32	1.35079	1.93169	-0.257711	2.09081	-0.922786	-3.21458	2.78203	0.203145	-0.642182	0.0268088	0.204014	0.924346	0.00742424	0.0172684	0.530229	1.31075e-05	6.28877e-06	0.00496857
VIT_12s0055g00510	NAC domain containing protein 104	-0.222145	-0.620305	-0.383818	0.00816798	-0.0684261	-0.263239	-0.0422667	-0.177664	-0.434599	0.750249	0.158506	0.814108	0.361742	0.865246	0.815373	0.303794	0.517058	0.462196
VIT_06s0080g00780	NAC domain containing protein 90	0.162923	1.3522	-0.673948	-0.386331	-0.441831	-0.412715	0.206507	-0.161106	-0.223474	0.688255	0.474994	0.733895	0.278711	0.501374	0.810528	0.00181682	0.00103752	0.868209
VIT_19s0027g00230*	NAC domain-containing protein 22	0.139157	-0.803016	0.614033	0.196545	-0.514912	0.248036	-0.164365	-0.0756877	0.953113	0.639752	0.780536	0.848985	0.983631	0.950346	0.941108	0.628167	0.185184	0.672887
VIT_15s0048g02300	NAC transcription factor-like 9	0.450374	2.66713	0.369791	2.08853	0.767093	-1.05486	2.16464	0.64929	-0.045974	0.0813073	0.877672	0.884949	0.563349	0.794946	0.653074	0.182315	0.888594	0.80052
VIT_16s0022g00690	Vascular related NAC-domain protein 4	-0.215872	0.270203	0.158405	0.226344	0.0667219	0.147979	0.294258	-0.134731	-0.144591	0.50139	0.209469	0.967722	0.2718	0.824417	0.482613	0.95566	0.0890292	0.219095
VIT_02s0154g00020	Vascular related NAC-domain protein 4	-0.088773	-0.296599	-0.0488169	0.152984	-0.0293224	0.129809	0.0373845	0.0725655	-0.136432	0.804693	0.00941846	0.745391	0.165457	0.482348	0.822244	0.121848	0.044122	0.61886
bZIP(ABRE)	#N/A	#N/A	#N/A	#N/A	#N/A	#N/A	#N/A	#N/A	#N/A	#N/A	#N/A	#N/A	#N/A	#N/A	#N/A	#N/A	#N/A	#N/A	#N/A
VIT_19s0014g01220	Delay of germination 1	-0.0341691	0.541694	1.91719	-0.14849	0.507419	-0.3805	0.616702	0.0790409	-0.616148	0.964103	0.246447	0.780725	0.325939	0.710291	0.69323	0.649168	0.592169	0.170126
VIT_06s0080g00360	BZIP transcription factor	-0.211529	0.372969	0.250778	-0.429113	-0.446348	-0.339481	-0.313041	-1.02345	-0.288701	0.605372	0.858513	0.875026	0.116014	0.534692	0.764061	2.7522e-05	0.000339845	0.013195
VIT_07s0031g02670	Delay of germination 1	0.0831974	-0.00325071	0.060371	-0.176238	0.861385	-0.315268	0.396995	-0.404635	0.486183	0.927097	0.67399	0.981276	0.705586	0.987405	0.285483	0.898683	0.691712	0.717244
VIT_06s0080g00340	ABI5 (ABA insensitive 5)	0.802798	2.35239	1.0505	-0.870151	0.0475524	-0.123553	0.131677	-0.352685	-0.214735	0.291458	0.000121622	0.82412	0.704404	0.0979344	0.0605751	0.894265	0.407286	0.448392
VIT_02s0025g01020*	BZip transcription factor G- box binding factor 3	0.0551258	2.57504	-0.357092	-0.260379	-1.01719	-0.789225	-0.758851	-1.05465	-1.09166	0.938778	0.818469	0.710545	0.259391	0.791445	0.886252	0.753302	0.891376	0.984319
VIT_08s0007g03420	ABI5 (ABA insensitive 5)	1.30595	3.55719	1.00785	-0.205923	1.06771	0.0515443	2.37567	1.16748	0.193843	0.223274	0.0198413	0.379274	0.946495	0.360814	0.759994	0.0470311	0.0748284	0.22886
VIT_18s0001g14890	ABA-responsive element-binding protein 3 (AREB3)	0.108436	-0.281163	-0.132263	0.631113	2.44646	1.20873	3.00447	3.19467	-0.156786	0.890239	0.814259	0.0322133	0.296404	3.00222e-05	6.69343e-05	0.000918786	3.33609e-05	2.10962e-08
MYC/MYB	#N/A	#N/A	#N/A	#N/A	#N/A	#N/A	#N/A	#N/A	#N/A	#N/A	#N/A	#N/A	#N/A	#N/A	#N/A	#N/A	#N/A	#N/A	#N/A
VIT_11s0016g01320	Myb domain protein 13	-0.225597	-0.176245	-0.106524	-0.160915	0.0661428	0.0200203	0.255032	-0.376953	-0.0224725	0.204311	0.00434657	0.416694	4.5516e-06	0.0126645	0.92533	0.0855026	0.000232725	0.388018
VIT_01s0010g00410	Myb domain protein 67	-0.213688	-0.107172	0.0158218	0.23982	-0.194048	0.0357582	0.306364	0.388602	-0.349899	0.601601	9.23e-06	0.487465	0.000187358	0.620109	0.0019764	0.0416088	0.6822	0.0325218
VIT_14s0066g02180	Myb domain protein 35	-0.312609	0.212067	-0.195986	-0.0452917	0.620263	-0.222288	1.30925	0.327734	0.086969	0.224012	0.0481014	0.403094	0.34131	0.860736	0.195364	0.704224	0.699105	0.781356
VIT_13s0156g00390	Myb family	-0.00157165	-1.17827	-0.646326	0.0551487	0.142809	-0.120248	-0.0308929	0.230859	-0.229823	0.998294	0.00213303	0.724507	0.718762	0.948763	0.451203	0.546185	0.177612	0.0104762
VIT_04s0008g01810	Myb domain protein 4	0.269114	-0.231079	0.0819762	-0.118596	-0.0155887	0.0202481	-0.209825	-0.332525	-0.233935	0.565848	0.384676	0.128306	0.0211171	0.221449	0.568965	0.547389	0.0187182	0.0411101
VIT_06s0061g00470	Myb domain protein 36	0.116495	2.15308	0.72548	0.118243	0.108825	0.0235443	0.845834	1.20951	0.107479	0.891043	0.000163241	0.925784	2.05976e-09	0.522865	0.00557138	0.488313	0.199259	0.0139698
VIT_14s0083g01060*	Myb domain protein 121	-0.0935731	0.13422	-0.376515	0.090563	0.291564	-0.0911679	0.190628	-0.127923	-0.257348	0.879662	0.239507	0.929222	0.308484	0.199526	0.000477386	0.00266532	0.254624	9.57266e-06
VIT_11s0078g00480	Myb domain protein 93	-0.110852	-0.383966	0.245335	-0.00992421	0.0678547	0.127284	0.767418	0.775056	0.438091	0.885367	0.727663	0.693268	0.582849	0.702443	0.750351	0.472558	0.792232	0.986226
VIT_02s0033g00300*	Myb family	0.0590274	-0.55507	-0.112322	1.17025	0.793404	0.509668	0.382983	0.683143	0.517386	0.929471	0.990656	0.208598	0.907866	0.795752	0.00334087	0.976201	0.0181409	0.000970211
VIT_02s0025g00320	MYB Domain protein 103	-0.445845	-0.239365	0.161367	0.211455	-0.0130295	0.114632	0.00804873	-0.0735779	-0.196574	0.139938	0.225996	0.791524	0.884266	0.534692	0.839891	0.810153	0.921562	0.23477
Flavonoid Biosynthesis
VIT_16s0100g00860*	Chalcone synthase	0.695415	0.152095	-0.714144	3.13405	-4.57858	-5.19455	0.919637	-2.40655	-2.32946	0.398434	0.000182941	0.152273	0.10006	0.110411	0.725189	0.015264	0.00678347	0.31414
VIT_10s0042g00910	Stilbene synthase [Vitis pseudoreticulata]	-0.0682832	0.159773	0.148534	0.544181	-1.87966	-1.62843	0.330487	-1.02895	-0.417375	0.947411	2.80948e-05	0.131237	0.19749	0.785675	0.623074	0.822867	0.427201	0.407973
VIT_10s0042g00870*	Stilbene synthase [Vitis vinifera]	0.428538	-0.0368727	0.197776	1.70287	-2.87593	-3.20766	0.83608	-1.84698	-2.4818	0.584349	5.57974e-15	0.627476	0.281174	0.647846	0.0176714	0.0647492	0.00401104	0.680347
VIT_17s0000g01790*	4-coumarate-CoA ligase 2	-0.0244549	-0.287539	0.128923	1.24744	0.331464	0.835618	0.815081	0.915168	1.09744	0.956047	4.97611e-05	0.788571	0.952151	0.793254	0.537283	0.764089	0.185345	0.472541
VIT_17s0000g07200*	Flavonoid-3'-hydroxylase	-0.208985	-0.207592	0.036267	-0.256107	-0.0738036	-0.0382679	-0.162186	-0.0678166	-0.125527	0.37401	0.947051	0.941722	0.738703	0.504461	0.532549	0.164423	0.680534	0.0846966
VIT_05s0094g01190*	flavonoid 3-monooxygenase	-0.0942003	0.336977	0.460562	0.794918	0.588826	1.08461	0.58876	0.728173	1.31721	0.835646	2.81028e-05	0.218673	0.989496	0.812214	0.822158	0.0547786	0.0349938	0.318127
VIT_07s0031g01570*	CYP78A11	1.03648	1.04268	0.118398	-0.808846	0.280732	-0.180865	-0.508412	-0.312551	-0.0651764	0.0951488	0.803918	0.84994	0.937541	0.8255	0.855271	0.132582	0.438341	0.744722
VIT_18s0001g00590*	#N/A	#N/A	#N/A	#N/A	#N/A	#N/A	#N/A	#N/A	#N/A	#N/A	#N/A	#N/A	#N/A	#N/A	#N/A	#N/A	#N/A	#N/A	#N/A
VIT_18s0001g03510*	Flavonol synthase	0.251616	-0.365151	0.0227001	0.0920875	-0.0251828	-0.361315	0.179595	-0.0361179	-0.564369	0.366795	0.0909194	0.983087	1.23998e-06	0.0729825	0.271775	0.000133339	0.00343476	0.683328
VIT_12s0034g00030*	Anthocyanidin 3-O-glucosyltransferase	0.140054	0.611558	-0.086665	0.199917	-0.163939	-0.506961	0.19083	0.13727	-0.0163414	0.625644	0.314032	0.874061	0.135649	0.73437	0.0289591	0.0882891	0.0661785	0.468178
VIT_12s0034g00060*	UDP-glucose glucosyltransferase	0.45082	1.0353	-0.277959	0.47254	-0.537213	-0.406641	-0.555163	-0.636573	0.657056	0.0636728	0.00979775	0.0553074	0.0789909	0.0043085	0.000594348	0.0319811	0.000230576	2.04121e-06
VIT_12s0034g00130*	Anthocyanidin 3-O-glucosyltransferase	0.177377	2.24298	0.421072	2.27801	0.237035	-1.21004	1.95214	1.11604	0.518069	0.72515	0.000316691	0.165437	0.00702388	0.0203204	0.715565	0.129828	0.000403016	0.000696435
VIT_12s0034g00140*	UDP-glucose glucosyltransferase	-0.0917319	0.699701	0.583729	0.84636	0.224431	-0.684466	1.91015	0.634997	0.0243866	0.826881	0.128879	0.607517	0.992414	0.933154	0.653508	0.947632	0.749039	0.368815
VIT_12s0034g01120*	UDP-glycosyltransferase 71A13	0.314476	1.01718	-0.483731	0.947492	-0.78599	0.0376219	-1.10674	-1.23034	0.904253	0.248195	0.116433	0.829511	0.00163303	0.181463	0.00331934	0.0811586	0.403318	0.722774
VIT_12s0055g00290*	Anthocyanidin 3-O-glucosyltransferase	-0.188783	0.264005	0.27835	-0.116581	0.321093	0.0257244	-0.162605	0.090626	1.11419	0.594446	0.00847939	0.0301209	0.682702	0.666842	0.724027	0.402117	0.450057	0.805096
VIT_17s0000g04750*	UDP-glycosyltransferase 89B2	-0.121972	0.781415	-0.501114	-0.549959	-0.267453	-1.59521	0.552521	0.535981	0.210429	0.602833	0.765548	0.300667	0.206305	0.648444	0.229947	0.257084	0.0105151	0.766792
VIT_17s0000g04760*	UDP-glycosyltransferase 89B2	-0.259105	0.704558	-0.189509	0.0367202	0.369918	-0.222473	1.88818	2.37741	1.05048	0.697427	0.474762	0.60778	0.129378	0.390434	0.415141	0.469642	0.828199	0.0415822
VIT_17s0000g07100*	UDP-glucosyltransferase HRA25	-0.097575	-0.0462831	0.103395	-0.0262994	-0.212227	-0.233175	-0.1063	-0.127983	-0.00531698	0.699408	0.60608	0.842818	0.022089	0.420563	0.249732	0.725194	0.0640574	0.626282
